# Supplementary material for: Dietary Fiber Lacks a Consistent Effect on Immune Checkpoint Blockade Efficacy Across Diverse Murine Tumor Models
Source: Cancer Res. 2025 Jun 20;85(17):3335–47. doi: 10.1158/0008-5472.CAN-24-4378 (PMC12402783; doi:10.1158/0008-5472.CAN-24-4378)
Supplement: Table S1 — Details of experimental diets [file can-24-4378_table_s1_suppst1.xlsx]

## Sheet: Table S1
Supplementary Table 1: Experimental diets
	Cat #		Picolab #5053	D21111904	D22061307	D22040601	D24042901	D22040602	D22040603
	Diet name		Chow	LC_In0	LC_In0.6	HC_In0	HC_In0.5	HC_In1.9	HC_In8
	Description		Grain-based chow diet	Purified diet with 2.6% cellulose and no inulin	Purified diet with 2.6% cellulose and 0.6% inulin	Purified diet with 15.7% cellulose and no inulin	Purified diet with 15.6% cellulose and 0.5% inulin	Purified diet with 15.5% cellulose and 1.9% inulin	Purified diet with 14.9% cellulose and 8% inulin
	Protein (kcal%)		24.495	20.1	20.1	20.1	20.1	20.1	20.1
	Carbohydrate (kcal%)		62.382	67.9	67.7	67.9	67.6	67	64.1
	Fat (kcal%)		13.122	12	11.9	12	12	12	12
	Metabolizable energy (kcal/gm)		3.02	3.9	3.9	3.4	3.4	3.3	3.2
	Insoluble fiber (gm%) - cellulose			2.6	2.5	15.7	15.6	15.5	14.9
	Soluble fiber (gm%)	Inulin		0	0.6	0	0.5	1.9	8
			Variable types - 1.9 (estimated)
	Neutral detergent fiber (NDF)		Cellulose, hemi-cellulose, lignin – 15.5%
	Acid detergent fiber (ADF)		Cellulose, lignin – 5.6%
