# Supplementary material for: Dietary Fiber Lacks a Consistent Effect on Immune Checkpoint Blockade Efficacy Across Diverse Murine Tumor Models
Source: Cancer Res. 2025 Jun 20;85(17):3335–47. doi: 10.1158/0008-5472.CAN-24-4378 (PMC12402783; doi:10.1158/0008-5472.CAN-24-4378)
Supplement: Table S2 — Antibodies used for flow cytometry [file can-24-4378_table_s2_suppst2.xlsx]

## Sheet: Table S2
Supplementary Table 2: Flow cytometry antibody list
	Ab name	Clone	Fluro	Vendor	Cat. Num
	Ly6C	AL-21	BV421	BD	562727
	MHC II	M5/114.15.2	BV711	BD	563414
	F4/80	BM8	FITC	BioLegend	123119
	CD11b	M1/70	PE	eBioscience	12-0112-82
	PD-1	29F.1a12	PE-CF594	Biolegned	135227
	Ly6G	1A8-Ly6G	PE-Cy7	eBioscience	25-9668-82
	CD11c	N418	APC	eBioscience	17-0114-82
	CD45	30-F11	APC-Cy7	Biolegend	103116
	NKp46	29A1.4	bv421	BD	562850
	CD62L	MEL-14	BV510	BD	563117
	CD44	IM7	BV605	BD	563058
	CD8	53-6.7	SB702	eBioscience	67-0081-82
	CD49b	DX5	FITC	eBioscience	11-5971-82
	CD45	30-F11	PE	Biolegned	103106
	CD19	eBio1D3	PE-Cy5.5	eBioscience	35-0193-82
	TCRβ	H57-597	PE-Cy7	BD	560729
	CD4	GK1.5	APC	eBioscience	17-0041-82
	L/D		NearIR/ Aqua	Thermo
