# Supplementary material for: Dietary Fiber Lacks a Consistent Effect on Immune Checkpoint Blockade Efficacy Across Diverse Murine Tumor Models
Source: Cancer Res. 2025 Jun 20;85(17):3335–47. doi: 10.1158/0008-5472.CAN-24-4378 (PMC12402783; doi:10.1158/0008-5472.CAN-24-4378)
Supplement: Table S3 — Gut microbiome taxonomic classification data [file can-24-4378_table_s3_suppst3.xlsx]

## Sheet: Table S3
Supplementary Table 3: Complete gut microbiota taxonomic classification data of from Kraken2-based metagnomic analysis. Tabulated are fractional abundance values.
															+ Anti-PD-1
								Chow + isotype							Chow							LC_In0						HC_In0							HC_In1.9						HC_In8
taxid	Kingdom	Phylum	Class	Order	Family	Genus	Species	20250131_AsaelRoichman_AR_49_S30	20250131_AsaelRoichman_AR_50_S27	20250131_AsaelRoichman_AR_51_S45	20250131_AsaelRoichman_AR_52_S42	20250131_AsaelRoichman_AR_53_S40	20250131_AsaelRoichman_AR_55_S38	20250131_AsaelRoichman_AR_56_S36	20250131_AsaelRoichman_AR_57_S34	20250131_AsaelRoichman_AR_58_S32	20250131_AsaelRoichman_AR_59_S31	20250131_AsaelRoichman_AR_60_S28	20250131_AsaelRoichman_AR_61_S46	20250131_AsaelRoichman_AR_62_S43	20250131_AsaelRoichman_AR_63_S41	20250131_AsaelRoichman_AR_65_S39	20250131_AsaelRoichman_AR_66_S37	20250131_AsaelRoichman_AR_67_S35	20250131_AsaelRoichman_AR_68_S33	20250131_AsaelRoichman_AR_70_S29	20250131_AsaelRoichman_AR_72_S44	20250131_AsaelRoichman_AR_73_S58	20250131_AsaelRoichman_AR_74_S55	20250131_AsaelRoichman_AR_76_S52	20250131_AsaelRoichman_AR_77_S51	20250131_AsaelRoichman_AR_79_S48	20250131_AsaelRoichman_AR_80_S47	20250131_AsaelRoichman_AR_81_S63	20250131_AsaelRoichman_AR_82_S61	20250131_AsaelRoichman_AR_83_S59	20250131_AsaelRoichman_AR_84_S56	20250131_AsaelRoichman_AR_85_S54	20250131_AsaelRoichman_AR_86_S53	20250131_AsaelRoichman_AR_88_S50	20250131_AsaelRoichman_AR_89_S49	20250131_AsaelRoichman_AR_91_S64	20250131_AsaelRoichman_AR_92_S62	20250131_AsaelRoichman_AR_93_S60	20250131_AsaelRoichman_AR_94_S57
9	Bacteria	Proteobacteria	Gammaproteobacteria	Enterobacterales	Erwiniaceae	Proteobacteria-Enterobacterales-Erwiniaceae-Buchnera	Buchnera aphidicola	0	0	0	0	0	0	0	0	0	0	0	0	0	0	0	0	0	0	0	0	0	0	0	1.85375e-07	0	0	0	0	0	0	0	0	0	0	0	0	0	0
22	Bacteria	Proteobacteria	Gammaproteobacteria	Alteromonadales	Shewanellaceae	Proteobacteria-Alteromonadales-Shewanellaceae-Shewanella	unclassified	0	0	0	5.38202e-07	0	0	0	0	0	2.79503e-07	0	0	0	0	0	1.73196e-07	0	1.19022e-07	0	0	0	0	0	0	0	0	0	1.22478e-07	1.33582e-07	0	0	0	0	0	0	0	0	1.09262e-07
24	Bacteria	Proteobacteria	Gammaproteobacteria	Alteromonadales	Shewanellaceae	Proteobacteria-Alteromonadales-Shewanellaceae-Shewanella	Shewanella putrefaciens	0	0	0	0	3.41572e-07	0	0	0	0	0	0	0	0	0	0	0	0	0	0	0	0	0	0	0	0	0	0	0	0	0	0	0	0	0	0	0	0	0
31	Bacteria	Proteobacteria	Deltaproteobacteria	Myxococcales	Myxococcaceae	Proteobacteria-Myxococcales-Myxococcaceae-unclassified	unclassified	0	0	0	5.38202e-07	0	4.16285e-07	0	0	2.66974e-07	0	0	0	0	0	1.39537e-07	0	0	0	0	0	0	0	0	0	0	0	0	0	0	0	0	0	0	0	0	0	0	0
32	Bacteria	Proteobacteria	Deltaproteobacteria	Myxococcales	Myxococcaceae	Proteobacteria-Myxococcales-Myxococcaceae-Myxococcus	unclassified	0	0	0	0	0	0	4.03533e-07	5.76613e-07	0	0	0	0	2.34336e-07	0	0	0	0	0	0	0	0	0	0	0	0	0	0	0	0	0	0	0	0	0	0	0	0	0
34	Bacteria	Proteobacteria	Deltaproteobacteria	Myxococcales	Myxococcaceae	Proteobacteria-Myxococcales-Myxococcaceae-Myxococcus	Myxococcus xanthus	0	0	0	0	0	0	0	0	0	0	0	0	0	4.19418e-07	0	0	0	0	0	0	0	0	0	0	0	0	0	0	0	0	0	0	0	0	0	0	0	0
35	Bacteria	Proteobacteria	Deltaproteobacteria	Myxococcales	Myxococcaceae	Proteobacteria-Myxococcales-Myxococcaceae-Corallococcus	Corallococcus macrosporus	0	0	0	0	0	0	0	0	0	0	0	0	0	0	1.39537e-07	0	0	0	0	0	0	0	0	0	0	0	0	0	0	0	0	0	0	0	0	0	0	0
39	Bacteria	Proteobacteria	Deltaproteobacteria	Myxococcales	Archangiaceae	Proteobacteria-Myxococcales-Archangiaceae-unclassified	unclassified	2.57717e-07	0	0	0	0	0	0	0	0	2.79503e-07	0	0	0	0	0	0	0	0	0	0	0	0	0	0	0	0	0	0	0	0	0	0	0	1.24939e-07	0	0	0	0
43	Bacteria	Proteobacteria	Deltaproteobacteria	Myxococcales	Archangiaceae	Proteobacteria-Myxococcales-Archangiaceae-Cystobacter	Cystobacter fuscus	0	0	0	0	0	0	0	0	0	0	0	0	0	0	0	0	0	0	0	0	0	0	0	0	0	0	0	0	0	0	0	0	1.48195e-07	0	0	0	0	0
48	Bacteria	Proteobacteria	Deltaproteobacteria	Myxococcales	Archangiaceae	Proteobacteria-Myxococcales-Archangiaceae-Archangium	Archangium gephyra	0	0	0	0	0	0	0	0	0	5.59007e-07	0	0	0	0	0	0	0	0	0	0	0	0	0	1.85375e-07	0	0	0	0	0	0	0	0	0	0	0	0	0	0
49	Bacteria	Proteobacteria	Deltaproteobacteria	Myxococcales	Polyangiaceae	Proteobacteria-Myxococcales-Polyangiaceae-unclassified	unclassified	0	0	2.84714e-07	0	0	0	0	0	0	0	0	0	0	0	0	0	0	0	0	0	0	0	0	0	0	0	0	0	0	0	0	0	0	0	0	0	0	0
52	Bacteria	Proteobacteria	Deltaproteobacteria	Myxococcales	Polyangiaceae	Proteobacteria-Myxococcales-Polyangiaceae-Chondromyces	Chondromyces crocatus	0	3.12014e-07	0	0	0	0	0	0	0	0	0	0	0	0	0	0	0	0	0	0	0	0	0	0	0	0	0	0	0	0	0	0	0	0	0	0	9.54173e-08	0
56	Bacteria	Proteobacteria	Deltaproteobacteria	Myxococcales	Polyangiaceae	Proteobacteria-Myxococcales-Polyangiaceae-Sorangium	Sorangium cellulosum	0	0	0	0	3.41572e-07	0	0	0	2.66974e-07	0	0	0	0	0	0	0	0	0	0	0	0	0	0	0	0	0	0	0	0	0	0	0	1.48195e-07	0	0	0	0	0
68	Bacteria	Proteobacteria	Gammaproteobacteria	Xanthomonadales	Xanthomonadaceae	Proteobacteria-Xanthomonadales-Xanthomonadaceae-Lysobacter	unclassified	0	0	2.84714e-07	0	0	4.16285e-07	0	0	5.33948e-07	2.79503e-07	0	0	0	0	0	0	0	0	0	3.22808e-07	0	0	0	0	0	0	0	0	1.33582e-07	0	0	0	1.48195e-07	0	0	1.46116e-07	0	0
75	Bacteria	Proteobacteria	Alphaproteobacteria	Caulobacterales	Caulobacteraceae	Proteobacteria-Caulobacterales-Caulobacteraceae-Caulobacter	unclassified	0	6.24027e-07	0	0	1.36629e-06	0	4.03533e-07	0	5.33948e-07	0	1.97313e-07	0	4.68671e-07	0	0	0	0	2.38044e-07	1.55041e-07	0	7.22743e-07	0	1.85005e-07	0	0	0	0	1.22478e-07	0	0	0	2.48763e-07	0	0	0	0	0	0
94	Bacteria	Proteobacteria	Alphaproteobacteria	Rhodospirillales	Stellaceae	Proteobacteria-Rhodospirillales-Stellaceae-Stella	Stella humosa	0	0	0	0	0	0	0	0	0	0	0	0	0	0	0	0	0	0	0	0	0	0	0	0	0	0	0	0	0	0	0	0	0	0	0	0	9.54173e-08	0
107	Bacteria	Bacteroidetes	Cytophagia	Cytophagales	Cytophagaceae	Bacteroidetes-Cytophagales-Cytophagaceae-Spirosoma	unclassified	0	0	2.84714e-07	5.38202e-07	6.83144e-07	0	0	0	0	2.79503e-07	0	3.9076e-07	0	0	0	0	0	0	0	0	0	0	0	0	0	0	0	0	0	0	0	0	0	0	0	0	0	1.09262e-07
113	Bacteria	Planctomycetes	Planctomycetia	Gemmatales	Gemmataceae	Planctomycetes-Gemmatales-Gemmataceae-Gemmata	unclassified	0	0	2.84714e-07	0	0	0	0	0	0	0	0	0	0	0	0	0	0	0	0	0	0	0	0	0	0	0	0	0	0	0	0	0	0	0	0	0	0	0
114	Bacteria	Planctomycetes	Planctomycetia	Gemmatales	Gemmataceae	Planctomycetes-Gemmatales-Gemmataceae-Gemmata	Gemmata obscuriglobus	0	0	2.84714e-07	0	0	0	0	0	5.33948e-07	0	0	0	0	0	0	0	0	0	0	0	0	0	0	0	0	0	0	0	0	0	0	0	0	0	0	0	0	0
122	Bacteria	Planctomycetes	Planctomycetia	Planctomycetales	Planctomycetaceae	Planctomycetes-Planctomycetales-Planctomycetaceae-Gimesia	Gimesia maris	0	3.12014e-07	0	0	0	0	0	0	2.66974e-07	0	0	0	0	0	0	0	0	0	0	0	0	0	0	0	0	0	0	0	0	0	0	0	0	0	0	0	0	0
126	Bacteria	Planctomycetes	Planctomycetia	Planctomycetales	Planctomycetaceae	Planctomycetes-Planctomycetales-Planctomycetaceae-unclassified	unclassified	0	0	0	0	0	0	0	0	0	0	0	0	0	8.38835e-07	0	0	0	0	0	0	0	0	0	0	0	0	0	0	0	0	0	0	0	0	0	0	0	0
134	Bacteria	Proteobacteria	Alphaproteobacteria	Hyphomicrobiales	Methylocystaceae	Proteobacteria-Hyphomicrobiales-Methylocystaceae-Methylocystis	Methylocystis parvus	0	0	0	0	0	0	4.03533e-07	0	0	0	0	0	0	0	0	0	0	0	0	0	0	0	0	0	0	0	0	0	0	0	0	0	0	0	0	0	0	0
136	Bacteria	Spirochaetes	Spirochaetia	Spirochaetales	unclassified	Spirochaetes-Spirochaetales-unclassified-unclassified	unclassified	7.73151e-07	3.12014e-07	0	1.0764e-06	3.41572e-07	4.16285e-07	4.03533e-07	0	0	2.79503e-07	1.97313e-07	3.9076e-07	2.34336e-07	8.38835e-07	0	0	0	1.19022e-07	0	0	1.80686e-07	0	0	0	1.47523e-07	1.21549e-07	1.40973e-07	1.22478e-07	0	0	0	1.24382e-07	0	3.74816e-07	4.0069e-07	0	9.54173e-08	0
137	Bacteria	Spirochaetes	Spirochaetia	Spirochaetales	Spirochaetaceae	Spirochaetes-Spirochaetales-Spirochaetaceae-unclassified	unclassified	0	0	0	0	3.41572e-07	0	0	0	0	0	0	0	0	0	0	0	0	0	0	0	0	0	0	0	0	0	0	0	0	0	0	0	0	0	0	0	0	0
154	Bacteria	Spirochaetes	Spirochaetia	Spirochaetales	Spirochaetaceae	Spirochaetes-Spirochaetales-Spirochaetaceae-Spirochaeta	Spirochaeta thermophila	0	0	0	0	0	0	4.03533e-07	0	0	0	0	0	0	0	0	0	0	0	0	0	0	0	0	0	0	0	0	0	0	0	0	0	0	0	0	0	0	0
157	Bacteria	Spirochaetes	Spirochaetia	Spirochaetales	Treponemataceae	Spirochaetes-Spirochaetales-Treponemataceae-Treponema	unclassified	7.73151e-07	1.87208e-06	1.70829e-06	4.84381e-06	5.12358e-06	4.16285e-07	2.82473e-06	5.76613e-07	5.33948e-07	0	1.77582e-06	3.12608e-06	1.64035e-06	6.71068e-06	1.39537e-07	0	1.73935e-07	3.57066e-07	0	3.22808e-07	0	1.75697e-07	0	0	1.47523e-07	1.21549e-07	1.40973e-07	0	0	0	0	3.73145e-07	1.48195e-07	8.74571e-07	0	4.38348e-07	1.90835e-07	0
158	Bacteria	Spirochaetes	Spirochaetia	Spirochaetales	Treponemataceae	Spirochaetes-Spirochaetales-Treponemataceae-Treponema	Treponema denticola	0	0	0	0	0	0	0	0	2.66974e-07	0	0	0	0	0	0	0	0	0	0	9.68423e-07	0	0	0	1.85375e-07	0	0	0	0	0	0	0	0	0	0	0	0	0	0
162	Bacteria	Spirochaetes	Spirochaetia	Spirochaetales	Treponemataceae	Spirochaetes-Spirochaetales-Treponemataceae-Treponema	Treponema phagedenis	0	0	0	0	3.41572e-07	4.16285e-07	2.01767e-06	0	2.66974e-07	0	0	3.9076e-07	4.68671e-07	0	1.39537e-07	0	0	0	0	0	0	0	0	0	0	0	0	1.22478e-07	0	0	0	0	0	0	0	0	0	0
171	Bacteria	Spirochaetes	Spirochaetia	Leptospirales	Leptospiraceae	Spirochaetes-Leptospirales-Leptospiraceae-Leptospira	unclassified	0	0	0	0	0	0	0	0	0	0	0	0	0	0	1.39537e-07	0	0	0	0	0	0	0	0	0	0	0	0	0	0	0	0	0	0	0	0	0	0	0
174	Bacteria	Spirochaetes	Spirochaetia	Leptospirales	Leptospiraceae	Spirochaetes-Leptospirales-Leptospiraceae-Leptospira	Leptospira borgpetersenii	0	0	0	0	0	0	0	0	0	0	0	0	0	4.19418e-07	0	0	0	0	0	0	0	0	0	0	0	0	0	0	0	0	0	0	0	0	0	0	0	0
191	Bacteria	Proteobacteria	Alphaproteobacteria	Rhodospirillales	Azospirillaceae	Proteobacteria-Rhodospirillales-Azospirillaceae-Azospirillum	unclassified	0	1.24805e-06	0	0	0	0	4.03533e-07	5.18951e-06	2.66974e-07	5.59007e-07	1.18388e-06	3.9076e-07	1.64035e-06	0	2.79073e-07	1.55876e-06	0	3.57066e-07	0	0	0	0	0	0	0	0	0	0	0	0	0	0	0	0	0	0	0	0
192	Bacteria	Proteobacteria	Alphaproteobacteria	Rhodospirillales	Azospirillaceae	Proteobacteria-Rhodospirillales-Azospirillaceae-Azospirillum	Azospirillum brasilense	0	0	0	0	0	4.16285e-07	0	0	0	0	0	0	0	0	0	0	0	0	0	0	0	0	0	0	0	0	0	0	0	0	0	0	0	0	0	0	0	0
194	Bacteria	Proteobacteria	Epsilonproteobacteria	Campylobacterales	Campylobacteraceae	Proteobacteria-Campylobacterales-Campylobacteraceae-Campylobacter	unclassified	2.57717e-07	1.24805e-06	2.84714e-07	3.22921e-06	1.70786e-06	1.24886e-06	2.82473e-06	2.88306e-07	5.33948e-07	5.59007e-07	5.9194e-07	2.34456e-06	1.64035e-06	2.93592e-06	1.81398e-06	6.92782e-07	6.95739e-07	4.76087e-07	6.20166e-07	5.16492e-06	7.22743e-07	3.51393e-07	3.70009e-07	7.41499e-07	1.18019e-06	3.64646e-07	1.40973e-07	3.67433e-07	5.34326e-07	2.25427e-07	1.12133e-07	1.24382e-07	8.89168e-07	0	0	0	9.54173e-08	1.09262e-07
195	Bacteria	Proteobacteria	Epsilonproteobacteria	Campylobacterales	Campylobacteraceae	Proteobacteria-Campylobacterales-Campylobacteraceae-Campylobacter	Campylobacter coli	0	3.12014e-07	0	0	6.83144e-07	0	4.03533e-07	0	0	0	0	0	0	4.19418e-07	0	0	0	0	0	0	0	3.51393e-07	1.85005e-07	1.85375e-07	0	0	0	0	0	0	0	0	0	0	0	0	0	0
197	Bacteria	Proteobacteria	Epsilonproteobacteria	Campylobacterales	Campylobacteraceae	Proteobacteria-Campylobacterales-Campylobacteraceae-Campylobacter	Campylobacter jejuni	0	0	0	5.38202e-07	3.41572e-07	8.32571e-07	8.07066e-07	2.88306e-07	2.66974e-07	2.79503e-07	0	3.9076e-07	0	4.19418e-07	0	0	0	0	0	0	3.61372e-07	0	1.85005e-07	0	0	0	0	0	1.33582e-07	3.3814e-07	0	0	0	0	1.33563e-07	0	0	0
198	Bacteria	Proteobacteria	Epsilonproteobacteria	Campylobacterales	Campylobacteraceae	Proteobacteria-Campylobacterales-Campylobacteraceae-Campylobacter	Campylobacter hyointestinalis	0	0	0	0	0	0	0	0	0	0	0	0	0	0	0	0	0	0	0	0	0	0	1.85005e-07	0	1.47523e-07	0	0	0	0	0	0	0	0	0	0	0	0	0
199	Bacteria	Proteobacteria	Epsilonproteobacteria	Campylobacterales	Campylobacteraceae	Proteobacteria-Campylobacterales-Campylobacteraceae-Campylobacter	Campylobacter concisus	0	0	2.84714e-07	0	0	0	0	0	0	0	0	0	0	0	0	0	0	0	0	0	0	0	0	0	0	0	0	0	0	0	0	0	0	0	0	0	0	0
200	Bacteria	Proteobacteria	Epsilonproteobacteria	Campylobacterales	Campylobacteraceae	Proteobacteria-Campylobacterales-Campylobacteraceae-Campylobacter	Campylobacter curvus	0	0	0	0	0	0	0	0	0	0	0	0	0	0	0	0	0	0	0	0	0	0	0	0	0	0	0	0	0	0	0	1.24382e-07	0	0	0	0	0	0
202	Bacteria	Proteobacteria	Epsilonproteobacteria	Campylobacterales	Campylobacteraceae	Proteobacteria-Campylobacterales-Campylobacteraceae-Campylobacter	Campylobacter mucosalis	0	0	0	0	0	0	0	0	0	0	0	0	0	0	0	0	0	0	0	0	0	0	0	0	0	0	0	0	0	0	0	0	0	0	0	0	0	1.09262e-07
203	Bacteria	Proteobacteria	Epsilonproteobacteria	Campylobacterales	Campylobacteraceae	Proteobacteria-Campylobacterales-Campylobacteraceae-Campylobacter	Campylobacter rectus	0	0	0	0	0	0	4.03533e-07	0	0	0	0	0	0	0	0	0	0	0	0	0	0	0	0	0	0	0	0	0	0	0	0	0	0	0	0	0	0	0
204	Bacteria	Proteobacteria	Epsilonproteobacteria	Campylobacterales	Campylobacteraceae	Proteobacteria-Campylobacterales-Campylobacteraceae-Campylobacter	Campylobacter showae	0	0	0	0	0	0	0	0	0	0	0	0	0	0	0	0	0	0	0	0	0	0	0	0	0	0	0	0	0	0	0	0	0	0	0	1.46116e-07	0	0
209	Bacteria	Proteobacteria	Epsilonproteobacteria	Campylobacterales	Helicobacteraceae	Proteobacteria-Campylobacterales-Helicobacteraceae-Helicobacter	unclassified	0	0	0	0	3.41572e-07	0	4.03533e-07	0	0	0	0	0	0	0	0	0	0	0	0	0	0	0	0	0	0	0	0	0	0	0	0	0	0	1.24939e-07	0	0	0	0
210	Bacteria	Proteobacteria	Epsilonproteobacteria	Campylobacterales	Helicobacteraceae	Proteobacteria-Campylobacterales-Helicobacteraceae-Helicobacter	Helicobacter pylori	5.15434e-07	0	0	0	0	0	8.07066e-07	0	0	0	0	7.8152e-07	2.34336e-07	0	1.39537e-07	0	0	0	0	3.22808e-07	0	0	0	0	0	0	0	0	0	0	0	0	1.48195e-07	0	0	0	0	0
213	Bacteria	Proteobacteria	Epsilonproteobacteria	Campylobacterales	Helicobacteraceae	Proteobacteria-Campylobacterales-Helicobacteraceae-Helicobacter	Helicobacter cinaedi	0	0	0	5.38202e-07	0	0	0	0	0	0	0	3.9076e-07	0	4.19418e-07	0	0	0	0	0	0	0	0	0	0	0	0	0	0	0	0	0	0	0	0	0	0	0	0
222	Bacteria	Proteobacteria	Betaproteobacteria	Burkholderiales	Alcaligenaceae	Proteobacteria-Burkholderiales-Alcaligenaceae-Achromobacter	unclassified	0	0	2.84714e-07	0	0	0	0	0	0	0	0	3.9076e-07	0	0	0	0	0	0	0	3.22808e-07	0	0	0	0	0	0	1.40973e-07	2.44955e-07	0	0	0	0	0	0	0	0	0	0
226	Bacteria	Proteobacteria	Gammaproteobacteria	Alteromonadales	Alteromonadaceae	Proteobacteria-Alteromonadales-Alteromonadaceae-Alteromonas	unclassified	0	0	0	0	3.41572e-07	0	0	0	0	0	0	0	0	4.19418e-07	0	0	0	0	0	0	0	0	0	0	0	0	0	0	0	0	0	0	0	0	1.33563e-07	0	0	0
234	Bacteria	Proteobacteria	Alphaproteobacteria	Hyphomicrobiales	Brucellaceae	Proteobacteria-Hyphomicrobiales-Brucellaceae-Brucella	unclassified	0	6.24027e-07	5.69429e-07	1.0764e-06	0	0	0	0	5.33948e-07	0	9.86567e-07	0	7.03007e-07	0	0	3.46391e-07	1.73935e-07	4.76087e-07	3.10083e-07	0	0	0	0	0	0	0	0	6.12388e-07	0	3.3814e-07	0	0	0	0	0	0	0	0
237	Bacteria	Bacteroidetes	Flavobacteriia	Flavobacteriales	Flavobacteriaceae	Bacteroidetes-Flavobacteriales-Flavobacteriaceae-Flavobacterium	unclassified	1.03087e-06	1.24805e-06	1.42357e-06	1.6146e-06	3.41572e-06	4.99543e-06	2.82473e-06	2.01814e-06	4.53856e-06	2.79503e-06	5.9194e-07	2.34456e-06	9.37342e-07	1.25825e-06	1.67444e-06	2.42474e-06	2.08722e-06	2.38044e-07	1.39537e-06	3.22808e-06	1.80686e-07	1.75697e-07	3.70009e-07	0	1.47523e-07	1.21549e-07	1.40973e-07	4.89911e-07	0	5.63567e-07	5.60667e-07	0	1.48195e-07	1.12445e-06	9.34943e-07	1.89951e-06	1.24042e-06	8.74092e-07
238	Bacteria	Bacteroidetes	Flavobacteriia	Flavobacteriales	Weeksellaceae	Bacteroidetes-Flavobacteriales-Weeksellaceae-Elizabethkingia	Elizabethkingia meningoseptica	0	0	0	0	3.41572e-07	0	4.03533e-07	0	2.66974e-07	0	0	0	0	0	0	0	0	0	0	0	0	0	0	0	0	0	0	0	0	0	0	0	1.48195e-07	0	0	0	0	0
246	Bacteria	Bacteroidetes	Flavobacteriia	Flavobacteriales	Weeksellaceae	Bacteroidetes-Flavobacteriales-Weeksellaceae-Chryseobacterium	Chryseobacterium balustinum	0	0	0	0	0	0	0	0	5.33948e-07	0	0	0	0	0	0	0	0	0	0	0	0	0	0	0	0	1.21549e-07	0	3.67433e-07	1.33582e-07	0	0	0	0	0	0	0	9.54173e-08	0
250	Bacteria	Bacteroidetes	Flavobacteriia	Flavobacteriales	Weeksellaceae	Bacteroidetes-Flavobacteriales-Weeksellaceae-Chryseobacterium	Chryseobacterium gleum	0	0	0	0	0	0	0	0	0	0	0	0	0	0	0	0	0	0	0	0	0	0	0	0	0	0	0	0	0	0	0	0	0	0	1.33563e-07	0	0	0
253	Bacteria	Bacteroidetes	Flavobacteriia	Flavobacteriales	Weeksellaceae	Bacteroidetes-Flavobacteriales-Weeksellaceae-Chryseobacterium	Chryseobacterium indologenes	0	0	2.84714e-07	0	0	0	0	0	0	2.79503e-07	0	0	2.34336e-07	0	0	0	1.73935e-07	0	0	0	0	0	0	0	0	0	0	0	0	0	0	0	1.48195e-07	0	0	0	0	0
254	Bacteria	Bacteroidetes	Flavobacteriia	Flavobacteriales	Weeksellaceae	Bacteroidetes-Flavobacteriales-Weeksellaceae-Chryseobacterium	Chryseobacterium indoltheticum	0	0	0	0	0	0	0	5.76613e-07	0	0	0	0	0	4.19418e-07	0	6.92782e-07	0	0	0	0	0	0	0	0	0	0	4.2292e-07	0	0	1.12713e-07	0	0	0	0	0	0	1.04959e-06	1.09262e-07
258	Bacteria	Bacteroidetes	Sphingobacteriia	Sphingobacteriales	Sphingobacteriaceae	Bacteroidetes-Sphingobacteriales-Sphingobacteriaceae-Sphingobacterium	Sphingobacterium spiritivorum	0	0	0	5.38202e-07	0	0	0	0	0	0	0	0	0	0	0	0	1.73935e-07	0	0	0	0	0	0	0	0	0	2.81947e-07	0	0	0	0	0	0	0	0	0	0	1.09262e-07
262	Bacteria	Proteobacteria	Gammaproteobacteria	Thiotrichales	Francisellaceae	Proteobacteria-Thiotrichales-Francisellaceae-Francisella	unclassified	2.57717e-07	3.12014e-07	0	5.38202e-07	0	0	0	0	1.60184e-06	0	1.97313e-07	0	7.03007e-07	0	0	0	0	0	0	0	0	0	0	1.85375e-07	0	0	1.40973e-07	0	0	0	0	0	1.48195e-07	0	0	0	0	0
264	Bacteria	Proteobacteria	Gammaproteobacteria	Thiotrichales	Francisellaceae	Proteobacteria-Thiotrichales-Francisellaceae-Francisella	Francisella tularensis	0	0	0	0	0	0	0	0	2.66974e-07	0	0	0	0	0	0	0	0	0	0	0	0	0	0	0	0	0	0	0	0	0	0	0	0	0	0	0	0	0
265	Bacteria	Proteobacteria	Alphaproteobacteria	Rhodobacterales	Rhodobacteraceae	Proteobacteria-Rhodobacterales-Rhodobacteraceae-Paracoccus	unclassified	0	0	0	1.0764e-06	0	0	4.03533e-07	0	0	0	0	0	0	4.19418e-07	0	0	0	0	0	0	0	1.75697e-07	0	0	0	0	0	0	0	0	0	1.24382e-07	0	0	0	0	0	0
266	Bacteria	Proteobacteria	Alphaproteobacteria	Rhodobacterales	Rhodobacteraceae	Proteobacteria-Rhodobacterales-Rhodobacteraceae-Paracoccus	Paracoccus denitrificans	0	0	0	0	0	0	0	2.88306e-07	0	0	0	0	0	4.19418e-07	0	0	0	0	0	0	0	0	0	0	0	0	0	0	0	0	0	0	0	0	0	0	0	0
270	Bacteria	Deinococcus-Thermus	Deinococci	Thermales	Thermaceae	Deinococcus-Thermus-Thermales-Thermaceae-Thermus	unclassified	2.57717e-07	3.12014e-07	0	0	3.41572e-07	0	8.07066e-07	0	0	5.59007e-07	0	3.9076e-07	2.34336e-07	8.38835e-07	2.79073e-07	3.46391e-07	0	3.57066e-07	0	6.45615e-07	1.80686e-07	0	0	3.70749e-07	1.47523e-07	0	0	1.22478e-07	0	0	3.364e-07	0	0	0	0	0	9.54173e-08	0
274	Bacteria	Deinococcus-Thermus	Deinococci	Thermales	Thermaceae	Deinococcus-Thermus-Thermales-Thermaceae-Thermus	Thermus thermophilus	0	0	0	0	0	0	0	0	0	0	0	3.9076e-07	0	0	0	0	0	0	0	0	0	0	0	0	0	0	0	0	0	0	0	0	0	0	0	1.46116e-07	0	0
283	Bacteria	Proteobacteria	Betaproteobacteria	Burkholderiales	Comamonadaceae	Proteobacteria-Burkholderiales-Comamonadaceae-Comamonas	unclassified	5.15434e-07	3.12014e-07	0	0	0	4.16285e-07	0	0	0	2.79503e-07	3.94627e-07	0	0	0	0	0	0	0	1.55041e-07	0	0	0	1.85005e-07	0	0	0	0	0	0	3.3814e-07	0	0	1.48195e-07	0	1.33563e-07	0	2.86252e-07	0
285	Bacteria	Proteobacteria	Betaproteobacteria	Burkholderiales	Comamonadaceae	Proteobacteria-Burkholderiales-Comamonadaceae-Comamonas	Comamonas testosteroni	0	0	0	0	0	0	0	0	0	0	0	0	0	0	0	0	1.73935e-07	0	0	3.22808e-07	0	0	3.70009e-07	0	0	0	0	0	0	0	0	0	0	0	0	0	0	0
286	Bacteria	Proteobacteria	Gammaproteobacteria	Pseudomonadales	Pseudomonadaceae	Proteobacteria-Pseudomonadales-Pseudomonadaceae-Pseudomonas	unclassified	2.31945e-06	1.77848e-05	1.70829e-06	1.02258e-05	8.5393e-06	8.74199e-06	8.87773e-06	1.09556e-05	8.27619e-06	5.86957e-06	4.53821e-06	3.9076e-06	7.73307e-06	7.1301e-06	1.11629e-06	7.62061e-06	1.21754e-06	1.30924e-06	6.20166e-07	1.93685e-06	9.03429e-07	1.93266e-06	1.48004e-06	1.483e-06	2.06533e-06	2.58899e-05	2.81947e-07	2.44955e-06	4.00745e-07	6.7628e-07	8.97068e-07	8.70671e-07	1.03736e-06	8.74571e-07	3.33908e-06	1.46116e-07	4.10294e-06	7.64831e-07
287	Bacteria	Proteobacteria	Gammaproteobacteria	Pseudomonadales	Pseudomonadaceae	Proteobacteria-Pseudomonadales-Pseudomonadaceae-Pseudomonas	Pseudomonas aeruginosa	0	0	0	0	0	4.16285e-07	0	0	0	5.59007e-07	0	0	0	0	1.39537e-07	0	0	0	0	0	1.80686e-07	0	0	0	0	0	0	0	0	1.12713e-07	0	0	0	1.24939e-07	2.67127e-07	0	0	0
292	Bacteria	Proteobacteria	Betaproteobacteria	Burkholderiales	Burkholderiaceae	Proteobacteria-Burkholderiales-Burkholderiaceae-Burkholderia	Burkholderia cepacia	0	0	0	0	0	0	0	0	0	0	0	0	0	0	0	1.73196e-07	0	0	0	0	0	0	0	0	0	0	1.40973e-07	0	1.33582e-07	0	0	0	0	0	0	0	0	0
293	Bacteria	Proteobacteria	Alphaproteobacteria	Caulobacterales	Caulobacteraceae	Proteobacteria-Caulobacterales-Caulobacteraceae-Brevundimonas	Brevundimonas diminuta	0	0	0	0	0	0	0	8.64919e-07	0	0	0	0	7.03007e-07	0	0	0	0	0	0	0	0	0	0	0	0	0	1.40973e-07	0	0	0	0	0	0	0	0	0	0	0
294	Bacteria	Proteobacteria	Gammaproteobacteria	Pseudomonadales	Pseudomonadaceae	Proteobacteria-Pseudomonadales-Pseudomonadaceae-Pseudomonas	Pseudomonas fluorescens	0	0	0	0	0	0	0	2.88306e-07	2.66974e-07	2.79503e-07	0	0	0	0	0	0	0	0	0	0	0	0	0	0	0	0	0	0	0	0	1.12133e-07	0	0	0	0	0	0	0
297	Bacteria	Proteobacteria	Hydrogenophilalia	Hydrogenophilales	Hydrogenophilaceae	Proteobacteria-Hydrogenophilales-Hydrogenophilaceae-Hydrogenophilus	Hydrogenophilus thermoluteolus	0	0	0	0	0	0	0	0	0	0	0	0	0	0	0	0	0	0	0	0	0	0	0	0	0	0	0	0	0	0	1.12133e-07	0	0	0	0	0	0	0
303	Bacteria	Proteobacteria	Gammaproteobacteria	Pseudomonadales	Pseudomonadaceae	Proteobacteria-Pseudomonadales-Pseudomonadaceae-Pseudomonas	Pseudomonas putida	5.15434e-07	9.36041e-07	0	0	0	0	0	0	5.33948e-07	2.79503e-07	5.9194e-07	0	0	0	0	0	0	0	0	0	3.61372e-07	0	3.70009e-07	0	2.95046e-07	1.21549e-07	0	2.44955e-07	0	0	1.12133e-07	3.73145e-07	2.96389e-07	0	4.14046e-06	0	1.14501e-06	0
305	Bacteria	Proteobacteria	Betaproteobacteria	Burkholderiales	Burkholderiaceae	Proteobacteria-Burkholderiales-Burkholderiaceae-Ralstonia	Ralstonia solanacearum	0	0	0	0	0	0	0	0	0	0	0	0	0	8.38835e-07	0	0	0	0	0	0	0	1.75697e-07	0	0	0	0	0	0	0	0	0	0	0	0	0	0	0	0
316	Bacteria	Proteobacteria	Gammaproteobacteria	Pseudomonadales	Pseudomonadaceae	Proteobacteria-Pseudomonadales-Pseudomonadaceae-Stutzerimonas	Stutzerimonas stutzeri	0	0	0	0	0	0	0	2.88306e-07	0	0	0	0	0	0	0	0	0	0	0	0	0	0	1.29503e-06	0	0	8.50841e-07	0	0	0	1.12713e-07	0	0	0	0	0	2.92232e-07	9.54173e-08	1.09262e-07
321	Bacteria	Proteobacteria	Gammaproteobacteria	Pseudomonadales	Pseudomonadaceae	Proteobacteria-Pseudomonadales-Pseudomonadaceae-Pseudomonas	Pseudomonas syringae	0	0	0	0	0	0	0	0	0	0	0	0	2.34336e-07	0	0	0	0	0	0	0	0	0	0	0	0	0	0	0	0	0	0	0	0	0	0	0	0	0
329	Bacteria	Proteobacteria	Betaproteobacteria	Burkholderiales	Burkholderiaceae	Proteobacteria-Burkholderiales-Burkholderiaceae-Ralstonia	Ralstonia pickettii	0	0	0	0	0	0	0	0	0	0	0	0	0	0	1.39537e-07	0	0	0	6.20166e-07	0	0	3.51393e-06	0	3.70749e-07	0	0	0	0	0	0	0	0	0	0	0	0	0	1.09262e-07
338	Bacteria	Proteobacteria	Gammaproteobacteria	Xanthomonadales	Xanthomonadaceae	Proteobacteria-Xanthomonadales-Xanthomonadaceae-Xanthomonas	unclassified	0	0	0	2.69101e-06	6.83144e-07	4.16285e-07	5.64946e-06	8.64919e-07	5.52636e-05	0	2.56508e-06	0	0	0	0	1.73196e-07	0	0	0	0	0	0	0	0	0	0	0	0	0	0	0	0	0	0	0	0	0	0
339	Bacteria	Proteobacteria	Gammaproteobacteria	Xanthomonadales	Xanthomonadaceae	Proteobacteria-Xanthomonadales-Xanthomonadaceae-Xanthomonas	Xanthomonas campestris	2.57717e-07	0	0	0	0	0	4.03533e-07	0	0	2.79503e-07	0	0	0	0	0	0	1.73935e-07	0	0	0	0	0	0	0	0	0	0	0	0	0	0	1.24382e-07	0	0	0	0	0	0
343	Bacteria	Proteobacteria	Gammaproteobacteria	Xanthomonadales	Xanthomonadaceae	Proteobacteria-Xanthomonadales-Xanthomonadaceae-Xanthomonas	Xanthomonas translucens	0	0	0	2.04517e-05	6.83144e-07	0	1.49307e-05	2.30645e-06	0.000232267	0	9.47105e-06	0	0	0	0	0	0	0	0	0	0	0	0	0	0	0	0	0	0	0	0	0	0	0	0	0	0	0
352	Bacteria	Proteobacteria	Gammaproteobacteria	Pseudomonadales	Pseudomonadaceae	Proteobacteria-Pseudomonadales-Pseudomonadaceae-Azotobacter	unclassified	0	0	0	0	0	0	0	0	0	0	0	0	0	0	0	0	0	0	0	0	0	0	0	0	0	0	0	0	0	0	0	1.24382e-07	0	0	0	0	0	0
356	Bacteria	Proteobacteria	Alphaproteobacteria	Hyphomicrobiales	unclassified	Proteobacteria-Hyphomicrobiales-unclassified-unclassified	unclassified	2.57717e-06	7.48833e-06	2.56243e-05	3.87505e-05	3.68898e-05	3.41354e-05	3.67215e-05	3.2002e-05	3.01681e-05	2.23603e-05	2.03233e-05	1.60212e-05	1.42945e-05	2.76816e-05	1.39537e-06	4.32989e-06	1.04361e-06	1.30924e-06	1.39537e-06	2.25965e-06	1.2648e-06	2.45975e-06	2.03505e-06	2.966e-06	2.5079e-06	9.7239e-07	4.2292e-07	8.57344e-07	8.01489e-07	9.01707e-07	8.97068e-07	8.70671e-07	2.51931e-06	1.12445e-06	1.86989e-06	1.02281e-06	1.14501e-06	5.46308e-07
357	Bacteria	Proteobacteria	Alphaproteobacteria	Hyphomicrobiales	Rhizobiaceae	Proteobacteria-Hyphomicrobiales-Rhizobiaceae-Agrobacterium	unclassified	0	6.24027e-07	2.84714e-07	0	3.41572e-07	8.32571e-07	0	8.64919e-07	0	5.59007e-07	7.89254e-07	0	4.68671e-07	0	0	6.92782e-07	0	0	0	0	3.61372e-07	0	0	5.56124e-07	0	7.29293e-07	1.40973e-07	0	1.33582e-07	0	0	0	0	2.49877e-07	0	2.92232e-07	7.63338e-07	0
358	Bacteria	Proteobacteria	Alphaproteobacteria	Hyphomicrobiales	Rhizobiaceae	Proteobacteria-Hyphomicrobiales-Rhizobiaceae-Agrobacterium	Agrobacterium tumefaciens	0	0	0	0	3.41572e-07	0	0	5.76613e-07	0	0	3.94627e-07	0	2.34336e-07	0	0	3.46391e-07	0	0	0	0	1.80686e-07	0	0	0	0	0	0	0	0	0	1.12133e-07	0	0	1.24939e-07	1.33563e-07	0	0	0
374	Bacteria	Proteobacteria	Alphaproteobacteria	Hyphomicrobiales	Nitrobacteraceae	Proteobacteria-Hyphomicrobiales-Nitrobacteraceae-Bradyrhizobium	unclassified	2.31945e-06	6.24027e-07	1.70829e-06	1.6146e-06	1.36629e-06	1.24886e-06	2.01767e-06	3.74798e-06	1.0679e-06	2.79503e-07	3.35433e-06	3.9076e-07	2.34336e-07	1.25825e-06	1.11629e-06	3.29072e-06	1.56541e-06	1.54728e-06	2.94579e-06	6.45615e-07	2.16823e-06	5.2709e-07	3.33008e-06	1.37177e-05	2.06533e-06	0	0	1.83717e-06	9.35071e-07	2.14155e-06	5.60667e-07	7.46289e-07	7.40974e-07	6.24694e-07	0	1.46116e-07	0	0
375	Bacteria	Proteobacteria	Alphaproteobacteria	Hyphomicrobiales	Nitrobacteraceae	Proteobacteria-Hyphomicrobiales-Nitrobacteraceae-Bradyrhizobium	Bradyrhizobium japonicum	0	0	0	5.38202e-07	3.41572e-07	0	0	0	0	0	0	0	0	0	0	0	0	0	0	0	0	0	0	0	0	0	0	0	0	0	0	0	0	0	0	0	0	0
379	Bacteria	Proteobacteria	Alphaproteobacteria	Hyphomicrobiales	Rhizobiaceae	Proteobacteria-Hyphomicrobiales-Rhizobiaceae-Rhizobium	unclassified	0	0	0	0	0	0	4.03533e-07	0	0	8.3851e-07	1.97313e-07	7.8152e-07	4.68671e-07	8.38835e-07	0	0	0	1.19022e-07	0	3.22808e-07	0	0	0	0	0	0	0	0	0	1.12713e-07	0	0	0	0	1.33563e-07	0	1.90835e-07	0
382	Bacteria	Proteobacteria	Alphaproteobacteria	Hyphomicrobiales	Rhizobiaceae	Proteobacteria-Hyphomicrobiales-Rhizobiaceae-Sinorhizobium	Sinorhizobium meliloti	0	0	0	0	0	0	0	0	0	0	0	0	0	0	0	0	0	0	0	0	0	0	0	0	0	0	0	0	0	0	0	0	0	0	1.33563e-07	0	0	0
384	Bacteria	Proteobacteria	Alphaproteobacteria	Hyphomicrobiales	Rhizobiaceae	Proteobacteria-Hyphomicrobiales-Rhizobiaceae-Rhizobium	Rhizobium leguminosarum	0	0	0	0	0	0	4.03533e-07	0	0	0	0	0	0	0	0	0	0	0	0	0	0	0	0	0	0	0	0	0	0	0	0	0	0	0	0	0	0	0
387	Bacteria	Proteobacteria	Alphaproteobacteria	Hyphomicrobiales	Rhizobiaceae	Proteobacteria-Hyphomicrobiales-Rhizobiaceae-Rhizobium	Rhizobium leguminosarum	0	3.12014e-07	0	0	0	0	0	0	0	0	0	0	0	0	0	0	0	0	0	0	0	0	0	0	0	0	0	0	0	0	0	0	1.48195e-07	0	0	0	0	0
403	Bacteria	Proteobacteria	Gammaproteobacteria	Methylococcales	Methylococcaceae	Proteobacteria-Methylococcales-Methylococcaceae-unclassified	unclassified	0	3.12014e-07	0	0	0	0	0	0	0	0	0	0	0	0	0	0	0	0	0	0	0	0	0	0	0	0	0	0	0	0	0	0	0	0	0	0	0	1.09262e-07
407	Bacteria	Proteobacteria	Alphaproteobacteria	Hyphomicrobiales	Methylobacteriaceae	Proteobacteria-Hyphomicrobiales-Methylobacteriaceae-Methylobacterium	unclassified	2.57717e-06	1.24805e-06	3.41657e-06	2.15281e-06	2.39101e-06	1.24886e-06	1.61413e-06	4.6129e-06	1.33487e-06	1.67702e-06	1.38119e-06	1.17228e-06	2.34336e-07	2.09709e-06	3.20935e-06	4.67628e-06	1.91328e-06	5.23696e-06	3.10083e-06	1.61404e-06	2.16823e-06	8.78483e-07	9.25023e-07	3.15137e-06	1.18019e-06	6.07744e-07	5.63893e-07	1.71469e-06	8.01489e-07	1.80341e-06	2.6912e-06	1.49258e-06	1.33375e-06	7.49632e-07	0	0	6.67921e-07	1.52966e-06
408	Bacteria	Proteobacteria	Alphaproteobacteria	Hyphomicrobiales	Methylobacteriaceae	Proteobacteria-Hyphomicrobiales-Methylobacteriaceae-Methylorubrum	Methylorubrum extorquens	0	3.12014e-07	0	1.0764e-06	0	4.16285e-07	0	2.01814e-06	0	1.11801e-06	0	0	1.17168e-06	0	0	1.21237e-06	1.73935e-07	1.19022e-07	1.55041e-07	3.22808e-07	0	0	0	0	0	1.21549e-07	0	0	4.00745e-07	0	0	0	0	0	2.67127e-07	4.38348e-07	3.81669e-07	0
410	Bacteria	Proteobacteria	Alphaproteobacteria	Hyphomicrobiales	Methylobacteriaceae	Proteobacteria-Hyphomicrobiales-Methylobacteriaceae-Methylobacterium	Methylobacterium organophilum	0	0	0	0	3.41572e-07	4.16285e-07	0	5.76613e-07	0	0	0	0	0	0	0	0	0	0	1.55041e-07	0	0	1.75697e-07	0	0	0	0	0	0	0	0	0	0	0	0	0	0	0	0
413	Bacteria	Proteobacteria	Gammaproteobacteria	Methylococcales	Methylococcaceae	Proteobacteria-Methylococcales-Methylococcaceae-Methylococcus	unclassified	0	3.12014e-07	0	0	0	0	0	0	0	0	1.97313e-07	0	2.34336e-07	0	0	0	0	0	0	0	0	0	0	0	0	0	0	0	0	0	0	0	1.48195e-07	0	0	0	0	0
414	Bacteria	Proteobacteria	Gammaproteobacteria	Methylococcales	Methylococcaceae	Proteobacteria-Methylococcales-Methylococcaceae-Methylococcus	Methylococcus capsulatus	0	0	0	0	0	0	0	0	0	0	0	0	0	4.19418e-07	0	0	0	0	0	0	0	0	0	0	0	0	0	0	0	0	0	0	0	0	0	0	0	0
433	Bacteria	Proteobacteria	Alphaproteobacteria	Rhodospirillales	Acetobacteraceae	Proteobacteria-Rhodospirillales-Acetobacteraceae-unclassified	unclassified	0	1.87208e-06	0	0	6.83144e-07	9.99085e-06	8.4742e-06	0	0	0	0	0	0	1.67767e-05	0	0	0	0	0	8.393e-06	0	0	0	0	0	0	0	0	0	0	0	0	0	0	0	0	0	0
434	Bacteria	Proteobacteria	Alphaproteobacteria	Rhodospirillales	Acetobacteraceae	Proteobacteria-Rhodospirillales-Acetobacteraceae-Acetobacter	unclassified	0	0	0	0	0	0	0	0	0	0	0	0	0	0	0	0	0	0	0	0	0	0	0	0	0	0	0	0	0	0	1.12133e-07	0	0	0	0	0	0	0
435	Bacteria	Proteobacteria	Alphaproteobacteria	Rhodospirillales	Acetobacteraceae	Proteobacteria-Rhodospirillales-Acetobacteraceae-Acetobacter	Acetobacter aceti	0	0	0	0	0	0	0	0	0	0	0	0	0	0	0	0	0	0	0	0	0	0	0	0	0	0	0	0	0	0	0	0	0	0	0	0	0	1.09262e-07
436	Bacteria	Proteobacteria	Alphaproteobacteria	Rhodospirillales	Acetobacteraceae	Proteobacteria-Rhodospirillales-Acetobacteraceae-Novacetimonas	Novacetimonas hansenii	0	0	0	0	0	0	0	0	2.66974e-07	0	0	0	0	0	0	0	0	0	0	0	0	0	0	0	0	0	0	0	0	0	1.12133e-07	0	0	0	0	1.46116e-07	0	0
442	Bacteria	Proteobacteria	Alphaproteobacteria	Rhodospirillales	Acetobacteraceae	Proteobacteria-Rhodospirillales-Acetobacteraceae-Gluconobacter	Gluconobacter oxydans	0	0	0	0	0	0	0	0	0	0	0	0	0	0	1.39537e-07	0	0	0	0	0	0	0	0	0	0	0	0	0	0	0	0	0	0	0	0	0	0	0
444	Bacteria	Proteobacteria	Gammaproteobacteria	Legionellales	Legionellaceae	Proteobacteria-Legionellales-Legionellaceae-unclassified	unclassified	0	0	0	0	0	0	0	0	0	0	0	0	0	4.19418e-07	0	0	0	0	0	0	0	3.51393e-07	0	0	1.47523e-07	0	0	0	0	0	0	0	0	0	0	0	0	0
445	Bacteria	Proteobacteria	Gammaproteobacteria	Legionellales	Legionellaceae	Proteobacteria-Legionellales-Legionellaceae-Legionella	unclassified	0	0	0	0	0	0	0	0	0	0	0	0	0	0	0	0	0	3.57066e-07	0	3.22808e-07	0	7.02787e-07	0	0	0	0	0	0	0	0	0	0	0	0	0	0	0	1.09262e-07
446	Bacteria	Proteobacteria	Gammaproteobacteria	Legionellales	Legionellaceae	Proteobacteria-Legionellales-Legionellaceae-Legionella	Legionella pneumophila	0	0	0	0	0	0	0	0	0	0	0	0	0	0	0	0	0	0	0	0	0	0	0	0	0	0	0	0	0	0	0	0	0	0	0	0	9.54173e-08	1.09262e-07
449	Bacteria	Proteobacteria	Gammaproteobacteria	Legionellales	Legionellaceae	Proteobacteria-Legionellales-Legionellaceae-Legionella	Legionella hackeliae	0	0	0	0	0	0	4.03533e-07	0	0	0	0	0	0	0	0	0	0	0	0	0	0	0	0	0	0	0	0	0	0	0	0	0	0	0	0	0	0	0
450	Bacteria	Proteobacteria	Gammaproteobacteria	Legionellales	Legionellaceae	Proteobacteria-Legionellales-Legionellaceae-Legionella	Legionella longbeachae	0	0	0	0	0	0	0	0	0	0	0	0	0	0	0	0	0	0	0	0	0	0	0	0	0	0	0	0	0	0	0	1.24382e-07	0	0	0	0	0	0
454	Bacteria	Proteobacteria	Gammaproteobacteria	Legionellales	Legionellaceae	Proteobacteria-Legionellales-Legionellaceae-Legionella	Legionella israelensis	0	0	0	5.38202e-07	0	0	0	0	0	0	0	0	0	0	0	0	0	0	0	0	0	0	0	0	0	0	0	0	0	0	0	0	0	0	0	0	0	0
468	Bacteria	Proteobacteria	Gammaproteobacteria	Moraxellales	Moraxellaceae	Proteobacteria-Moraxellales-Moraxellaceae-unclassified	unclassified	0	6.24027e-07	0	0	0	8.32571e-07	4.03533e-07	5.76613e-07	5.33948e-07	8.3851e-07	1.97313e-07	0	4.68671e-07	0	1.39537e-07	3.46391e-07	5.21804e-07	2.38044e-07	3.10083e-07	0	0	0	0	0	0	0	0	0	0	0	0	0	0	1.24939e-07	0	0	9.54173e-08	0
469	Bacteria	Proteobacteria	Gammaproteobacteria	Moraxellales	Moraxellaceae	Proteobacteria-Moraxellales-Moraxellaceae-Acinetobacter	unclassified	7.73151e-07	2.1841e-06	8.54143e-07	1.6146e-06	1.70786e-06	1.24886e-06	1.2106e-06	6.63105e-06	2.13579e-06	4.19255e-06	2.36776e-06	1.17228e-06	3.2807e-06	1.67767e-06	9.76757e-07	5.54226e-06	3.30476e-06	9.52175e-07	9.30249e-07	4.84211e-06	1.2648e-06	0	2.40506e-06	1.29762e-06	8.85139e-07	4.25421e-06	0	7.34866e-07	0	1.57799e-06	2.24267e-07	1.11943e-06	1.48195e-06	4.99755e-07	5.34253e-07	1.02281e-06	3.81669e-06	4.37046e-07
470	Bacteria	Proteobacteria	Gammaproteobacteria	Moraxellales	Moraxellaceae	Proteobacteria-Moraxellales-Moraxellaceae-Acinetobacter	Acinetobacter baumannii	2.57717e-07	0	1.993e-06	0	4.44044e-06	2.08143e-06	0	1.44153e-06	1.33487e-06	1.95652e-06	1.18388e-06	7.8152e-07	2.34336e-07	0	0	0	0	0	0	0	0	0	0	0	0	1.21549e-07	0	1.22478e-07	0	0	0	0	0	0	0	0	0	0
471	Bacteria	Proteobacteria	Gammaproteobacteria	Moraxellales	Moraxellaceae	Proteobacteria-Moraxellales-Moraxellaceae-Acinetobacter	Acinetobacter calcoaceticus	0	0	0	0	0	4.16285e-07	0	0	0	0	0	0	2.34336e-07	4.19418e-07	0	0	0	0	0	3.22808e-07	0	0	0	0	0	0	0	0	0	0	0	0	0	0	0	0	0	0
475	Bacteria	Proteobacteria	Gammaproteobacteria	Moraxellales	Moraxellaceae	Proteobacteria-Moraxellales-Moraxellaceae-Moraxella	unclassified	0	0	0	5.38202e-07	0	0	0	0	0	0	0	0	0	0	0	0	0	0	0	0	0	0	1.85005e-07	0	0	0	0	1.22478e-07	0	0	0	0	0	0	1.33563e-07	0	0	0
478	Bacteria	Proteobacteria	Gammaproteobacteria	Moraxellales	Moraxellaceae	Proteobacteria-Moraxellales-Moraxellaceae-Moraxella	Moraxella nonliquefaciens	0	0	0	0	0	0	0	0	0	0	0	0	0	0	0	0	0	0	0	0	0	0	0	0	0	0	0	1.22478e-07	0	0	0	0	0	0	0	0	0	0
481	Bacteria	Proteobacteria	Betaproteobacteria	Neisseriales	Neisseriaceae	Proteobacteria-Neisseriales-Neisseriaceae-unclassified	unclassified	0	3.12014e-07	0	0	0	0	0	0	0	0	0	3.9076e-07	0	4.19418e-07	0	0	3.47869e-07	1.19022e-07	0	3.22808e-07	0	0	0	0	0	0	0	0	0	0	1.12133e-07	0	0	0	0	0	0	0
482	Bacteria	Proteobacteria	Betaproteobacteria	Neisseriales	Neisseriaceae	Proteobacteria-Neisseriales-Neisseriaceae-Neisseria	unclassified	0	3.12014e-07	0	5.38202e-07	0	0	0	0	0	0	0	3.9076e-07	0	0	0	1.73196e-07	0	1.19022e-07	0	0	0	0	0	0	1.47523e-07	0	0	0	0	0	0	0	0	0	0	0	0	0
483	Bacteria	Proteobacteria	Betaproteobacteria	Neisseriales	Neisseriaceae	Proteobacteria-Neisseriales-Neisseriaceae-Neisseria	Neisseria cinerea	0	0	0	0	0	0	0	0	0	0	0	0	0	0	0	0	0	0	0	0	0	0	0	0	0	0	0	0	0	1.12713e-07	0	0	0	0	0	0	0	0
497	Bacteria	Proteobacteria	Gammaproteobacteria	Moraxellales	Moraxellaceae	Proteobacteria-Moraxellales-Moraxellaceae-Psychrobacter	unclassified	1.80402e-06	0	0	5.38202e-07	3.41572e-07	4.16285e-07	8.07066e-07	2.59476e-06	0	5.59007e-07	0	0	1.17168e-06	0	2.79073e-07	6.92782e-07	0	0	4.65124e-07	0	0	0	0	0	0	0	0	0	0	0	0	0	0	0	0	0	0	0
502	Bacteria	Proteobacteria	Betaproteobacteria	Neisseriales	Neisseriaceae	Proteobacteria-Neisseriales-Neisseriaceae-Kingella	Kingella denitrificans	0	0	0	0	0	0	0	0	0	0	0	0	0	0	0	0	0	0	0	3.22808e-07	0	0	0	0	0	0	0	0	0	0	0	0	0	0	0	0	0	0
506	Bacteria	Proteobacteria	Betaproteobacteria	Burkholderiales	Alcaligenaceae	Proteobacteria-Burkholderiales-Alcaligenaceae-unclassified	unclassified	0	3.12014e-07	0	0	0	0	4.03533e-07	0	2.66974e-07	0	1.97313e-07	0	2.34336e-07	0	0	0	1.73935e-07	0	0	3.22808e-07	0	0	0	0	1.47523e-07	0	0	0	0	0	0	0	1.48195e-07	0	1.33563e-07	0	1.90835e-07	0
507	Bacteria	Proteobacteria	Betaproteobacteria	Burkholderiales	Alcaligenaceae	Proteobacteria-Burkholderiales-Alcaligenaceae-Alcaligenes	unclassified	0	0	0	0	0	0	0	0	0	0	0	0	0	0	0	0	1.73935e-07	0	1.55041e-07	0	0	0	0	0	0	0	0	0	0	0	0	0	0	0	0	0	0	0
511	Bacteria	Proteobacteria	Betaproteobacteria	Burkholderiales	Alcaligenaceae	Proteobacteria-Burkholderiales-Alcaligenaceae-Alcaligenes	Alcaligenes faecalis	0	0	0	0	0	0	0	0	0	0	0	0	0	0	0	0	0	0	1.55041e-07	0	0	0	0	0	0	0	0	0	0	0	0	0	0	0	0	0	0	0
517	Bacteria	Proteobacteria	Betaproteobacteria	Burkholderiales	Alcaligenaceae	Proteobacteria-Burkholderiales-Alcaligenaceae-Bordetella	unclassified	0	0	0	0	0	4.16285e-07	0	2.88306e-07	0	0	0	0	0	0	0	0	0	0	0	0	0	0	0	0	0	0	0	0	0	0	0	0	0	0	0	0	9.54173e-08	0
529	Bacteria	Proteobacteria	Alphaproteobacteria	Hyphomicrobiales	Brucellaceae	Proteobacteria-Hyphomicrobiales-Brucellaceae-Brucella	Brucella anthropi	0	0	0	0	0	0	0	0	0	0	0	0	0	0	0	0	0	0	0	0	0	0	0	0	1.47523e-07	0	0	0	0	0	0	0	0	0	0	0	0	0
535	Bacteria	Proteobacteria	Betaproteobacteria	Neisseriales	Chromobacteriaceae	Proteobacteria-Neisseriales-Chromobacteriaceae-Chromobacterium	unclassified	0	0	0	0	3.41572e-07	4.16285e-07	0	0	0	0	0	3.9076e-07	2.34336e-07	0	0	1.73196e-07	0	0	0	0	0	0	0	0	0	0	0	0	0	0	0	0	0	0	0	0	0	0
537	Bacteria	Proteobacteria	Betaproteobacteria	Neisseriales	Chromobacteriaceae	Proteobacteria-Neisseriales-Chromobacteriaceae-Iodobacter	Iodobacter fluviatilis	0	0	0	0	0	0	0	0	0	0	0	0	0	0	0	0	0	1.19022e-07	0	0	0	0	0	0	0	0	0	0	0	0	0	0	0	0	0	0	0	0
539	Bacteria	Proteobacteria	Betaproteobacteria	Neisseriales	Neisseriaceae	Proteobacteria-Neisseriales-Neisseriaceae-Eikenella	Eikenella corrodens	0	0	0	0	0	0	0	0	2.66974e-07	0	0	0	0	0	0	0	0	0	0	0	0	0	0	0	0	0	0	0	0	0	0	0	0	0	0	0	0	0
543	Bacteria	Proteobacteria	Gammaproteobacteria	Enterobacterales	Enterobacteriaceae	Proteobacteria-Enterobacterales-Enterobacteriaceae-unclassified	unclassified	2.83489e-06	5.30423e-06	5.12486e-06	1.88371e-05	3.75729e-06	4.99543e-06	1.29131e-05	9.51411e-06	9.61106e-06	6.98759e-06	8.87911e-06	5.47064e-06	7.2644e-06	7.1301e-06	1.67444e-06	1.03917e-06	8.69673e-07	4.76087e-07	1.08529e-06	9.68423e-07	1.2648e-06	1.93266e-06	1.66504e-06	9.26874e-07	1.18019e-06	1.70168e-06	4.2292e-07	7.34866e-07	6.67908e-07	5.63567e-07	1.45773e-06	1.61696e-06	1.18556e-06	1.24939e-06	1.06851e-06	8.76697e-07	4.77087e-07	6.55569e-07
544	Bacteria	Proteobacteria	Gammaproteobacteria	Enterobacterales	Enterobacteriaceae	Proteobacteria-Enterobacterales-Enterobacteriaceae-Citrobacter	unclassified	0	0	0	5.38202e-07	0	0	4.03533e-07	0	0	0	0	7.8152e-07	0	8.38835e-07	2.79073e-07	0	0	0	0	0	0	1.75697e-07	0	0	0	0	0	0	0	0	0	0	0	0	0	0	0	0
546	Bacteria	Proteobacteria	Gammaproteobacteria	Enterobacterales	Enterobacteriaceae	Proteobacteria-Enterobacterales-Enterobacteriaceae-Citrobacter	Citrobacter freundii	0	0	0	0	0	0	0	0	0	0	0	0	0	0	0	0	0	0	0	0	0	0	0	0	0	0	0	0	0	0	0	0	1.48195e-07	0	0	0	0	0
547	Bacteria	Proteobacteria	Gammaproteobacteria	Enterobacterales	Enterobacteriaceae	Proteobacteria-Enterobacterales-Enterobacteriaceae-Enterobacter	unclassified	0	0	5.69429e-07	1.0764e-06	0	0	4.03533e-07	2.88306e-07	8.00922e-07	0	1.38119e-06	0	0	4.19418e-07	2.79073e-07	0	3.47869e-07	0	0	0	3.61372e-07	0	0	0	1.47523e-07	1.21549e-07	0	1.22478e-07	0	0	1.12133e-07	3.73145e-07	1.48195e-07	2.49877e-07	1.33563e-07	2.92232e-07	1.14501e-06	0
548	Bacteria	Proteobacteria	Gammaproteobacteria	Enterobacterales	Enterobacteriaceae	Proteobacteria-Enterobacterales-Enterobacteriaceae-Klebsiella	Klebsiella aerogenes	0	0	0	0	0	0	0	0	0	0	0	0	2.34336e-07	0	0	0	0	0	0	0	0	0	0	0	0	0	0	0	1.33582e-07	0	0	0	0	0	0	0	0	0
549	Bacteria	Proteobacteria	Gammaproteobacteria	Enterobacterales	Erwiniaceae	Proteobacteria-Enterobacterales-Erwiniaceae-Pantoea	Pantoea agglomerans	2.57717e-07	0	5.69429e-07	0	0	1.66514e-06	0	5.76613e-07	5.33948e-07	0	0	0	2.34336e-07	0	0	0	0	0	0	0	0	0	0	0	0	0	0	0	0	0	0	0	0	0	0	0	0	0
550	Bacteria	Proteobacteria	Gammaproteobacteria	Enterobacterales	Enterobacteriaceae	Proteobacteria-Enterobacterales-Enterobacteriaceae-Enterobacter	Enterobacter cloacae	0	0	0	0	0	0	0	0	0	0	0	0	0	4.19418e-07	0	0	0	0	0	0	0	0	0	0	0	0	0	1.22478e-07	0	0	0	0	0	0	0	0	0	0
553	Bacteria	Proteobacteria	Gammaproteobacteria	Enterobacterales	Erwiniaceae	Proteobacteria-Enterobacterales-Erwiniaceae-Pantoea	Pantoea ananatis	0	3.12014e-07	0	5.38202e-07	1.36629e-06	0	0	0	0	0	0	0	0	0	0	0	0	0	0	0	0	0	0	0	0	0	0	0	0	2.25427e-07	0	0	1.48195e-07	0	0	0	0	0
554	Bacteria	Proteobacteria	Gammaproteobacteria	Enterobacterales	Pectobacteriaceae	Proteobacteria-Enterobacterales-Pectobacteriaceae-Pectobacterium	Pectobacterium carotovorum	0	0	0	0	0	0	0	0	2.66974e-07	0	0	0	0	0	0	0	0	0	0	0	0	0	0	0	0	0	0	0	0	0	0	0	0	0	0	0	0	0
561	Bacteria	Proteobacteria	Gammaproteobacteria	Enterobacterales	Enterobacteriaceae	Proteobacteria-Enterobacterales-Enterobacteriaceae-Escherichia	unclassified	0	6.24027e-07	0	0	0	0	8.07066e-07	0	0	0	0	0	0	0	0	0	0	0	0	0	0	1.75697e-07	0	1.85375e-07	0	0	0	0	0	0	0	0	0	0	0	0	0	0
562	Bacteria	Proteobacteria	Gammaproteobacteria	Enterobacterales	Enterobacteriaceae	Proteobacteria-Enterobacterales-Enterobacteriaceae-Escherichia	Escherichia coli	0	0	2.84714e-07	5.38202e-07	0	0	0	8.64919e-07	0	2.79503e-07	0	0	0	0	2.55352e-05	5.4037e-05	4.48751e-05	3.01125e-05	2.75974e-05	2.42106e-05	3.32462e-05	2.49489e-05	3.8666e-05	1.83521e-05	1.71127e-05	8.99461e-06	2.48113e-05	8.57344e-06	1.05529e-05	1.18349e-05	1.09891e-05	1.41795e-05	2.01545e-05	9.62028e-06	4.54115e-06	1.06665e-05	5.15253e-06	8.63166e-06
565	Bacteria	Proteobacteria	Gammaproteobacteria	Enterobacterales	Enterobacteriaceae	Proteobacteria-Enterobacterales-Enterobacteriaceae-Atlantibacter	Atlantibacter hermannii	0	0	0	0	0	0	0	0	0	2.79503e-07	0	0	0	0	0	0	0	0	0	0	0	0	0	0	0	0	2.81947e-07	0	0	0	0	0	0	0	0	0	0	0
569	Bacteria	Proteobacteria	Gammaproteobacteria	Enterobacterales	Hafniaceae	Proteobacteria-Enterobacterales-Hafniaceae-Hafnia	Hafnia alvei	0	0	0	0	0	0	0	0	0	0	0	0	0	0	0	1.73196e-07	0	0	0	0	0	0	0	0	0	0	0	0	0	0	0	0	0	0	0	0	0	0
570	Bacteria	Proteobacteria	Gammaproteobacteria	Enterobacterales	Enterobacteriaceae	Proteobacteria-Enterobacterales-Enterobacteriaceae-Klebsiella	unclassified	2.57717e-07	6.24027e-07	0	1.6146e-06	0	0	2.01767e-06	2.88306e-07	0	8.3851e-07	3.94627e-07	3.9076e-07	2.10902e-06	8.38835e-07	0	0	0	0	0	0	3.61372e-07	1.75697e-07	3.70009e-07	1.85375e-07	2.95046e-07	0	0	2.44955e-07	2.67163e-07	4.50854e-07	0	0	0	2.49877e-07	0	0	3.81669e-07	1.09262e-07
571	Bacteria	Proteobacteria	Gammaproteobacteria	Enterobacterales	Enterobacteriaceae	Proteobacteria-Enterobacterales-Enterobacteriaceae-Klebsiella	Klebsiella oxytoca	0	0	0	0	0	0	8.07066e-07	0	0	2.79503e-07	0	0	0	0	0	0	0	0	0	0	0	0	0	0	0	0	0	0	0	0	0	0	0	0	0	0	0	0
573	Bacteria	Proteobacteria	Gammaproteobacteria	Enterobacterales	Enterobacteriaceae	Proteobacteria-Enterobacterales-Enterobacteriaceae-Klebsiella	Klebsiella pneumoniae	1.5463e-06	3.12014e-07	1.13886e-06	5.38202e-07	3.75729e-06	4.16285e-06	8.07066e-07	1.15323e-06	3.73764e-06	4.47206e-06	9.86567e-07	0	4.68671e-07	4.19418e-07	1.39537e-07	0	0	0	0	3.22808e-07	1.80686e-07	1.75697e-07	0	1.85375e-07	0	1.21549e-07	0	0	0	0	0	0	0	0	0	0	0	0
580	Bacteria	Proteobacteria	Gammaproteobacteria	Enterobacterales	Enterobacteriaceae	Proteobacteria-Enterobacterales-Enterobacteriaceae-Kluyvera	Kluyvera cryocrescens	0	0	0	0	0	0	0	0	0	0	0	0	0	0	0	0	0	0	0	0	0	0	0	0	0	0	1.40973e-07	0	0	0	0	0	0	0	0	0	0	0
582	Bacteria	Proteobacteria	Gammaproteobacteria	Enterobacterales	Morganellaceae	Proteobacteria-Enterobacterales-Morganellaceae-Morganella	Morganella morganii	0	0	2.84714e-07	5.38202e-07	0	0	1.61413e-06	0	0	0	0	7.8152e-07	0	0	0	0	0	0	0	0	0	0	0	0	0	0	0	0	0	0	0	0	0	1.24939e-07	0	0	0	0
584	Bacteria	Proteobacteria	Gammaproteobacteria	Enterobacterales	Morganellaceae	Proteobacteria-Enterobacterales-Morganellaceae-Proteus	Proteus mirabilis	0	0	0	0	0	0	0	0	0	0	0	0	0	0	0	0	0	0	0	0	0	0	0	1.85375e-07	0	0	0	0	0	0	0	0	0	0	0	0	1.90835e-07	0
586	Bacteria	Proteobacteria	Gammaproteobacteria	Enterobacterales	Morganellaceae	Proteobacteria-Enterobacterales-Morganellaceae-Providencia	unclassified	0	0	0	0	0	0	0	0	0	0	0	0	0	0	0	0	0	0	0	0	0	0	0	0	0	1.21549e-07	0	0	0	0	0	0	1.48195e-07	0	0	0	0	0
590	Bacteria	Proteobacteria	Gammaproteobacteria	Enterobacterales	Enterobacteriaceae	Proteobacteria-Enterobacterales-Enterobacteriaceae-Salmonella	unclassified	0	0	0	0	0	0	0	0	0	0	0	0	0	0	0	0	0	0	3.10083e-07	0	0	0	0	0	1.47523e-07	0	0	0	0	0	0	0	0	0	0	0	0	0
613	Bacteria	Proteobacteria	Gammaproteobacteria	Enterobacterales	Yersiniaceae	Proteobacteria-Enterobacterales-Yersiniaceae-Serratia	unclassified	0	0	0	5.38202e-07	3.41572e-07	4.16285e-07	0	2.88306e-07	2.66974e-07	2.79503e-07	0	0	0	4.19418e-07	0	0	0	0	0	0	0	0	0	0	1.47523e-07	0	0	0	0	0	0	0	0	0	0	0	9.54173e-08	0
615	Bacteria	Proteobacteria	Gammaproteobacteria	Enterobacterales	Yersiniaceae	Proteobacteria-Enterobacterales-Yersiniaceae-Serratia	Serratia marcescens	0	0	0	5.38202e-07	0	4.16285e-07	0	0	0	0	0	0	0	0	0	0	0	0	0	0	0	1.75697e-07	0	0	0	0	0	0	0	1.12713e-07	0	0	0	0	0	0	0	1.09262e-07
622	Bacteria	Proteobacteria	Gammaproteobacteria	Enterobacterales	Enterobacteriaceae	Proteobacteria-Enterobacterales-Enterobacteriaceae-Shigella	Shigella dysenteriae	0	0	0	5.38202e-07	0	0	0	0	0	0	0	0	0	0	0	0	0	0	0	0	0	0	0	0	0	0	0	0	0	0	0	0	0	0	0	0	0	0
629	Bacteria	Proteobacteria	Gammaproteobacteria	Enterobacterales	Yersiniaceae	Proteobacteria-Enterobacterales-Yersiniaceae-Yersinia	unclassified	0	0	0	0	0	0	0	0	0	0	0	0	0	0	0	0	0	0	0	0	0	0	0	0	1.47523e-07	0	0	2.44955e-07	0	0	0	0	0	0	0	0	9.54173e-08	0
631	Bacteria	Proteobacteria	Gammaproteobacteria	Enterobacterales	Yersiniaceae	Proteobacteria-Enterobacterales-Yersiniaceae-Yersinia	Yersinia intermedia	0	0	0	0	3.41572e-07	0	0	0	0	0	0	0	0	0	0	0	0	0	0	0	0	0	0	0	0	0	0	0	0	0	0	0	0	0	0	0	0	0
635	Bacteria	Proteobacteria	Gammaproteobacteria	Enterobacterales	Hafniaceae	Proteobacteria-Enterobacterales-Hafniaceae-Edwardsiella	unclassified	0	0	0	0	0	0	0	0	0	0	0	0	0	0	0	0	0	0	0	0	0	0	0	0	0	0	0	1.22478e-07	1.33582e-07	0	0	0	0	0	0	0	9.54173e-08	0
636	Bacteria	Proteobacteria	Gammaproteobacteria	Enterobacterales	Hafniaceae	Proteobacteria-Enterobacterales-Hafniaceae-Edwardsiella	Edwardsiella tarda	0	0	0	5.38202e-07	0	0	0	2.88306e-07	2.66974e-07	0	0	0	0	0	0	0	0	0	0	0	0	0	0	0	0	0	0	0	0	0	0	0	0	0	0	0	0	0
638	Bacteria	Proteobacteria	Gammaproteobacteria	Enterobacterales	Morganellaceae	Proteobacteria-Enterobacterales-Morganellaceae-Arsenophonus	Arsenophonus nasoniae	0	3.12014e-07	0	0	0	0	0	0	0	0	0	0	0	0	0	0	0	0	0	0	0	0	0	0	0	0	0	0	0	0	0	0	0	0	0	0	0	0
641	Bacteria	Proteobacteria	Gammaproteobacteria	Vibrionales	Vibrionaceae	Proteobacteria-Vibrionales-Vibrionaceae-unclassified	unclassified	0	3.12014e-07	0	0	0	0	0	0	0	2.79503e-07	0	0	2.34336e-07	0	0	0	0	0	0	0	0	0	0	0	0	0	0	0	0	0	0	0	0	0	0	0	0	0
642	Bacteria	Proteobacteria	Gammaproteobacteria	Aeromonadales	Aeromonadaceae	Proteobacteria-Aeromonadales-Aeromonadaceae-Aeromonas	unclassified	2.57717e-07	6.24027e-07	0	5.38202e-07	3.41572e-07	0	4.03533e-07	0	5.33948e-07	0	1.97313e-07	3.9076e-07	0	1.67767e-06	2.79073e-07	1.73196e-07	0	0	0	0	0	5.2709e-07	0	0	1.47523e-07	0	0	1.22478e-07	2.67163e-07	0	1.12133e-07	0	1.48195e-07	0	2.67127e-07	1.46116e-07	0	0
644	Bacteria	Proteobacteria	Gammaproteobacteria	Aeromonadales	Aeromonadaceae	Proteobacteria-Aeromonadales-Aeromonadaceae-Aeromonas	Aeromonas hydrophila	0	0	0	0	0	0	0	0	0	0	0	0	0	4.19418e-07	0	0	0	0	0	0	0	0	0	0	0	0	0	0	0	0	0	0	0	0	0	0	0	0
645	Bacteria	Proteobacteria	Gammaproteobacteria	Aeromonadales	Aeromonadaceae	Proteobacteria-Aeromonadales-Aeromonadaceae-Aeromonas	Aeromonas salmonicida	0	0	0	0	0	0	4.03533e-07	0	0	0	0	0	0	0	0	0	0	0	0	0	0	0	0	0	1.47523e-07	0	0	0	0	1.12713e-07	0	0	0	0	0	0	0	0
648	Bacteria	Proteobacteria	Gammaproteobacteria	Aeromonadales	Aeromonadaceae	Proteobacteria-Aeromonadales-Aeromonadaceae-Aeromonas	Aeromonas caviae	0	0	0	0	0	0	0	0	0	0	0	0	2.34336e-07	0	0	0	0	0	0	0	0	0	0	0	0	0	0	0	0	0	0	0	0	0	0	0	0	0
650	Bacteria	Proteobacteria	Gammaproteobacteria	Aeromonadales	Aeromonadaceae	Proteobacteria-Aeromonadales-Aeromonadaceae-Aeromonas	Aeromonas jandaei	0	0	0	0	0	0	0	0	0	0	0	0	2.34336e-07	0	0	0	0	0	0	0	0	0	0	0	0	0	0	0	0	0	0	0	0	0	0	0	0	0
651	Bacteria	Proteobacteria	Gammaproteobacteria	Aeromonadales	Aeromonadaceae	Proteobacteria-Aeromonadales-Aeromonadaceae-Aeromonas	Aeromonas media	0	0	0	0	0	0	0	0	2.66974e-07	0	1.97313e-07	0	0	0	0	1.73196e-07	1.73935e-07	0	0	0	0	0	0	0	0	0	0	0	0	0	0	0	0	0	0	0	0	0
654	Bacteria	Proteobacteria	Gammaproteobacteria	Aeromonadales	Aeromonadaceae	Proteobacteria-Aeromonadales-Aeromonadaceae-Aeromonas	Aeromonas veronii	0	0	0	0	0	0	0	0	0	0	0	0	0	0	0	0	0	1.19022e-07	0	3.22808e-07	0	0	0	0	0	0	0	0	0	0	0	0	0	0	0	0	0	0
656	Bacteria	Proteobacteria	Gammaproteobacteria	Aeromonadales	Aeromonadaceae	Proteobacteria-Aeromonadales-Aeromonadaceae-Aeromonas	Aeromonas allosaccharophila	0	3.12014e-07	0	0	0	0	0	0	0	0	0	0	0	0	0	0	0	0	0	0	0	0	0	0	0	0	0	0	0	0	1.12133e-07	0	0	0	0	0	0	0
662	Bacteria	Proteobacteria	Gammaproteobacteria	Vibrionales	Vibrionaceae	Proteobacteria-Vibrionales-Vibrionaceae-Vibrio	unclassified	2.57717e-07	0	0	1.0764e-06	0	8.32571e-07	0	0	5.33948e-07	0	1.97313e-07	0	0	4.19418e-07	0	3.46391e-07	0	1.19022e-07	0	0	0	0	0	0	0	0	0	0	0	2.25427e-07	1.12133e-07	0	1.48195e-07	0	0	0	0	1.09262e-07
663	Bacteria	Proteobacteria	Gammaproteobacteria	Vibrionales	Vibrionaceae	Proteobacteria-Vibrionales-Vibrionaceae-Vibrio	Vibrio alginolyticus	0	0	0	0	0	0	0	0	0	0	0	0	0	0	1.39537e-07	0	0	0	0	0	0	0	0	0	0	0	0	0	0	0	0	0	0	0	0	0	0	0
666	Bacteria	Proteobacteria	Gammaproteobacteria	Vibrionales	Vibrionaceae	Proteobacteria-Vibrionales-Vibrionaceae-Vibrio	Vibrio cholerae	0	3.12014e-07	0	0	0	0	0	0	0	2.79503e-07	0	0	0	0	0	0	0	0	0	0	0	0	0	0	0	0	0	0	0	0	0	0	0	0	0	0	0	0
669	Bacteria	Proteobacteria	Gammaproteobacteria	Vibrionales	Vibrionaceae	Proteobacteria-Vibrionales-Vibrionaceae-Vibrio	Vibrio harveyi	0	0	0	0	0	0	0	0	0	0	0	0	0	0	0	0	0	0	0	0	0	5.2709e-07	1.11003e-06	3.70749e-07	0	0	0	0	0	0	0	0	0	0	0	0	0	0
672	Bacteria	Proteobacteria	Gammaproteobacteria	Vibrionales	Vibrionaceae	Proteobacteria-Vibrionales-Vibrionaceae-Vibrio	Vibrio vulnificus	0	0	0	0	0	0	0	0	0	0	0	0	0	0	0	0	0	0	0	0	0	0	0	0	0	0	0	0	0	0	0	0	0	1.24939e-07	0	0	0	0
676	Bacteria	Proteobacteria	Gammaproteobacteria	Vibrionales	Vibrionaceae	Proteobacteria-Vibrionales-Vibrionaceae-Vibrio	Vibrio fluvialis	0	0	0	0	3.41572e-07	0	0	0	0	0	0	0	0	0	0	0	0	0	0	0	0	0	0	0	0	0	0	0	0	0	0	0	0	0	0	0	0	0
680	Bacteria	Proteobacteria	Gammaproteobacteria	Vibrionales	Vibrionaceae	Proteobacteria-Vibrionales-Vibrionaceae-Vibrio	Vibrio campbellii	0	0	0	0	0	0	0	0	2.66974e-07	0	0	0	0	0	0	0	0	0	0	0	0	0	0	0	0	0	0	0	0	0	0	0	0	0	0	0	0	0
703	Bacteria	Proteobacteria	Gammaproteobacteria	Enterobacterales	Enterobacteriaceae	Proteobacteria-Enterobacterales-Enterobacteriaceae-Plesiomonas	Plesiomonas shigelloides	0	0	0	0	0	0	0	0	0	0	0	0	0	0	1.39537e-07	0	0	0	0	0	0	0	0	0	0	0	0	0	0	0	0	0	0	0	0	0	0	0
712	Bacteria	Proteobacteria	Gammaproteobacteria	Pasteurellales	Pasteurellaceae	Proteobacteria-Pasteurellales-Pasteurellaceae-unclassified	unclassified	0	0	0	5.38202e-07	0	0	0	0	0	0	0	0	0	0	0	0	0	0	3.10083e-07	0	0	0	0	0	0	0	0	1.22478e-07	0	0	0	0	0	0	0	0	0	1.09262e-07
724	Bacteria	Proteobacteria	Gammaproteobacteria	Pasteurellales	Pasteurellaceae	Proteobacteria-Pasteurellales-Pasteurellaceae-Haemophilus	unclassified	0	0	0	0	0	0	0	2.88306e-07	8.00922e-07	0	0	0	0	0	0	0	0	0	0	0	0	0	0	0	0	0	0	0	0	0	0	0	0	0	0	0	0	0
729	Bacteria	Proteobacteria	Gammaproteobacteria	Pasteurellales	Pasteurellaceae	Proteobacteria-Pasteurellales-Pasteurellaceae-Haemophilus	Haemophilus parainfluenzae	0	0	0	0	0	0	0	0	0	0	0	0	0	0	1.39537e-07	0	0	0	0	0	0	0	0	0	0	0	0	0	0	0	0	0	0	0	0	0	0	0
731	Bacteria	Proteobacteria	Gammaproteobacteria	Pasteurellales	Pasteurellaceae	Proteobacteria-Pasteurellales-Pasteurellaceae-Histophilus	Histophilus somni	0	0	0	0	0	0	0	2.88306e-07	0	0	1.97313e-07	0	0	0	0	0	0	0	0	0	0	0	0	0	0	0	0	0	0	0	0	0	0	0	0	0	0	0
732	Bacteria	Proteobacteria	Gammaproteobacteria	Pasteurellales	Pasteurellaceae	Proteobacteria-Pasteurellales-Pasteurellaceae-Aggregatibacter	Aggregatibacter aphrophilus	0	0	0	0	0	0	0	0	2.66974e-07	0	0	0	0	0	0	0	0	0	0	0	0	0	0	0	0	0	0	0	0	0	0	0	0	0	0	0	0	0
745	Bacteria	Proteobacteria	Gammaproteobacteria	Pasteurellales	Pasteurellaceae	Proteobacteria-Pasteurellales-Pasteurellaceae-Pasteurella	unclassified	0	0	0	0	0	0	0	0	0	0	0	0	0	0	0	0	0	0	0	0	0	0	0	0	1.47523e-07	0	0	0	0	0	0	0	0	0	0	0	0	0
750	Bacteria	Proteobacteria	Gammaproteobacteria	Pasteurellales	Pasteurellaceae	Proteobacteria-Pasteurellales-Pasteurellaceae-Gallibacterium	Gallibacterium anatis	0	0	0	0	0	0	0	0	0	0	0	0	0	0	0	0	0	1.19022e-07	0	0	0	0	0	0	0	0	0	0	0	0	0	0	0	0	0	0	0	0
766	Bacteria	Proteobacteria	Alphaproteobacteria	Rickettsiales	unclassified	Proteobacteria-Rickettsiales-unclassified-unclassified	unclassified	0	3.12014e-07	0	0	3.41572e-07	0	0	0	0	0	3.94627e-07	0	2.34336e-07	0	0	0	0	0	0	0	0	0	0	1.85375e-07	1.47523e-07	0	0	0	1.33582e-07	0	0	0	0	1.24939e-07	0	0	0	0
773	Bacteria	Proteobacteria	Alphaproteobacteria	Hyphomicrobiales	Bartonellaceae	Proteobacteria-Hyphomicrobiales-Bartonellaceae-Bartonella	unclassified	2.57717e-07	0	0	0	0	4.16285e-07	0	0	0	0	0	0	0	0	0	0	0	0	0	0	0	0	0	0	0	0	0	0	0	0	0	0	0	0	0	0	0	0
780	Bacteria	Proteobacteria	Alphaproteobacteria	Rickettsiales	Rickettsiaceae	Proteobacteria-Rickettsiales-Rickettsiaceae-Rickettsia	unclassified	0	0	0	0	0	0	0	0	2.66974e-07	0	0	0	0	0	1.39537e-07	0	0	0	0	0	0	0	0	0	0	0	0	0	0	0	1.12133e-07	0	0	0	2.67127e-07	0	0	0
815	Bacteria	Bacteroidetes	Bacteroidia	Bacteroidales	Bacteroidaceae	Bacteroidetes-Bacteroidales-Bacteroidaceae-unclassified	unclassified	0.000387091	0.000408426	0.000255674	0.000166304	0.000261303	0.000430439	0.000309106	0.000254286	0.000284594	0.000226398	0.000195538	0.000106678	0.000187937	0.000272621	0.00575659	0.00833071	0.0082932	0.0064899	0.00565173	0.00815283	2.87291e-05	6.27237e-05	9.32424e-05	2.68793e-05	4.75025e-05	0.00820308	0.0074682	6.25861e-05	6.93288e-05	7.0784e-05	4.02559e-05	4.61456e-05	7.78022e-05	0.000246879	0.000173365	0.00015839	0.000153336	0.000116582
816	Bacteria	Bacteroidetes	Bacteroidia	Bacteroidales	Bacteroidaceae	Bacteroidetes-Bacteroidales-Bacteroidaceae-Bacteroides	unclassified	0.000529093	0.000587834	0.000476042	0.000337991	0.000544808	0.000715595	0.000507241	0.000470228	0.000495771	0.000415342	0.000376474	0.000191082	0.000316119	0.000404738	0.0319312	0.0471286	0.0453175	0.0366068	0.0312675	0.0458038	8.07666e-05	0.000139679	0.000341889	5.22757e-05	0.000101644	0.0459835	0.0418278	9.38179e-05	0.00011675	0.000119589	6.40282e-05	6.33102e-05	0.000111739	0.000375941	0.000255907	0.000247375	0.000371173	0.000274247
817	Bacteria	Bacteroidetes	Bacteroidia	Bacteroidales	Bacteroidaceae	Bacteroidetes-Bacteroidales-Bacteroidaceae-Bacteroides	Bacteroides fragilis	0.000248697	0.00023557	0.000107622	6.18932e-05	0.000109645	0.000208975	0.000120656	0.000116476	0.000123075	0.000115994	0.000100827	4.25929e-05	7.63934e-05	0.000123309	8.735e-05	0.000131629	0.000136017	0.000100692	0.000101087	0.000154625	2.29471e-05	4.26943e-05	2.88607e-05	1.74252e-05	3.12749e-05	0.00012398	0.00011588	3.91929e-05	4.86237e-05	5.57931e-05	2.53422e-05	2.9354e-05	4.50512e-05	0.000163545	0.000117135	0.000103158	0.000133298	0.000100084
818	Bacteria	Bacteroidetes	Bacteroidia	Bacteroidales	Bacteroidaceae	Bacteroidetes-Bacteroidales-Bacteroidaceae-Bacteroides	Bacteroides thetaiotaomicron	3.86575e-06	1.24805e-05	1.993e-06	2.74483e-05	2.1519e-05	2.70586e-05	2.05802e-05	1.75867e-05	7.74225e-06	3.63355e-06	3.35433e-06	3.12608e-06	1.17168e-06	2.47456e-05	0.257813	0.383215	0.364843	0.305762	0.259828	0.35569	0.000102991	9.85658e-05	0.00183081	2.18742e-05	2.06533e-06	0.419384	0.352938	1.11455e-05	4.14103e-06	3.3814e-06	4.14894e-06	2.98516e-06	5.77959e-06	1.49926e-06	3.60621e-06	1.03742e-05	5.82046e-06	1.96671e-06
820	Bacteria	Bacteroidetes	Bacteroidia	Bacteroidales	Bacteroidaceae	Bacteroidetes-Bacteroidales-Bacteroidaceae-Bacteroides	Bacteroides uniformis	5.15434e-07	9.36041e-07	1.42357e-06	8.07302e-06	5.80673e-06	5.41171e-05	4.9231e-05	3.45968e-06	4.27158e-06	3.91305e-06	1.57851e-06	3.12608e-06	2.10902e-06	8.09476e-05	2.0791e-05	2.94433e-05	3.11343e-05	2.65419e-05	2.27911e-05	7.8765e-05	0	3.51393e-07	9.06523e-06	1.85375e-07	1.47523e-07	3.06303e-05	3.01683e-05	2.44955e-07	2.67163e-07	0	1.12133e-07	4.97526e-07	2.96389e-07	4.99755e-07	4.0069e-07	2.92232e-07	2.86252e-07	2.18523e-07
821	Bacteria	Bacteroidetes	Bacteroidia	Bacteroidales	Bacteroidaceae	Bacteroidetes-Bacteroidales-Bacteroidaceae-Phocaeicola	Phocaeicola vulgatus	0.000190195	0.000206241	7.28869e-05	3.76741e-05	7.13886e-05	0.00137666	0.000964848	7.72661e-05	6.00692e-05	7.49069e-05	5.40639e-05	2.38364e-05	4.38208e-05	0.00164034	6.19543e-05	0.000100453	8.99242e-05	7.33175e-05	5.87607e-05	0.00130447	1.2106e-05	2.09079e-05	3.20058e-05	7.22962e-06	1.72602e-05	7.86421e-05	8.65576e-05	1.37175e-05	2.44454e-05	3.13343e-05	1.8502e-05	1.75378e-05	3.92716e-05	0.000128437	9.3895e-05	8.24095e-05	8.19635e-05	6.31532e-05
823	Bacteria	Bacteroidetes	Bacteroidia	Bacteroidales	Tannerellaceae	Bacteroidetes-Bacteroidales-Tannerellaceae-Parabacteroides	Parabacteroides distasonis	0.00057909	0.000524495	0.000288131	0.00017061	0.000267793	0.000661061	0.000436623	0.000285135	0.000272847	0.000253789	0.000223754	0.000114102	0.000191452	0.00049701	0.000222701	0.00035228	0.00029221	0.000254707	0.000226671	0.000548773	3.19814e-05	6.99273e-05	4.0701e-05	2.13181e-05	4.77975e-05	0.00029901	0.000296185	6.57705e-05	8.00154e-05	6.94315e-05	4.65354e-05	5.13696e-05	0.00011989	0.000344081	0.00024175	0.000220928	0.000227952	0.000175474
830	Bacteria	Firmicutes	Clostridia	Eubacteriales	Lachnospiraceae	Firmicutes-Eubacteriales-Lachnospiraceae-Butyrivibrio	unclassified	9.79324e-06	2.83932e-05	8.54143e-06	5.92022e-05	1.57123e-05	2.28957e-05	5.48805e-05	1.06673e-05	1.20138e-05	2.43168e-05	9.86567e-06	3.39961e-05	8.90475e-06	3.69087e-05	3.06981e-06	3.29072e-06	1.04361e-06	1.54728e-06	7.75207e-07	8.393e-06	3.43303e-06	7.37926e-06	3.14508e-06	7.04424e-06	5.45836e-06	1.70168e-06	2.81947e-06	3.42938e-06	1.10873e-05	5.29753e-06	2.91547e-06	2.23887e-06	1.89689e-05	1.24939e-06	3.33908e-06	7.3058e-07	3.62586e-06	1.4204e-06
831	Bacteria	Firmicutes	Clostridia	Eubacteriales	Lachnospiraceae	Firmicutes-Eubacteriales-Lachnospiraceae-Butyrivibrio	Butyrivibrio fibrisolvens	0	1.24805e-06	5.69429e-07	4.30561e-06	6.83144e-07	4.16285e-07	2.4212e-06	2.88306e-07	1.33487e-06	1.95652e-06	0	2.34456e-06	4.68671e-07	2.51651e-06	1.39537e-07	3.46391e-07	0	3.57066e-07	0	1.29123e-06	0	0	0	0	1.47523e-07	1.21549e-07	0	1.22478e-07	2.67163e-07	0	4.48534e-07	1.24382e-07	5.92779e-07	1.24939e-07	2.67127e-07	1.46116e-07	0	1.09262e-07
836	Bacteria	Bacteroidetes	Bacteroidia	Bacteroidales	Porphyromonadaceae	Bacteroidetes-Bacteroidales-Porphyromonadaceae-Porphyromonas	unclassified	0	0	0	0	0	4.16285e-07	0	0	2.66974e-07	0	0	0	0	0	0	0	0	0	0	6.45615e-07	0	1.75697e-07	0	0	0	0	0	1.22478e-07	0	0	0	0	0	0	1.33563e-07	1.46116e-07	0	1.09262e-07
837	Bacteria	Bacteroidetes	Bacteroidia	Bacteroidales	Porphyromonadaceae	Bacteroidetes-Bacteroidales-Porphyromonadaceae-Porphyromonas	Porphyromonas gingivalis	2.57717e-07	0	0	0	3.41572e-07	0	0	2.88306e-07	5.33948e-07	0	0	0	0	8.38835e-07	1.39537e-07	0	0	1.19022e-07	0	0	0	0	0	0	0	0	1.40973e-07	0	0	1.12713e-07	1.12133e-07	0	1.48195e-07	0	4.0069e-07	2.92232e-07	9.54173e-08	0
838	Bacteria	Bacteroidetes	Bacteroidia	Bacteroidales	Prevotellaceae	Bacteroidetes-Bacteroidales-Prevotellaceae-Prevotella	unclassified	3.0926e-06	5.92826e-06	4.27072e-06	5.92022e-06	4.78201e-06	2.58097e-05	1.08954e-05	3.74798e-06	9.34409e-06	3.35404e-06	2.17045e-06	2.73532e-06	2.10902e-06	2.76816e-05	1.11629e-06	6.92782e-07	3.47869e-07	4.76087e-07	1.55041e-06	1.25895e-05	3.61372e-07	7.02787e-07	5.55014e-07	3.70749e-07	5.90093e-07	1.21549e-07	5.63893e-07	6.12388e-07	8.01489e-07	1.23985e-06	2.0184e-06	1.11943e-06	1.63014e-06	3.8731e-06	3.20552e-06	3.50679e-06	3.33961e-06	2.62228e-06
839	Bacteria	Bacteroidetes	Bacteroidia	Bacteroidales	Prevotellaceae	Bacteroidetes-Bacteroidales-Prevotellaceae-Prevotella	Prevotella ruminicola	0	0	2.84714e-07	0	3.41572e-07	8.32571e-07	0	0	5.33948e-07	2.79503e-07	1.97313e-07	0	4.68671e-07	0	0	0	0	0	0	3.22808e-07	0	1.75697e-07	0	0	0	0	0	0	0	0	0	0	0	1.24939e-07	0	0	0	0
841	Bacteria	Firmicutes	Clostridia	Eubacteriales	Lachnospiraceae	Firmicutes-Eubacteriales-Lachnospiraceae-Roseburia	unclassified	3.68535e-05	6.9267e-05	4.52696e-05	0.000451551	0.000105887	5.95288e-05	0.000202574	5.82379e-05	5.84673e-05	8.3851e-05	4.73552e-05	0.000237973	4.68671e-05	0.000166928	8.42802e-05	4.36453e-05	4.97453e-05	2.79701e-05	2.38764e-05	0.000329587	1.843e-05	4.8668e-05	2.01655e-05	3.80018e-05	5.88618e-05	1.89616e-05	1.17008e-05	2.57203e-05	3.68685e-05	2.45715e-05	1.67079e-05	1.49258e-05	1.95617e-05	2.74865e-06	9.88369e-06	9.20531e-06	1.07822e-05	1.34392e-05
844	Bacteria	Proteobacteria	Epsilonproteobacteria	Campylobacterales	Helicobacteraceae	Proteobacteria-Campylobacterales-Helicobacteraceae-Wolinella	Wolinella succinogenes	0	0	0	5.38202e-07	0	0	0	0	0	0	0	0	0	0	0	0	0	0	0	0	0	0	0	0	0	0	0	0	0	0	0	0	0	0	0	0	0	0
848	Bacteria	Fusobacteria	Fusobacteriia	Fusobacteriales	Fusobacteriaceae	Fusobacteria-Fusobacteriales-Fusobacteriaceae-Fusobacterium	unclassified	2.57717e-07	9.36041e-07	2.84714e-07	0	0	0	2.4212e-06	5.76613e-07	1.0679e-06	8.3851e-07	5.9194e-07	0	2.34336e-06	8.38835e-07	1.39537e-07	0	8.69673e-07	5.95109e-07	0	6.45615e-07	1.80686e-07	1.75697e-07	5.55014e-07	5.56124e-07	2.95046e-07	0	0	0	4.00745e-07	0	2.24267e-07	0	0	0	1.33563e-07	1.46116e-07	1.90835e-07	1.09262e-07
851	Bacteria	Fusobacteria	Fusobacteriia	Fusobacteriales	Fusobacteriaceae	Fusobacteria-Fusobacteriales-Fusobacteriaceae-Fusobacterium	Fusobacterium nucleatum	0	0	0	0	0	0	0	0	2.66974e-07	0	0	0	0	0	0	0	0	0	0	0	0	0	0	0	0	0	0	0	0	0	0	0	0	0	0	0	0	0
853	Bacteria	Firmicutes	Clostridia	Eubacteriales	Oscillospiraceae	Firmicutes-Eubacteriales-Oscillospiraceae-Faecalibacterium	Faecalibacterium prausnitzii	8.24694e-05	0.000225274	6.94703e-05	0.000548966	0.000141752	9.69945e-05	0.0003426	7.4383e-05	7.47527e-05	0.000132764	6.2943e-05	0.000228595	7.31127e-05	0.000291076	5.27449e-05	3.91422e-05	4.62666e-05	2.7375e-05	1.93802e-05	0.00018852	4.96886e-05	0.000134935	5.75365e-05	8.49016e-05	9.70703e-05	2.67407e-05	4.90587e-05	7.74059e-05	9.65795e-05	8.20554e-05	2.4333e-05	2.5747e-05	3.74933e-05	1.69917e-05	2.67127e-05	2.19174e-05	3.39686e-05	3.71489e-05
856	Bacteria	Fusobacteria	Fusobacteriia	Fusobacteriales	Fusobacteriaceae	Fusobacteria-Fusobacteriales-Fusobacteriaceae-Fusobacterium	Fusobacterium varium	0	0	0	0	0	0	0	0	0	0	0	3.9076e-07	0	0	0	0	0	0	0	0	0	0	0	0	0	0	0	0	0	0	0	0	0	0	0	0	0	0
859	Bacteria	Fusobacteria	Fusobacteriia	Fusobacteriales	Fusobacteriaceae	Fusobacteria-Fusobacteriales-Fusobacteriaceae-Fusobacterium	Fusobacterium necrophorum	0	0	0	5.38202e-07	3.41572e-07	4.16285e-07	4.03533e-07	0	0	0	0	0	0	0	0	0	0	0	0	3.22808e-07	0	0	0	0	0	0	0	0	0	0	0	0	0	0	0	0	0	0
861	Bacteria	Fusobacteria	Fusobacteriia	Fusobacteriales	Fusobacteriaceae	Fusobacteria-Fusobacteriales-Fusobacteriaceae-Fusobacterium	Fusobacterium ulcerans	0	3.12014e-07	5.69429e-07	1.6146e-06	0	8.32571e-07	0	8.64919e-07	0	2.79503e-07	5.9194e-07	3.9076e-07	4.68671e-07	0	2.79073e-07	5.19587e-07	8.69673e-07	1.19022e-07	3.10083e-07	1.29123e-06	0	0	0	1.85375e-07	0	0	0	0	0	0	1.12133e-07	0	1.48195e-07	0	0	1.46116e-07	9.54173e-08	0
865	Bacteria	Firmicutes	Negativicutes	Selenomonadales	Selenomonadaceae	Firmicutes-Selenomonadales-Selenomonadaceae-Pectinatus	Pectinatus frisingensis	0	0	2.84714e-07	0	3.41572e-07	0	0	0	0	2.79503e-07	0	3.9076e-07	0	0	1.39537e-07	0	0	0	0	3.22808e-07	0	0	0	0	0	0	1.40973e-07	0	0	0	0	0	0	0	0	0	0	0
872	Bacteria	Proteobacteria	Deltaproteobacteria	Desulfovibrionales	Desulfovibrionaceae	Proteobacteria-Desulfovibrionales-Desulfovibrionaceae-Desulfovibrio	unclassified	0	3.12014e-07	0	1.0764e-06	3.41572e-07	0	4.03533e-07	0	2.66974e-07	0	0	0	0	0	0	0	0	0	0	0	0	0	0	0	1.47523e-07	0	1.40973e-07	0	0	0	0	0	0	0	0	0	0	0
876	Bacteria	Proteobacteria	Deltaproteobacteria	Desulfovibrionales	Desulfovibrionaceae	Proteobacteria-Desulfovibrionales-Desulfovibrionaceae-Desulfovibrio	Desulfovibrio desulfuricans	0	0	0	2.15281e-06	0	0	1.2106e-06	2.88306e-07	0	0	0	0	2.34336e-07	4.19418e-07	0	0	0	0	0	0	0	3.51393e-07	0	1.85375e-07	2.95046e-07	1.21549e-07	0	0	0	0	1.12133e-07	0	0	0	0	0	0	0
881	Bacteria	Proteobacteria	Deltaproteobacteria	Desulfovibrionales	Desulfovibrionaceae	Proteobacteria-Desulfovibrionales-Desulfovibrionaceae-Desulfovibrio	Desulfovibrio vulgaris	0	0	0	0	3.41572e-07	0	0	0	0	0	0	0	0	0	0	0	0	0	0	0	0	0	0	0	1.47523e-07	0	0	0	0	0	0	0	0	0	0	0	0	0
890	Bacteria	Proteobacteria	Deltaproteobacteria	Desulfuromonadales	Desulfuromonadaceae	Proteobacteria-Desulfuromonadales-Desulfuromonadaceae-Desulfuromonas	unclassified	0	0	0	0	0	0	0	0	0	0	0	0	0	0	1.39537e-07	0	0	0	0	0	0	0	0	0	0	0	0	0	0	0	0	0	0	0	0	0	0	1.09262e-07
897	Bacteria	Proteobacteria	Deltaproteobacteria	Desulfobacterales	Desulfobacteraceae	Proteobacteria-Desulfobacterales-Desulfobacteraceae-Desulfococcus	Desulfococcus multivorans	0	0	0	0	0	0	0	0	0	2.79503e-07	0	0	0	4.19418e-07	0	0	0	0	0	3.22808e-07	0	0	0	0	0	0	0	0	0	0	0	0	1.48195e-07	0	0	0	0	0
898	Bacteria	Proteobacteria	Deltaproteobacteria	Desulfovibrionales	Desulfomicrobiaceae	Proteobacteria-Desulfovibrionales-Desulfomicrobiaceae-Desulfomicrobium	unclassified	0	0	0	0	0	0	0	0	0	2.79503e-07	0	0	0	0	0	0	0	0	0	0	0	0	0	0	0	0	0	0	0	0	0	0	0	0	0	0	0	0
901	Bacteria	Proteobacteria	Deltaproteobacteria	Desulfovibrionales	Desulfovibrionaceae	Proteobacteria-Desulfovibrionales-Desulfovibrionaceae-Desulfovibrio	Desulfovibrio piger	2.57717e-07	3.12014e-06	0	1.0764e-06	6.83144e-07	0	2.82473e-06	0	2.66974e-07	1.39752e-06	1.97313e-07	7.8152e-07	0	2.93592e-06	0	3.46391e-07	0	0	0	0	3.61372e-07	1.75697e-07	0	2.2245e-06	7.37616e-07	2.43098e-07	1.40973e-06	1.22478e-07	0	0	4.48534e-07	0	1.48195e-07	0	0	0	0	1.09262e-07
904	Bacteria	Firmicutes	Negativicutes	Acidaminococcales	Acidaminococcaceae	Firmicutes-Acidaminococcales-Acidaminococcaceae-Acidaminococcus	unclassified	0	3.12014e-07	0	0	0	0	4.03533e-07	0	0	0	0	0	0	8.38835e-07	0	0	3.47869e-07	0	0	0	0	5.2709e-07	0	3.70749e-07	1.47523e-07	1.21549e-07	0	2.44955e-07	1.33582e-07	0	2.24267e-07	0	0	0	0	1.46116e-07	0	0
906	Bacteria	Firmicutes	Negativicutes	Veillonellales	Veillonellaceae	Firmicutes-Veillonellales-Veillonellaceae-Megasphaera	unclassified	0	3.12014e-07	0	0	0	0	0	0	0	0	0	0	0	4.19418e-07	0	0	0	0	0	0	0	1.75697e-07	0	1.85375e-07	0	0	0	0	0	0	1.12133e-07	0	0	0	1.33563e-07	0	0	0
907	Bacteria	Firmicutes	Negativicutes	Veillonellales	Veillonellaceae	Firmicutes-Veillonellales-Veillonellaceae-Megasphaera	Megasphaera elsdenii	5.15434e-07	9.36041e-07	0	1.6146e-06	3.41572e-07	0	1.2106e-06	0	2.66974e-07	0	1.97313e-07	1.56304e-06	4.68671e-07	8.38835e-07	1.39537e-07	0	0	0	0	9.68423e-07	0	0	0	1.85375e-07	0	0	0	0	0	0	0	0	1.48195e-07	0	0	0	0	0
924	Bacteria	Proteobacteria	Betaproteobacteria	Nitrosomonadales	Thiobacillaceae	Proteobacteria-Nitrosomonadales-Thiobacillaceae-Thiobacillus	Thiobacillus sp.	0	0	0	0	3.41572e-07	0	0	0	0	0	0	0	0	4.19418e-07	0	0	0	0	0	0	0	0	0	0	0	0	0	0	0	0	0	0	0	0	0	0	0	0
940	Bacteria	Aquificae	Aquificae	Aquificales	Aquificaceae	Aquificae-Aquificales-Aquificaceae-Hydrogenobacter	Hydrogenobacter thermophilus	0	0	0	0	0	0	0	0	0	0	0	0	2.34336e-07	0	0	0	0	0	0	0	0	0	0	0	0	0	0	0	0	0	0	0	0	0	0	0	0	0
948	Bacteria	Proteobacteria	Alphaproteobacteria	Rickettsiales	Anaplasmataceae	Proteobacteria-Rickettsiales-Anaplasmataceae-Anaplasma	Anaplasma phagocytophilum	0	0	0	0	0	0	0	0	0	0	0	0	0	4.19418e-07	0	0	0	0	0	0	0	0	0	0	0	0	0	0	0	0	0	0	1.48195e-07	0	0	0	0	0
958	Bacteria	Proteobacteria	Oligoflexia	Bdellovibrionales	Bdellovibrionaceae	Proteobacteria-Bdellovibrionales-Bdellovibrionaceae-Bdellovibrio	unclassified	1.03087e-06	3.12014e-07	0	1.0764e-06	6.83144e-07	2.08143e-06	8.07066e-07	0	2.66974e-07	0	3.94627e-07	3.9076e-07	1.17168e-06	0	1.39537e-07	0	0	0	0	0	0	0	0	0	0	0	0	0	0	0	0	0	0	0	0	0	0	0
959	Bacteria	Proteobacteria	Oligoflexia	Bdellovibrionales	Bdellovibrionaceae	Proteobacteria-Bdellovibrionales-Bdellovibrionaceae-Bdellovibrio	Bdellovibrio bacteriovorus	0	0	0	0	0	0	0	2.88306e-07	0	0	0	0	0	4.19418e-07	0	0	0	0	0	0	0	0	0	0	0	0	0	0	0	0	0	0	0	0	0	0	0	0
963	Bacteria	Proteobacteria	Betaproteobacteria	Burkholderiales	Oxalobacteraceae	Proteobacteria-Burkholderiales-Oxalobacteraceae-Herbaspirillum	unclassified	0	0	0	5.38202e-07	0	0	0	0	0	0	0	0	0	0	0	0	0	0	1.55041e-07	0	0	0	0	0	0	0	0	0	0	0	1.12133e-07	0	0	0	0	0	0	0
970	Bacteria	Firmicutes	Negativicutes	Selenomonadales	Selenomonadaceae	Firmicutes-Selenomonadales-Selenomonadaceae-Selenomonas	unclassified	2.57717e-07	6.24027e-07	0	1.0764e-06	0	0	8.07066e-07	8.64919e-07	8.00922e-07	8.3851e-07	0	3.9076e-07	0	1.67767e-06	0	0	0	1.19022e-07	0	0	0	0	0	3.70749e-07	2.95046e-07	1.21549e-07	0	1.22478e-07	0	0	1.12133e-07	0	1.48195e-07	0	2.67127e-07	2.92232e-07	0	1.09262e-07
972	Bacteria	Firmicutes	Clostridia	Halanaerobiales	Halanaerobiaceae	Firmicutes-Halanaerobiales-Halanaerobiaceae-unclassified	unclassified	0	0	0	0	0	0	8.07066e-07	0	0	0	0	3.9076e-07	2.34336e-07	0	0	0	0	0	0	0	0	0	0	0	0	0	0	0	0	0	0	0	0	0	0	0	0	0
976	Bacteria	Bacteroidetes	unclassified	unclassified	unclassified	Bacteroidetes-unclassified-unclassified-unclassified	unclassified	0.00385106	0.00397225	0.00843495	0.00864029	0.0105573	0.0131467	0.0094455	0.00869936	0.00876396	0.00712846	0.0064269	0.00365595	0.00544737	0.00723873	0.000739684	0.00107797	0.000892807	0.000714726	0.000784355	0.00223286	0.000541877	0.000966332	0.00058295	0.000512561	0.000775087	0.000673866	0.000765344	0.000714657	0.000780517	0.000893479	0.000610006	0.000600265	0.00102328	0.00246329	0.00183529	0.0017889	0.00165177	0.00118101
986	Bacteria	Bacteroidetes	Flavobacteriia	Flavobacteriales	Flavobacteriaceae	Bacteroidetes-Flavobacteriales-Flavobacteriaceae-Flavobacterium	Flavobacterium johnsoniae	0	0	0	0	0	0	0	0	0	0	0	0	0	0	0	0	0	0	0	0	0	1.75697e-07	0	0	0	0	0	0	0	0	0	0	0	0	0	0	0	0
1004	Bacteria	Bacteroidetes	Chitinophagia	Chitinophagales	Chitinophagaceae	Bacteroidetes-Chitinophagales-Chitinophagaceae-Chitinophaga	Chitinophaga sancti	0	3.12014e-07	0	0	0	0	4.03533e-07	0	0	0	0	0	0	0	0	0	0	0	0	0	0	0	0	0	0	0	0	0	0	0	0	0	0	0	0	0	0	0
1007	Bacteria	Bacteroidetes	Saprospiria	Saprospirales	Saprospiraceae	Bacteroidetes-Saprospirales-Saprospiraceae-Saprospira	unclassified	2.57717e-07	0	0	0	0	4.16285e-07	0	0	0	0	0	0	0	0	0	0	0	0	0	0	0	0	0	0	0	0	0	0	0	0	0	0	0	0	0	0	0	1.09262e-07
1016	Bacteria	Bacteroidetes	Flavobacteriia	Flavobacteriales	Flavobacteriaceae	Bacteroidetes-Flavobacteriales-Flavobacteriaceae-Capnocytophaga	unclassified	0	0	0	0	3.41572e-07	4.16285e-07	0	2.88306e-07	0	0	0	0	0	0	0	0	0	0	0	0	0	0	0	0	0	0	0	0	0	0	0	0	0	0	0	0	0	0
1017	Bacteria	Bacteroidetes	Flavobacteriia	Flavobacteriales	Flavobacteriaceae	Bacteroidetes-Flavobacteriales-Flavobacteriaceae-Capnocytophaga	Capnocytophaga gingivalis	0	0	0	0	0	0	4.03533e-07	0	0	0	0	0	0	4.19418e-07	0	3.46391e-07	0	0	0	0	0	0	0	0	0	0	1.40973e-07	0	0	0	0	1.24382e-07	0	1.24939e-07	0	0	9.54173e-08	0
1019	Bacteria	Bacteroidetes	Flavobacteriia	Flavobacteriales	Flavobacteriaceae	Bacteroidetes-Flavobacteriales-Flavobacteriaceae-Capnocytophaga	Capnocytophaga sputigena	0	0	0	0	0	0	0	2.88306e-07	0	0	0	0	0	0	0	0	0	0	0	0	0	0	0	0	0	0	0	0	0	0	0	0	0	0	0	1.46116e-07	0	0
1030	Bacteria	Proteobacteria	Gammaproteobacteria	Thiotrichales	Thiotrichaceae	Proteobacteria-Thiotrichales-Thiotrichaceae-Thiothrix	unclassified	0	0	0	1.0764e-06	0	0	0	0	0	0	0	0	0	0	0	0	0	0	0	0	0	0	0	0	0	0	0	0	0	0	0	0	0	0	0	0	0	0
1041	Bacteria	Proteobacteria	Alphaproteobacteria	Sphingomonadales	Erythrobacteraceae	Proteobacteria-Sphingomonadales-Erythrobacteraceae-Erythrobacter	unclassified	0	0	0	0	0	0	0	0	0	0	0	0	0	0	0	0	0	0	0	0	0	0	0	0	0	0	0	0	0	0	0	0	1.48195e-07	0	0	0	0	0
1042	Bacteria	Proteobacteria	Alphaproteobacteria	Sphingomonadales	Erythrobacteraceae	Proteobacteria-Sphingomonadales-Erythrobacteraceae-Erythrobacter	Erythrobacter sp.	0	0	0	0	0	0	0	0	0	0	1.97313e-07	0	0	0	0	0	0	0	0	0	0	0	0	0	0	0	0	0	0	0	0	0	0	0	0	0	0	0
1051	Bacteria	Proteobacteria	Gammaproteobacteria	Chromatiales	Ectothiorhodospiraceae	Proteobacteria-Chromatiales-Ectothiorhodospiraceae-Ectothiorhodospira	unclassified	0	0	0	0	0	0	0	0	0	0	0	0	0	0	0	0	0	0	0	0	0	0	0	0	0	0	0	0	0	0	0	0	0	0	0	0	0	1.09262e-07
1061	Bacteria	Proteobacteria	Alphaproteobacteria	Rhodobacterales	Rhodobacteraceae	Proteobacteria-Rhodobacterales-Rhodobacteraceae-Rhodobacter	Rhodobacter capsulatus	0	0	0	0	0	0	0	0	0	0	0	0	2.34336e-07	0	0	0	0	0	0	0	0	0	0	1.85375e-07	0	0	0	0	0	0	0	0	0	0	0	0	0	0
1063	Bacteria	Proteobacteria	Alphaproteobacteria	Rhodobacterales	Rhodobacteraceae	Proteobacteria-Rhodobacterales-Rhodobacteraceae-Cereibacter	Cereibacter sphaeroides	0	0	0	0	0	0	0	2.88306e-07	0	0	0	0	0	0	0	0	0	0	0	0	0	0	0	0	0	0	0	0	0	0	0	0	0	0	0	0	0	0
1073	Bacteria	Proteobacteria	Alphaproteobacteria	Hyphomicrobiales	Nitrobacteraceae	Proteobacteria-Hyphomicrobiales-Nitrobacteraceae-Rhodopseudomonas	unclassified	0	0	0	0	0	0	0	2.88306e-07	0	0	0	0	0	0	0	0	0	0	0	0	1.80686e-07	0	0	0	0	0	0	0	0	0	0	0	0	0	0	0	0	0
1076	Bacteria	Proteobacteria	Alphaproteobacteria	Hyphomicrobiales	Nitrobacteraceae	Proteobacteria-Hyphomicrobiales-Nitrobacteraceae-Rhodopseudomonas	Rhodopseudomonas palustris	0	0	0	0	0	0	0	0	2.66974e-07	0	0	0	0	0	0	0	0	0	0	0	0	1.75697e-07	0	3.70749e-07	0	0	0	0	0	0	0	0	0	0	0	0	0	0
1079	Bacteria	Proteobacteria	Alphaproteobacteria	Hyphomicrobiales	Blastochloridaceae	Proteobacteria-Hyphomicrobiales-Blastochloridaceae-Blastochloris	Blastochloris viridis	0	0	0	0	0	0	4.03533e-07	0	0	0	1.97313e-07	0	0	0	0	0	0	0	0	0	0	0	0	0	0	0	0	0	0	0	0	0	0	0	0	0	0	0
1085	Bacteria	Proteobacteria	Alphaproteobacteria	Rhodospirillales	Rhodospirillaceae	Proteobacteria-Rhodospirillales-Rhodospirillaceae-Rhodospirillum	Rhodospirillum rubrum	0	0	0	0	0	0	4.03533e-07	0	0	0	0	0	0	0	0	0	0	0	0	0	0	0	0	0	0	0	0	0	0	0	0	0	0	0	0	0	0	0
1094	Bacteria	Chlorobi	Chlorobia	Chlorobiales	Chlorobiaceae	Chlorobi-Chlorobiales-Chlorobiaceae-Chlorobium	Chlorobium phaeovibrioides	0	0	2.84714e-07	0	0	0	0	0	0	0	0	0	0	0	0	0	0	0	0	0	0	0	0	0	0	0	0	0	0	0	0	0	0	0	0	0	0	0
1112	Bacteria	Proteobacteria	Alphaproteobacteria	Sphingomonadales	Erythrobacteraceae	Proteobacteria-Sphingomonadales-Erythrobacteraceae-Erythrobacter	Erythrobacter neustonensis	0	0	0	0	0	0	0	0	0	0	0	0	0	0	0	0	0	0	0	0	0	0	0	0	0	0	0	0	0	0	0	0	0	0	0	0	9.54173e-08	0
1117	Bacteria	Cyanobacteria	unclassified	unclassified	unclassified	Cyanobacteria-unclassified-unclassified-unclassified	unclassified	0	0	5.69429e-07	0	6.83144e-07	1.24886e-06	4.03533e-07	5.76613e-07	0	0	5.9194e-07	0	0	0	0	0	0	0	0	0	0	0	0	0	0	0	0	0	0	0	0	0	0	0	0	0	0	0
1125	Bacteria	Cyanobacteria	unclassified	Chroococcales	Microcystaceae	Cyanobacteria-Chroococcales-Microcystaceae-Microcystis	unclassified	0	0	0	0	0	0	0	0	0	0	0	0	0	0	0	1.73196e-07	0	0	0	0	0	0	0	0	0	0	0	0	0	0	0	0	0	0	0	0	0	0
1150	Bacteria	Cyanobacteria	unclassified	Oscillatoriales	unclassified	Cyanobacteria-Oscillatoriales-unclassified-unclassified	unclassified	0	0	0	0	0	0	0	0	0	0	0	0	0	0	0	0	1.73935e-07	0	0	0	0	0	0	0	0	0	0	0	0	0	0	0	0	0	0	0	0	0
1161	Bacteria	Cyanobacteria	unclassified	Nostocales	unclassified	Cyanobacteria-Nostocales-unclassified-unclassified	unclassified	2.57717e-07	0	0	0	0	0	0	0	0	2.79503e-07	0	0	0	4.19418e-07	0	0	0	0	0	0	0	0	0	0	0	0	0	0	0	0	0	0	0	0	1.33563e-07	0	0	1.09262e-07
1162	Bacteria	Cyanobacteria	unclassified	Nostocales	Nostocaceae	Cyanobacteria-Nostocales-Nostocaceae-unclassified	unclassified	0	0	0	0	0	0	0	8.64919e-07	0	0	0	0	0	0	0	0	0	0	0	0	0	0	0	0	0	0	0	0	0	0	0	0	0	0	0	0	0	0
1177	Bacteria	Cyanobacteria	unclassified	Nostocales	Nostocaceae	Cyanobacteria-Nostocales-Nostocaceae-Nostoc	unclassified	0	0	0	0	0	0	0	0	0	0	0	0	0	4.19418e-07	0	0	0	0	0	0	0	0	0	0	1.47523e-07	0	0	0	0	0	0	0	0	0	0	0	0	0
1224	Bacteria	Proteobacteria	unclassified	unclassified	unclassified	Proteobacteria-unclassified-unclassified-unclassified	unclassified	0.00020772	0.000425587	0.000442731	0.00108394	0.000618587	0.000721423	0.000867596	0.000488968	0.000577732	0.000533852	0.000335038	0.000531825	0.000351972	0.000804443	0.000251027	0.000360247	0.000353783	0.000198886	0.000240314	0.000648843	7.06482e-05	0.000161641	9.56474e-05	0.000146631	0.000161095	0.000202136	0.000177203	7.87532e-05	8.38892e-05	7.68705e-05	7.96147e-05	6.84099e-05	9.06952e-05	7.57129e-05	8.28093e-05	0.000101405	7.3853e-05	5.61604e-05
1234	Bacteria	Nitrospirae	Nitrospira	Nitrospirales	Nitrospiraceae	Nitrospirae-Nitrospirales-Nitrospiraceae-Nitrospira	unclassified	0	0	0	0	0	4.16285e-07	0	0	0	0	0	0	0	0	0	0	0	0	0	0	0	0	0	0	0	0	0	1.22478e-07	0	0	0	0	0	0	0	0	0	0
1236	Bacteria	Proteobacteria	Gammaproteobacteria	unclassified	unclassified	Proteobacteria-unclassified-unclassified-unclassified	unclassified	2.5514e-05	4.99222e-05	4.47002e-05	0.000110331	6.8656e-05	7.57639e-05	9.36197e-05	4.75705e-05	6.70105e-05	6.03728e-05	3.39379e-05	7.26814e-05	3.88997e-05	9.05942e-05	2.17677e-05	2.89237e-05	2.64381e-05	1.67821e-05	1.93802e-05	5.97194e-05	7.22743e-06	2.05565e-05	8.14021e-06	1.81667e-05	2.02107e-05	1.4829e-05	1.5789e-05	1.0778e-05	1.24231e-05	9.35521e-06	8.74641e-06	9.07985e-06	1.25966e-05	1.07447e-05	1.62947e-05	1.31504e-05	1.26905e-05	9.61502e-06
1239	Bacteria	Firmicutes	unclassified	unclassified	unclassified	Firmicutes-unclassified-unclassified-unclassified	unclassified	0.0155514	0.0311259	0.0159087	0.0514747	0.0222903	0.0189843	0.0363422	0.0178329	0.0143886	0.0212501	0.013767	0.0276701	0.0138143	0.0324856	0.00987767	0.00906073	0.0106519	0.00711989	0.00697764	0.0222882	0.00867437	0.0127106	0.00968721	0.0101635	0.0100816	0.00328461	0.00689486	0.00644086	0.00860492	0.00775885	0.00567541	0.00679484	0.00659126	0.00344493	0.00420497	0.00500608	0.00424407	0.00478686
1243	Bacteria	Firmicutes	Bacilli	Lactobacillales	Lactobacillaceae	Firmicutes-Lactobacillales-Lactobacillaceae-Leuconostoc	unclassified	2.57717e-07	0	0	0	1.36629e-06	0	0	0	0	1.39752e-06	0	0	0	0	1.39537e-07	2.25154e-06	3.47869e-07	4.76087e-07	4.65124e-07	0	1.44549e-06	5.2709e-07	7.40019e-07	0	5.90093e-07	3.64646e-07	2.81947e-07	2.44955e-07	0	5.63567e-07	2.24267e-07	2.48763e-07	1.48195e-07	2.49877e-07	0	2.92232e-07	0	0
1244	Bacteria	Firmicutes	Bacilli	Lactobacillales	Lactobacillaceae	Firmicutes-Lactobacillales-Lactobacillaceae-Leuconostoc	Leuconostoc gelidum	0	0	0	0	0	0	0	0	0	5.59007e-07	0	0	0	0	0	0	0	0	0	0	0	0	0	0	0	0	0	0	0	0	0	0	0	0	0	0	0	0
1245	Bacteria	Firmicutes	Bacilli	Lactobacillales	Lactobacillaceae	Firmicutes-Lactobacillales-Lactobacillaceae-Leuconostoc	Leuconostoc mesenteroides	0	0	0	0	2.73258e-06	0	0	0	0	0	0	0	0	0	1.39537e-06	3.11752e-06	1.21754e-06	1.90435e-06	1.55041e-06	9.68423e-07	1.2648e-06	8.78483e-07	1.29503e-06	9.26874e-07	1.77028e-06	3.64646e-07	1.40973e-06	2.44955e-07	4.00745e-07	7.88994e-07	1.45773e-06	8.70671e-07	2.22292e-06	3.74816e-07	4.0069e-07	4.38348e-07	3.81669e-07	3.27785e-07
1246	Bacteria	Firmicutes	Bacilli	Lactobacillales	Lactobacillaceae	Firmicutes-Lactobacillales-Lactobacillaceae-Leuconostoc	Leuconostoc lactis	0	0	0	0	0	0	0	0	0	0	0	0	0	0	0	1.73196e-07	5.21804e-07	0	1.55041e-07	3.22808e-07	1.80686e-07	0	0	0	0	2.43098e-07	1.40973e-07	1.22478e-07	1.33582e-07	0	1.12133e-07	1.24382e-07	0	0	0	0	9.54173e-08	1.09262e-07
1249	Bacteria	Firmicutes	Bacilli	Lactobacillales	Lactobacillaceae	Firmicutes-Lactobacillales-Lactobacillaceae-Weissella	Weissella paramesenteroides	3.86575e-06	0	8.54143e-07	5.38202e-07	1.36629e-06	0	0	0	0	0	5.9194e-07	7.8152e-07	0	0	0	5.19587e-07	3.47869e-07	1.19022e-07	4.65124e-07	0	0	0	3.70009e-07	0	1.47523e-07	0	0	0	1.33582e-07	1.12713e-07	0	0	1.48195e-07	0	0	0	1.90835e-07	0
1252	Bacteria	Firmicutes	Bacilli	Lactobacillales	Lactobacillaceae	Firmicutes-Lactobacillales-Lactobacillaceae-Leuconostoc	Leuconostoc carnosum	0	0	0	0	6.83144e-07	0	0	0	0	2.79503e-07	0	0	0	4.19418e-07	0	1.73196e-07	0	0	1.55041e-07	0	0	0	0	0	0	0	0	1.22478e-07	0	0	0	0	2.96389e-07	1.24939e-07	0	0	0	0
1253	Bacteria	Firmicutes	Bacilli	Lactobacillales	Lactobacillaceae	Firmicutes-Lactobacillales-Lactobacillaceae-Pediococcus	unclassified	0	0	0	5.38202e-07	3.41572e-07	4.16285e-07	0	0	2.66974e-07	5.59007e-07	0	0	9.37342e-07	0	0	0	0	1.19022e-07	0	0	3.61372e-07	0	0	0	0	0	0	0	0	0	0	0	0	0	0	0	0	1.09262e-07
1254	Bacteria	Firmicutes	Bacilli	Lactobacillales	Lactobacillaceae	Firmicutes-Lactobacillales-Lactobacillaceae-Pediococcus	Pediococcus acidilactici	1.5463e-06	6.24027e-07	0	0	1.02472e-06	0	0	2.88306e-07	8.00922e-07	5.59007e-07	0	0	1.87468e-06	0	0	1.73196e-07	0	0	1.55041e-07	0	0	0	0	0	0	0	1.40973e-07	0	0	0	0	0	0	0	0	1.46116e-07	9.54173e-08	0
1255	Bacteria	Firmicutes	Bacilli	Lactobacillales	Lactobacillaceae	Firmicutes-Lactobacillales-Lactobacillaceae-Pediococcus	Pediococcus pentosaceus	2.57717e-07	1.24805e-06	0	0	0	1.66514e-06	0	2.88306e-07	0	5.59007e-07	1.97313e-07	0	2.34336e-07	0	2.79073e-07	3.46391e-07	0	5.95109e-07	1.55041e-07	0	0	5.2709e-07	1.11003e-06	0	2.95046e-07	0	1.40973e-07	3.67433e-07	1.33582e-07	1.12713e-07	0	0	1.48195e-07	0	0	0	0	1.09262e-07
1260	Bacteria	Firmicutes	Tissierellia	Tissierellales	Peptoniphilaceae	Firmicutes-Tissierellales-Peptoniphilaceae-Finegoldia	Finegoldia magna	0	3.12014e-07	0	0	3.41572e-07	0	8.07066e-07	0	2.66974e-07	0	0	0	0	0	0	0	0	0	0	0	1.80686e-07	0	0	1.85375e-07	1.47523e-07	0	0	1.22478e-07	0	0	0	0	0	0	0	1.46116e-07	0	1.09262e-07
1263	Bacteria	Firmicutes	Clostridia	Eubacteriales	Oscillospiraceae	Firmicutes-Eubacteriales-Oscillospiraceae-Ruminococcus	unclassified	1.46899e-05	2.52731e-05	4.84014e-06	1.39932e-05	1.36629e-05	1.20723e-05	1.04919e-05	1.47036e-05	2.85662e-05	9.50312e-06	5.72209e-06	1.1332e-05	6.79573e-06	1.76155e-05	1.39537e-07	5.19587e-07	1.73935e-07	7.14131e-07	4.65124e-07	0	1.98754e-06	2.81115e-06	3.14508e-06	2.78062e-06	3.09799e-06	2.18788e-06	1.40973e-06	7.34866e-07	2.13731e-06	4.50854e-07	1.3456e-06	1.49258e-06	1.63014e-06	0	2.67127e-07	1.31504e-06	9.54173e-07	9.83354e-07
1268	Bacteria	Actinobacteria	Actinomycetia	Micrococcales	Micrococcaceae	Actinobacteria-Micrococcales-Micrococcaceae-unclassified	unclassified	0	3.12014e-07	0	1.6146e-06	3.41572e-07	4.16285e-07	0	2.88306e-07	1.33487e-06	2.79503e-07	3.94627e-07	7.8152e-07	0	1.25825e-06	1.39537e-07	1.73196e-07	1.73935e-07	1.19022e-07	1.55041e-07	1.29123e-06	0	0	1.85005e-07	5.56124e-07	4.4257e-07	1.21549e-07	0	4.89911e-07	1.33582e-07	1.12713e-07	0	0	1.48195e-07	0	0	0	2.86252e-07	0
1269	Bacteria	Actinobacteria	Actinomycetia	Micrococcales	Micrococcaceae	Actinobacteria-Micrococcales-Micrococcaceae-Micrococcus	unclassified	0	1.56007e-06	0	0	0	0	0	8.64919e-07	1.86882e-06	0	1.97313e-07	0	0	0	0	0	0	1.19022e-07	0	0	1.08412e-06	0	0	0	0	0	0	0	0	0	0	0	0	2.49877e-07	0	1.46116e-07	9.54173e-08	0
1270	Bacteria	Actinobacteria	Actinomycetia	Micrococcales	Micrococcaceae	Actinobacteria-Micrococcales-Micrococcaceae-Micrococcus	Micrococcus luteus	0	0	0	0	0	0	0	0	0	0	0	0	0	0	0	0	0	0	0	0	1.80686e-07	0	0	0	0	0	0	0	0	0	0	0	2.96389e-07	0	0	0	0	0
1272	Bacteria	Actinobacteria	Actinomycetia	Micrococcales	Micrococcaceae	Actinobacteria-Micrococcales-Micrococcaceae-Kocuria	Kocuria varians	0	0	0	0	0	0	0	2.88306e-07	0	0	0	0	0	0	0	0	0	0	0	0	0	5.2709e-07	0	0	0	0	0	0	0	0	0	0	0	0	0	0	0	0
1274	Bacteria	Actinobacteria	Actinomycetia	Micrococcales	Dermacoccaceae	Actinobacteria-Micrococcales-Dermacoccaceae-Dermacoccus	Dermacoccus nishinomiyaensis	0	0	0	0	0	0	0	0	0	0	0	0	0	0	0	1.73196e-07	0	0	0	0	0	0	0	0	0	0	0	0	0	0	0	0	0	0	0	0	0	0
1275	Bacteria	Actinobacteria	Actinomycetia	Micrococcales	Micrococcaceae	Actinobacteria-Micrococcales-Micrococcaceae-Kocuria	Kocuria rosea	0	0	0	0	0	0	0	2.88306e-07	0	0	0	0	0	0	0	0	0	0	0	0	0	0	0	0	0	0	0	0	0	0	0	0	0	0	0	0	0	0
1276	Bacteria	Actinobacteria	Actinomycetia	Micrococcales	Kytococcaceae	Actinobacteria-Micrococcales-Kytococcaceae-Kytococcus	Kytococcus sedentarius	0	0	0	0	0	0	0	0	0	0	0	0	0	0	0	0	0	0	0	0	0	0	0	0	0	0	0	0	0	0	0	0	1.48195e-07	0	0	0	0	0
1279	Bacteria	Firmicutes	Bacilli	Bacillales	Staphylococcaceae	Firmicutes-Bacillales-Staphylococcaceae-Staphylococcus	unclassified	9.53553e-06	2.05929e-05	3.3881e-05	6.99662e-05	6.01167e-05	3.45517e-05	6.86006e-06	1.55685e-05	3.49736e-05	1.03416e-05	6.51135e-06	4.29836e-06	2.34336e-06	6.71068e-06	1.39537e-06	9.52576e-06	3.65263e-06	8.45055e-06	5.27141e-06	1.80772e-05	4.51715e-06	5.4466e-06	1.77604e-05	0.000124201	0.000133951	5.2266e-06	8.88132e-06	8.94087e-06	6.41192e-06	4.28311e-06	7.17654e-06	1.61696e-06	3.17137e-05	1.49926e-05	2.67127e-06	1.32966e-05	4.48461e-06	1.09262e-06
1280	Bacteria	Firmicutes	Bacilli	Bacillales	Staphylococcaceae	Firmicutes-Bacillales-Staphylococcaceae-Staphylococcus	Staphylococcus aureus	2.57717e-07	3.12014e-07	1.13886e-06	5.38202e-07	6.83144e-07	0	0	1.15323e-06	8.00922e-07	1.11801e-06	5.9194e-07	3.9076e-07	2.34336e-07	8.38835e-07	5.58147e-07	1.73196e-07	1.73935e-07	3.57066e-07	3.10083e-07	0	7.22743e-07	0	1.85005e-07	1.85375e-07	0	0	4.2292e-07	0	1.33582e-07	2.25427e-07	4.48534e-07	7.46289e-07	0	0	0	0	1.90835e-07	0
1281	Bacteria	Firmicutes	Bacilli	Bacillales	Staphylococcaceae	Firmicutes-Bacillales-Staphylococcaceae-Staphylococcus	Staphylococcus carnosus	0	6.24027e-07	0	0	0	0	0	0	0	0	1.97313e-07	0	0	0	0	0	0	0	0	0	0	0	0	0	0	0	0	0	0	0	0	0	0	0	0	0	0	0
1282	Bacteria	Firmicutes	Bacilli	Bacillales	Staphylococcaceae	Firmicutes-Bacillales-Staphylococcaceae-Staphylococcus	Staphylococcus epidermidis	5.15434e-07	9.36041e-07	0	0	6.83144e-07	0	8.07066e-07	2.88306e-07	2.66974e-07	0	1.97313e-07	3.9076e-07	0	8.38835e-07	1.39537e-07	0	3.47869e-07	2.38044e-07	4.65124e-07	0	3.61372e-07	0	1.85005e-07	0	0	0	0	0	1.33582e-07	0	0	0	0	0	5.34253e-07	0	0	0
1283	Bacteria	Firmicutes	Bacilli	Bacillales	Staphylococcaceae	Firmicutes-Bacillales-Staphylococcaceae-Staphylococcus	Staphylococcus haemolyticus	0	0	0	0	0	0	0	0	2.66974e-07	0	0	0	0	0	0	0	0	0	0	0	0	0	3.70009e-07	3.70749e-07	0	0	0	0	0	0	0	0	0	0	0	0	0	0
1284	Bacteria	Firmicutes	Bacilli	Bacillales	Staphylococcaceae	Firmicutes-Bacillales-Staphylococcaceae-Staphylococcus	Staphylococcus hyicus	0	0	0	0	0	0	0	0	0	0	0	0	0	4.19418e-07	0	0	0	0	0	0	0	0	0	0	0	0	0	0	0	0	0	0	0	0	0	0	0	0
1286	Bacteria	Firmicutes	Bacilli	Bacillales	Staphylococcaceae	Firmicutes-Bacillales-Staphylococcaceae-Staphylococcus	Staphylococcus simulans	0	6.24027e-07	0	5.38202e-07	0	0	0	0	0	0	5.9194e-07	0	0	0	0	0	0	0	0	0	0	0	0	0	0	0	0	0	0	1.12713e-07	0	0	0	0	0	0	0	0
1288	Bacteria	Firmicutes	Bacilli	Bacillales	Staphylococcaceae	Firmicutes-Bacillales-Staphylococcaceae-Staphylococcus	Staphylococcus xylosus	6.49447e-05	0.000160063	0.000188481	0.000404728	0.0003911	0.000158605	1.53343e-05	7.09234e-05	0.000204235	3.27019e-05	5.32746e-06	8.20597e-06	1.87468e-06	8.38835e-06	9.90711e-06	6.65071e-05	3.35694e-05	5.40359e-05	2.96129e-05	8.45756e-05	2.60188e-05	4.32214e-05	0.000109523	0.000801004	0.000978079	4.01111e-05	4.83538e-05	5.89118e-05	3.80707e-05	2.94182e-05	4.24986e-05	1.13187e-05	0.000212511	0.000110321	1.45584e-05	7.62726e-05	2.89114e-05	1.28929e-05
1290	Bacteria	Firmicutes	Bacilli	Bacillales	Staphylococcaceae	Firmicutes-Bacillales-Staphylococcaceae-Staphylococcus	Staphylococcus hominis	0	2.1841e-06	0	5.38202e-07	5.80673e-06	0	0	0	1.60184e-06	1.39752e-06	1.97313e-07	0	2.57769e-06	0	4.1861e-07	0	0	2.38044e-07	0	0	0	0	0	0	0	0	0	0	0	0	1.12133e-07	0	0	2.49877e-07	0	0	0	2.18523e-07
1293	Bacteria	Firmicutes	Bacilli	Bacillales	Staphylococcaceae	Firmicutes-Bacillales-Staphylococcaceae-Staphylococcus	Staphylococcus gallinarum	0	0	0	1.0764e-06	0	4.16285e-07	0	2.88306e-07	5.33948e-07	3.63355e-06	0	1.56304e-06	0	0	0	0	0	0	0	0	0	0	0	0	0	0	0	0	0	0	0	0	0	0	0	0	0	0
1294	Bacteria	Firmicutes	Bacilli	Bacillales	Staphylococcaceae	Firmicutes-Bacillales-Staphylococcaceae-Staphylococcus	Staphylococcus muscae	0	0	0	5.38202e-07	0	0	0	0	0	0	0	0	0	0	0	0	0	0	0	0	0	0	0	0	0	0	0	0	0	0	0	0	0	0	0	0	0	0
1295	Bacteria	Firmicutes	Bacilli	Bacillales	Staphylococcaceae	Firmicutes-Bacillales-Staphylococcaceae-Staphylococcus	Staphylococcus schleiferi	0	0	2.84714e-07	0	3.41572e-07	0	0	0	0	0	0	0	0	0	0	0	0	0	0	0	0	0	0	0	0	0	0	0	1.33582e-07	0	0	0	1.48195e-07	0	0	0	0	0
1296	Bacteria	Firmicutes	Bacilli	Bacillales	Staphylococcaceae	Firmicutes-Bacillales-Staphylococcaceae-Mammaliicoccus	Mammaliicoccus sciuri	5.15434e-07	6.24027e-07	0	0	1.36629e-06	0	0	0	0	2.79503e-07	9.86567e-07	0	2.34336e-07	8.38835e-07	2.79073e-07	0	0	0	0	0	0	0	0	0	0	0	0	0	0	0	0	0	0	0	0	0	0	0
1298	Bacteria	Deinococcus-Thermus	Deinococci	Deinococcales	Deinococcaceae	Deinococcus-Thermus-Deinococcales-Deinococcaceae-Deinococcus	unclassified	0	3.12014e-07	2.84714e-07	1.0764e-06	3.41572e-07	1.66514e-06	4.03533e-07	0	1.60184e-06	8.3851e-07	3.94627e-07	7.8152e-07	4.68671e-07	4.19418e-07	0	3.46391e-07	0	2.38044e-07	1.55041e-07	3.22808e-07	1.80686e-07	0	0	0	0	0	0	0	0	0	1.12133e-07	1.24382e-07	0	0	0	0	9.54173e-08	0
1300	Bacteria	Firmicutes	Bacilli	Lactobacillales	Streptococcaceae	Firmicutes-Lactobacillales-Streptococcaceae-unclassified	unclassified	4.38119e-06	1.21685e-05	2.84714e-07	5.92022e-06	3.75729e-06	1.58188e-05	8.87773e-06	4.03629e-06	4.53856e-06	8.3851e-07	1.77582e-06	3.9076e-07	1.40601e-06	0	0.00240673	0.00514651	0.00355418	0.00325763	0.00279881	0.00239394	0.00276052	0.0023647	0.00356393	0.00198722	0.0014981	0.00107717	0.00245392	0.00101044	0.00133648	0.00137274	0.0014214	0.00129556	0.00208806	0.000910303	0.000534387	0.000869975	0.000655708	0.000720034
1301	Bacteria	Firmicutes	Bacilli	Lactobacillales	Streptococcaceae	Firmicutes-Lactobacillales-Streptococcaceae-Streptococcus	unclassified	1.80402e-05	2.87053e-05	2.04994e-05	7.05044e-05	3.10831e-05	0.000160686	0.000121463	2.33528e-05	1.73533e-05	2.73913e-05	2.20991e-05	2.73532e-05	1.78095e-05	3.60699e-05	9.99083e-05	0.000209393	0.000158976	0.000141993	0.000106358	9.5551e-05	0.000112567	9.75117e-05	0.000142084	8.73115e-05	6.31399e-05	4.97134e-05	0.000112638	4.3847e-05	5.71729e-05	5.66948e-05	6.20098e-05	5.72155e-05	8.01734e-05	3.81063e-05	2.23051e-05	5.69853e-05	2.86252e-05	3.22322e-05
1302	Bacteria	Firmicutes	Bacilli	Lactobacillales	Streptococcaceae	Firmicutes-Lactobacillales-Streptococcaceae-Streptococcus	Streptococcus gordonii	0	0	0	0	0	0	0	0	0	0	0	0	0	0	0	1.73196e-07	0	0	0	0	0	0	1.85005e-07	0	0	0	0	0	0	0	1.12133e-07	1.24382e-07	0	0	0	0	0	0
1303	Bacteria	Firmicutes	Bacilli	Lactobacillales	Streptococcaceae	Firmicutes-Lactobacillales-Streptococcaceae-Streptococcus	Streptococcus oralis	0	0	0	5.38202e-07	0	0	0	0	0	0	0	0	0	0	0	0	0	0	0	0	0	1.75697e-07	3.70009e-07	0	0	1.21549e-07	0	1.22478e-07	1.33582e-07	0	1.12133e-07	1.24382e-07	0	1.24939e-07	0	0	0	0
1304	Bacteria	Firmicutes	Bacilli	Lactobacillales	Streptococcaceae	Firmicutes-Lactobacillales-Streptococcaceae-Streptococcus	Streptococcus salivarius	0	0	0	2.15281e-06	0	4.16285e-07	0	5.76613e-07	0	0	0	0	0	0	1.39537e-07	0	6.95739e-07	1.19022e-07	1.55041e-07	0	1.80686e-07	3.51393e-07	3.70009e-07	1.85375e-07	0	0	0	1.22478e-07	0	0	0	0	0	0	0	1.46116e-07	9.54173e-08	2.18523e-07
1305	Bacteria	Firmicutes	Bacilli	Lactobacillales	Streptococcaceae	Firmicutes-Lactobacillales-Streptococcaceae-Streptococcus	Streptococcus sanguinis	0	0	0	0	0	0	4.03533e-07	0	0	0	0	0	0	0	0	0	0	0	0	0	0	0	0	0	0	0	0	0	0	0	0	0	0	0	0	0	0	0
1307	Bacteria	Firmicutes	Bacilli	Lactobacillales	Streptococcaceae	Firmicutes-Lactobacillales-Streptococcaceae-Streptococcus	Streptococcus suis	3.60804e-06	2.80812e-06	4.55543e-06	1.39932e-05	5.80673e-06	4.99543e-06	1.73519e-05	4.6129e-06	4.00461e-06	4.19255e-06	2.76239e-06	6.64292e-06	3.2807e-06	5.87185e-06	5.44193e-06	9.87215e-06	5.73984e-06	5.83207e-06	4.65124e-06	6.77896e-06	3.7944e-06	7.73065e-06	8.14021e-06	7.04424e-06	6.93359e-06	3.03872e-06	9.30423e-06	2.69451e-06	3.20596e-06	3.60683e-06	4.0368e-06	5.34841e-06	3.26028e-06	1.74914e-06	1.33563e-06	2.48397e-06	1.90835e-06	2.18523e-06
1308	Bacteria	Firmicutes	Bacilli	Lactobacillales	Streptococcaceae	Firmicutes-Lactobacillales-Streptococcaceae-Streptococcus	Streptococcus thermophilus	2.83489e-05	3.61936e-05	2.33466e-05	6.99662e-06	4.7137e-05	4.32937e-05	1.49307e-05	3.34435e-05	2.56295e-05	2.57143e-05	3.63057e-05	5.47064e-06	2.53082e-05	9.22719e-06	6.99079e-05	0.000147909	8.87067e-05	7.92685e-05	7.62804e-05	6.58527e-05	8.36576e-05	6.13181e-05	9.99025e-05	6.65495e-05	4.91252e-05	2.94148e-05	7.96499e-05	3.5886e-05	3.59334e-05	4.18167e-05	4.9563e-05	4.70162e-05	7.88396e-05	2.66119e-05	1.8031e-05	2.3963e-05	2.05147e-05	2.20708e-05
1309	Bacteria	Firmicutes	Bacilli	Lactobacillales	Streptococcaceae	Firmicutes-Lactobacillales-Streptococcaceae-Streptococcus	Streptococcus mutans	0	0	0	0	0	0	0	0	0	0	0	0	0	4.19418e-07	0	0	0	0	0	0	0	0	0	0	0	0	0	0	0	0	0	0	0	0	0	0	0	0
1310	Bacteria	Firmicutes	Bacilli	Lactobacillales	Streptococcaceae	Firmicutes-Lactobacillales-Streptococcaceae-Streptococcus	Streptococcus sobrinus	0	0	0	0	0	0	0	0	0	0	0	0	2.34336e-07	0	0	0	0	0	0	0	0	0	0	0	1.47523e-07	0	0	0	0	0	0	0	0	0	0	1.46116e-07	0	1.09262e-07
1311	Bacteria	Firmicutes	Bacilli	Lactobacillales	Streptococcaceae	Firmicutes-Lactobacillales-Streptococcaceae-Streptococcus	Streptococcus agalactiae	0	3.12014e-07	0	0	1.36629e-06	0	0	0	0	2.79503e-07	0	0	0	0	4.03261e-05	8.78102e-05	6.43558e-05	5.72495e-05	4.37217e-05	3.97053e-05	4.30032e-05	3.84776e-05	5.75365e-05	3.83726e-05	1.9178e-05	1.68953e-05	3.84857e-05	1.65345e-05	1.99037e-05	2.42334e-05	1.87263e-05	2.20155e-05	3.4974e-05	1.49926e-05	1.17536e-05	1.49038e-05	1.10684e-05	1.04891e-05
1313	Bacteria	Firmicutes	Bacilli	Lactobacillales	Streptococcaceae	Firmicutes-Lactobacillales-Streptococcaceae-Streptococcus	Streptococcus pneumoniae	0	0	0	0	0	8.32571e-07	0	2.88306e-07	0	0	0	0	0	0	0	1.73196e-07	1.73935e-07	0	0	0	0	0	1.85005e-07	0	0	0	0	0	1.33582e-07	0	0	1.24382e-07	0	0	0	0	0	0
1314	Bacteria	Firmicutes	Bacilli	Lactobacillales	Streptococcaceae	Firmicutes-Lactobacillales-Streptococcaceae-Streptococcus	Streptococcus pyogenes	4.12347e-06	1.52887e-05	6.83314e-06	3.65977e-05	3.75729e-06	1.1656e-05	3.34933e-05	9.2258e-06	1.28148e-05	1.39752e-05	5.13015e-06	2.69625e-05	3.04636e-06	1.55184e-05	1.70235e-05	1.19505e-05	1.61759e-05	7.97446e-06	5.89158e-06	6.39159e-05	7.22743e-06	8.08205e-06	6.66017e-06	6.11737e-06	4.57322e-06	3.40337e-06	8.03548e-06	1.22478e-07	2.67163e-07	2.25427e-07	1.79414e-06	9.95052e-07	8.89168e-07	1.24939e-07	1.33563e-07	0	9.54173e-08	0
1326	Bacteria	Firmicutes	Bacilli	Lactobacillales	Streptococcaceae	Firmicutes-Lactobacillales-Streptococcaceae-Streptococcus	Streptococcus acidominimus	5.15434e-06	1.09205e-05	5.12486e-06	4.03651e-05	6.83144e-06	3.74657e-06	2.58261e-05	1.29738e-05	9.34409e-06	1.25777e-05	6.70866e-06	3.32146e-05	9.8421e-06	8.80777e-06	7.11637e-06	2.77113e-06	7.30525e-06	2.49946e-06	1.24033e-06	1.93685e-05	8.31155e-06	2.61788e-05	1.29503e-05	1.3347e-05	3.12749e-05	2.91717e-06	4.51114e-06	3.79681e-05	4.662e-05	3.11089e-05	1.682e-06	1.3682e-06	2.96389e-06	1.12445e-06	9.34943e-07	3.06844e-06	1.75568e-05	1.95578e-05
1328	Bacteria	Firmicutes	Bacilli	Lactobacillales	Streptococcaceae	Firmicutes-Lactobacillales-Streptococcaceae-Streptococcus	Streptococcus anginosus	0	0	0	0	0	0	0	0	0	2.79503e-07	0	0	0	0	2.79073e-07	0	0	2.38044e-07	0	0	0	0	0	0	0	0	0	0	0	1.12713e-07	0	0	1.48195e-07	0	0	1.46116e-07	0	0
1329	Bacteria	Firmicutes	Bacilli	Lactobacillales	Streptococcaceae	Firmicutes-Lactobacillales-Streptococcaceae-Streptococcus	Streptococcus canis	2.83489e-06	1.24805e-06	1.42357e-06	1.6146e-06	1.02472e-06	1.66514e-06	4.03533e-07	5.76613e-07	1.0679e-06	1.95652e-06	1.77582e-06	1.17228e-06	4.68671e-07	2.93592e-06	5.58147e-07	5.19587e-07	6.95739e-07	7.14131e-07	6.20166e-07	1.93685e-06	1.80686e-07	8.78483e-07	3.70009e-07	5.56124e-07	1.62276e-06	6.07744e-07	3.80628e-06	2.44955e-07	4.00745e-07	7.88994e-07	6.72801e-07	3.73145e-07	2.96389e-07	0	0	2.92232e-07	9.54173e-08	0
1334	Bacteria	Firmicutes	Bacilli	Lactobacillales	Streptococcaceae	Firmicutes-Lactobacillales-Streptococcaceae-Streptococcus	Streptococcus dysgalactiae	0	0	0	0	0	0	0	0	0	0	0	0	0	0	5.58147e-07	2.94433e-06	2.26115e-06	1.19022e-06	1.8605e-06	9.68423e-07	5.42058e-07	1.22988e-06	1.85005e-06	7.41499e-07	2.95046e-07	3.64646e-07	1.69168e-06	1.59221e-06	9.35071e-07	7.88994e-07	4.48534e-07	8.70671e-07	2.07473e-06	4.99755e-07	0	7.3058e-07	2.86252e-07	1.09262e-07
1335	Bacteria	Firmicutes	Bacilli	Lactobacillales	Streptococcaceae	Firmicutes-Lactobacillales-Streptococcaceae-Streptococcus	Streptococcus equinus	2.57717e-07	3.12014e-07	2.84714e-07	0	0	0	0	0	5.33948e-07	1.11801e-06	3.94627e-07	0	0	4.19418e-07	0	0	0	0	0	0	0	0	0	0	0	0	0	1.22478e-07	0	0	0	0	0	0	0	0	0	0
1336	Bacteria	Firmicutes	Bacilli	Lactobacillales	Streptococcaceae	Firmicutes-Lactobacillales-Streptococcaceae-Streptococcus	Streptococcus equi	0	0	0	0	0	0	4.03533e-07	0	0	0	0	0	0	0	0	0	0	0	0	0	0	0	0	0	0	0	0	0	0	0	0	0	0	0	0	0	0	0
1340	Bacteria	Firmicutes	Bacilli	Lactobacillales	Streptococcaceae	Firmicutes-Lactobacillales-Streptococcaceae-Streptococcus	Streptococcus porcinus	0	0	0	0	0	0	0	0	0	0	0	0	0	0	0	0	0	0	0	0	0	0	0	0	1.47523e-07	0	0	0	0	0	0	0	0	0	0	1.46116e-07	0	0
1341	Bacteria	Firmicutes	Bacilli	Lactobacillales	Streptococcaceae	Firmicutes-Lactobacillales-Streptococcaceae-Streptococcus	Streptococcus ratti	0	0	0	0	0	0	0	0	0	0	0	0	0	0	0	1.73196e-07	0	0	0	3.22808e-07	0	0	0	0	0	1.21549e-07	0	0	0	0	0	0	0	0	0	0	0	0
1343	Bacteria	Firmicutes	Bacilli	Lactobacillales	Streptococcaceae	Firmicutes-Lactobacillales-Streptococcaceae-Streptococcus	Streptococcus vestibularis	0	0	0	0	0	0	0	0	0	0	0	0	0	0	0	1.73196e-07	0	0	0	0	0	0	1.85005e-07	0	0	0	0	0	0	0	0	0	0	0	0	0	0	0
1345	Bacteria	Firmicutes	Bacilli	Lactobacillales	Streptococcaceae	Firmicutes-Lactobacillales-Streptococcaceae-Streptococcus	Streptococcus ferus	0	0	0	0	0	0	0	0	0	0	0	0	0	0	0	0	0	0	0	0	0	1.75697e-07	0	0	0	0	0	0	0	0	0	0	0	0	0	0	0	0
1346	Bacteria	Firmicutes	Bacilli	Lactobacillales	Streptococcaceae	Firmicutes-Lactobacillales-Streptococcaceae-Streptococcus	Streptococcus iniae	0	0	0	0	0	0	0	0	0	0	0	0	0	0	0	0	1.73935e-07	0	4.65124e-07	3.22808e-07	0	3.51393e-07	0	0	0	0	0	0	2.67163e-07	0	1.12133e-07	0	0	0	0	0	0	0
1348	Bacteria	Firmicutes	Bacilli	Lactobacillales	Streptococcaceae	Firmicutes-Lactobacillales-Streptococcaceae-Streptococcus	Streptococcus parauberis	0	0	0	0	6.83144e-07	8.32571e-07	0	0	2.66974e-07	0	3.94627e-07	0	0	8.38835e-07	0	6.92782e-07	5.21804e-07	4.76087e-07	1.55041e-07	0	5.42058e-07	1.75697e-07	9.25023e-07	3.70749e-07	0	0	1.40973e-07	0	1.33582e-07	1.12713e-07	0	1.24382e-07	4.44584e-07	1.24939e-07	0	0	0	0
1349	Bacteria	Firmicutes	Bacilli	Lactobacillales	Streptococcaceae	Firmicutes-Lactobacillales-Streptococcaceae-Streptococcus	Streptococcus uberis	0	0	0	5.38202e-07	0	0	0	0	0	2.79503e-07	0	0	0	4.19418e-07	2.79073e-07	3.11752e-06	2.26115e-06	3.57066e-07	1.55041e-07	1.29123e-06	7.22743e-07	5.2709e-07	9.25023e-07	3.70749e-07	1.03266e-06	0	8.4584e-07	0	2.67163e-07	0	8.97068e-07	4.97526e-07	5.92779e-07	0	0	1.46116e-07	1.90835e-07	0
1350	Bacteria	Firmicutes	Bacilli	Lactobacillales	Enterococcaceae	Firmicutes-Lactobacillales-Enterococcaceae-Enterococcus	unclassified	5.79863e-05	3.83777e-05	0.000136663	0.000148005	3.68898e-05	3.24703e-05	1.37201e-05	1.70101e-05	1.09459e-05	5.72982e-05	4.08439e-05	7.03368e-06	4.45238e-06	3.27146e-05	0.000179165	0.00118656	0.000424574	0.000274226	0.00024357	0.000314092	0.000147078	0.000280588	0.000308218	9.41704e-05	0.000164636	0.000117295	7.27422e-05	3.83355e-05	9.13698e-05	5.33134e-05	5.57303e-05	4.21653e-05	8.92132e-05	2.77364e-05	1.81646e-05	0.000119377	1.70797e-05	1.38762e-05
1351	Bacteria	Firmicutes	Bacilli	Lactobacillales	Enterococcaceae	Firmicutes-Lactobacillales-Enterococcaceae-Enterococcus	Enterococcus faecalis	0.000406162	0.00068799	0.000467216	0.00199296	0.000569401	0.000591125	0.00144707	0.000426693	0.00032998	0.000558448	0.00032537	0.00105701	0.000328539	0.00104141	0.000403959	0.00152828	0.000731917	0.000431216	0.000366208	0.000745685	0.000328668	0.0006998	0.000687292	0.000442304	0.00042708	0.000224257	0.000265876	0.000132276	0.000276113	0.0001915	0.000118077	0.000130849	0.000255932	7.89613e-05	7.97373e-05	0.000187905	7.74789e-05	5.24455e-05
1352	Bacteria	Firmicutes	Bacilli	Lactobacillales	Enterococcaceae	Firmicutes-Lactobacillales-Enterococcaceae-Enterococcus	Enterococcus faecium	0.000108757	0.000245867	0.000123566	0.000638307	0.000132188	0.000141953	0.000440255	0.000250827	0.000221321	0.000209907	0.00015647	0.000540421	0.000118339	0.000322532	0.00026219	0.000423463	0.000328389	0.000312551	0.000250857	0.00042998	0.000253502	0.000296049	0.000366494	0.000264715	0.000201812	0.00010125	0.000238386	9.40629e-05	0.000188216	0.000125112	0.00014454	0.000126869	0.00032588	7.75869e-05	5.58295e-05	9.59983e-05	6.746e-05	5.85642e-05
1353	Bacteria	Firmicutes	Bacilli	Lactobacillales	Enterococcaceae	Firmicutes-Lactobacillales-Enterococcaceae-Enterococcus	Enterococcus gallinarum	0	0	0	0	0	4.16285e-07	0	0	0	0	0	0	0	0	0	0	0	0	0	6.45615e-07	0	1.22988e-06	0	0	1.47523e-07	0	1.40973e-07	0	0	1.12713e-07	0	1.24382e-07	2.96389e-07	1.24939e-07	0	0	0	0
1354	Bacteria	Firmicutes	Bacilli	Lactobacillales	Enterococcaceae	Firmicutes-Lactobacillales-Enterococcaceae-Enterococcus	Enterococcus hirae	0	0	0	0	6.83144e-07	4.16285e-07	0	0	2.66974e-07	0	3.94627e-07	0	0	0	1.39537e-07	3.46391e-07	0	3.57066e-07	3.10083e-07	0	1.80686e-07	1.75697e-07	1.85005e-07	1.85375e-07	1.47523e-07	1.21549e-07	2.81947e-07	0	0	0	0	0	0	0	0	0	0	2.18523e-07
1357	Bacteria	Firmicutes	Bacilli	Lactobacillales	Streptococcaceae	Firmicutes-Lactobacillales-Streptococcaceae-Lactococcus	unclassified	3.68535e-05	0.000123245	3.70129e-06	2.04517e-05	6.28493e-05	9.99085e-06	1.25095e-05	3.43085e-05	2.32267e-05	1.09006e-05	1.61797e-05	1.9538e-06	1.64035e-06	0	0.0301111	0.0671601	0.0452858	0.0418092	0.0348608	0.0312726	0.036229	0.0303198	0.0487295	0.0258075	0.0195899	0.0133802	0.0317355	0.0126251	0.0175662	0.0170274	0.0188028	0.01763	0.0290293	0.0114544	0.00695224	0.011595	0.00846142	0.00924211
1358	Bacteria	Firmicutes	Bacilli	Lactobacillales	Streptococcaceae	Firmicutes-Lactobacillales-Streptococcaceae-Lactococcus	Lactococcus lactis	4.20079e-05	0.000148518	6.26372e-06	2.09899e-05	8.3002e-05	1.04071e-05	1.04919e-05	4.58407e-05	2.56295e-05	1.14596e-05	1.77582e-05	7.03368e-06	9.37342e-07	0	0.0365752	0.0867357	0.0570286	0.0528499	0.0433738	0.0369837	0.0445094	0.0370307	0.0628522	0.0310455	0.0241712	0.0164539	0.0394619	0.0151528	0.0216816	0.0205234	0.022949	0.0222592	0.0362329	0.0141777	0.00860736	0.0148835	0.0104312	0.0115555
1359	Bacteria	Firmicutes	Bacilli	Lactobacillales	Streptococcaceae	Firmicutes-Lactobacillales-Streptococcaceae-Lactococcus	Lactococcus cremoris	1.59785e-05	5.92826e-05	3.41657e-06	1.13022e-05	2.86921e-05	2.914e-06	5.64946e-06	1.4127e-05	1.25478e-05	3.07454e-06	1.02603e-05	7.8152e-07	1.64035e-06	8.38835e-07	0.0142588	0.035286	0.0180473	0.0224927	0.0200805	0.0174061	0.0182079	0.0151879	0.0220533	0.013805	0.0110001	0.00645776	0.0175839	0.00715404	0.00970537	0.00902485	0.00991383	0.00954529	0.0160212	0.00587962	0.00349108	0.00554438	0.00455847	0.00487907
1360	Bacteria	Firmicutes	Bacilli	Lactobacillales	Streptococcaceae	Firmicutes-Lactobacillales-Streptococcaceae-Lactococcus	Lactococcus lactis	2.06174e-06	9.67242e-06	0	1.6146e-06	4.44044e-06	8.32571e-07	0	2.59476e-06	2.66974e-06	5.59007e-07	5.9194e-07	0	0	0	0.00287195	0.00648081	0.00442681	0.0038844	0.00317959	0.00287525	0.00328487	0.00274913	0.00446823	0.00235797	0.00172735	0.00120273	0.00286514	0.00110867	0.00152296	0.00154316	0.00166686	0.00156683	0.00247708	0.00105048	0.00061172	0.00105101	0.000736717	0.000836179
1363	Bacteria	Firmicutes	Bacilli	Lactobacillales	Streptococcaceae	Firmicutes-Lactobacillales-Streptococcaceae-Lactococcus	Lactococcus garvieae	2.57717e-07	3.74416e-06	0	2.69101e-06	1.02472e-06	0	0	2.01814e-06	2.66974e-07	1.11801e-06	3.94627e-07	0	4.68671e-07	8.38835e-07	0.00063559	0.00135595	0.000973338	0.000875287	0.000691175	0.000629152	0.000807666	0.000619507	0.00107099	0.000527947	0.000375299	0.000268258	0.000647067	0.000256958	0.000341835	0.000366657	0.000386075	0.000355856	0.000558101	0.000238758	0.000135834	0.000243283	0.000175568	0.000187821
1366	Bacteria	Firmicutes	Bacilli	Lactobacillales	Streptococcaceae	Firmicutes-Lactobacillales-Streptococcaceae-Lactococcus	Lactococcus raffinolactis	0	0	0	0	0	0	0	0	0	0	0	3.9076e-07	0	0	1.49304e-05	3.60247e-05	1.68717e-05	2.1781e-05	2.27911e-05	1.38807e-05	1.68038e-05	1.66912e-05	1.92405e-05	1.57569e-05	9.73653e-06	4.7404e-06	1.77626e-05	6.73627e-06	5.87759e-06	7.43908e-06	8.52214e-06	7.08975e-06	1.17074e-05	2.74865e-06	3.73977e-06	5.26018e-06	5.05712e-06	4.2612e-06
1372	Bacteria	Firmicutes	Bacilli	Bacillales	Planococcaceae	Firmicutes-Bacillales-Planococcaceae-Planococcus	unclassified	0	0	2.84714e-07	0	0	1.24886e-06	8.07066e-07	8.64919e-07	1.0679e-06	0	1.97313e-07	0	2.34336e-07	8.38835e-07	0	0	1.73935e-07	0	0	6.45615e-07	0	0	0	0	0	0	0	0	0	0	0	1.24382e-07	0	0	0	0	0	0
1375	Bacteria	Firmicutes	Bacilli	Lactobacillales	Aerococcaceae	Firmicutes-Lactobacillales-Aerococcaceae-Aerococcus	unclassified	0	0	0	0	6.83144e-07	0	0	0	0	0	0	0	0	0	0	0	0	0	0	0	0	0	0	0	0	0	0	2.44955e-07	0	0	0	0	0	0	0	0	0	1.09262e-07
1377	Bacteria	Firmicutes	Bacilli	Lactobacillales	Aerococcaceae	Firmicutes-Lactobacillales-Aerococcaceae-Aerococcus	Aerococcus viridans	0	0	0	0	0	0	0	0	0	0	0	0	0	0	0	0	0	0	0	0	0	0	1.85005e-07	0	0	0	0	0	0	0	0	0	0	0	0	0	0	0
1378	Bacteria	Firmicutes	Bacilli	Bacillales	unclassified	Firmicutes-Bacillales-unclassified-Gemella	unclassified	0	0	0	0	0	0	0	0	0	0	0	0	0	4.19418e-07	0	0	0	0	0	0	1.80686e-07	0	0	0	0	0	0	0	0	0	0	0	0	0	1.33563e-07	0	0	0
1379	Bacteria	Firmicutes	Bacilli	Bacillales	unclassified	Firmicutes-Bacillales-unclassified-Gemella	Gemella haemolysans	0	3.12014e-07	0	0	0	4.16285e-07	0	0	0	0	1.97313e-07	3.9076e-07	0	0	0	0	0	0	0	0	0	0	0	0	0	0	0	0	0	2.25427e-07	0	0	0	0	0	0	0	0
1385	Bacteria	Firmicutes	Bacilli	Bacillales	unclassified	Firmicutes-Bacillales-unclassified-unclassified	unclassified	0.000164423	0.000232138	0.000240868	0.000331532	0.000348062	0.000271418	0.000190871	0.000294937	0.000226127	0.000257143	0.000160811	0.00016451	0.000174111	0.000144699	7.82801e-05	0.000161591	0.000197416	5.04653e-05	6.79082e-05	0.000251467	1.31901e-05	2.98684e-05	2.47906e-05	2.11327e-05	2.28661e-05	1.15471e-05	2.00182e-05	8.57344e-06	1.20223e-05	1.02569e-05	1.59229e-05	1.00749e-05	1.6005e-05	1.29936e-05	1.70961e-05	5.56702e-05	1.54576e-05	1.45318e-05
1386	Bacteria	Firmicutes	Bacilli	Bacillales	Bacillaceae	Firmicutes-Bacillales-Bacillaceae-Bacillus	unclassified	1.80402e-06	1.87208e-06	1.70829e-06	8.61122e-06	2.73258e-06	4.99543e-06	6.45653e-06	4.32459e-06	3.20369e-06	6.14908e-06	1.38119e-06	2.34456e-06	2.34336e-06	1.67767e-06	2.37212e-06	2.94433e-06	1.91328e-06	1.54728e-06	2.94579e-06	2.25965e-06	1.80686e-06	2.10836e-06	2.03505e-06	1.66837e-06	1.62276e-06	1.21549e-06	1.69168e-06	7.34866e-07	1.4694e-06	1.35256e-06	1.23347e-06	1.9901e-06	1.92653e-06	7.49632e-07	1.06851e-06	4.38348e-07	2.86252e-07	9.83354e-07
1388	Bacteria	Firmicutes	Bacilli	Bacillales	Alicyclobacillaceae	Firmicutes-Bacillales-Alicyclobacillaceae-Alicyclobacillus	Alicyclobacillus acidocaldarius	0	0	0	0	3.41572e-07	0	0	0	0	0	0	0	0	0	0	0	0	0	0	0	0	0	0	0	0	0	0	0	0	0	0	0	0	0	0	0	0	0
1392	Bacteria	Firmicutes	Bacilli	Bacillales	Bacillaceae	Firmicutes-Bacillales-Bacillaceae-Bacillus	Bacillus anthracis	0	6.24027e-07	2.84714e-07	1.0764e-06	3.41572e-07	0	0	0	0	0	0	0	0	0	0	0	1.73935e-07	1.19022e-07	0	0	0	0	0	0	0	1.21549e-07	0	0	0	1.12713e-07	2.24267e-07	0	2.96389e-07	0	1.33563e-07	0	0	0
1393	Bacteria	Firmicutes	Bacilli	Bacillales	Paenibacillaceae	Firmicutes-Bacillales-Paenibacillaceae-Brevibacillus	Brevibacillus brevis	0	0	0	0	0	4.16285e-07	0	0	0	0	1.97313e-07	0	2.34336e-07	0	2.79073e-07	0	0	0	0	0	1.80686e-07	0	0	0	0	0	0	0	0	0	1.12133e-07	0	1.48195e-07	0	0	0	0	0
1396	Bacteria	Firmicutes	Bacilli	Bacillales	Bacillaceae	Firmicutes-Bacillales-Bacillaceae-Bacillus	Bacillus cereus	1.03087e-06	3.12014e-07	0	3.22921e-06	1.02472e-06	4.16285e-07	2.4212e-06	8.64919e-07	5.33948e-07	1.11801e-06	7.89254e-07	2.34456e-06	4.68671e-07	4.19418e-07	1.39537e-07	0	0	3.57066e-07	0	0	0	3.51393e-07	1.85005e-07	1.85375e-07	1.18019e-06	0	1.40973e-07	1.22478e-07	4.00745e-07	3.3814e-07	2.24267e-07	0	1.48195e-07	2.49877e-07	1.33563e-07	0	0	0
1397	Bacteria	Firmicutes	Bacilli	Bacillales	Bacillaceae	Firmicutes-Bacillales-Bacillaceae-Niallia	Niallia circulans	0	3.12014e-07	0	0	0	0	0	0	0	0	0	0	0	0	0	0	0	0	0	0	0	0	0	0	0	0	0	0	0	0	0	0	0	0	0	0	0	0
1398	Bacteria	Firmicutes	Bacilli	Bacillales	Bacillaceae	Firmicutes-Bacillales-Bacillaceae-Weizmannia	Weizmannia coagulans	0	0	2.84714e-07	0	0	1.1656e-05	1.93696e-05	0	2.66974e-07	0	0	3.9076e-07	0	4.19418e-07	0	1.73196e-07	0	0	0	0	0	0	0	0	1.47523e-07	0	0	0	0	0	0	0	0	0	0	0	0	0
1399	Bacteria	Firmicutes	Bacilli	Bacillales	Bacillaceae	Firmicutes-Bacillales-Bacillaceae-Cytobacillus	Cytobacillus firmus	0	0	0	0	0	0	0	0	0	0	0	0	0	0	0	0	0	0	0	0	1.80686e-07	0	0	0	0	0	0	0	0	0	0	0	0	0	0	0	0	0
1401	Bacteria	Firmicutes	Bacilli	Bacillales	Paenibacillaceae	Firmicutes-Bacillales-Paenibacillaceae-Paenibacillus	Paenibacillus lautus	0	0	0	5.38202e-07	0	0	0	0	0	0	0	0	0	0	0	0	0	0	0	0	0	0	0	0	0	0	0	0	0	0	0	0	0	0	0	0	0	0
1402	Bacteria	Firmicutes	Bacilli	Bacillales	Bacillaceae	Firmicutes-Bacillales-Bacillaceae-Bacillus	Bacillus licheniformis	0	0	0	0	0	0	0	0	0	2.79503e-07	0	0	0	0	0	0	0	0	0	0	0	0	0	0	0	0	0	0	1.33582e-07	0	0	0	0	0	0	0	0	0
1404	Bacteria	Firmicutes	Bacilli	Bacillales	Bacillaceae	Firmicutes-Bacillales-Bacillaceae-Priestia	Priestia megaterium	2.57717e-07	0	0	5.38202e-07	0	0	4.03533e-07	0	0	0	0	0	0	0	0	0	0	0	1.55041e-07	0	0	0	0	0	0	0	0	0	0	0	0	0	0	0	1.33563e-07	0	0	0
1405	Bacteria	Firmicutes	Bacilli	Bacillales	Bacillaceae	Firmicutes-Bacillales-Bacillaceae-Bacillus	Bacillus mycoides	2.57717e-07	1.24805e-06	0	0	1.02472e-06	2.08143e-06	4.03533e-07	0	5.33948e-07	1.11801e-06	1.97313e-07	0	1.64035e-06	0	0	0	0	0	0	0	0	1.75697e-07	0	0	1.47523e-07	0	0	0	0	0	0	1.24382e-07	0	0	0	0	0	0
1406	Bacteria	Firmicutes	Bacilli	Bacillales	Paenibacillaceae	Firmicutes-Bacillales-Paenibacillaceae-Paenibacillus	Paenibacillus polymyxa	0	3.12014e-07	8.54143e-07	2.69101e-06	6.83144e-07	4.16285e-07	1.2106e-06	5.76613e-07	5.33948e-07	0	1.97313e-07	3.9076e-07	2.34336e-07	4.19418e-07	1.39537e-07	0	0	0	0	6.45615e-07	0	0	1.85005e-07	0	0	1.21549e-07	0	0	0	0	0	0	0	0	0	0	0	0
1408	Bacteria	Firmicutes	Bacilli	Bacillales	Bacillaceae	Firmicutes-Bacillales-Bacillaceae-Bacillus	Bacillus pumilus	5.15434e-07	0	5.69429e-07	0	0	0	0	0	5.33948e-07	0	0	3.9076e-07	4.68671e-07	0	0	0	0	1.19022e-07	0	3.22808e-07	0	0	0	0	1.47523e-07	0	0	0	0	0	0	0	0	0	0	0	0	0
1421	Bacteria	Firmicutes	Bacilli	Bacillales	Bacillaceae	Firmicutes-Bacillales-Bacillaceae-Lysinibacillus	Lysinibacillus sphaericus	0	3.12014e-07	0	0	0	0	0	0	0	0	0	0	0	4.19418e-07	0	0	0	0	0	0	0	0	0	0	0	0	0	1.22478e-07	0	0	0	0	0	0	0	0	0	0
1422	Bacteria	Firmicutes	Bacilli	Bacillales	Bacillaceae	Firmicutes-Bacillales-Bacillaceae-Geobacillus	Geobacillus stearothermophilus	0	0	0	5.38202e-07	6.83144e-07	0	0	0	0	0	0	0	0	0	0	0	0	0	0	0	0	0	0	0	0	0	0	0	0	0	0	0	0	0	0	0	0	0
1423	Bacteria	Firmicutes	Bacilli	Bacillales	Bacillaceae	Firmicutes-Bacillales-Bacillaceae-Bacillus	Bacillus subtilis	0	0	0	0	0	0	0	0	2.66974e-07	0	0	0	0	0	0	0	0	0	0	0	0	0	0	0	0	0	0	0	0	0	0	0	0	0	0	1.46116e-07	0	0
1428	Bacteria	Firmicutes	Bacilli	Bacillales	Bacillaceae	Firmicutes-Bacillales-Bacillaceae-Bacillus	Bacillus thuringiensis	1.03087e-06	3.12014e-07	0	0	6.83144e-07	0	0	2.88306e-07	1.33487e-06	5.59007e-07	1.97313e-07	0	2.34336e-07	4.19418e-07	1.39537e-07	1.73196e-07	0	0	0	3.22808e-07	0	0	1.85005e-07	0	0	0	0	0	0	0	1.12133e-07	1.24382e-07	0	0	1.33563e-07	0	0	0
1450	Bacteria	Firmicutes	Bacilli	Bacillales	Alicyclobacillaceae	Firmicutes-Bacillales-Alicyclobacillaceae-Alicyclobacillus	Alicyclobacillus acidoterrestris	0	3.12014e-07	0	0	0	0	0	0	0	0	0	3.9076e-07	0	0	0	0	0	0	0	0	0	0	0	0	0	0	0	0	0	0	0	0	0	0	0	0	0	0
1451	Bacteria	Firmicutes	Bacilli	Bacillales	Paenibacillaceae	Firmicutes-Bacillales-Paenibacillaceae-Paenibacillus	Paenibacillus amylolyticus	2.57717e-07	0	2.84714e-07	5.38202e-07	0	0	0	2.88306e-07	2.66974e-07	0	1.97313e-07	0	0	0	0	0	0	0	0	0	0	0	0	0	0	0	0	0	0	0	0	0	0	0	0	0	0	0
1457	Bacteria	Firmicutes	Bacilli	Bacillales	Alicyclobacillaceae	Firmicutes-Bacillales-Alicyclobacillaceae-Alicyclobacillus	Alicyclobacillus cycloheptanicus	0	0	0	0	0	0	0	0	0	0	0	0	0	4.19418e-07	0	0	0	0	0	0	0	0	0	0	0	0	0	0	0	0	0	0	0	0	0	0	0	0
1465	Bacteria	Firmicutes	Bacilli	Bacillales	Paenibacillaceae	Firmicutes-Bacillales-Paenibacillaceae-Brevibacillus	Brevibacillus laterosporus	0	0	0	0	0	0	0	0	2.66974e-07	0	0	0	0	0	0	0	0	0	0	0	0	0	0	0	0	0	0	0	0	0	0	0	0	0	2.67127e-07	0	0	0
1467	Bacteria	Firmicutes	Bacilli	Bacillales	Bacillaceae	Firmicutes-Bacillales-Bacillaceae-Lederbergia	Lederbergia lenta	0	0	0	0	0	0	0	0	0	0	1.97313e-07	0	0	0	0	0	0	0	0	0	0	0	0	0	0	0	0	0	0	0	0	0	0	1.24939e-07	0	0	0	0
1472	Bacteria	Firmicutes	Bacilli	Bacillales	Paenibacillaceae	Firmicutes-Bacillales-Paenibacillaceae-Paenibacillus	Paenibacillus pabuli	0	0	0	0	0	0	0	0	0	0	0	0	0	0	0	0	1.73935e-07	0	0	0	0	0	0	0	0	0	0	0	0	0	0	0	0	0	0	0	0	0
1479	Bacteria	Firmicutes	Bacilli	Bacillales	Bacillaceae	Firmicutes-Bacillales-Bacillaceae-Bacillus	Bacillus smithii	0	0	2.84714e-07	0	0	0	0	0	0	0	0	0	0	0	0	1.73196e-07	0	0	0	0	0	0	0	0	0	0	0	0	0	0	0	0	0	0	0	0	0	0
1482	Bacteria	Firmicutes	Bacilli	Bacillales	Bacillaceae	Firmicutes-Bacillales-Bacillaceae-Virgibacillus	Virgibacillus halodenitrificans	0	0	0	0	0	0	0	0	2.66974e-07	0	0	0	0	0	0	0	0	0	0	0	0	0	0	0	0	0	0	0	0	0	0	0	0	0	0	0	0	0
1485	Bacteria	Firmicutes	Clostridia	Eubacteriales	Clostridiaceae	Firmicutes-Eubacteriales-Clostridiaceae-Clostridium	unclassified	4.69045e-05	3.36975e-05	0.000277027	0.000812146	0.000581356	0.00250188	0.00182316	0.000885677	0.000403131	0.000711336	0.000198497	0.000113711	0.000346114	8.93359e-05	0.000167584	8.00164e-05	0.00014854	0.000171272	0.000106979	0.000150751	0.0002161	0.000380735	0.000447341	0.000305312	0.000269082	5.82219e-05	0.000148445	9.92069e-06	1.1488e-05	1.81469e-05	1.09891e-05	1.15675e-05	8.15071e-06	2.2489e-06	6.41104e-06	1.21276e-05	7.53797e-06	6.77422e-06
1488	Bacteria	Firmicutes	Clostridia	Eubacteriales	Clostridiaceae	Firmicutes-Eubacteriales-Clostridiaceae-Clostridium	Clostridium acetobutylicum	0	0	0	0	0	4.16285e-07	0	2.88306e-07	0	0	1.97313e-07	3.9076e-07	2.34336e-07	0	0	0	1.73935e-07	0	0	0	0	0	0	0	0	0	0	0	0	0	0	0	0	0	0	0	0	0
1490	Bacteria	Firmicutes	Clostridia	Eubacteriales	Clostridiaceae	Firmicutes-Eubacteriales-Clostridiaceae-Paraclostridium	Paraclostridium bifermentans	2.57717e-07	1.24805e-06	5.69429e-07	0	2.04943e-06	4.16285e-07	4.03533e-07	3.45968e-06	3.20369e-06	2.23603e-06	2.17045e-06	0	9.37342e-07	0	1.5349e-06	1.21237e-06	1.91328e-06	9.52175e-07	6.20166e-07	0	3.61372e-06	7.73065e-06	6.66017e-06	7.60036e-06	3.39303e-06	2.79562e-06	5.35698e-06	4.89911e-07	8.01489e-07	7.88994e-07	5.60667e-07	4.97526e-07	2.37112e-06	0	0	0	9.54173e-08	0
1491	Bacteria	Firmicutes	Clostridia	Eubacteriales	Clostridiaceae	Firmicutes-Eubacteriales-Clostridiaceae-Clostridium	Clostridium botulinum	5.15434e-07	3.12014e-07	2.84714e-07	3.22921e-06	2.04943e-06	1.08234e-05	4.8424e-06	1.72984e-06	1.33487e-06	1.11801e-06	3.94627e-07	1.17228e-06	1.87468e-06	1.25825e-06	0	5.19587e-07	3.47869e-07	7.14131e-07	0	0	7.22743e-07	3.51393e-07	7.40019e-07	3.70749e-07	1.47523e-07	0	1.40973e-07	1.22478e-07	0	0	0	1.24382e-07	1.48195e-07	0	0	0	9.54173e-08	1.09262e-07
1492	Bacteria	Firmicutes	Clostridia	Eubacteriales	Clostridiaceae	Firmicutes-Eubacteriales-Clostridiaceae-Clostridium	Clostridium butyricum	0	0	5.69429e-07	3.22921e-06	0	4.16285e-06	4.03533e-06	1.15323e-06	2.66974e-07	1.11801e-06	3.94627e-07	0	9.37342e-07	0	1.39537e-07	0	3.47869e-07	3.57066e-07	0	3.22808e-07	5.42058e-07	8.78483e-07	3.70009e-07	1.85375e-07	4.4257e-07	0	4.2292e-07	0	0	0	0	0	1.48195e-07	0	0	0	0	0
1494	Bacteria	Firmicutes	Clostridia	Eubacteriales	Clostridiaceae	Firmicutes-Eubacteriales-Clostridiaceae-Clostridium	Clostridium cochlearium	0	0	0	0	6.83144e-07	0	4.03533e-07	0	2.66974e-07	0	1.97313e-07	0	2.34336e-07	0	0	0	0	0	0	0	0	0	0	0	0	0	0	0	0	0	0	0	0	0	0	0	0	0
1496	Bacteria	Firmicutes	Clostridia	Eubacteriales	Peptostreptococcaceae	Firmicutes-Eubacteriales-Peptostreptococcaceae-Clostridioides	Clostridioides difficile	0.000515949	0.000815292	0.000261653	0.00150966	0.000357968	0.000492882	0.00128929	0.00041026	0.000417547	0.000519597	0.000290643	0.000983934	0.000295732	0.000988148	0.00015977	0.000109806	0.000144192	9.99783e-05	5.45746e-05	0.000491636	0.000108592	0.000265478	0.000156329	0.000171842	0.00018824	5.59124e-05	0.000135334	0.000104229	0.000153218	0.000137285	9.20616e-05	9.49031e-05	9.29181e-05	4.12298e-05	4.70143e-05	5.56702e-05	5.86816e-05	4.73103e-05
1497	Bacteria	Firmicutes	Clostridia	Eubacteriales	Clostridiaceae	Firmicutes-Eubacteriales-Clostridiaceae-Clostridium	Clostridium formicaceticum	2.57717e-07	0	0	0	0	0	0	0	0	2.79503e-07	0	0	0	0	0	0	0	0	0	0	0	0	0	0	0	0	0	0	0	0	0	0	0	0	0	0	9.54173e-08	0
1498	Bacteria	Firmicutes	Clostridia	Eubacteriales	Clostridiaceae	Firmicutes-Eubacteriales-Clostridiaceae-Hathewaya	Hathewaya histolytica	0	0	0	0	3.41572e-07	8.32571e-07	0	2.88306e-07	0	0	0	0	0	0	0	0	0	1.19022e-07	0	0	0	0	1.85005e-07	0	0	0	0	0	1.33582e-07	0	0	0	0	0	0	0	0	0
1501	Bacteria	Firmicutes	Clostridia	Eubacteriales	Clostridiaceae	Firmicutes-Eubacteriales-Clostridiaceae-Clostridium	Clostridium pasteurianum	0	0	0	5.38202e-07	0	0	4.03533e-07	0	0	2.79503e-07	0	1.17228e-06	2.34336e-07	0	0	0	0	0	0	0	0	0	0	1.85375e-07	1.47523e-07	0	0	0	0	1.12713e-07	0	0	0	0	0	0	0	0
1502	Bacteria	Firmicutes	Clostridia	Eubacteriales	Clostridiaceae	Firmicutes-Eubacteriales-Clostridiaceae-Clostridium	Clostridium perfringens	0	1.24805e-06	5.40957e-06	1.23786e-05	1.05887e-05	1.04071e-05	3.34933e-05	3.77681e-05	2.53625e-05	2.12423e-05	3.25567e-05	7.03368e-06	3.6322e-05	1.67767e-06	4.88379e-06	1.90515e-06	3.82656e-06	4.04674e-06	2.17058e-06	3.87369e-06	4.46294e-05	7.15086e-05	6.14215e-05	4.13386e-05	3.11274e-05	4.26636e-05	6.69623e-05	1.34725e-06	3.47312e-06	3.15598e-06	1.23347e-05	1.43039e-05	1.48195e-07	1.24939e-07	1.33563e-07	0	9.54173e-08	0
1504	Bacteria	Firmicutes	Clostridia	Eubacteriales	Clostridiaceae	Firmicutes-Eubacteriales-Clostridiaceae-Clostridium	Clostridium septicum	0	3.12014e-07	1.70829e-06	2.15281e-06	6.83144e-07	6.66057e-06	5.24593e-06	4.03629e-06	1.60184e-06	8.3851e-07	7.89254e-07	0	1.40601e-06	0	8.3722e-07	1.73196e-07	0	7.14131e-07	0	6.45615e-07	5.42058e-07	3.51393e-07	5.55014e-07	0	2.95046e-07	0	4.2292e-07	0	0	0	0	0	0	0	0	0	0	1.09262e-07
1505	Bacteria	Firmicutes	Clostridia	Eubacteriales	Peptostreptococcaceae	Firmicutes-Eubacteriales-Peptostreptococcaceae-Paeniclostridium	Paeniclostridium sordellii	0	0	0	5.38202e-07	1.02472e-06	4.16285e-07	5.24593e-06	2.30645e-06	1.86882e-06	2.23603e-06	2.56508e-06	3.9076e-07	3.74937e-06	4.19418e-07	1.81398e-06	2.25154e-06	2.08722e-06	2.49946e-06	1.55041e-06	9.68423e-07	4.15578e-06	8.08205e-06	8.88022e-06	6.67349e-06	3.54056e-06	4.13266e-06	5.35698e-06	2.44955e-07	1.73656e-06	2.25427e-07	4.48534e-07	1.61696e-06	2.51931e-06	0	0	1.46116e-07	0	6.55569e-07
1509	Bacteria	Firmicutes	Clostridia	Eubacteriales	Clostridiaceae	Firmicutes-Eubacteriales-Clostridiaceae-Clostridium	Clostridium sporogenes	0	0	0	5.38202e-07	0	0	2.01767e-06	2.88306e-07	2.66974e-07	5.59007e-07	0	0	2.34336e-07	0	2.79073e-07	0	0	0	0	6.45615e-07	0	0	1.85005e-07	1.85375e-07	1.47523e-07	0	0	0	1.33582e-07	0	0	0	1.48195e-07	0	0	0	0	0
1510	Bacteria	Firmicutes	Clostridia	Eubacteriales	Oscillospiraceae	Firmicutes-Eubacteriales-Oscillospiraceae-Thermoclostridium	Thermoclostridium stercorarium	0	0	0	0	0	4.16285e-07	0	0	0	0	0	0	0	4.19418e-07	0	1.73196e-07	0	1.19022e-07	1.55041e-07	6.45615e-07	0	0	0	0	0	0	1.40973e-07	0	0	0	1.12133e-07	0	0	0	0	0	0	0
1511	Bacteria	Firmicutes	Clostridia	Eubacteriales	Peptostreptococcaceae	Firmicutes-Eubacteriales-Peptostreptococcaceae-Acetoanaerobium	Acetoanaerobium sticklandii	0	0	0	0	0	0	0	0	0	0	0	0	0	0	0	0	0	0	0	0	0	0	0	0	0	0	0	0	0	0	1.12133e-07	0	0	0	0	0	0	0
1513	Bacteria	Firmicutes	Clostridia	Eubacteriales	Clostridiaceae	Firmicutes-Eubacteriales-Clostridiaceae-Clostridium	Clostridium tetani	1.03087e-06	3.12014e-06	1.70829e-06	0	3.75729e-06	7.07685e-06	8.07066e-07	6.91935e-06	5.33948e-06	2.51553e-06	3.74896e-06	0	4.68671e-07	0	0	0	0	0	0	0	3.61372e-07	0	1.85005e-07	5.56124e-07	0	0	0	0	0	1.12713e-07	1.12133e-07	0	0	0	0	0	9.54173e-08	0
1515	Bacteria	Firmicutes	Clostridia	Eubacteriales	Oscillospiraceae	Firmicutes-Eubacteriales-Oscillospiraceae-Acetivibrio	Acetivibrio thermocellus	0	0	0	1.6146e-06	3.41572e-07	0	4.03533e-07	0	2.66974e-07	0	0	0	2.34336e-07	4.19418e-07	0	0	0	1.19022e-07	0	0	0	0	0	0	0	0	0	1.22478e-07	1.33582e-07	1.12713e-07	1.12133e-07	0	0	0	0	0	0	1.09262e-07
1517	Bacteria	Firmicutes	Clostridia	Thermoanaerobacterales	Thermoanaerobacterales Family III. Incertae Sedis	Firmicutes-Thermoanaerobacterales-Thermoanaerobacterales Family III. Incertae Sedis-Thermoanaerobacterium	Thermoanaerobacterium thermosaccharolyticum	0	0	0	0	0	0	0	0	0	0	0	0	0	0	0	0	0	0	0	0	0	0	0	0	0	1.21549e-07	0	0	0	0	0	0	0	0	0	0	9.54173e-08	0
1519	Bacteria	Firmicutes	Clostridia	Eubacteriales	Clostridiaceae	Firmicutes-Eubacteriales-Clostridiaceae-Clostridium	Clostridium tyrobutyricum	0	0	0	0	3.41572e-07	4.16285e-07	0	0	0	0	0	0	0	0	0	0	0	0	0	0	0	0	0	0	0	0	0	0	0	0	0	0	0	0	0	0	0	0
1520	Bacteria	Firmicutes	Clostridia	Eubacteriales	Clostridiaceae	Firmicutes-Eubacteriales-Clostridiaceae-Clostridium	Clostridium beijerinckii	0	0	0	0	0	4.16285e-07	4.03533e-07	0	5.33948e-07	0	0	3.9076e-07	4.68671e-07	0	0	1.73196e-07	0	0	0	3.22808e-07	0	1.75697e-07	0	0	0	0	0	0	0	0	0	0	0	0	0	0	9.54173e-08	0
1522	Bacteria	Firmicutes	Erysipelotrichia	Erysipelotrichales	Erysipelotrichaceae	Firmicutes-Erysipelotrichales-Erysipelotrichaceae-Erysipelatoclostridium	[Clostridium] innocuum	0.00405982	0.00944341	0.00266151	0.0208139	0.00417367	0.00449089	0.0136862	0.00369493	0.00341807	0.00596796	0.00270083	0.00903594	0.00317642	0.00930981	0.00269013	0.00172347	0.00225054	0.00132257	0.000911644	0.00927103	0.00163665	0.00441508	0.00214661	0.00325055	0.0041097	0.000945528	0.00124056	0.00185235	0.00271545	0.00226937	0.000800857	0.000844178	0.000988755	0.000378314	0.000484034	0.000354624	0.00092488	0.000930144
1525	Bacteria	Firmicutes	Clostridia	Thermoanaerobacterales	Thermoanaerobacteraceae	Firmicutes-Thermoanaerobacterales-Thermoanaerobacteraceae-Moorella	Moorella thermoacetica	0	3.12014e-07	0	0	0	0	4.03533e-07	0	0	2.79503e-07	0	0	4.68671e-07	0	1.39537e-07	0	1.73935e-07	1.19022e-07	1.55041e-07	0	0	0	0	0	1.47523e-07	0	0	0	0	0	1.12133e-07	0	0	0	0	0	0	0
1529	Bacteria	Firmicutes	Clostridia	Eubacteriales	Clostridiaceae	Firmicutes-Eubacteriales-Clostridiaceae-Clostridium	Clostridium cadaveris	7.73151e-07	4.99222e-06	2.27771e-06	7.53482e-06	4.09887e-06	8.32571e-06	9.28126e-06	2.01814e-06	2.93671e-06	5.31057e-06	1.77582e-06	1.56304e-06	3.04636e-06	1.17437e-05	4.1861e-06	1.55876e-06	5.0441e-06	4.28479e-06	1.8605e-06	1.5172e-05	2.89097e-06	8.25774e-06	6.10515e-06	1.14932e-05	9.44149e-06	8.50841e-07	2.81947e-06	3.91929e-06	1.34917e-05	2.02884e-06	2.3548e-06	1.49258e-06	3.40848e-06	2.2489e-06	1.06851e-06	1.02281e-06	5.72504e-07	3.27785e-07
1531	Bacteria	Firmicutes	Clostridia	Eubacteriales	Lachnospiraceae	Firmicutes-Eubacteriales-Lachnospiraceae-Enterocloster	Enterocloster clostridioformis	0.000345083	0.00077473	0.000179939	0.00192407	0.000398273	0.000465407	0.00129615	0.000312524	0.000281658	0.000446088	0.000209547	0.00084287	0.000232227	0.00105358	0.00013242	8.79834e-05	9.27072e-05	5.76066e-05	4.57372e-05	0.00042772	7.08289e-05	0.000228054	8.39921e-05	0.000137919	0.000163751	4.44869e-05	8.51478e-05	7.44664e-05	0.000126635	8.79164e-05	9.93502e-05	9.83858e-05	0.000174722	4.03552e-05	8.5347e-05	9.04459e-05	4.95216e-05	3.49637e-05
1532	Bacteria	Firmicutes	Clostridia	Eubacteriales	Lachnospiraceae	Firmicutes-Eubacteriales-Lachnospiraceae-Blautia	Blautia coccoides	0.00443428	0.00774324	0.00276372	0.0229344	0.0052848	0.00512905	0.0126169	0.0043788	0.00372108	0.00618765	0.00311084	0.0133015	0.00302199	0.0126261	0.00122067	0.000785442	0.000995428	0.000608916	0.00037303	0.0037026	0.00096938	0.00244429	0.00125729	0.00190843	0.0016319	0.00042615	0.00106237	0.000515631	0.000846239	0.000560636	0.00104138	0.001107	0.00101721	0.000506626	0.00101481	0.000827455	0.000336251	0.000243653
1534	Bacteria	Firmicutes	Clostridia	Eubacteriales	Clostridiaceae	Firmicutes-Eubacteriales-Clostridiaceae-Clostridium	Clostridium kluyveri	0	0	0	5.38202e-07	0	0	4.03533e-07	0	8.00922e-07	0	0	1.17228e-06	2.34336e-07	0	0	0	1.73935e-07	0	1.55041e-07	3.22808e-07	0	0	0	0	0	0	0	0	0	1.12713e-07	0	0	2.96389e-07	0	1.33563e-07	0	0	0
1541	Bacteria	Firmicutes	Clostridia	Eubacteriales	Peptostreptococcaceae	Firmicutes-Eubacteriales-Peptostreptococcaceae-Terrisporobacter	Terrisporobacter mayombei	0	0	0	0	0	0	0	0	0	0	0	0	0	0	0	0	0	0	0	0	0	0	0	1.85375e-07	0	0	0	0	0	0	0	0	0	0	0	0	0	0
1547	Bacteria	Firmicutes	Erysipelotrichia	Erysipelotrichales	Erysipelotrichaceae	Firmicutes-Erysipelotrichales-Erysipelotrichaceae-Erysipelatoclostridium	Erysipelatoclostridium ramosum	2.65448e-05	6.39628e-05	2.53396e-05	3.17539e-05	7.13886e-05	0.000136125	0.000108147	4.43992e-05	2.21588e-05	1.64907e-05	1.0063e-05	1.68027e-05	8.29548e-05	3.27146e-05	7.38149e-05	6.87587e-05	0.000250814	7.91495e-05	8.31022e-05	0.000100716	0.000412506	0.000925219	0.00142343	0.00107221	0.000828933	0.000194964	0.000298158	0.000190698	0.000272506	0.000284601	7.10926e-05	1.67915e-05	0.000320101	0.000247629	0.000199009	1.35888e-05	1.90835e-07	4.37046e-07
1548	Bacteria	Firmicutes	Clostridia	Eubacteriales	Clostridiaceae	Firmicutes-Eubacteriales-Clostridiaceae-Clostridium	Clostridium scatologenes	0	0	0	0	0	0	4.03533e-07	0	0	0	0	0	0	0	0	0	0	0	0	0	0	0	0	0	0	0	0	0	0	0	0	0	0	0	0	0	0	0
1561	Bacteria	Firmicutes	Clostridia	Eubacteriales	Clostridiaceae	Firmicutes-Eubacteriales-Clostridiaceae-Clostridium	Clostridium baratii	0	0	1.42357e-06	2.69101e-06	1.70786e-06	7.49314e-06	7.2636e-06	2.30645e-06	2.13579e-06	1.39752e-06	3.94627e-07	3.9076e-07	1.17168e-06	4.19418e-07	2.79073e-07	5.19587e-07	3.47869e-07	0	1.24033e-06	3.22808e-07	1.80686e-07	1.22988e-06	7.40019e-07	9.26874e-07	8.85139e-07	3.64646e-07	5.63893e-07	0	0	0	0	0	1.48195e-07	0	0	0	0	0
1569	Bacteria	Firmicutes	Bacilli	Bacillales	Planococcaceae	Firmicutes-Bacillales-Planococcaceae-Sporosarcina	unclassified	2.57717e-07	0	2.84714e-07	0	0	1.24886e-06	0	0	5.33948e-07	0	0	3.9076e-07	2.34336e-07	0	0	0	0	0	0	0	0	0	0	0	0	0	0	0	0	0	0	0	0	0	0	0	0	0
1570	Bacteria	Firmicutes	Bacilli	Bacillales	Bacillaceae	Firmicutes-Bacillales-Bacillaceae-Halobacillus	Halobacillus halophilus	0	0	0	0	0	0	0	0	0	0	0	0	0	0	0	1.73196e-07	0	0	0	0	0	0	0	0	0	0	0	0	0	0	0	0	0	0	0	0	0	0
1571	Bacteria	Firmicutes	Bacilli	Bacillales	Planococcaceae	Firmicutes-Bacillales-Planococcaceae-Sporosarcina	Sporosarcina ureae	0	0	0	0	0	0	0	0	0	0	0	0	0	0	0	0	0	0	0	0	0	0	0	1.85375e-07	0	0	0	0	0	0	0	0	0	0	0	0	0	0
1573	Bacteria	Actinobacteria	Actinomycetia	Micrococcales	Microbacteriaceae	Actinobacteria-Micrococcales-Microbacteriaceae-Clavibacter	unclassified	0	2.80812e-06	5.69429e-07	0	1.36629e-06	1.24886e-06	2.4212e-06	8.64919e-07	5.33948e-07	2.79503e-07	1.38119e-06	0	2.34336e-07	0	0	0	0	0	0	0	0	0	0	0	0	0	0	0	0	0	0	0	0	0	0	0	0	0
1575	Bacteria	Actinobacteria	Actinomycetia	Micrococcales	Microbacteriaceae	Actinobacteria-Micrococcales-Microbacteriaceae-Leifsonia	Leifsonia xyli	0	0	0	0	0	0	0	0	0	0	0	0	0	0	0	0	0	0	0	0	0	0	0	0	1.47523e-07	0	0	0	0	0	0	0	0	0	0	0	0	0
1578	Bacteria	Firmicutes	Bacilli	Lactobacillales	Lactobacillaceae	Firmicutes-Lactobacillales-Lactobacillaceae-Lactobacillus	unclassified	0.0531943	0.0276772	0.0306808	0.0204253	0.0243015	0.00918451	0.0111888	0.0252473	0.0285112	0.0296195	0.0252838	0.00719819	0.00818933	0.0264594	0.00339284	0.00307786	0.00234099	0.00284795	0.00172065	0.010099	0.000412506	2.53003e-05	0.000283797	3.05868e-05	2.86195e-05	2.06633e-05	5.63893e-05	0.000241036	0.000590297	0.000886491	0.000108433	0.00209284	0.000931997	0.0027008	0.00272496	0.00109236	0.000663437	0.00134479
1579	Bacteria	Firmicutes	Bacilli	Lactobacillales	Lactobacillaceae	Firmicutes-Lactobacillales-Lactobacillaceae-Lactobacillus	Lactobacillus acidophilus	5.15434e-07	0	2.84714e-07	0	0	0	0	0	0	0	0	0	0	0	0	0	0	0	0	0	0	0	0	0	0	0	0	0	0	0	0	0	0	1.24939e-07	0	0	0	0
1580	Bacteria	Firmicutes	Bacilli	Lactobacillales	Lactobacillaceae	Firmicutes-Lactobacillales-Lactobacillaceae-Levilactobacillus	Levilactobacillus brevis	5.15434e-07	6.24027e-07	0	5.38202e-07	0	8.32571e-07	8.07066e-07	5.76613e-07	5.33948e-07	2.79503e-07	3.94627e-07	0	4.68671e-07	0	2.79073e-07	0	0	1.19022e-07	0	6.45615e-07	0	0	0	5.56124e-07	0	0	2.81947e-07	1.22478e-07	0	1.12713e-07	0	0	2.96389e-07	1.24939e-07	1.33563e-07	0	9.54173e-08	1.09262e-07
1581	Bacteria	Firmicutes	Bacilli	Lactobacillales	Lactobacillaceae	Firmicutes-Lactobacillales-Lactobacillaceae-Lentilactobacillus	Lentilactobacillus buchneri	0	0	0	0	0	0	0	0	0	0	0	0	0	0	0	0	0	0	0	0	0	0	0	0	0	0	0	0	0	0	0	0	1.48195e-07	0	0	0	0	0
1583	Bacteria	Firmicutes	Bacilli	Lactobacillales	Lactobacillaceae	Firmicutes-Lactobacillales-Lactobacillaceae-Weissella	Weissella confusa	0	0	1.42357e-06	0	0	4.16285e-07	0	0	2.40277e-06	0	3.94627e-07	0	4.68671e-07	0	2.6512e-06	9.87215e-06	2.78295e-06	3.92772e-06	5.27141e-06	3.55088e-06	9.03429e-07	2.45975e-06	4.99513e-06	2.40987e-06	2.65542e-06	6.07744e-07	2.81947e-06	2.32708e-06	1.87014e-06	2.36698e-06	1.45773e-06	2.61201e-06	2.51931e-06	1.87408e-06	5.34253e-07	1.46116e-07	4.77087e-07	9.83354e-07
1584	Bacteria	Firmicutes	Bacilli	Lactobacillales	Lactobacillaceae	Firmicutes-Lactobacillales-Lactobacillaceae-Lactobacillus	Lactobacillus delbrueckii	1.28858e-06	1.24805e-06	0	0	1.02472e-06	4.16285e-07	0	0	0	5.59007e-07	1.38119e-06	7.8152e-07	1.40601e-06	4.19418e-07	4.04657e-06	5.19587e-06	4.17443e-06	3.8087e-06	3.72099e-06	2.58246e-06	3.61372e-06	4.04102e-06	3.70009e-06	3.52212e-06	2.95046e-06	1.09394e-06	4.08822e-06	2.2046e-06	2.67163e-06	2.93055e-06	4.48534e-06	2.98516e-06	4.74223e-06	3.8731e-06	9.34943e-07	1.60728e-06	1.81293e-06	1.85745e-06
1585	Bacteria	Firmicutes	Bacilli	Lactobacillales	Lactobacillaceae	Firmicutes-Lactobacillales-Lactobacillaceae-Lactobacillus	Lactobacillus delbrueckii	5.15434e-07	3.12014e-07	2.84714e-07	5.38202e-07	3.41572e-07	0	0	5.76613e-07	2.66974e-07	2.79503e-07	0	0	0	4.19418e-07	6.97684e-07	5.19587e-07	5.21804e-07	2.38044e-07	0	6.45615e-07	0	0	0	0	0	0	0	0	0	0	0	2.48763e-07	0	0	1.33563e-07	0	0	0
1587	Bacteria	Firmicutes	Bacilli	Lactobacillales	Lactobacillaceae	Firmicutes-Lactobacillales-Lactobacillaceae-Lactobacillus	Lactobacillus helveticus	5.15434e-07	3.12014e-07	5.69429e-07	5.38202e-07	3.41572e-07	8.32571e-07	4.03533e-07	5.76613e-07	8.00922e-07	1.11801e-06	7.89254e-07	0	7.03007e-07	8.38835e-07	1.06048e-05	2.26886e-05	1.47844e-05	1.36875e-05	1.31785e-05	9.03861e-06	1.51776e-05	1.08932e-05	1.18403e-05	1.00102e-05	6.19598e-06	2.67407e-06	9.30423e-06	3.67433e-06	7.07982e-06	5.41024e-06	5.49454e-06	4.7265e-06	9.33627e-06	2.74865e-06	3.60621e-06	4.23737e-06	3.14877e-06	3.27785e-06
1588	Bacteria	Firmicutes	Bacilli	Lactobacillales	Lactobacillaceae	Firmicutes-Lactobacillales-Lactobacillaceae-Lentilactobacillus	Lentilactobacillus hilgardii	0	0	0	0	0	0	0	0	0	0	0	0	0	4.19418e-07	0	0	0	0	0	0	0	0	0	0	0	0	0	0	0	0	0	0	0	0	0	0	0	0
1589	Bacteria	Firmicutes	Bacilli	Lactobacillales	Lactobacillaceae	Firmicutes-Lactobacillales-Lactobacillaceae-Lactiplantibacillus	Lactiplantibacillus pentosus	0	0	0	0	3.41572e-07	4.16285e-07	0	5.76613e-07	5.33948e-07	5.59007e-07	0	0	2.34336e-07	0	0	0	3.47869e-07	0	1.55041e-07	0	0	1.75697e-07	0	3.70749e-07	0	0	0	0	0	0	0	0	0	2.49877e-07	0	0	0	0
1590	Bacteria	Firmicutes	Bacilli	Lactobacillales	Lactobacillaceae	Firmicutes-Lactobacillales-Lactobacillaceae-Lactiplantibacillus	Lactiplantibacillus plantarum	1.03087e-06	0	0	0	0	1.24886e-06	4.03533e-07	2.88306e-07	8.00922e-07	2.79503e-07	0	3.9076e-07	2.34336e-07	0	3.76749e-05	8.14019e-05	6.6617e-05	3.89201e-05	4.06209e-05	3.74457e-05	3.84861e-05	3.81262e-05	5.93865e-05	3.22552e-05	2.16859e-05	1.59229e-05	4.00364e-05	1.11455e-05	1.70984e-05	1.73579e-05	1.73807e-05	1.70403e-05	3.02317e-05	1.38682e-05	6.81173e-06	1.66572e-05	7.06088e-06	6.00939e-06
1596	Bacteria	Firmicutes	Bacilli	Lactobacillales	Lactobacillaceae	Firmicutes-Lactobacillales-Lactobacillaceae-Lactobacillus	Lactobacillus gasseri	2.371e-05	1.43526e-05	1.53746e-05	1.02258e-05	1.05887e-05	3.33028e-06	4.8424e-06	1.26855e-05	1.25478e-05	1.28572e-05	7.49791e-06	3.9076e-06	4.21804e-06	1.0066e-05	2.09305e-06	1.55876e-06	8.69673e-07	1.0712e-06	1.08529e-06	7.42457e-06	1.80686e-07	0	0	1.85375e-07	0	0	0	1.22478e-07	0	1.12713e-07	0	1.11943e-06	5.92779e-07	8.74571e-07	6.67817e-07	1.16893e-06	2.86252e-07	9.83354e-07
1597	Bacteria	Firmicutes	Bacilli	Lactobacillales	Lactobacillaceae	Firmicutes-Lactobacillales-Lactobacillaceae-Lacticaseibacillus	Lacticaseibacillus paracasei	0	0	0	5.38202e-07	0	0	4.03533e-07	2.88306e-07	0	0	0	0	4.68671e-07	0	1.11629e-06	1.90515e-06	1.39148e-06	8.33153e-07	7.75207e-07	6.45615e-07	5.42058e-07	1.75697e-07	2.03505e-06	7.41499e-07	0	1.21549e-07	4.2292e-07	2.44955e-07	6.67908e-07	3.3814e-07	4.48534e-07	1.11943e-06	5.92779e-07	4.99755e-07	4.0069e-07	0	0	1.09262e-07
1598	Bacteria	Firmicutes	Bacilli	Lactobacillales	Lactobacillaceae	Firmicutes-Lactobacillales-Lactobacillaceae-Limosilactobacillus	Limosilactobacillus reuteri	7.73151e-07	0	5.69429e-07	1.6146e-06	1.70786e-06	0	4.03533e-07	0	0	1.11801e-06	1.97313e-07	0	9.37342e-07	0	0	0	0	0	0	3.22808e-07	0	0	0	0	0	0	0	0	0	0	0	0	0	1.24939e-07	1.33563e-06	1.46116e-07	1.90835e-07	3.27785e-07
1599	Bacteria	Firmicutes	Bacilli	Lactobacillales	Lactobacillaceae	Firmicutes-Lactobacillales-Lactobacillaceae-Latilactobacillus	Latilactobacillus sakei	2.57717e-07	2.49611e-06	8.54143e-07	0	2.39101e-06	1.24886e-06	0	2.88306e-07	1.33487e-06	1.67702e-06	2.17045e-06	0	9.37342e-07	8.38835e-07	8.93035e-06	1.69732e-05	8.87067e-06	1.03549e-05	1.03878e-05	7.42457e-06	8.31155e-06	8.60914e-06	9.99025e-06	7.41499e-06	5.45836e-06	2.67407e-06	1.14188e-05	4.4092e-06	4.14103e-06	4.62125e-06	6.95227e-06	3.23392e-06	7.70613e-06	3.12347e-06	1.60276e-06	2.04563e-06	2.1946e-06	1.96671e-06
1600	Bacteria	Firmicutes	Bacilli	Lactobacillales	Lactobacillaceae	Firmicutes-Lactobacillales-Lactobacillaceae-Lactobacillus	Lactobacillus acetotolerans	7.73151e-07	2.49611e-06	0	2.15281e-06	1.36629e-06	0	0	0	1.33487e-06	1.11801e-06	1.18388e-06	3.9076e-07	9.37342e-07	0	0	0	0	0	0	0	0	0	0	0	0	0	0	0	0	0	0	0	0	0	0	0	0	0
1604	Bacteria	Firmicutes	Bacilli	Lactobacillales	Lactobacillaceae	Firmicutes-Lactobacillales-Lactobacillaceae-Lactobacillus	Lactobacillus amylovorus	2.57717e-07	1.56007e-06	0	0	3.41572e-07	0	0	0	8.00922e-07	5.59007e-07	7.89254e-07	0	4.68671e-07	4.19418e-07	0	0	0	0	0	0	0	0	0	0	0	0	0	0	0	1.12713e-07	0	0	0	0	0	0	0	0
1607	Bacteria	Firmicutes	Bacilli	Lactobacillales	Lactobacillaceae	Firmicutes-Lactobacillales-Lactobacillaceae-Loigolactobacillus	Loigolactobacillus bifermentans	0	0	0	0	0	0	0	0	0	0	0	0	0	0	0	0	0	0	0	0	0	1.75697e-07	0	1.85375e-07	1.47523e-07	0	0	1.22478e-07	0	0	0	0	1.48195e-07	0	0	0	0	0
1610	Bacteria	Firmicutes	Bacilli	Lactobacillales	Lactobacillaceae	Firmicutes-Lactobacillales-Lactobacillaceae-Loigolactobacillus	Loigolactobacillus coryniformis	0	0	0	0	1.70786e-06	0	0	0	0	0	3.94627e-07	0	0	0	3.23725e-05	7.53401e-05	5.0441e-05	4.3324e-05	3.96906e-05	3.03439e-05	4.19191e-05	3.16254e-05	4.55111e-05	2.79916e-05	1.47523e-05	1.15471e-05	3.41155e-05	1.56771e-05	1.97701e-05	1.7696e-05	1.99598e-05	2.11449e-05	2.87498e-05	1.31186e-05	6.01035e-06	1.40271e-05	1.04959e-05	8.63166e-06
1613	Bacteria	Firmicutes	Bacilli	Lactobacillales	Lactobacillaceae	Firmicutes-Lactobacillales-Lactobacillaceae-Limosilactobacillus	Limosilactobacillus fermentum	1.03087e-06	3.12014e-07	0	5.38202e-07	3.41572e-07	1.24886e-06	0	0	2.66974e-07	0	3.94627e-07	0	2.34336e-07	0	8.23267e-06	2.02639e-05	9.56641e-06	9.99783e-06	9.30249e-06	6.13334e-06	8.49224e-06	8.25774e-06	9.06523e-06	7.97111e-06	7.37616e-06	3.28182e-06	1.18418e-05	3.18442e-06	3.87387e-06	5.8611e-06	5.38241e-06	3.98021e-06	8.15071e-06	3.99804e-06	2.13701e-06	1.75339e-06	1.52668e-06	2.40375e-06
1618	Bacteria	Firmicutes	Bacilli	Lactobacillales	Lactobacillaceae	Firmicutes-Lactobacillales-Lactobacillaceae-Liquorilactobacillus	Liquorilactobacillus mali	0	0	0	0	0	0	0	0	0	0	0	0	0	0	0	0	0	0	1.55041e-07	0	0	0	0	0	0	0	0	0	0	0	0	0	0	0	0	0	0	0
1622	Bacteria	Firmicutes	Bacilli	Lactobacillales	Lactobacillaceae	Firmicutes-Lactobacillales-Lactobacillaceae-Ligilactobacillus	Ligilactobacillus murinus	1.57207e-05	6.64589e-05	3.70129e-06	4.30561e-06	1.46876e-05	3.74657e-06	8.07066e-06	2.88306e-06	2.66974e-06	3.35404e-06	3.55164e-06	5.8614e-06	2.10902e-06	7.1301e-06	2.51166e-06	2.42474e-06	3.30476e-06	1.54728e-06	1.08529e-06	7.10177e-06	1.44549e-06	4.74381e-06	1.85005e-06	2.03912e-06	1.18019e-06	6.07744e-07	1.55071e-06	1.22478e-07	4.00745e-06	6.08652e-06	5.60667e-07	4.97526e-07	2.51931e-06	0	1.33563e-07	0	1.90835e-07	1.09262e-07
1623	Bacteria	Firmicutes	Bacilli	Lactobacillales	Lactobacillaceae	Firmicutes-Lactobacillales-Lactobacillaceae-Ligilactobacillus	Ligilactobacillus ruminis	0.000259779	0.000349143	0.000208126	0.00160061	0.000343622	0.000377987	0.00124329	0.000292919	0.00035027	0.000426243	0.000200865	0.000942123	0.000213714	0.00050372	0.000171491	0.000112231	0.000132016	9.31941e-05	5.65901e-05	0.00050132	0.000156113	0.000405332	0.000173349	0.000300307	0.000319093	8.08299e-05	0.000242192	0.000116844	0.000171652	0.000105838	0.000352323	0.000356229	0.000272086	2.88608e-05	6.95865e-05	0.000292378	4.17928e-05	3.52915e-05
1624	Bacteria	Firmicutes	Bacilli	Lactobacillales	Lactobacillaceae	Firmicutes-Lactobacillales-Lactobacillaceae-Ligilactobacillus	Ligilactobacillus salivarius	0	0	1.42357e-06	1.6146e-06	4.44044e-06	1.66514e-06	1.61413e-06	4.03629e-06	3.20369e-06	6.98759e-06	1.0063e-05	0	6.79573e-06	2.93592e-06	1.11629e-05	1.10845e-05	9.91427e-06	8.09349e-06	8.06216e-06	6.77896e-06	2.43926e-05	2.96927e-05	4.68062e-05	2.72501e-05	2.16859e-05	1.5072e-05	2.19918e-05	2.08212e-06	6.67908e-06	4.05768e-06	1.0092e-06	1.74134e-06	9.48446e-06	0	1.33563e-07	0	9.54173e-08	0
1625	Bacteria	Firmicutes	Bacilli	Lactobacillales	Lactobacillaceae	Firmicutes-Lactobacillales-Lactobacillaceae-Fructilactobacillus	Fructilactobacillus sanfranciscensis	0	0	2.84714e-07	0	0	0	0	0	2.66974e-07	0	0	0	0	0	0	0	0	0	0	3.22808e-07	0	0	0	0	1.47523e-07	0	0	0	0	0	0	0	0	0	0	0	0	0
1632	Bacteria	Firmicutes	Bacilli	Lactobacillales	Lactobacillaceae	Firmicutes-Lactobacillales-Lactobacillaceae-Limosilactobacillus	Limosilactobacillus oris	0	0	5.69429e-07	0	0	0	0	2.88306e-07	0	0	0	0	0	0	0	1.73196e-07	0	0	0	0	0	0	0	0	0	0	0	0	0	0	0	0	0	0	0	0	0	0
1637	Bacteria	Firmicutes	Bacilli	Bacillales	Listeriaceae	Firmicutes-Bacillales-Listeriaceae-Listeria	unclassified	0	0	2.84714e-07	0	0	4.16285e-07	0	0	0	0	0	0	0	4.19418e-07	1.5349e-06	2.42474e-06	8.69673e-07	9.52175e-07	4.65124e-07	9.68423e-07	1.08412e-06	1.05418e-06	1.66504e-06	5.56124e-07	5.90093e-07	2.43098e-07	7.04866e-07	2.44955e-07	6.67908e-07	5.63567e-07	7.84934e-07	1.24382e-06	5.92779e-07	6.24694e-07	2.67127e-07	5.84464e-07	2.86252e-07	2.18523e-07
1638	Bacteria	Firmicutes	Bacilli	Bacillales	Listeriaceae	Firmicutes-Bacillales-Listeriaceae-Listeria	Listeria ivanovii	0	0	0	0	0	0	0	0	0	0	0	0	0	0	0	0	0	1.19022e-07	0	0	0	0	0	0	0	0	0	0	0	0	0	0	0	0	0	0	0	0
1639	Bacteria	Firmicutes	Bacilli	Bacillales	Listeriaceae	Firmicutes-Bacillales-Listeriaceae-Listeria	Listeria monocytogenes	0	0	0	0	0	0	0	2.88306e-07	2.66974e-07	0	0	3.9076e-07	0	0	6.97684e-06	1.57608e-05	1.21754e-05	9.64077e-06	6.20166e-06	1.0007e-05	9.21498e-06	6.14938e-06	1.09153e-05	6.30274e-06	7.22864e-06	3.16027e-06	6.3438e-06	3.06194e-06	3.07238e-06	3.04326e-06	3.92467e-06	3.73145e-06	7.11335e-06	2.37384e-06	2.13701e-06	2.48397e-06	1.90835e-06	2.07597e-06
1640	Bacteria	Firmicutes	Bacilli	Bacillales	Listeriaceae	Firmicutes-Bacillales-Listeriaceae-Listeria	Listeria seeligeri	0	0	0	0	0	0	0	0	0	0	0	0	0	0	0	0	0	0	0	0	0	0	0	0	0	0	0	1.22478e-07	0	0	0	0	0	0	0	0	0	0
1641	Bacteria	Firmicutes	Bacilli	Bacillales	Listeriaceae	Firmicutes-Bacillales-Listeriaceae-Listeria	Listeria grayi	0	0	0	0	3.41572e-07	0	0	0	2.66974e-07	0	0	3.9076e-07	0	0	0	0	0	2.38044e-07	0	0	1.80686e-07	0	0	0	0	0	2.81947e-07	0	0	0	0	0	0	0	0	0	0	0
1642	Bacteria	Firmicutes	Bacilli	Bacillales	Listeriaceae	Firmicutes-Bacillales-Listeriaceae-Listeria	Listeria innocua	0	0	0	0	0	4.16285e-07	0	0	0	0	0	0	0	0	0	0	0	0	0	0	0	0	0	0	0	0	0	0	0	0	0	0	0	0	0	0	0	0
1643	Bacteria	Firmicutes	Bacilli	Bacillales	Listeriaceae	Firmicutes-Bacillales-Listeriaceae-Listeria	Listeria welshimeri	2.57717e-07	0	0	1.0764e-06	0	0	0	0	0	5.59007e-07	1.38119e-06	0	0	1.67767e-06	1.39537e-07	1.73196e-07	0	2.38044e-07	1.55041e-07	3.22808e-07	3.61372e-07	0	0	0	0	0	2.81947e-07	0	0	0	2.24267e-07	0	7.40974e-07	0	1.33563e-07	0	0	0
1646	Bacteria	Actinobacteria	Actinomycetia	Micrococcales	Micrococcaceae	Actinobacteria-Micrococcales-Micrococcaceae-Renibacterium	Renibacterium salmoninarum	0	0	0	0	0	0	0	0	0	0	0	0	0	0	0	0	0	0	0	0	0	0	0	0	0	0	0	0	0	0	1.12133e-07	0	0	0	0	0	0	0
1647	Bacteria	Firmicutes	Erysipelotrichia	Erysipelotrichales	Erysipelotrichaceae	Firmicutes-Erysipelotrichales-Erysipelotrichaceae-Erysipelothrix	unclassified	2.57717e-07	0	5.69429e-07	0	0	0	0	0	2.66974e-07	0	1.97313e-07	0	0	0	0	0	0	0	1.55041e-07	3.22808e-07	0	0	0	0	0	0	0	0	0	0	1.12133e-07	0	0	0	0	0	0	0
1648	Bacteria	Firmicutes	Erysipelotrichia	Erysipelotrichales	Erysipelotrichaceae	Firmicutes-Erysipelotrichales-Erysipelotrichaceae-Erysipelothrix	Erysipelothrix rhusiopathiae	0	0	0	0	0	0	0	0	0	0	0	0	0	0	0	0	1.73935e-07	0	0	0	0	0	0	0	0	0	0	0	0	0	0	0	0	0	0	0	0	0
1650	Bacteria	Firmicutes	Bacilli	Bacillales	Planococcaceae	Firmicutes-Bacillales-Planococcaceae-Kurthia	Kurthia zopfii	0	0	0	0	1.70786e-06	0	0	0	0	0	0	0	4.68671e-07	4.19418e-07	0	0	0	0	0	0	0	0	0	0	0	0	0	0	0	0	0	0	0	0	0	0	0	0
1654	Bacteria	Actinobacteria	Actinomycetia	Actinomycetales	Actinomycetaceae	Actinobacteria-Actinomycetales-Actinomycetaceae-Actinomyces	unclassified	0	0	8.54143e-07	2.69101e-06	3.41572e-07	4.16285e-07	4.03533e-07	2.88306e-07	1.33487e-06	8.3851e-07	1.97313e-06	3.9076e-07	7.03007e-07	3.35534e-06	5.58147e-07	5.19587e-07	3.47869e-07	4.76087e-07	3.10083e-07	1.61404e-06	0	7.02787e-07	9.25023e-07	1.11225e-06	0	1.21549e-07	0	0	0	0	0	1.24382e-07	0	0	0	0	0	0
1655	Bacteria	Actinobacteria	Actinomycetia	Actinomycetales	Actinomycetaceae	Actinobacteria-Actinomycetales-Actinomycetaceae-Actinomyces	Actinomyces naeslundii	0	0	0	0	0	0	0	0	0	0	0	0	0	0	0	0	0	0	0	0	1.80686e-07	0	0	0	0	0	0	0	0	0	0	0	0	0	0	0	0	0
1659	Bacteria	Actinobacteria	Actinomycetia	Actinomycetales	Actinomycetaceae	Actinobacteria-Actinomycetales-Actinomycetaceae-Actinomyces	Actinomyces israelii	0	0	0	0	0	0	0	0	0	0	1.97313e-07	0	0	0	0	0	0	0	0	0	0	0	0	0	0	0	0	0	1.33582e-07	0	0	0	0	0	0	0	0	0
1660	Bacteria	Actinobacteria	Actinomycetia	Actinomycetales	Actinomycetaceae	Actinobacteria-Actinomycetales-Actinomycetaceae-Schaalia	Schaalia odontolytica	0	0	0	0	0	0	0	0	0	0	0	0	0	0	0	0	0	0	0	0	0	0	0	0	1.47523e-07	0	0	0	0	0	0	0	0	0	0	0	0	0
1661	Bacteria	Actinobacteria	Actinomycetia	Actinomycetales	Actinomycetaceae	Actinobacteria-Actinomycetales-Actinomycetaceae-Trueperella	Trueperella pyogenes	7.73151e-07	8.73638e-06	8.54143e-07	8.61122e-06	3.75729e-06	1.24886e-06	6.053e-06	2.30645e-06	1.33487e-06	2.79503e-06	1.18388e-06	1.56304e-06	7.03007e-07	1.21631e-05	8.3722e-07	1.73196e-07	0	3.57066e-07	3.10083e-07	3.22808e-07	3.61372e-07	1.22988e-06	2.03505e-06	1.85375e-06	4.86827e-06	2.43098e-07	5.63893e-07	2.44955e-07	8.01489e-07	5.63567e-07	5.60667e-07	1.11943e-06	5.92779e-07	3.74816e-07	0	1.46116e-07	0	0
1663	Bacteria	Actinobacteria	Actinomycetia	Micrococcales	Micrococcaceae	Actinobacteria-Micrococcales-Micrococcaceae-Arthrobacter	unclassified	0	0	2.84714e-07	1.6146e-06	3.41572e-07	0	0	0	0	0	3.94627e-07	0	0	0	0	0	0	0	0	0	0	0	0	0	0	0	0	0	0	0	0	0	0	1.24939e-07	0	0	0	1.09262e-07
1678	Bacteria	Actinobacteria	Actinomycetia	Bifidobacteriales	Bifidobacteriaceae	Actinobacteria-Bifidobacteriales-Bifidobacteriaceae-Bifidobacterium	unclassified	0.0017883	0.00338192	0.00414373	0.000620008	0.00187455	0.00433561	0.003769	0.00966518	0.0058793	0.00764414	0.00537265	0.00630531	0.00903692	0.00113704	0.000622752	0.00108801	0.000976121	0.000562021	0.00063567	0.00330264	8.85361e-06	7.37926e-06	7.34469e-05	8.52724e-06	7.37616e-06	1.82323e-06	2.53752e-06	2.57203e-06	3.74028e-06	2.25427e-06	6.39161e-06	1.16919e-05	4.29765e-05	0.000408425	0.000528911	0.000362514	1.24042e-06	2.8408e-06
1679	Bacteria	Actinobacteria	Actinomycetia	Bifidobacteriales	Bifidobacteriaceae	Actinobacteria-Bifidobacteriales-Bifidobacteriaceae-Bifidobacterium	Bifidobacterium longum	0	6.24027e-07	0	0	6.83144e-07	0	0	2.88306e-07	0	0	0	0	0	0	0	0	0	0	0	0	0	0	0	0	0	1.21549e-07	0	0	0	0	0	0	1.48195e-07	0	0	0	0	0
1680	Bacteria	Actinobacteria	Actinomycetia	Bifidobacteriales	Bifidobacteriaceae	Actinobacteria-Bifidobacteriales-Bifidobacteriaceae-Bifidobacterium	Bifidobacterium adolescentis	0	6.24027e-07	0	1.6146e-06	0	0	0	0	0	0	0	0	0	0	2.79073e-07	5.19587e-07	0	0	1.55041e-07	6.45615e-07	0	1.75697e-07	0	0	2.95046e-07	1.21549e-07	1.40973e-07	1.22478e-07	0	1.12713e-07	0	0	0	0	0	0	9.54173e-08	0
1681	Bacteria	Actinobacteria	Actinomycetia	Bifidobacteriales	Bifidobacteriaceae	Actinobacteria-Bifidobacteriales-Bifidobacteriaceae-Bifidobacterium	Bifidobacterium bifidum	2.57717e-07	0	0	0	0	0	0	0	5.33948e-07	0	0	0	2.34336e-07	0	1.39537e-07	0	0	0	0	0	0	0	0	0	0	0	0	0	0	0	0	0	0	0	0	0	0	0
1682	Bacteria	Actinobacteria	Actinomycetia	Bifidobacteriales	Bifidobacteriaceae	Actinobacteria-Bifidobacteriales-Bifidobacteriaceae-Bifidobacterium	Bifidobacterium longum	0	0	8.54143e-07	1.0764e-06	1.02472e-06	8.32571e-07	2.4212e-06	1.15323e-06	1.86882e-06	5.59007e-07	1.97313e-07	1.56304e-06	2.34336e-07	4.19418e-07	0	1.73196e-07	5.21804e-07	3.57066e-07	1.55041e-07	3.22808e-07	3.61372e-07	0	1.85005e-07	1.85375e-07	5.90093e-07	0	5.63893e-07	0	0	1.12713e-07	1.23347e-06	2.48763e-06	1.48195e-07	3.74816e-07	1.06851e-06	1.60728e-06	6.67921e-07	1.09262e-07
1683	Bacteria	Actinobacteria	Actinomycetia	Bifidobacteriales	Bifidobacteriaceae	Actinobacteria-Bifidobacteriales-Bifidobacteriaceae-Bifidobacterium	Bifidobacterium angulatum	0	0	0	0	0	0	0	2.88306e-07	5.33948e-07	0	0	0	2.34336e-07	4.19418e-07	0	0	0	0	0	0	0	0	0	0	0	0	0	0	0	0	0	0	0	0	0	0	0	0
1684	Bacteria	Actinobacteria	Actinomycetia	Bifidobacteriales	Bifidobacteriaceae	Actinobacteria-Bifidobacteriales-Bifidobacteriaceae-Bifidobacterium	Bifidobacterium asteroides	0	3.12014e-07	2.84714e-07	5.38202e-07	0	8.32571e-07	0	2.88306e-07	2.66974e-07	2.79503e-07	0	0	0	0	0	0	0	0	0	0	0	0	0	0	0	0	2.81947e-07	0	0	0	1.12133e-07	0	0	0	0	0	0	0
1685	Bacteria	Actinobacteria	Actinomycetia	Bifidobacteriales	Bifidobacteriaceae	Actinobacteria-Bifidobacteriales-Bifidobacteriaceae-Bifidobacterium	Bifidobacterium breve	0	0	5.69429e-07	3.22921e-06	1.70786e-06	4.16285e-07	3.6318e-06	0	2.66974e-07	1.11801e-06	1.97313e-07	7.8152e-07	9.37342e-07	1.25825e-06	0	1.73196e-07	0	5.95109e-07	1.55041e-07	0	0	3.51393e-07	0	1.85375e-07	8.85139e-07	0	8.4584e-07	2.44955e-07	0	2.25427e-07	0	2.48763e-07	2.96389e-07	0	1.33563e-07	0	0	0
1686	Bacteria	Actinobacteria	Actinomycetia	Bifidobacteriales	Bifidobacteriaceae	Actinobacteria-Bifidobacteriales-Bifidobacteriaceae-Bifidobacterium	Bifidobacterium catenulatum	0	0	2.84714e-07	0	0	0	0	0	5.33948e-07	2.79503e-07	0	0	0	0	0	0	0	0	0	0	0	0	0	0	0	0	0	0	0	0	0	0	0	0	0	0	0	0
1689	Bacteria	Actinobacteria	Actinomycetia	Bifidobacteriales	Bifidobacteriaceae	Actinobacteria-Bifidobacteriales-Bifidobacteriaceae-Bifidobacterium	Bifidobacterium dentium	0	0	0	0	0	0	0	0	0	0	0	0	0	0	0	0	0	0	0	0	0	0	0	0	0	0	0	0	0	0	0	1.24382e-07	0	0	0	0	0	0
1690	Bacteria	Actinobacteria	Actinomycetia	Bifidobacteriales	Bifidobacteriaceae	Actinobacteria-Bifidobacteriales-Bifidobacteriaceae-Bifidobacterium	Bifidobacterium pseudolongum	0.00157465	0.00302216	0.00342141	0.000575876	0.00158797	0.00369828	0.00321011	0.00901073	0.00534001	0.00676091	0.00478229	0.00556599	0.00800678	0.00108881	0.000558566	0.000975611	0.00088237	0.000541906	0.000609468	0.0029524	1.80686e-06	3.51393e-07	6.49366e-05	7.41499e-07	4.4257e-07	2.43098e-07	9.86813e-07	6.12388e-07	8.01489e-07	9.01707e-07	5.38241e-06	6.96537e-06	3.76415e-05	0.000430789	0.000558295	0.000407079	2.86252e-07	1.4204e-06
1694	Bacteria	Actinobacteria	Actinomycetia	Bifidobacteriales	Bifidobacteriaceae	Actinobacteria-Bifidobacteriales-Bifidobacteriaceae-Bifidobacterium	Bifidobacterium pseudolongum	0.0436281	0.083561	0.093995	0.0145643	0.043751	0.104459	0.0893092	0.245619	0.143969	0.185852	0.132751	0.15575	0.220634	0.028512	0.0155303	0.0272662	0.0245806	0.0147017	0.0167246	0.0817665	8.02245e-05	5.16548e-05	0.00184468	1.76106e-05	1.13593e-05	9.967e-06	8.74034e-06	1.34725e-05	4.03416e-05	2.59241e-05	0.000156763	0.000211076	0.00113162	0.0113985	0.0149101	0.0106745	1.74614e-05	3.07025e-05
1696	Bacteria	Actinobacteria	Actinomycetia	Micrococcales	Brevibacteriaceae	Actinobacteria-Micrococcales-Brevibacteriaceae-Brevibacterium	unclassified	5.15434e-07	3.12014e-07	1.42357e-06	0	6.83144e-07	4.16285e-07	8.07066e-07	5.76613e-07	0	0	5.9194e-07	0	4.68671e-07	0	0	0	0	0	0	0	0	0	0	0	0	0	0	0	0	0	1.12133e-07	0	0	0	0	0	0	0
1697	Bacteria	Actinobacteria	Actinomycetia	Corynebacteriales	Corynebacteriaceae	Actinobacteria-Corynebacteriales-Corynebacteriaceae-Corynebacterium	Corynebacterium ammoniagenes	0	0	0	0	0	0	0	0	0	0	0	3.9076e-07	0	0	0	0	0	0	0	0	0	0	0	0	0	0	0	0	0	0	0	0	0	0	0	0	0	0
1705	Bacteria	Actinobacteria	Actinomycetia	Corynebacteriales	Corynebacteriaceae	Actinobacteria-Corynebacteriales-Corynebacteriaceae-Corynebacterium	Corynebacterium stationis	5.15434e-07	0	0	0	0	0	0	0	0	0	0	0	0	0	0	0	0	0	0	0	0	0	0	0	0	0	0	0	0	0	0	0	0	0	0	0	0	0
1707	Bacteria	Actinobacteria	Actinomycetia	Micrococcales	Cellulomonadaceae	Actinobacteria-Micrococcales-Cellulomonadaceae-Cellulomonas	unclassified	0	0	0	5.38202e-07	0	0	0	0	0	0	0	0	0	4.19418e-07	0	0	0	0	0	0	0	0	0	0	0	0	0	0	0	0	0	0	0	0	0	0	0	0
1708	Bacteria	Actinobacteria	Actinomycetia	Micrococcales	Cellulomonadaceae	Actinobacteria-Micrococcales-Cellulomonadaceae-Cellulomonas	Cellulomonas fimi	0	0	0	0	3.41572e-07	0	0	0	0	0	0	0	0	0	0	0	0	0	0	0	0	0	0	0	0	0	0	0	0	0	0	0	0	0	0	0	0	0
1710	Bacteria	Actinobacteria	Actinomycetia	Micrococcales	Promicromonosporaceae	Actinobacteria-Micrococcales-Promicromonosporaceae-Cellulosimicrobium	Cellulosimicrobium cellulans	0	0	0	0	0	0	0	2.88306e-07	0	0	0	0	2.34336e-07	0	1.39537e-07	0	0	0	0	0	0	0	0	0	0	0	0	0	0	0	0	0	0	0	0	0	0	0
1716	Bacteria	Actinobacteria	Actinomycetia	Corynebacteriales	Corynebacteriaceae	Actinobacteria-Corynebacteriales-Corynebacteriaceae-Corynebacterium	unclassified	7.73151e-07	2.80812e-06	1.70829e-06	2.69101e-06	8.5393e-06	4.16285e-07	3.22827e-06	1.44153e-06	1.33487e-06	1.95652e-06	7.89254e-07	1.56304e-06	1.17168e-06	0	1.11629e-06	8.65978e-07	3.47869e-07	2.38044e-07	1.55041e-07	9.68423e-07	0	5.2709e-07	5.55014e-07	0	5.90093e-07	1.21549e-07	4.2292e-07	2.44955e-07	1.33582e-07	2.25427e-07	2.24267e-07	1.24382e-07	0	0	0	1.46116e-07	9.54173e-08	0
1718	Bacteria	Actinobacteria	Actinomycetia	Corynebacteriales	Corynebacteriaceae	Actinobacteria-Corynebacteriales-Corynebacteriaceae-Corynebacterium	Corynebacterium glutamicum	0	0	5.69429e-07	0	1.02472e-06	0	0	2.88306e-07	0	0	0	0	0	0	0	0	0	0	0	0	0	0	0	0	0	0	0	1.22478e-07	0	0	0	0	0	0	0	0	0	0
1719	Bacteria	Actinobacteria	Actinomycetia	Corynebacteriales	Corynebacteriaceae	Actinobacteria-Corynebacteriales-Corynebacteriaceae-Corynebacterium	Corynebacterium pseudotuberculosis	0	0	0	0	0	0	4.03533e-07	0	0	0	0	0	0	0	0	0	0	0	0	0	0	0	0	0	0	0	0	0	0	0	0	0	0	0	0	0	0	0
1724	Bacteria	Actinobacteria	Actinomycetia	Corynebacteriales	Corynebacteriaceae	Actinobacteria-Corynebacteriales-Corynebacteriaceae-Corynebacterium	Corynebacterium renale	0	0	0	0	0	0	0	0	0	0	0	0	0	0	0	0	0	0	0	0	0	0	0	0	0	0	0	0	0	1.12713e-07	0	0	0	0	0	0	0	0
1725	Bacteria	Actinobacteria	Actinomycetia	Corynebacteriales	Corynebacteriaceae	Actinobacteria-Corynebacteriales-Corynebacteriaceae-Corynebacterium	Corynebacterium xerosis	0	0	5.69429e-07	0	0	0	0	0	0	0	0	0	0	0	0	0	0	0	0	0	3.61372e-07	0	0	0	0	0	0	0	0	0	0	0	0	0	0	0	0	1.09262e-07
1730	Bacteria	Firmicutes	Clostridia	Eubacteriales	Eubacteriaceae	Firmicutes-Eubacteriales-Eubacteriaceae-Eubacterium	unclassified	2.31945e-06	9.36041e-07	1.13886e-06	1.6146e-06	3.07415e-06	1.24886e-06	3.22827e-06	2.59476e-06	1.86882e-06	1.95652e-06	1.57851e-06	3.9076e-07	1.87468e-06	2.09709e-06	5.58147e-07	0	1.73935e-07	5.95109e-07	3.10083e-07	6.45615e-07	1.80686e-07	1.75697e-07	0	3.70749e-07	1.47523e-07	2.43098e-07	1.40973e-07	2.44955e-07	0	1.12713e-07	4.48534e-07	1.24382e-07	8.89168e-07	1.24939e-07	1.33563e-07	2.92232e-07	1.90835e-07	1.09262e-07
1736	Bacteria	Firmicutes	Clostridia	Eubacteriales	Eubacteriaceae	Firmicutes-Eubacteriales-Eubacteriaceae-Eubacterium	Eubacterium limosum	4.89662e-06	8.11235e-06	1.993e-06	2.74483e-05	8.19773e-06	7.07685e-06	3.55109e-05	1.00907e-05	1.28148e-05	1.45342e-05	5.72209e-06	1.83657e-05	4.21804e-06	1.92932e-05	8.3722e-07	1.21237e-06	1.04361e-06	1.19022e-06	4.65124e-07	4.84211e-06	2.34892e-06	6.50078e-06	2.77507e-06	3.89287e-06	6.78607e-06	9.7239e-07	1.12779e-06	1.34725e-06	1.73656e-06	3.60683e-06	3.25187e-06	2.23887e-06	3.70487e-06	1.37433e-06	4.0069e-06	3.06844e-06	8.58756e-07	9.83354e-07
1740	Bacteria	Thermodesulfobacteria	Thermodesulfobacteria	Thermodesulfobacteriales	Thermodesulfobacteriaceae	Thermodesulfobacteria-Thermodesulfobacteriales-Thermodesulfobacteriaceae-Thermodesulfobacterium	unclassified	0	0	0	0	0	0	0	2.88306e-07	0	5.59007e-07	0	0	0	0	0	0	0	0	0	3.22808e-07	0	0	0	0	0	0	0	0	0	0	0	0	0	0	0	0	0	0
1744	Bacteria	Actinobacteria	Actinomycetia	Propionibacteriales	Propionibacteriaceae	Actinobacteria-Propionibacteriales-Propionibacteriaceae-Propionibacterium	Propionibacterium freudenreichii	0	0	0	0	0	0	0	0	0	0	0	0	0	0	0	0	0	1.19022e-07	0	0	0	0	1.85005e-07	0	0	0	0	0	1.33582e-07	0	0	0	0	0	0	0	0	0
1747	Bacteria	Actinobacteria	Actinomycetia	Propionibacteriales	Propionibacteriaceae	Actinobacteria-Propionibacteriales-Propionibacteriaceae-Cutibacterium	Cutibacterium acnes	1.05664e-05	4.05618e-06	3.70129e-06	4.30561e-06	2.45932e-05	4.99543e-06	4.43886e-06	1.75867e-05	3.31048e-05	6.70808e-06	7.49791e-06	7.8152e-07	4.68671e-06	2.51651e-06	3.06981e-06	1.38556e-06	6.78345e-06	2.26142e-06	3.25587e-06	9.68423e-07	2.5296e-06	1.22988e-06	2.77507e-06	1.29762e-06	4.4257e-07	3.64646e-07	7.04866e-07	2.44955e-07	0	3.3814e-07	2.24267e-07	3.23392e-06	0	3.74816e-07	5.34253e-07	5.84464e-07	3.81669e-07	2.07597e-06
1748	Bacteria	Actinobacteria	Actinomycetia	Propionibacteriales	Propionibacteriaceae	Actinobacteria-Propionibacteriales-Propionibacteriaceae-Acidipropionibacterium	Acidipropionibacterium acidipropionici	0	0	0	0	3.41572e-07	0	0	0	0	0	0	0	2.34336e-07	0	1.39537e-07	0	0	0	0	0	0	0	0	0	0	0	0	0	0	0	0	0	0	0	0	0	0	0
1750	Bacteria	Actinobacteria	Actinomycetia	Propionibacteriales	Propionibacteriaceae	Actinobacteria-Propionibacteriales-Propionibacteriaceae-Arachnia	Arachnia propionica	2.57717e-07	0	0	0	0	0	0	0	0	0	0	0	0	4.19418e-07	0	0	0	0	0	3.22808e-07	0	0	0	0	0	0	0	0	0	0	0	0	0	0	0	0	0	0
1754	Bacteria	Firmicutes	Clostridia	Thermoanaerobacterales	Thermoanaerobacteraceae	Firmicutes-Thermoanaerobacterales-Thermoanaerobacteraceae-Thermoanaerobacter	unclassified	0	0	2.84714e-07	5.38202e-07	0	4.16285e-07	0	0	2.66974e-07	2.79503e-07	0	0	0	0	0	0	0	0	0	0	0	0	0	0	0	0	0	0	0	0	0	0	0	0	0	0	0	0
1760	Bacteria	Actinobacteria	Actinomycetia	unclassified	unclassified	Actinobacteria-unclassified-unclassified-unclassified	unclassified	0.000295601	0.000545712	0.00057313	0.000484381	0.000414327	0.000687704	0.000698919	0.00121435	0.000875675	0.00104702	0.000712696	0.00091516	0.00111028	0.000505398	0.000109955	0.000170078	0.000160542	9.14088e-05	8.55829e-05	0.000497769	3.27041e-05	8.34559e-05	4.75462e-05	8.82384e-05	9.97257e-05	1.66522e-05	4.55344e-05	3.09869e-05	5.14289e-05	3.57301e-05	2.523e-05	2.30106e-05	3.89752e-05	6.43434e-05	0.00010231	6.28299e-05	1.64118e-05	1.30021e-05
1762	Bacteria	Actinobacteria	Actinomycetia	Corynebacteriales	Mycobacteriaceae	Actinobacteria-Corynebacteriales-Mycobacteriaceae-unclassified	unclassified	7.73151e-07	0	1.993e-06	1.6146e-06	1.70786e-06	0	0	0	2.66974e-07	2.79503e-07	1.97313e-07	3.9076e-07	4.68671e-07	1.67767e-06	2.79073e-07	1.73196e-06	1.91328e-06	3.57066e-07	4.65124e-07	1.61404e-06	1.08412e-06	2.28406e-06	3.8851e-06	4.63437e-06	8.85139e-07	8.50841e-07	2.81947e-07	1.46973e-06	1.20223e-06	2.36698e-06	1.3456e-06	6.21908e-07	4.44584e-07	6.24694e-07	4.0069e-07	0	1.90835e-07	0
1763	Bacteria	Actinobacteria	Actinomycetia	Corynebacteriales	Mycobacteriaceae	Actinobacteria-Corynebacteriales-Mycobacteriaceae-Mycobacterium	unclassified	0	0	8.54143e-07	5.38202e-07	2.04943e-06	0	0	0	5.33948e-07	0	1.97313e-07	0	0	8.38835e-07	2.79073e-07	1.38556e-06	1.91328e-06	1.19022e-07	3.10083e-07	0	9.03429e-07	1.22988e-06	7.7702e-06	9.45411e-06	1.47523e-06	8.50841e-07	1.40973e-07	2.44955e-07	0	5.63567e-07	1.0092e-06	1.24382e-07	1.03736e-06	2.49877e-07	1.33563e-07	2.92232e-07	1.90835e-07	0
1764	Bacteria	Actinobacteria	Actinomycetia	Corynebacteriales	Mycobacteriaceae	Actinobacteria-Corynebacteriales-Mycobacteriaceae-Mycobacterium	Mycobacterium avium	0	3.12014e-07	0	0	0	0	0	0	0	0	0	0	0	0	5.58147e-07	0	0	0	4.65124e-07	0	0	0	5.55014e-07	7.41499e-07	2.95046e-07	0	0	2.44955e-07	0	2.25427e-07	0	0	2.96389e-07	0	0	0	0	0
1768	Bacteria	Actinobacteria	Actinomycetia	Corynebacteriales	Mycobacteriaceae	Actinobacteria-Corynebacteriales-Mycobacteriaceae-Mycobacterium	Mycobacterium kansasii	0	0	0	0	0	0	0	0	0	0	0	0	0	0	0	0	0	0	0	0	0	0	0	3.70749e-07	0	0	0	0	0	0	0	0	0	0	0	0	0	0
1772	Bacteria	Actinobacteria	Actinomycetia	Corynebacteriales	Mycobacteriaceae	Actinobacteria-Corynebacteriales-Mycobacteriaceae-Mycolicibacterium	Mycolicibacterium smegmatis	0	0	0	0	0	0	0	0	0	0	0	3.9076e-07	0	0	0	0	1.73935e-07	0	0	0	0	0	0	0	0	0	0	1.22478e-07	0	0	0	0	0	0	0	0	0	0
1774	Bacteria	Actinobacteria	Actinomycetia	Corynebacteriales	Mycobacteriaceae	Actinobacteria-Corynebacteriales-Mycobacteriaceae-Mycobacteroides	Mycobacteroides chelonae	0	0	0	0	0	8.32571e-07	0	0	0	0	1.97313e-06	0	9.37342e-07	0	0	0	0	2.38044e-07	0	0	1.80686e-07	0	0	0	2.95046e-07	0	0	5.5115e-06	8.14848e-06	5.34261e-05	0	0	0	0	0	0	0	0
1775	Bacteria	Actinobacteria	Actinomycetia	Corynebacteriales	Mycobacteriaceae	Actinobacteria-Corynebacteriales-Mycobacteriaceae-Mycobacterium	Mycobacterium cookii	0	0	0	0	0	0	0	0	2.66974e-07	0	0	0	0	0	0	0	0	0	0	0	0	0	0	0	0	0	0	0	0	0	0	0	0	0	0	0	0	0
1778	Bacteria	Actinobacteria	Actinomycetia	Corynebacteriales	Mycobacteriaceae	Actinobacteria-Corynebacteriales-Mycobacteriaceae-Mycobacterium	Mycobacterium gordonae	0	0	0	0	0	0	0	0	0	0	0	0	0	0	0	0	0	0	0	0	0	0	0	3.70749e-07	0	0	0	0	0	0	0	0	0	0	0	0	0	0
1780	Bacteria	Actinobacteria	Actinomycetia	Corynebacteriales	Mycobacteriaceae	Actinobacteria-Corynebacteriales-Mycobacteriaceae-Mycobacterium	Mycobacterium malmoense	0	0	0	5.38202e-07	0	0	0	0	0	0	0	0	0	0	0	0	0	0	0	0	0	0	0	0	0	0	0	0	0	0	0	0	0	0	0	0	0	0
1784	Bacteria	Actinobacteria	Actinomycetia	Corynebacteriales	Mycobacteriaceae	Actinobacteria-Corynebacteriales-Mycobacteriaceae-Mycobacterium	Mycobacterium simiae	0	0	0	0	0	0	0	0	0	0	0	0	0	4.19418e-07	0	0	0	0	0	0	0	0	0	0	0	0	0	0	0	0	0	0	0	0	0	0	0	0
1789	Bacteria	Actinobacteria	Actinomycetia	Corynebacteriales	Mycobacteriaceae	Actinobacteria-Corynebacteriales-Mycobacteriaceae-Mycobacterium	Mycobacterium xenopi	0	0	0	0	0	0	1.61413e-06	5.76613e-07	0	0	0	0	0	0	1.11629e-06	1.38556e-06	0	1.19022e-07	4.65124e-07	0	3.61372e-07	8.78483e-07	1.85005e-07	3.70749e-07	4.4257e-07	0	0	0	0	0	0	0	2.96389e-07	0	5.34253e-07	0	0	0
1791	Bacteria	Actinobacteria	Actinomycetia	Corynebacteriales	Mycobacteriaceae	Actinobacteria-Corynebacteriales-Mycobacteriaceae-Mycolicibacterium	Mycolicibacterium aurum	0	0	1.42357e-06	0	0	0	0	0	0	0	0	0	0	0	0	0	0	0	0	0	0	0	3.70009e-07	0	0	0	0	4.89911e-07	0	0	0	0	0	0	0	2.92232e-07	0	0
1793	Bacteria	Actinobacteria	Actinomycetia	Corynebacteriales	Mycobacteriaceae	Actinobacteria-Corynebacteriales-Mycobacteriaceae-Mycolicibacterium	Mycolicibacterium fallax	0	0	0	0	0	0	0	0	0	0	0	0	0	0	0	0	0	0	0	0	0	0	0	0	0	0	0	0	0	0	0	1.24382e-07	0	0	0	0	0	0
1795	Bacteria	Actinobacteria	Actinomycetia	Corynebacteriales	Mycobacteriaceae	Actinobacteria-Corynebacteriales-Mycobacteriaceae-Mycolicibacterium	Mycolicibacterium neoaurum	0	0	0	0	0	0	0	0	0	0	0	0	0	0	0	0	0	0	0	0	0	1.75697e-07	0	0	0	0	0	0	0	0	0	0	1.48195e-07	0	0	0	0	0
1796	Bacteria	Actinobacteria	Actinomycetia	Corynebacteriales	Mycobacteriaceae	Actinobacteria-Corynebacteriales-Mycobacteriaceae-Mycobacterium	Mycobacterium senegalense	0	0	0	0	0	0	0	0	0	0	0	0	0	0	0	0	0	0	0	0	0	0	0	1.85375e-07	0	0	0	0	0	0	0	0	0	0	0	0	0	0
1797	Bacteria	Actinobacteria	Actinomycetia	Corynebacteriales	Mycobacteriaceae	Actinobacteria-Corynebacteriales-Mycobacteriaceae-Mycolicibacterium	Mycolicibacterium thermoresistibile	0	0	0	0	0	0	0	0	0	0	0	0	0	4.19418e-07	0	0	0	0	0	0	0	0	0	0	0	0	0	0	0	0	0	0	0	0	0	0	0	0
1799	Bacteria	Actinobacteria	Actinomycetia	Corynebacteriales	Mycobacteriaceae	Actinobacteria-Corynebacteriales-Mycobacteriaceae-Mycolicibacterium	Mycolicibacterium aichiense	2.57717e-07	0	0	0	0	0	0	0	0	0	0	0	0	0	0	0	0	0	0	0	0	0	0	0	0	0	0	0	0	0	0	0	0	0	0	0	0	0
1801	Bacteria	Actinobacteria	Actinomycetia	Corynebacteriales	Mycobacteriaceae	Actinobacteria-Corynebacteriales-Mycobacteriaceae-Mycobacterium	Mycobacterium diernhoferi	0	0	0	0	0	0	0	0	0	0	0	0	0	0	0	0	0	0	1.55041e-07	0	0	0	0	0	0	0	0	0	0	0	0	0	0	0	0	0	0	0
1813	Bacteria	Actinobacteria	Actinomycetia	Pseudonocardiales	Pseudonocardiaceae	Actinobacteria-Pseudonocardiales-Pseudonocardiaceae-Amycolatopsis	unclassified	0	0	0	5.38202e-07	0	0	4.03533e-07	0	2.66974e-07	0	0	0	0	0	0	0	1.73935e-07	0	0	0	0	0	1.85005e-07	0	1.47523e-07	0	0	0	0	0	0	1.24382e-07	1.48195e-07	0	0	0	0	0
1817	Bacteria	Actinobacteria	Actinomycetia	Corynebacteriales	Nocardiaceae	Actinobacteria-Corynebacteriales-Nocardiaceae-Nocardia	unclassified	5.15434e-07	6.24027e-07	5.69429e-07	0	0	4.16285e-07	4.03533e-07	2.88306e-07	5.33948e-07	0	3.94627e-07	0	0	0	0	1.73196e-07	1.73935e-07	1.19022e-07	1.55041e-07	0	0	3.51393e-07	5.36514e-06	9.63949e-06	4.4257e-07	7.29293e-07	0	0	0	1.12713e-07	0	0	2.96389e-07	0	0	0	0	1.09262e-07
1824	Bacteria	Actinobacteria	Actinomycetia	Corynebacteriales	Nocardiaceae	Actinobacteria-Corynebacteriales-Nocardiaceae-Nocardia	Nocardia asteroides	0	0	2.84714e-07	0	0	0	0	0	0	0	0	3.9076e-07	2.34336e-07	0	0	0	0	0	0	0	0	0	0	0	0	0	0	0	0	0	1.12133e-07	0	0	0	0	0	0	0
1827	Bacteria	Actinobacteria	Actinomycetia	Corynebacteriales	Nocardiaceae	Actinobacteria-Corynebacteriales-Nocardiaceae-Rhodococcus	unclassified	0	9.36041e-07	2.84714e-07	5.38202e-07	3.41572e-07	1.66514e-06	3.22827e-06	3.17137e-06	2.40277e-06	8.3851e-07	2.17045e-06	0	9.37342e-07	4.19418e-07	0	6.92782e-07	0	3.57066e-07	1.55041e-07	0	1.80686e-07	0	1.66504e-06	7.41499e-07	0	2.43098e-07	4.2292e-07	2.93946e-06	0	1.12713e-06	2.24267e-07	2.48763e-07	1.18556e-06	0	0	0	9.54173e-08	0
1828	Bacteria	Actinobacteria	Actinomycetia	Corynebacteriales	Nocardiaceae	Actinobacteria-Corynebacteriales-Nocardiaceae-Rhodococcus	Rhodococcus fascians	1.5463e-06	1.84088e-05	1.993e-06	0	1.36629e-06	1.66514e-06	0	2.01814e-06	1.33487e-06	2.23603e-06	1.57851e-06	7.8152e-07	3.04636e-06	0	5.58147e-07	3.11752e-06	8.69673e-07	1.42826e-06	3.87604e-06	0	0	0	3.70009e-07	0	2.95046e-07	0	1.40973e-07	1.34725e-06	0	0	0	2.48763e-07	0	0	0	0	0	0
1829	Bacteria	Actinobacteria	Actinomycetia	Corynebacteriales	Nocardiaceae	Actinobacteria-Corynebacteriales-Nocardiaceae-Rhodococcus	Rhodococcus rhodochrous	0	0	0	0	0	0	0	0	2.66974e-07	0	0	0	0	0	0	0	0	0	0	0	0	0	0	0	0	0	0	0	0	0	0	0	0	0	0	0	0	0
1830	Bacteria	Actinobacteria	Actinomycetia	Corynebacteriales	Nocardiaceae	Actinobacteria-Corynebacteriales-Nocardiaceae-Rhodococcus	Rhodococcus ruber	0	0	0	0	0	0	0	0	0	0	0	0	0	0	0	0	0	0	0	0	0	0	0	1.85375e-07	0	0	0	0	0	0	0	0	0	0	0	0	0	0
1833	Bacteria	Actinobacteria	Actinomycetia	Corynebacteriales	Nocardiaceae	Actinobacteria-Corynebacteriales-Nocardiaceae-Rhodococcus	Rhodococcus erythropolis	0	0	0	0	0	0	0	0	0	0	1.97313e-07	0	0	0	0	0	0	0	0	0	0	0	0	0	0	0	0	0	0	1.12713e-07	0	0	0	0	0	0	0	0
1835	Bacteria	Actinobacteria	Actinomycetia	Pseudonocardiales	Pseudonocardiaceae	Actinobacteria-Pseudonocardiales-Pseudonocardiaceae-Saccharopolyspora	unclassified	0	0	0	0	0	0	0	0	2.66974e-07	0	0	0	2.34336e-07	0	0	0	0	0	0	3.22808e-07	0	0	0	0	0	0	0	0	0	0	0	0	0	0	0	0	0	0
1836	Bacteria	Actinobacteria	Actinomycetia	Pseudonocardiales	Pseudonocardiaceae	Actinobacteria-Pseudonocardiales-Pseudonocardiaceae-Saccharopolyspora	Saccharopolyspora erythraea	0	0	0	0	0	0	0	0	0	0	1.97313e-07	0	0	0	0	0	0	0	0	0	0	0	0	0	0	0	0	0	0	0	0	0	1.48195e-07	0	0	0	0	0
1839	Bacteria	Actinobacteria	Actinomycetia	Propionibacteriales	Nocardioidaceae	Actinobacteria-Propionibacteriales-Nocardioidaceae-Nocardioides	unclassified	0	1.24805e-06	0	0	6.83144e-07	0	4.03533e-07	5.76613e-07	5.33948e-07	8.3851e-07	7.89254e-07	3.9076e-07	9.37342e-07	0	0	0	0	0	0	0	1.80686e-07	0	0	0	0	0	0	0	0	0	0	0	0	0	0	0	0	0
1847	Bacteria	Actinobacteria	Actinomycetia	Pseudonocardiales	Pseudonocardiaceae	Actinobacteria-Pseudonocardiales-Pseudonocardiaceae-Pseudonocardia	unclassified	0	0	0	0	0	0	0	0	0	0	0	0	2.34336e-07	0	0	0	0	0	0	0	0	0	0	0	0	0	0	0	0	0	0	0	0	0	0	0	0	0
1865	Bacteria	Actinobacteria	Actinomycetia	Micromonosporales	Micromonosporaceae	Actinobacteria-Micromonosporales-Micromonosporaceae-Actinoplanes	unclassified	0	0	0	0	0	0	0	5.76613e-07	0	0	0	0	0	0	2.79073e-07	0	0	0	0	0	0	0	0	0	0	0	0	0	0	0	0	0	0	0	0	0	0	0
1873	Bacteria	Actinobacteria	Actinomycetia	Micromonosporales	Micromonosporaceae	Actinobacteria-Micromonosporales-Micromonosporaceae-Micromonospora	unclassified	2.57717e-07	0	8.54143e-07	1.6146e-06	0	0	0	5.76613e-07	5.33948e-07	2.79503e-07	0	0	2.34336e-07	8.38835e-07	0	0	0	0	1.55041e-07	0	0	3.51393e-07	0	1.85375e-07	0	0	0	0	1.33582e-07	0	0	0	1.48195e-07	0	0	0	9.54173e-08	0
1874	Bacteria	Actinobacteria	Actinomycetia	Micromonosporales	Micromonosporaceae	Actinobacteria-Micromonosporales-Micromonosporaceae-Micromonospora	Micromonospora chalcea	0	0	0	0	0	0	0	0	0	0	1.97313e-07	0	0	0	0	0	0	0	0	0	0	0	0	0	0	0	0	0	0	0	0	0	0	0	0	0	0	0
1881	Bacteria	Actinobacteria	Actinomycetia	Micromonosporales	Micromonosporaceae	Actinobacteria-Micromonosporales-Micromonosporaceae-Micromonospora	Micromonospora viridifaciens	0	0	0	0	0	0	0	0	0	0	0	0	0	0	0	0	0	0	0	0	0	0	0	1.85375e-07	0	0	0	0	0	0	0	0	0	0	0	0	0	0
1883	Bacteria	Actinobacteria	Actinomycetia	Streptomycetales	Streptomycetaceae	Actinobacteria-Streptomycetales-Streptomycetaceae-Streptomyces	unclassified	2.57717e-07	2.49611e-06	2.56243e-06	5.92022e-06	3.07415e-06	1.24886e-06	5.24593e-06	3.17137e-06	2.66974e-06	1.67702e-06	9.86567e-07	2.73532e-06	1.40601e-06	4.19418e-06	2.79073e-07	1.03917e-06	0	2.38044e-07	6.20166e-07	1.61404e-06	3.61372e-07	5.2709e-07	0	9.26874e-07	5.90093e-07	0	8.4584e-07	3.67433e-07	5.34326e-07	6.7628e-07	5.60667e-07	3.73145e-07	2.96389e-07	0	4.0069e-07	1.46116e-07	9.54173e-08	2.18523e-07
1888	Bacteria	Actinobacteria	Actinomycetia	Streptomycetales	Streptomycetaceae	Actinobacteria-Streptomycetales-Streptomycetaceae-Streptomyces	Streptomyces albus	0	6.24027e-07	0	0	0	0	0	0	0	0	0	0	0	0	0	0	0	0	0	0	0	0	0	0	0	0	0	0	0	0	0	0	0	0	0	0	0	0
1889	Bacteria	Actinobacteria	Actinomycetia	Streptomycetales	Streptomycetaceae	Actinobacteria-Streptomycetales-Streptomycetaceae-Streptomyces	Streptomyces ambofaciens	0	0	0	0	3.41572e-07	0	0	0	0	0	0	0	0	0	0	0	0	0	0	0	0	0	0	0	0	0	0	0	0	0	0	0	0	0	0	0	0	0
1893	Bacteria	Actinobacteria	Actinomycetia	Streptomycetales	Streptomycetaceae	Actinobacteria-Streptomycetales-Streptomycetaceae-Streptomyces	Streptomyces atratus	0	0	0	0	0	0	0	0	0	0	0	0	0	0	1.39537e-07	0	0	0	0	0	0	0	0	0	0	0	0	0	0	0	0	0	0	0	0	0	0	0
1894	Bacteria	Actinobacteria	Actinomycetia	Streptomycetales	Streptomycetaceae	Actinobacteria-Streptomycetales-Streptomycetaceae-Kitasatospora	Kitasatospora aureofaciens	0	0	0	0	0	0	0	0	2.66974e-07	0	0	0	0	0	0	0	0	0	0	0	0	0	0	0	0	0	0	0	0	0	0	0	0	0	0	0	0	0
1907	Bacteria	Actinobacteria	Actinomycetia	Streptomycetales	Streptomycetaceae	Actinobacteria-Streptomycetales-Streptomycetaceae-Streptomyces	Streptomyces glaucescens	0	0	0	0	0	0	0	0	0	0	0	0	0	0	0	0	0	0	0	0	0	0	0	0	0	0	0	0	0	0	0	0	0	0	0	0	9.54173e-08	0
1912	Bacteria	Actinobacteria	Actinomycetia	Streptomycetales	Streptomycetaceae	Actinobacteria-Streptomycetales-Streptomycetaceae-Streptomyces	Streptomyces hygroscopicus	0	0	0	0	0	0	0	0	0	0	0	0	0	0	0	0	0	0	1.55041e-07	0	0	0	0	0	0	0	0	0	0	0	0	0	0	0	0	0	0	0
1923	Bacteria	Actinobacteria	Actinomycetia	Streptomycetales	Streptomycetaceae	Actinobacteria-Streptomycetales-Streptomycetaceae-Streptomyces	Streptomyces phaeochromogenes	0	0	0	0	0	0	0	0	0	0	1.97313e-07	0	0	0	0	0	0	0	0	0	0	0	0	0	0	0	0	0	0	0	0	0	0	0	0	0	0	0
1927	Bacteria	Actinobacteria	Actinomycetia	Streptomycetales	Streptomycetaceae	Actinobacteria-Streptomycetales-Streptomycetaceae-Streptomyces	Streptomyces rimosus	0	0	0	0	3.41572e-07	0	0	0	0	2.79503e-07	0	0	0	0	0	0	0	0	0	0	0	0	0	0	0	0	0	0	0	0	0	0	0	0	0	0	0	0
1940	Bacteria	Actinobacteria	Actinomycetia	Streptomycetales	Streptomycetaceae	Actinobacteria-Streptomycetales-Streptomycetaceae-Streptomyces	Streptomyces albireticuli	0	0	0	0	0	0	0	0	0	0	0	0	0	0	0	0	0	0	0	0	0	0	0	0	0	0	0	0	0	0	0	0	0	1.24939e-07	0	0	0	0
1950	Bacteria	Actinobacteria	Actinomycetia	Streptomycetales	Streptomycetaceae	Actinobacteria-Streptomycetales-Streptomycetaceae-Streptomyces	Streptomyces peucetius	0	0	2.84714e-07	0	0	0	0	0	0	0	0	0	0	0	0	0	0	0	0	0	0	0	0	0	0	0	0	0	0	0	0	0	0	0	0	0	0	0
1969	Bacteria	Actinobacteria	Actinomycetia	Streptomycetales	Streptomycetaceae	Actinobacteria-Streptomycetales-Streptomycetaceae-Streptomyces	Streptomyces chartreusis	0	0	0	0	0	0	0	0	0	0	0	0	0	0	0	0	0	0	0	0	0	0	0	0	0	0	0	0	0	0	0	0	0	1.24939e-07	0	0	0	0
1971	Bacteria	Actinobacteria	Actinomycetia	Streptomycetales	Streptomycetaceae	Actinobacteria-Streptomycetales-Streptomycetaceae-Streptomyces	Streptomyces noursei	0	0	0	5.38202e-07	0	0	0	0	0	0	0	0	0	0	0	0	0	0	0	0	0	0	0	0	0	0	0	0	0	0	0	0	0	0	0	0	0	0
1988	Bacteria	Actinobacteria	Actinomycetia	Streptosporangiales	Thermomonosporaceae	Actinobacteria-Streptosporangiales-Thermomonosporaceae-Actinomadura	unclassified	0	0	0	0	0	4.16285e-07	0	0	0	0	0	0	0	0	0	0	0	0	0	0	0	0	0	0	0	0	0	0	0	0	0	0	0	0	0	0	0	0
2006	Bacteria	Actinobacteria	Actinomycetia	Streptosporangiales	Streptosporangiaceae	Actinobacteria-Streptosporangiales-Streptosporangiaceae-Thermobispora	Thermobispora bispora	0	0	0	5.38202e-07	0	0	0	0	0	0	0	0	0	0	0	0	0	0	0	0	0	0	0	0	0	0	0	0	0	0	0	0	0	0	0	0	0	0
2013	Bacteria	Actinobacteria	Actinomycetia	Streptosporangiales	Nocardiopsaceae	Actinobacteria-Streptosporangiales-Nocardiopsaceae-Nocardiopsis	unclassified	0	3.12014e-07	0	0	0	0	8.07066e-07	0	0	2.79503e-07	0	0	2.34336e-07	4.19418e-07	0	1.73196e-07	1.73935e-07	0	0	0	0	0	0	1.85375e-07	0	0	0	0	0	0	0	0	0	0	0	0	0	0
2026	Bacteria	Firmicutes	Bacilli	Bacillales	Thermoactinomycetaceae	Firmicutes-Bacillales-Thermoactinomycetaceae-Thermoactinomyces	Thermoactinomyces vulgaris	0	0	8.54143e-07	1.0764e-06	1.02472e-06	8.32571e-07	0	0	0	0	3.94627e-07	0	2.34336e-07	0	0	0	0	0	0	0	0	0	0	0	0	0	1.40973e-07	0	0	0	0	0	0	0	0	0	0	0
2033	Bacteria	Actinobacteria	Actinomycetia	Micrococcales	Microbacteriaceae	Actinobacteria-Micrococcales-Microbacteriaceae-Microbacterium	Microbacterium testaceum	0	6.24027e-07	2.84714e-07	0	3.41572e-07	0	0	0	2.66974e-07	2.79503e-07	7.89254e-07	0	0	0	0	0	0	0	1.55041e-07	0	0	0	0	0	0	0	0	0	0	0	0	0	0	0	0	0	0	0
2034	Bacteria	Actinobacteria	Actinomycetia	Micrococcales	Microbacteriaceae	Actinobacteria-Micrococcales-Microbacteriaceae-Curtobacterium	unclassified	3.0926e-06	9.36041e-06	7.972e-06	4.30561e-06	1.9128e-05	7.90942e-06	5.24593e-06	1.00907e-05	1.0412e-05	6.14908e-06	9.07642e-06	1.56304e-06	6.5614e-06	4.19418e-07	0	0	0	0	1.55041e-07	0	0	0	0	0	0	0	0	0	1.33582e-07	0	0	0	0	0	0	0	0	0
2035	Bacteria	Actinobacteria	Actinomycetia	Micrococcales	Microbacteriaceae	Actinobacteria-Micrococcales-Microbacteriaceae-Curtobacterium	Curtobacterium flaccumfaciens	0	6.24027e-07	2.84714e-07	0	4.78201e-06	8.32571e-07	0	2.30645e-06	5.33948e-07	8.3851e-07	3.94627e-07	0	0	0	0	0	0	0	0	0	0	0	0	0	0	0	0	0	0	0	0	0	0	0	0	0	0	0
2040	Bacteria	Actinobacteria	Actinomycetia	Propionibacteriales	Nocardioidaceae	Actinobacteria-Propionibacteriales-Nocardioidaceae-Aeromicrobium	unclassified	2.57717e-07	0	0	0	0	0	0	0	5.33948e-07	0	0	0	0	0	0	0	0	0	0	0	0	0	0	0	0	0	0	0	0	0	0	0	0	0	0	0	0	0
2045	Bacteria	Actinobacteria	Actinomycetia	Propionibacteriales	Nocardioidaceae	Actinobacteria-Propionibacteriales-Nocardioidaceae-Pimelobacter	Pimelobacter simplex	0	0	0	0	0	0	0	0	0	0	0	0	0	0	0	0	0	0	1.55041e-07	0	0	0	0	0	0	0	0	0	0	0	0	0	0	0	0	0	0	0
2047	Bacteria	Actinobacteria	Actinomycetia	Micrococcales	Micrococcaceae	Actinobacteria-Micrococcales-Micrococcaceae-Rothia	Rothia dentocariosa	0	0	0	0	0	0	0	0	2.66974e-07	0	0	0	0	0	0	0	1.73935e-07	0	0	0	0	0	0	0	0	0	0	0	0	0	0	0	0	0	0	0	0	0
2049	Bacteria	Actinobacteria	Actinomycetia	Actinomycetales	Actinomycetaceae	Actinobacteria-Actinomycetales-Actinomycetaceae-unclassified	unclassified	2.57717e-07	6.24027e-07	0	5.38202e-07	3.41572e-07	4.16285e-07	4.03533e-07	0	2.66974e-07	2.79503e-07	1.97313e-07	3.9076e-07	0	8.38835e-07	2.79073e-07	0	0	1.19022e-07	0	0	0	1.75697e-07	1.85005e-07	1.85375e-07	1.47523e-07	1.21549e-07	0	0	1.33582e-07	0	0	2.48763e-07	0	0	0	0	0	0
2051	Bacteria	Actinobacteria	Actinomycetia	Actinomycetales	Actinomycetaceae	Actinobacteria-Actinomycetales-Actinomycetaceae-Mobiluncus	Mobiluncus curtisii	0	0	0	0	0	0	4.03533e-07	0	0	0	0	0	0	0	0	0	0	0	0	0	0	0	0	0	0	0	0	0	0	0	0	0	0	0	0	0	0	0
2053	Bacteria	Actinobacteria	Actinomycetia	Corynebacteriales	Gordoniaceae	Actinobacteria-Corynebacteriales-Gordoniaceae-Gordonia	unclassified	0	0	0	5.38202e-07	0	0	0	2.88306e-07	0	0	0	0	0	0	0	1.73196e-07	0	0	0	0	0	0	0	0	0	0	0	0	0	0	0	0	0	0	0	0	9.54173e-08	0
2062	Bacteria	Actinobacteria	Actinomycetia	Streptomycetales	Streptomycetaceae	Actinobacteria-Streptomycetales-Streptomycetaceae-unclassified	unclassified	0	6.24027e-07	0	0	3.41572e-07	8.32571e-07	1.2106e-06	2.88306e-07	5.33948e-07	2.79503e-07	0	0	2.34336e-07	8.38835e-07	0	0	0	1.19022e-07	0	6.45615e-07	0	0	0	0	0	0	0	1.22478e-07	4.00745e-07	0	0	0	0	0	1.33563e-07	0	0	0
2070	Bacteria	Actinobacteria	Actinomycetia	Pseudonocardiales	Pseudonocardiaceae	Actinobacteria-Pseudonocardiales-Pseudonocardiaceae-unclassified	unclassified	0	9.36041e-07	5.69429e-07	0	6.83144e-07	8.32571e-07	0	0	2.66974e-07	0	0	0	0	0	0	0	1.73935e-07	0	0	0	0	0	1.85005e-07	0	0	0	0	0	0	0	1.12133e-07	0	0	0	0	0	0	0
2093	Bacteria	Tenericutes	Mollicutes	Mycoplasmatales	Mycoplasmataceae	Tenericutes-Mycoplasmatales-Mycoplasmataceae-Mycoplasma	unclassified	0	0	0	0	0	0	0	0	2.66974e-07	0	0	0	0	4.19418e-07	0	0	0	0	0	0	0	0	0	0	0	0	0	0	0	0	0	0	0	0	0	0	0	0
2094	Bacteria	Tenericutes	Mollicutes	Mycoplasmatales	Mycoplasmataceae	Tenericutes-Mycoplasmatales-Mycoplasmataceae-Mycoplasmopsis	Mycoplasmopsis arginini	0	0	0	0	0	0	0	0	2.66974e-07	0	0	0	0	0	0	0	0	0	0	0	0	0	0	0	0	0	0	0	0	0	0	0	0	0	1.33563e-07	0	0	0
2097	Bacteria	Tenericutes	Mollicutes	Mycoplasmatales	Mycoplasmataceae	Tenericutes-Mycoplasmatales-Mycoplasmataceae-Mycoplasma	Mycoplasma genitalium	0	0	0	0	0	0	0	0	0	0	0	0	0	0	0	0	0	0	0	0	0	0	0	0	0	0	0	0	0	0	0	0	0	0	1.33563e-07	0	0	0
2115	Bacteria	Tenericutes	Mollicutes	Mycoplasmatales	Mycoplasmataceae	Tenericutes-Mycoplasmatales-Mycoplasmataceae-Mycoplasmopsis	Mycoplasmopsis fermentans	0	0	0	0	0	0	0	0	0	0	0	0	0	0	0	0	0	0	0	0	0	1.75697e-07	0	0	0	0	0	0	0	0	0	0	0	0	0	0	0	0
2116	Bacteria	Tenericutes	unclassified	Mycoplasmoidales	Mycoplasmoidaceae	Tenericutes-Mycoplasmoidales-Mycoplasmoidaceae-Malacoplasma	Malacoplasma iowae	0	0	0	0	0	0	4.03533e-07	0	0	0	0	0	0	0	0	0	0	0	0	0	0	0	1.85005e-07	0	0	0	0	0	0	0	0	0	0	0	0	0	0	0
2129	Bacteria	Tenericutes	Mollicutes	Mycoplasmatales	Mycoplasmataceae	Tenericutes-Mycoplasmatales-Mycoplasmataceae-Ureaplasma	unclassified	0	0	0	0	0	0	0	0	0	0	0	0	2.34336e-07	0	0	0	0	0	0	0	0	0	0	0	0	0	0	0	0	0	0	0	0	0	0	0	0	0
2132	Bacteria	Tenericutes	Mollicutes	Entomoplasmatales	Spiroplasmataceae	Tenericutes-Entomoplasmatales-Spiroplasmataceae-Spiroplasma	unclassified	0	6.24027e-07	2.84714e-07	0	0	1.66514e-06	0	5.76613e-07	2.66974e-07	0	0	0	2.34336e-07	0	0	0	3.47869e-07	1.19022e-07	0	0	0	0	1.85005e-07	0	4.4257e-07	0	0	1.22478e-07	0	0	0	0	4.44584e-07	1.24939e-07	1.33563e-07	0	0	0
2139	Bacteria	Tenericutes	Mollicutes	Entomoplasmatales	Spiroplasmataceae	Tenericutes-Entomoplasmatales-Spiroplasmataceae-Spiroplasma	Spiroplasma clarkii	0	0	0	0	0	0	0	0	0	0	0	0	0	0	0	1.73196e-07	0	0	0	0	0	0	0	0	0	0	0	0	0	0	0	0	0	0	0	0	0	0
2146	Bacteria	Tenericutes	Mollicutes	Acholeplasmatales	Acholeplasmataceae	Tenericutes-Acholeplasmatales-Acholeplasmataceae-unclassified	unclassified	3.60804e-05	2.65212e-05	1.93606e-05	6.02786e-05	2.86921e-05	2.24794e-05	1.25095e-05	1.81633e-05	2.37607e-05	9.22361e-06	1.02603e-05	3.71222e-05	2.57769e-06	2.05515e-05	0	0	0	0	0	0	0	1.75697e-07	0	0	0	1.21549e-07	0	0	0	0	1.12133e-07	0	0	0	0	0	0	0
2148	Bacteria	Tenericutes	Mollicutes	Acholeplasmatales	Acholeplasmataceae	Tenericutes-Acholeplasmatales-Acholeplasmataceae-Acholeplasma	Acholeplasma laidlawii	0	3.12014e-07	0	0	0	0	0	0	0	2.79503e-07	0	0	0	0	0	0	0	0	0	0	0	0	0	0	0	0	0	0	0	0	0	0	0	0	0	0	0	0
2289	Bacteria	Proteobacteria	Deltaproteobacteria	Desulfobacterales	Desulfobacteraceae	Proteobacteria-Desulfobacterales-Desulfobacteraceae-Desulfobacter	unclassified	0	0	2.84714e-07	0	0	0	4.03533e-07	0	0	2.79503e-07	1.97313e-07	0	0	0	0	0	0	0	0	3.22808e-07	0	0	0	0	1.47523e-07	0	0	0	0	0	0	0	0	0	0	0	9.54173e-08	0
2299	Bacteria	Proteobacteria	Deltaproteobacteria	Desulfobacterales	Desulfobacteraceae	Proteobacteria-Desulfobacterales-Desulfobacteraceae-Desulfosarcina	unclassified	2.57717e-06	3.12014e-07	5.69429e-07	1.3455e-05	1.02472e-06	1.24886e-06	3.22827e-06	0	0	1.95652e-06	3.94627e-07	2.73532e-06	2.34336e-07	7.1301e-06	4.1861e-07	6.92782e-07	6.95739e-07	3.57066e-07	3.10083e-07	6.45615e-07	5.42058e-07	3.51393e-07	1.85005e-07	9.26874e-07	5.90093e-07	1.21549e-07	5.63893e-07	1.22478e-07	2.67163e-07	4.50854e-07	7.84934e-07	0	1.48195e-07	1.24939e-07	1.33563e-07	0	0	1.09262e-07
2325	Bacteria	Firmicutes	Clostridia	Thermoanaerobacterales	Thermoanaerobacteraceae	Firmicutes-Thermoanaerobacterales-Thermoanaerobacteraceae-Thermoanaerobacter	Thermoanaerobacter kivui	0	0	0	0	0	0	0	0	0	0	0	0	0	0	0	0	0	0	0	0	0	0	0	0	0	0	0	1.22478e-07	0	0	0	0	0	0	0	0	0	0
2342	Bacteria	Proteobacteria	Gammaproteobacteria	Enterobacterales	Bruguierivoracaceae	Proteobacteria-Enterobacterales-Bruguierivoracaceae-Sodalis	Candidatus Sodalis pierantonius	0	0	0	5.38202e-07	0	0	0	0	0	0	0	0	0	0	0	0	0	0	0	0	0	0	0	0	0	0	0	0	0	0	0	0	0	0	0	0	0	0
2360	Bacteria	Proteobacteria	Gammaproteobacteria	unclassified	unclassified	Proteobacteria-unclassified-unclassified-unclassified	Bathymodiolus thermophilus thioautotrophic gill symbiont	0	0	0	0	0	0	8.07066e-07	0	0	0	3.94627e-07	0	0	0	0	0	0	0	0	0	0	0	0	0	0	0	0	0	0	0	0	0	0	0	0	0	0	0
2375	Bacteria	Firmicutes	Negativicutes	Selenomonadales	Sporomusaceae	Firmicutes-Selenomonadales-Sporomusaceae-Sporomusa	unclassified	0	0	0	0	0	0	0	0	0	2.79503e-07	0	0	0	0	0	0	0	0	0	0	0	0	0	0	0	0	0	0	0	0	0	0	0	0	0	0	0	0
2377	Bacteria	Firmicutes	Negativicutes	Selenomonadales	Sporomusaceae	Firmicutes-Selenomonadales-Sporomusaceae-Sporomusa	Sporomusa termitida	0	0	0	0	0	0	8.07066e-07	0	0	0	0	7.8152e-07	0	0	0	0	0	0	0	0	0	0	0	0	0	0	0	0	0	0	0	0	0	0	0	0	0	0
2434	Bacteria	Proteobacteria	Alphaproteobacteria	Rhodobacterales	Roseobacteraceae	Proteobacteria-Rhodobacterales-Roseobacteraceae-Roseobacter	Roseobacter denitrificans	0	0	0	0	0	0	0	0	0	0	0	0	0	0	1.39537e-07	0	0	0	0	0	0	0	0	0	0	0	0	0	0	0	0	0	0	0	0	0	0	0
2701	Bacteria	Actinobacteria	Actinomycetia	Bifidobacteriales	Bifidobacteriaceae	Actinobacteria-Bifidobacteriales-Bifidobacteriaceae-Gardnerella	unclassified	0	0	0	0	0	0	0	0	0	2.79503e-07	0	0	0	0	0	0	0	0	0	0	0	0	0	0	0	0	0	0	0	0	0	0	0	0	0	0	0	0
2702	Bacteria	Actinobacteria	Actinomycetia	Bifidobacteriales	Bifidobacteriaceae	Actinobacteria-Bifidobacteriales-Bifidobacteriaceae-Gardnerella	Gardnerella vaginalis	2.57717e-07	0	0	0	0	0	8.07066e-07	0	0	2.79503e-07	1.97313e-07	3.9076e-07	0	4.61359e-06	5.58147e-07	0	1.73935e-07	2.38044e-07	1.55041e-07	2.90527e-06	0	0	0	0	0	2.43098e-07	1.40973e-07	0	0	0	0	0	0	0	0	0	0	0
2718	Bacteria	Proteobacteria	Gammaproteobacteria	Cardiobacteriales	Cardiobacteriaceae	Proteobacteria-Cardiobacteriales-Cardiobacteriaceae-Cardiobacterium	Cardiobacterium hominis	0	0	0	0	0	0	0	0	0	0	0	0	2.34336e-07	0	0	0	0	0	0	0	0	0	0	0	0	0	0	0	0	0	0	0	0	0	0	0	0	0
2737	Bacteria	Firmicutes	Bacilli	Lactobacillales	Enterococcaceae	Firmicutes-Lactobacillales-Enterococcaceae-Vagococcus	unclassified	1.03087e-06	2.1841e-06	5.40957e-06	5.92022e-06	7.85616e-06	3.33028e-06	2.82473e-06	4.90121e-06	2.93671e-06	5.59007e-07	1.97313e-06	7.8152e-07	1.40601e-06	3.77476e-06	0	0	0	0	0	0	0	0	0	0	0	1.21549e-07	2.81947e-07	0	0	0	0	0	0	0	0	0	0	0
2738	Bacteria	Firmicutes	Bacilli	Lactobacillales	Enterococcaceae	Firmicutes-Lactobacillales-Enterococcaceae-Vagococcus	Vagococcus fluvialis	0	0	0	0	0	0	0	0	0	1.11801e-06	0	0	0	0	1.39537e-07	0	0	1.19022e-07	0	0	0	0	5.55014e-07	0	0	1.21549e-07	0	0	0	0	0	0	1.48195e-07	2.49877e-07	0	0	9.54173e-08	0
2742	Bacteria	Proteobacteria	Gammaproteobacteria	Pseudomonadales	Marinobacteraceae	Proteobacteria-Pseudomonadales-Marinobacteraceae-Marinobacter	unclassified	0	0	0	0	0	0	0	0	0	0	0	0	0	0	1.39537e-07	0	0	0	0	0	0	0	0	0	0	1.21549e-07	0	0	0	0	0	0	0	0	0	0	0	0
2745	Bacteria	Proteobacteria	Gammaproteobacteria	Oceanospirillales	Halomonadaceae	Proteobacteria-Oceanospirillales-Halomonadaceae-Halomonas	unclassified	0	0	0	0	3.41572e-07	4.16285e-07	4.03533e-07	2.88306e-07	1.33487e-06	5.59007e-07	0	3.9076e-07	4.68671e-07	8.38835e-07	1.39537e-07	6.92782e-07	0	0	3.10083e-07	3.22808e-07	0	1.75697e-07	0	1.85375e-07	0	0	0	1.22478e-07	0	2.25427e-07	1.12133e-07	0	0	0	0	1.46116e-07	0	0
2746	Bacteria	Proteobacteria	Gammaproteobacteria	Oceanospirillales	Halomonadaceae	Proteobacteria-Oceanospirillales-Halomonadaceae-Halomonas	Halomonas elongata	0	0	0	0	0	0	0	0	0	0	0	0	0	4.19418e-07	0	0	0	0	0	0	0	0	0	0	0	0	0	0	0	0	0	0	0	0	0	0	0	0
2747	Bacteria	Firmicutes	Bacilli	Lactobacillales	Carnobacteriaceae	Firmicutes-Lactobacillales-Carnobacteriaceae-Carnobacterium	unclassified	0	0	0	0	3.41572e-07	0	0	0	0	0	0	0	0	0	0	0	0	0	0	0	1.80686e-07	0	1.85005e-07	0	0	0	1.40973e-07	0	0	0	0	0	1.48195e-07	0	0	0	0	0
2748	Bacteria	Firmicutes	Bacilli	Lactobacillales	Carnobacteriaceae	Firmicutes-Lactobacillales-Carnobacteriaceae-Carnobacterium	Carnobacterium divergens	0	0	0	0	0	0	0	0	0	0	0	0	0	0	3.06981e-06	7.44741e-06	4.87017e-06	4.8799e-06	4.80629e-06	2.25965e-06	4.87852e-06	1.93266e-06	5.73514e-06	4.63437e-06	5.90093e-07	2.06633e-06	2.67849e-06	1.34725e-06	1.20223e-06	7.88994e-07	2.80334e-06	2.11449e-06	2.37112e-06	7.49632e-07	1.60276e-06	1.02281e-06	1.14501e-06	5.46308e-07
2751	Bacteria	Firmicutes	Bacilli	Lactobacillales	Carnobacteriaceae	Firmicutes-Lactobacillales-Carnobacteriaceae-Carnobacterium	Carnobacterium maltaromaticum	0	0	0	0	6.83144e-07	0	0	0	0	0	0	0	0	0	0	0	1.73935e-07	1.19022e-07	0	3.22808e-07	0	3.51393e-07	0	0	0	0	1.40973e-07	0	0	0	0	0	1.48195e-07	0	0	1.46116e-07	9.54173e-08	0
2756	Bacteria	Firmicutes	Bacilli	Bacillales	Listeriaceae	Firmicutes-Bacillales-Listeriaceae-Brochothrix	Brochothrix thermosphacta	2.57717e-07	0	0	0	0	0	0	0	2.66974e-07	0	0	0	0	0	1.39537e-06	2.07835e-06	1.39148e-06	2.02337e-06	1.70546e-06	1.93685e-06	1.2648e-06	1.22988e-06	1.66504e-06	5.56124e-07	8.85139e-07	3.64646e-07	5.63893e-07	8.57344e-07	1.06865e-06	4.50854e-07	8.97068e-07	4.97526e-07	8.89168e-07	3.74816e-07	2.67127e-07	0	9.54173e-08	2.18523e-07
12916	Bacteria	Proteobacteria	Betaproteobacteria	Burkholderiales	Comamonadaceae	Proteobacteria-Burkholderiales-Comamonadaceae-Acidovorax	unclassified	0	0	0	0	0	0	0	0	0	0	1.97313e-07	0	0	0	0	1.73196e-07	0	0	0	0	3.61372e-07	1.75697e-07	7.40019e-07	0	0	1.21549e-07	0	0	0	1.12713e-07	0	0	0	0	0	0	0	0
13035	Bacteria	Cyanobacteria	unclassified	Synechococcales	Synechococcaceae	Cyanobacteria-Synechococcales-Synechococcaceae-Dactylococcopsis	Dactylococcopsis salina	0	3.12014e-07	0	0	3.41572e-07	0	0	0	0	0	0	0	0	0	0	0	0	0	0	0	0	0	0	0	0	0	0	0	0	0	0	0	0	0	0	0	0	0
13075	Bacteria	Firmicutes	Bacilli	Lactobacillales	Aerococcaceae	Firmicutes-Lactobacillales-Aerococcaceae-Globicatella	unclassified	0	0	0	0	3.41572e-07	0	4.03533e-07	0	5.33948e-07	2.79503e-07	0	0	0	0	0	0	0	0	0	0	0	0	0	0	0	0	0	0	0	0	0	0	0	0	0	0	0	0
13373	Bacteria	Proteobacteria	Betaproteobacteria	Burkholderiales	Burkholderiaceae	Proteobacteria-Burkholderiales-Burkholderiaceae-Burkholderia	Burkholderia mallei	0	0	0	5.38202e-07	0	0	0	0	0	0	0	0	0	0	0	0	0	0	0	0	0	0	0	0	0	0	0	0	0	0	0	0	0	0	0	0	0	0
13687	Bacteria	Proteobacteria	Alphaproteobacteria	Sphingomonadales	Sphingomonadaceae	Proteobacteria-Sphingomonadales-Sphingomonadaceae-Sphingomonas	unclassified	0	3.12014e-07	8.54143e-07	2.15281e-06	4.44044e-06	2.49771e-06	1.2106e-06	3.45968e-06	1.86882e-06	1.95652e-06	1.38119e-06	3.9076e-07	1.64035e-06	4.19418e-07	5.58147e-07	1.90515e-06	0	2.38044e-07	3.10083e-07	3.22808e-07	1.80686e-07	0	3.70009e-07	1.85375e-07	1.47523e-07	4.86195e-07	2.81947e-07	2.44955e-07	0	0	1.12133e-07	7.46289e-07	0	0	4.0069e-07	2.92232e-07	9.54173e-08	0
13689	Bacteria	Proteobacteria	Alphaproteobacteria	Sphingomonadales	Sphingomonadaceae	Proteobacteria-Sphingomonadales-Sphingomonadaceae-Sphingomonas	Sphingomonas paucimobilis	0	3.12014e-07	0	0	0	0	0	0	0	0	0	0	0	0	0	6.92782e-07	0	0	0	0	0	0	0	0	0	0	0	0	0	0	0	0	0	0	1.33563e-07	0	0	0
13690	Bacteria	Proteobacteria	Alphaproteobacteria	Sphingomonadales	Sphingomonadaceae	Proteobacteria-Sphingomonadales-Sphingomonadaceae-Sphingobium	Sphingobium yanoikuyae	0	0	0	5.38202e-07	0	0	0	0	0	0	0	0	0	0	0	0	0	1.19022e-07	0	0	3.61372e-07	0	0	0	0	0	0	0	0	0	0	0	0	0	0	0	0	0
28025	Bacteria	Actinobacteria	Actinomycetia	Bifidobacteriales	Bifidobacteriaceae	Actinobacteria-Bifidobacteriales-Bifidobacteriaceae-Bifidobacterium	Bifidobacterium animalis	8.09231e-05	0.000155383	0.000185064	2.63719e-05	8.67593e-05	0.000248522	0.000259068	0.000493004	0.000291002	0.000356926	0.000337406	0.000373567	0.00059076	5.11689e-05	3.69772e-05	7.8804e-05	6.69648e-05	3.40402e-05	4.44969e-05	0.000224997	0	0	2.59007e-06	3.70749e-07	1.47523e-07	0	0	0	0	0	3.364e-07	2.48763e-07	8.89168e-07	1.23689e-05	2.56442e-05	1.49038e-05	0	1.09262e-07
28026	Bacteria	Actinobacteria	Actinomycetia	Bifidobacteriales	Bifidobacteriaceae	Actinobacteria-Bifidobacteriales-Bifidobacteriaceae-Bifidobacterium	Bifidobacterium pseudocatenulatum	1.80402e-06	6.55229e-06	2.84714e-06	1.29168e-05	1.70786e-06	4.16285e-06	8.87773e-06	6.05443e-06	4.53856e-06	2.79503e-07	7.89254e-07	9.76901e-06	4.45238e-06	1.21631e-05	2.09305e-06	1.90515e-06	2.43508e-06	1.30924e-06	1.8605e-06	4.51931e-06	1.62617e-06	5.4466e-06	3.51509e-06	3.33675e-06	2.5079e-06	8.50841e-07	2.96044e-06	1.95964e-06	3.20596e-06	1.6907e-06	1.682e-06	1.9901e-06	3.11209e-06	7.49632e-07	1.20207e-06	4.5296e-06	1.04959e-06	6.55569e-07
28028	Bacteria	Actinobacteria	Actinomycetia	Corynebacteriales	Corynebacteriaceae	Actinobacteria-Corynebacteriales-Corynebacteriaceae-Corynebacterium	Corynebacterium flavescens	0	0	0	0	0	8.32571e-07	0	0	0	0	0	0	0	0	0	0	0	0	0	0	0	0	0	0	0	0	0	0	0	0	0	0	0	0	0	0	0	0
28031	Bacteria	Firmicutes	Bacilli	Bacillales	Bacillaceae	Firmicutes-Bacillales-Bacillaceae-Lysinibacillus	Lysinibacillus fusiformis	2.57717e-07	6.24027e-07	0	5.38202e-07	0	0	0	0	0	0	0	3.9076e-07	0	0	0	0	0	0	0	0	0	0	0	0	0	0	0	0	0	0	0	0	0	0	0	0	0	0
28035	Bacteria	Firmicutes	Bacilli	Bacillales	Staphylococcaceae	Firmicutes-Bacillales-Staphylococcaceae-Staphylococcus	Staphylococcus lugdunensis	2.57717e-07	9.36041e-07	8.54143e-07	1.6146e-06	1.36629e-06	1.24886e-06	0	0	0	2.79503e-07	1.97313e-07	0	4.68671e-07	0	0	0	0	0	0	0	0	0	0	0	0	0	0	0	0	0	0	0	0	0	0	0	0	0
28037	Bacteria	Firmicutes	Bacilli	Lactobacillales	Streptococcaceae	Firmicutes-Lactobacillales-Streptococcaceae-Streptococcus	Streptococcus mitis	0	0	0	5.38202e-07	0	0	0	0	0	0	1.97313e-07	0	2.34336e-07	0	0	0	0	0	0	0	0	0	0	0	0	0	0	0	0	0	0	0	0	0	1.33563e-07	1.46116e-07	9.54173e-08	1.09262e-07
28038	Bacteria	Firmicutes	Bacilli	Lactobacillales	Lactobacillaceae	Firmicutes-Lactobacillales-Lactobacillaceae-Latilactobacillus	Latilactobacillus curvatus	5.15434e-07	3.12014e-06	0	5.38202e-07	6.83144e-07	2.914e-06	0	0	0	0	0	0	4.68671e-07	0	4.04657e-06	1.54144e-05	6.26165e-06	6.5462e-06	5.27141e-06	3.55088e-06	5.60126e-06	4.56811e-06	7.03018e-06	5.37587e-06	2.65542e-06	1.70168e-06	5.7799e-06	2.2046e-06	2.53805e-06	1.80341e-06	3.47614e-06	3.73145e-06	3.40848e-06	1.37433e-06	1.33563e-06	3.21455e-06	1.52668e-06	9.83354e-07
28047	Bacteria	Actinobacteria	Actinomycetia	Corynebacteriales	Mycobacteriaceae	Actinobacteria-Corynebacteriales-Mycobacteriaceae-Mycolicibacterium	Mycolicibacterium confluentis	0	0	0	0	0	0	0	0	2.66974e-07	0	0	0	0	0	0	0	0	0	0	0	0	0	0	0	0	0	0	0	0	0	0	0	0	0	0	0	0	0
28056	Bacteria	Actinobacteria	Actinomycetia	Micromonosporales	Micromonosporaceae	Actinobacteria-Micromonosporales-Micromonosporaceae-unclassified	unclassified	0	3.12014e-07	8.54143e-07	5.38202e-07	0	4.16285e-07	1.61413e-06	8.64919e-07	0	2.79503e-07	1.97313e-07	0	0	8.38835e-07	0	0	0	0	1.55041e-07	0	0	3.51393e-07	0	0	0	0	0	0	1.33582e-07	0	0	0	0	0	0	0	9.54173e-08	0
28072	Bacteria	Cyanobacteria	unclassified	Nostocales	Nostocaceae	Cyanobacteria-Nostocales-Nostocaceae-Nostoc	Nostoc sp. PCC 7524	0	0	0	0	0	0	0	0	2.66974e-07	0	0	0	0	0	0	0	0	0	0	0	0	0	0	0	0	0	0	0	0	0	0	0	0	0	0	0	0	0
28080	Bacteria	Proteobacteria	Epsilonproteobacteria	Campylobacterales	Campylobacteraceae	Proteobacteria-Campylobacterales-Campylobacteraceae-Campylobacter	Campylobacter upsaliensis	0	0	0	0	0	0	0	0	0	0	0	0	0	0	0	0	0	0	0	0	0	0	0	0	0	0	0	0	0	0	0	0	0	0	1.33563e-07	0	0	0
28090	Bacteria	Proteobacteria	Gammaproteobacteria	Moraxellales	Moraxellaceae	Proteobacteria-Moraxellales-Moraxellaceae-Acinetobacter	Acinetobacter lwoffii	2.57717e-07	0	0	0	0	0	0	0	0	0	0	0	2.34336e-07	0	0	0	0	0	0	0	0	0	1.85005e-07	0	0	9.7239e-07	0	0	0	0	0	0	0	0	0	0	0	3.27785e-07
28092	Bacteria	Proteobacteria	Betaproteobacteria	Burkholderiales	Burkholderiaceae	Proteobacteria-Burkholderiales-Burkholderiaceae-Robbsia	Robbsia andropogonis	0	0	0	0	0	0	0	0	0	0	0	0	0	0	0	0	0	0	0	0	0	0	0	0	0	0	0	0	0	1.12713e-07	0	0	0	0	0	0	0	0
28099	Bacteria	Proteobacteria	Alphaproteobacteria	Hyphomicrobiales	Rhizobiaceae	Proteobacteria-Hyphomicrobiales-Rhizobiaceae-Agrobacterium	Agrobacterium rubi	0	0	0	0	0	0	0	5.76613e-07	0	0	0	0	0	0	0	0	0	0	0	0	0	0	0	0	0	0	0	0	0	0	0	0	0	1.24939e-07	0	0	0	0
28105	Bacteria	Proteobacteria	Alphaproteobacteria	Hyphomicrobiales	Rhizobiaceae	Proteobacteria-Hyphomicrobiales-Rhizobiaceae-Sinorhizobium	unclassified	0	0	0	5.38202e-07	6.83144e-07	0	0	0	0	0	0	0	0	0	0	0	0	0	0	0	0	0	0	0	0	0	0	0	1.33582e-07	0	0	0	0	0	0	0	0	0
28108	Bacteria	Proteobacteria	Gammaproteobacteria	Alteromonadales	Alteromonadaceae	Proteobacteria-Alteromonadales-Alteromonadaceae-Alteromonas	Alteromonas macleodii	0	0	0	0	0	0	0	0	2.66974e-07	0	0	0	0	0	0	0	0	0	0	0	0	0	0	0	0	0	0	0	0	0	0	0	0	0	0	0	0	0
28111	Bacteria	Bacteroidetes	Bacteroidia	Bacteroidales	Bacteroidaceae	Bacteroidetes-Bacteroidales-Bacteroidaceae-Bacteroides	Bacteroides eggerthii	0	0	2.84714e-07	5.38202e-07	3.41572e-07	4.16285e-07	4.03533e-07	2.88306e-07	2.66974e-07	0	1.97313e-07	7.8152e-07	0	4.19418e-07	0	0	1.73935e-07	0	0	0	0	0	1.85005e-07	0	4.4257e-07	0	0	0	0	0	0	0	0	1.24939e-07	1.33563e-07	2.92232e-07	0	0
28112	Bacteria	Bacteroidetes	Bacteroidia	Bacteroidales	Tannerellaceae	Bacteroidetes-Bacteroidales-Tannerellaceae-Tannerella	Tannerella forsythia	0	3.12014e-07	0	1.0764e-06	0	4.16285e-07	0	2.88306e-07	1.0679e-06	2.79503e-07	0	0	0	0	0	0	0	0	0	0	0	0	0	0	1.47523e-07	0	0	0	0	0	0	0	0	0	0	0	1.90835e-07	0
28113	Bacteria	Bacteroidetes	Bacteroidia	Bacteroidales	Bacteroidaceae	Bacteroidetes-Bacteroidales-Bacteroidaceae-Bacteroides	Bacteroides heparinolyticus	0	3.12014e-07	7.972e-06	8.61122e-06	5.46515e-06	1.08234e-05	8.07066e-06	3.45968e-06	8.27619e-06	3.91305e-06	4.53821e-06	7.8152e-07	3.04636e-06	3.35534e-06	0	3.46391e-07	1.73935e-07	3.57066e-07	1.55041e-07	1.29123e-06	5.42058e-07	1.05418e-06	3.70009e-07	1.85375e-07	4.4257e-07	4.86195e-07	9.86813e-07	2.44955e-07	2.67163e-07	1.12713e-07	1.12133e-06	2.48763e-07	4.44584e-07	2.49877e-07	4.0069e-07	4.38348e-07	8.58756e-07	1.09262e-07
28116	Bacteria	Bacteroidetes	Bacteroidia	Bacteroidales	Bacteroidaceae	Bacteroidetes-Bacteroidales-Bacteroidaceae-Bacteroides	Bacteroides ovatus	4.07193e-05	4.36819e-05	1.16733e-05	5.92022e-06	8.19773e-06	2.24794e-05	1.29131e-05	8.9375e-06	5.60645e-06	9.50312e-06	5.9194e-06	3.9076e-06	5.62405e-06	1.09049e-05	0.000691405	0.00101804	0.00100204	0.000810182	0.000708074	0.00102814	4.87852e-06	5.0952e-06	9.80525e-06	1.11225e-06	3.54056e-06	0.00105529	0.000937754	2.44955e-07	4.14103e-06	4.84668e-06	2.57907e-06	2.23887e-06	8.89168e-06	2.42381e-05	1.4692e-05	1.85567e-05	1.49805e-05	1.00521e-05
28118	Bacteria	Bacteroidetes	Bacteroidia	Bacteroidales	Odoribacteraceae	Bacteroidetes-Bacteroidales-Odoribacteraceae-Odoribacter	Odoribacter splanchnicus	2.06174e-06	9.36041e-07	1.993e-06	0	2.04943e-06	7.90942e-06	8.07066e-06	2.88306e-07	3.20369e-06	1.67702e-06	1.97313e-06	1.9538e-06	2.10902e-06	1.09049e-05	0.000270283	0.000419826	0.000391875	0.000297198	0.000263881	0.000439018	7.22743e-07	5.2709e-07	2.77507e-06	5.56124e-07	1.47523e-07	0.000383	0.000366389	0	1.33582e-07	3.3814e-07	6.72801e-07	3.73145e-07	1.03736e-06	1.12445e-06	1.60276e-06	7.3058e-07	1.33584e-06	4.37046e-07
28119	Bacteria	Bacteroidetes	Bacteroidia	Bacteroidales	Bacteroidaceae	Bacteroidetes-Bacteroidales-Bacteroidaceae-Bacteroides	Bacteroides zoogleoformans	0	0	5.69429e-07	5.38202e-07	3.41572e-07	0	0	2.88306e-07	0	2.79503e-07	0	0	4.68671e-07	4.19418e-07	0	0	0	0	0	0	0	0	0	0	0	0	0	0	0	2.25427e-07	0	0	1.48195e-07	1.24939e-07	0	0	9.54173e-08	0
28124	Bacteria	Bacteroidetes	Bacteroidia	Bacteroidales	Porphyromonadaceae	Bacteroidetes-Bacteroidales-Porphyromonadaceae-Porphyromonas	Porphyromonas endodontalis	0	0	2.84714e-07	5.38202e-07	3.41572e-07	0	0	2.88306e-07	8.00922e-07	0	0	3.9076e-07	0	0	0	0	0	0	0	0	0	0	0	0	0	0	0	1.22478e-07	0	0	0	0	0	0	0	0	0	0
28125	Bacteria	Bacteroidetes	Bacteroidia	Bacteroidales	Prevotellaceae	Bacteroidetes-Bacteroidales-Prevotellaceae-Prevotella	Prevotella bivia	0	0	0	0	0	0	0	0	2.66974e-07	2.79503e-07	1.97313e-07	0	0	0	0	0	0	1.19022e-07	0	0	0	0	0	0	0	0	0	0	0	0	0	0	0	0	1.33563e-07	0	0	0
28127	Bacteria	Bacteroidetes	Bacteroidia	Bacteroidales	Prevotellaceae	Bacteroidetes-Bacteroidales-Prevotellaceae-Prevotella	Prevotella buccalis	0	0	0	0	3.41572e-07	0	4.03533e-07	0	0	0	0	0	2.34336e-07	0	0	0	0	0	0	0	0	0	0	0	0	1.21549e-07	0	0	0	0	0	0	0	0	0	0	0	0
28128	Bacteria	Bacteroidetes	Bacteroidia	Bacteroidales	Prevotellaceae	Bacteroidetes-Bacteroidales-Prevotellaceae-Prevotella	Prevotella corporis	5.15434e-07	1.56007e-06	2.84714e-07	0	6.83144e-07	8.32571e-07	1.2106e-06	0	8.00922e-07	0	0	0	7.03007e-07	1.25825e-06	1.39537e-07	1.73196e-07	0	2.38044e-07	0	3.22808e-07	0	0	1.85005e-07	1.85375e-07	4.4257e-07	0	0	2.44955e-07	1.33582e-07	1.12713e-07	4.48534e-07	0	0	2.49877e-07	2.67127e-07	2.92232e-07	5.72504e-07	2.18523e-07
28129	Bacteria	Bacteroidetes	Bacteroidia	Bacteroidales	Prevotellaceae	Bacteroidetes-Bacteroidales-Prevotellaceae-Prevotella	Prevotella denticola	5.15434e-07	0	5.69429e-07	0	0	0	0	0	5.33948e-07	2.79503e-07	0	0	0	0	1.39537e-07	0	0	0	0	0	0	0	0	0	0	0	1.40973e-07	1.22478e-07	0	0	0	0	4.44584e-07	0	0	0	9.54173e-08	0
28131	Bacteria	Bacteroidetes	Bacteroidia	Bacteroidales	Prevotellaceae	Bacteroidetes-Bacteroidales-Prevotellaceae-Prevotella	Prevotella intermedia	0	3.12014e-07	0	0	3.41572e-07	0	1.61413e-06	0	0	0	0	0	0	4.19418e-07	0	0	0	0	0	3.22808e-07	0	0	0	0	1.47523e-07	0	0	0	0	1.12713e-07	0	0	0	0	1.33563e-07	0	1.90835e-07	0
28132	Bacteria	Bacteroidetes	Bacteroidia	Bacteroidales	Prevotellaceae	Bacteroidetes-Bacteroidales-Prevotellaceae-Prevotella	Prevotella melaninogenica	2.57717e-07	9.36041e-07	2.84714e-07	5.38202e-07	6.83144e-07	4.16285e-07	0	5.76613e-07	2.66974e-07	2.79503e-07	3.94627e-07	0	4.68671e-07	8.38835e-07	0	1.73196e-07	0	0	0	3.22808e-07	0	0	0	0	1.47523e-07	0	0	0	0	0	0	0	0	2.49877e-07	0	1.46116e-07	9.54173e-08	1.09262e-07
28133	Bacteria	Bacteroidetes	Bacteroidia	Bacteroidales	Prevotellaceae	Bacteroidetes-Bacteroidales-Prevotellaceae-Prevotella	Prevotella nigrescens	0	3.12014e-07	5.69429e-07	1.0764e-06	3.41572e-07	0	0	0	0	8.3851e-07	1.97313e-07	0	2.34336e-07	4.19418e-07	0	0	0	2.38044e-07	1.55041e-07	3.22808e-07	0	0	0	0	0	0	0	0	0	1.12713e-07	1.12133e-07	0	0	2.49877e-07	1.33563e-07	1.46116e-07	0	0
28135	Bacteria	Bacteroidetes	Bacteroidia	Bacteroidales	Prevotellaceae	Bacteroidetes-Bacteroidales-Prevotellaceae-Prevotella	Prevotella oris	0	0	2.84714e-07	0	3.41572e-07	0	0	0	0	0	0	0	0	0	0	0	0	0	0	0	0	0	0	0	0	0	0	0	0	0	0	0	0	0	0	0	0	0
28137	Bacteria	Bacteroidetes	Bacteroidia	Bacteroidales	Prevotellaceae	Bacteroidetes-Bacteroidales-Prevotellaceae-Prevotella	Prevotella veroralis	0	0	0	0	0	0	0	0	0	0	0	0	0	0	0	0	0	0	0	0	0	0	0	0	0	0	0	0	0	0	0	0	0	0	0	0	0	1.09262e-07
28144	Bacteria	Proteobacteria	Gammaproteobacteria	Enterobacterales	Enterobacteriaceae	Proteobacteria-Enterobacterales-Enterobacteriaceae-Salmonella	Salmonella enterica	2.57717e-07	3.12014e-07	0	0	0	4.16285e-07	4.03533e-07	0	2.66974e-07	0	0	0	0	0	0	0	0	0	1.55041e-07	0	0	1.75697e-07	0	0	0	0	0	0	0	0	0	0	0	0	0	0	0	0
28173	Bacteria	Proteobacteria	Gammaproteobacteria	Vibrionales	Vibrionaceae	Proteobacteria-Vibrionales-Vibrionaceae-Vibrio	Vibrio nigripulchritudo	0	0	0	0	0	0	0	0	2.66974e-07	0	0	0	0	0	0	0	0	0	0	0	0	0	0	0	0	0	0	0	0	0	0	0	0	0	0	0	0	0
28189	Bacteria	Bacteroidetes	Flavobacteriia	Flavobacteriales	Flavobacteriaceae	Bacteroidetes-Flavobacteriales-Flavobacteriaceae-Capnocytophaga	Capnocytophaga cynodegmi	0	0	0	0	0	0	0	0	0	0	0	0	0	0	0	0	0	0	0	0	0	0	0	0	0	0	0	0	0	0	0	0	0	0	0	0	0	1.09262e-07
28196	Bacteria	Proteobacteria	Epsilonproteobacteria	Campylobacterales	Arcobacteraceae	Proteobacteria-Campylobacterales-Arcobacteraceae-Arcobacter	unclassified	0	0	0	0	0	0	0	0	2.66974e-07	0	1.97313e-07	0	0	0	1.39537e-07	0	0	0	0	0	0	0	0	0	0	0	0	0	0	0	0	0	0	0	0	0	0	0
28198	Bacteria	Proteobacteria	Epsilonproteobacteria	Campylobacterales	Arcobacteraceae	Proteobacteria-Campylobacterales-Arcobacteraceae-Aliarcobacter	Aliarcobacter cryaerophilus	0	0	0	0	0	0	0	0	0	0	0	0	0	0	1.39537e-07	0	0	0	0	0	0	0	0	0	0	0	0	0	0	0	0	0	0	0	0	0	0	0
28202	Bacteria	Proteobacteria	Oligoflexia	Bacteriovoracales	Bacteriovoracaceae	Proteobacteria-Bacteriovoracales-Bacteriovoracaceae-Peredibacter	Peredibacter starrii	0	0	0	0	0	1.24886e-06	0	0	0	0	0	0	0	0	0	0	0	0	0	0	0	0	0	0	0	0	0	0	0	0	0	0	0	0	0	0	0	0
28211	Bacteria	Proteobacteria	Alphaproteobacteria	unclassified	unclassified	Proteobacteria-unclassified-unclassified-unclassified	unclassified	9.27781e-06	2.58971e-05	3.13186e-05	8.12684e-05	3.96224e-05	4.53751e-05	7.38466e-05	3.02722e-05	4.56526e-05	3.35404e-05	2.50588e-05	4.57189e-05	2.81203e-05	4.32e-05	7.25591e-06	1.09113e-05	6.60952e-06	6.07011e-06	6.20166e-06	1.25895e-05	5.0592e-06	1.12446e-05	5.36514e-06	1.13079e-05	1.13593e-05	3.40337e-06	7.75353e-06	5.14406e-06	5.34326e-06	5.63567e-06	1.18861e-05	8.95547e-06	4.59404e-06	1.37433e-06	3.87334e-06	8.62085e-06	4.19836e-06	2.95006e-06
28214	Bacteria	Proteobacteria	Alphaproteobacteria	Sphingomonadales	Sphingomonadaceae	Proteobacteria-Sphingomonadales-Sphingomonadaceae-Sphingomonas	Sphingomonas sp.	0	0	0	0	0	0	0	0	0	0	1.97313e-07	0	0	0	0	0	0	0	0	0	0	0	0	0	0	0	0	0	0	0	0	0	0	0	0	0	0	0
28216	Bacteria	Proteobacteria	Betaproteobacteria	unclassified	unclassified	Proteobacteria-unclassified-unclassified-unclassified	unclassified	2.06174e-06	2.80812e-06	3.70129e-06	1.0764e-05	6.83144e-06	7.90942e-06	7.2636e-06	4.90121e-06	9.61106e-06	5.03106e-06	3.94627e-06	5.8614e-06	6.5614e-06	1.13243e-05	5.23263e-05	9.54308e-05	8.00099e-05	4.96321e-05	7.06989e-05	0.000107818	5.42058e-07	7.02787e-07	1.66504e-06	1.483e-06	1.03266e-06	6.53932e-05	3.82038e-05	7.34866e-07	6.67908e-07	1.01442e-06	4.48534e-07	1.24382e-07	2.96389e-07	6.24694e-07	4.0069e-07	1.16893e-06	4.77087e-07	3.27785e-07
28231	Bacteria	Proteobacteria	Deltaproteobacteria	Desulfuromonadales	Geobacteraceae	Proteobacteria-Desulfuromonadales-Geobacteraceae-Geobacter	unclassified	0	0	2.84714e-07	5.38202e-07	0	0	0	0	0	0	0	0	0	0	0	0	0	0	1.55041e-07	0	0	0	0	0	0	0	0	0	1.33582e-07	0	0	0	0	0	0	0	9.54173e-08	0
28251	Bacteria	Bacteroidetes	Flavobacteriia	Flavobacteriales	Weeksellaceae	Bacteroidetes-Flavobacteriales-Weeksellaceae-Ornithobacterium	Ornithobacterium rhinotracheale	0	0	0	0	0	0	4.03533e-07	0	0	0	0	0	0	0	0	0	0	0	0	0	0	0	0	0	0	0	0	0	0	0	1.12133e-07	0	0	0	0	0	0	0
28253	Bacteria	Proteobacteria	Gammaproteobacteria	Oceanospirillales	Oceanospirillaceae	Proteobacteria-Oceanospirillales-Oceanospirillaceae-Marinomonas	unclassified	0	0	0	0	0	0	4.03533e-07	0	0	0	0	0	0	0	0	0	0	0	0	0	0	0	0	0	0	0	0	0	0	0	0	0	0	0	0	0	9.54173e-08	0
28256	Bacteria	Proteobacteria	Gammaproteobacteria	Oceanospirillales	Halomonadaceae	Proteobacteria-Oceanospirillales-Halomonadaceae-unclassified	unclassified	0	3.12014e-07	2.84714e-07	1.0764e-06	3.41572e-07	8.32571e-07	0	2.88306e-07	2.66974e-07	2.79503e-07	1.97313e-07	3.9076e-07	2.34336e-07	0	2.79073e-07	6.92782e-07	3.47869e-07	2.38044e-07	4.65124e-07	9.68423e-07	0	1.75697e-07	0	0	0	0	0	0	0	0	0	0	0	0	0	1.46116e-07	0	0
28264	Bacteria	Actinobacteria	Actinomycetia	Actinomycetales	Actinomycetaceae	Actinobacteria-Actinomycetales-Actinomycetaceae-Arcanobacterium	Arcanobacterium haemolyticum	0	0	0	5.38202e-07	0	0	0	0	0	0	0	0	0	0	0	0	0	0	0	0	0	0	0	0	0	0	0	0	0	0	0	0	0	0	0	0	0	0
28453	Bacteria	Bacteroidetes	Sphingobacteriia	Sphingobacteriales	Sphingobacteriaceae	Bacteroidetes-Sphingobacteriales-Sphingobacteriaceae-Sphingobacterium	unclassified	0	3.12014e-07	0	0	0	0	0	2.88306e-07	2.66974e-07	0	3.94627e-07	0	2.34336e-07	0	0	0	0	0	1.55041e-07	0	0	0	0	1.85375e-07	0	0	0	0	0	4.50854e-07	0	0	0	1.24939e-07	1.33563e-07	0	1.90835e-07	0
28454	Bacteria	Bacteroidetes	Sphingobacteriia	Sphingobacteriales	Sphingobacteriaceae	Bacteroidetes-Sphingobacteriales-Sphingobacteriaceae-Sphingobacterium	Sphingobacterium multivorum	0	3.12014e-07	0	0	0	0	0	5.76613e-07	0	0	0	0	4.68671e-07	0	0	0	0	0	0	0	0	0	0	0	0	0	1.40973e-07	0	1.33582e-07	2.25427e-07	0	0	0	0	0	0	2.86252e-07	0
28894	Bacteria	Actinobacteria	Actinomycetia	Streptomycetales	Streptomycetaceae	Actinobacteria-Streptomycetales-Streptomycetaceae-Streptomyces	Streptomyces nitrosporeus	0	0	0	0	3.41572e-07	0	0	0	0	0	0	0	0	0	0	0	0	0	0	0	0	0	0	0	0	0	0	0	0	0	0	0	0	0	0	0	0	0
28895	Bacteria	Firmicutes	Clostridia	Thermoanaerobacterales	Thermoanaerobacterales Family III. Incertae Sedis	Firmicutes-Thermoanaerobacterales-Thermoanaerobacterales Family III. Incertae Sedis-Thermoanaerobacterium	unclassified	0	0	5.69429e-07	0	1.36629e-06	4.16285e-07	1.2106e-06	0	2.66974e-07	0	1.97313e-07	3.9076e-07	0	0	2.79073e-07	0	0	1.19022e-07	0	0	0	0	1.85005e-07	0	0	0	1.40973e-07	0	0	0	0	0	0	3.74816e-07	1.33563e-07	0	0	0
28898	Bacteria	Proteobacteria	Epsilonproteobacteria	Campylobacterales	Campylobacteraceae	Proteobacteria-Campylobacterales-Campylobacteraceae-Campylobacter	Campylobacter helveticus	0	0	0	0	0	0	0	0	0	0	0	0	0	0	0	0	0	0	0	0	0	1.75697e-07	0	0	0	0	0	0	0	0	0	0	0	0	0	0	0	0
28901	Bacteria	Proteobacteria	Gammaproteobacteria	Enterobacterales	Enterobacteriaceae	Proteobacteria-Enterobacterales-Enterobacteriaceae-Salmonella	Salmonella enterica	0	0	0	0	0	0	0	0	0	0	0	0	0	0	0	0	0	0	0	0	1.80686e-07	0	0	0	0	0	0	0	0	0	0	0	0	0	0	0	0	0
29314	Bacteria	Actinobacteria	Actinomycetia	Corynebacteriales	Mycobacteriaceae	Actinobacteria-Corynebacteriales-Mycobacteriaceae-Mycolicibacter	Mycolicibacter hiberniae	0	3.12014e-07	2.84714e-07	0	0	0	0	0	0	0	0	0	0	0	0	0	0	0	0	0	0	0	0	0	0	0	0	0	0	0	0	1.24382e-07	0	0	0	0	0	0
29330	Bacteria	Firmicutes	Bacilli	Bacillales	Alicyclobacillaceae	Firmicutes-Bacillales-Alicyclobacillaceae-Alicyclobacillus	unclassified	2.57717e-07	0	2.84714e-07	5.38202e-07	3.41572e-07	0	0	2.88306e-07	0	0	0	0	0	4.19418e-07	1.39537e-07	0	3.47869e-07	0	0	0	0	0	0	0	2.95046e-07	0	0	0	0	0	1.12133e-07	0	0	0	0	0	0	0
29341	Bacteria	Firmicutes	Clostridia	Eubacteriales	Clostridiaceae	Firmicutes-Eubacteriales-Clostridiaceae-Clostridium	Clostridium argentinense	7.73151e-07	0	5.69429e-07	1.6146e-06	0	2.914e-06	1.61413e-06	2.88306e-06	2.66974e-06	1.39752e-06	1.38119e-06	3.9076e-07	1.87468e-06	0	0	0	0	0	0	0	0	0	0	3.70749e-07	0	0	1.40973e-07	0	0	0	0	0	0	0	0	0	0	0
29347	Bacteria	Firmicutes	Clostridia	Eubacteriales	Lachnospiraceae	Firmicutes-Eubacteriales-Lachnospiraceae-Lachnoclostridium	[Clostridium] scindens	0.00252743	0.00465462	0.00167355	0.0121117	0.00290234	0.00284989	0.00859768	0.00253018	0.00258538	0.00379482	0.00166829	0.00687425	0.00195787	0.00587688	0.000947175	0.000639438	0.000738179	0.000453592	0.000315974	0.00233874	0.00102666	0.00248312	0.00117922	0.00214923	0.00214484	0.000495311	0.00127637	0.000632842	0.00084664	0.000628152	0.00194686	0.00191908	0.00119919	0.000411798	0.000783616	0.00118149	0.000325946	0.000249116
29375	Bacteria	Firmicutes	Clostridia	Eubacteriales	Lachnospiraceae	Firmicutes-Eubacteriales-Lachnospiraceae-Lacrimispora	Lacrimispora xylanolytica	0	3.43215e-06	1.13886e-06	4.30561e-06	9.90559e-06	2.08143e-06	2.01767e-06	0	2.66974e-06	1.67702e-06	1.38119e-06	1.17228e-06	4.68671e-07	5.45243e-06	8.3722e-07	6.92782e-07	5.21804e-07	2.38044e-07	0	1.93685e-06	1.80686e-07	1.75697e-06	0	5.56124e-07	4.4257e-07	2.43098e-07	4.2292e-07	2.44955e-07	2.67163e-07	2.25427e-07	3.364e-07	2.48763e-07	8.89168e-07	7.49632e-07	5.34253e-07	2.92232e-07	4.77087e-07	2.18523e-07
29378	Bacteria	Firmicutes	Bacilli	Bacillales	Staphylococcaceae	Firmicutes-Bacillales-Staphylococcaceae-Staphylococcus	Staphylococcus arlettae	0	0	0	0	3.41572e-07	0	0	0	0	0	0	0	0	8.38835e-07	0	0	0	0	0	0	0	1.75697e-07	0	0	0	0	0	0	0	0	0	0	0	0	0	0	0	0
29380	Bacteria	Firmicutes	Bacilli	Bacillales	Staphylococcaceae	Firmicutes-Bacillales-Staphylococcaceae-Staphylococcus	Staphylococcus caprae	0	0	0	0	0	0	0	0	0	0	0	0	0	0	0	0	1.73935e-07	0	0	0	0	0	0	0	0	0	0	0	0	0	0	0	0	0	0	0	0	0
29385	Bacteria	Firmicutes	Bacilli	Bacillales	Staphylococcaceae	Firmicutes-Bacillales-Staphylococcaceae-Staphylococcus	Staphylococcus saprophyticus	0	6.24027e-07	0	0	0	0	0	5.76613e-07	1.33487e-06	0	7.89254e-07	0	0	0	0	0	0	0	0	0	0	0	0	1.85375e-07	0	0	0	1.22478e-07	0	0	0	0	0	0	0	0	0	0
29388	Bacteria	Firmicutes	Bacilli	Bacillales	Staphylococcaceae	Firmicutes-Bacillales-Staphylococcaceae-Staphylococcus	Staphylococcus capitis	0	0	0	0	2.39101e-06	0	0	0	8.00922e-07	0	0	0	4.68671e-07	0	0	0	1.73935e-07	0	3.10083e-07	0	3.61372e-07	0	0	0	0	0	0	0	0	0	0	0	0	0	0	0	0	0
29389	Bacteria	Firmicutes	Bacilli	Lactobacillales	Streptococcaceae	Firmicutes-Lactobacillales-Streptococcaceae-Streptococcus	Streptococcus alactolyticus	2.57717e-07	6.24027e-07	0	5.38202e-07	0	4.16285e-07	1.61413e-06	8.64919e-07	5.33948e-07	5.59007e-07	0	0	2.34336e-07	4.19418e-06	4.1861e-07	1.55876e-06	1.04361e-06	1.42826e-06	9.30249e-07	5.16492e-06	2.16823e-06	3.33824e-06	3.14508e-06	2.966e-06	4.13065e-06	1.21549e-07	1.97363e-06	1.95964e-06	1.4694e-06	1.80341e-06	6.72801e-07	7.46289e-07	1.48195e-06	7.49632e-07	1.86989e-06	8.76697e-07	6.67921e-07	4.37046e-07
29397	Bacteria	Firmicutes	Bacilli	Lactobacillales	Lactobacillaceae	Firmicutes-Lactobacillales-Lactobacillaceae-Lactobacillus	Lactobacillus delbrueckii	0	0	0	0	0	0	0	0	0	0	0	0	0	0	0	0	0	0	0	0	0	0	0	0	1.47523e-07	0	0	0	0	0	0	0	0	0	0	0	0	0
29419	Bacteria	Proteobacteria	Epsilonproteobacteria	Campylobacterales	Helicobacteraceae	Proteobacteria-Campylobacterales-Helicobacteraceae-Helicobacter	Helicobacter canis	0	0	0	0	0	0	0	0	0	2.79503e-07	0	0	0	0	0	0	0	0	0	0	0	0	0	0	0	0	0	0	0	0	0	0	0	0	0	0	0	0
29447	Bacteria	Proteobacteria	Gammaproteobacteria	Xanthomonadales	Xanthomonadaceae	Proteobacteria-Xanthomonadales-Xanthomonadaceae-Xanthomonas	Xanthomonas albilineans	0	0	2.84714e-07	0	0	1.24886e-06	0	2.88306e-07	5.33948e-07	2.79503e-07	0	0	0	0	0	0	0	0	0	0	0	0	0	0	0	0	0	0	0	0	0	0	0	0	0	0	0	0
29448	Bacteria	Proteobacteria	Alphaproteobacteria	Hyphomicrobiales	Nitrobacteraceae	Proteobacteria-Hyphomicrobiales-Nitrobacteraceae-Bradyrhizobium	Bradyrhizobium elkanii	0	0	0	0	0	0	0	0	0	0	0	0	0	0	0	0	1.73935e-07	0	0	0	0	0	0	0	0	0	0	0	0	0	2.24267e-07	0	0	0	0	0	0	0
29465	Bacteria	Firmicutes	Negativicutes	Veillonellales	Veillonellaceae	Firmicutes-Veillonellales-Veillonellaceae-Veillonella	unclassified	0	0	0	1.0764e-06	0	0	8.07066e-07	5.76613e-07	2.66974e-07	0	0	0	0	0	0	0	3.47869e-07	0	0	0	0	0	0	0	1.47523e-07	0	1.40973e-07	0	0	0	1.12133e-07	0	0	0	0	0	0	0
29466	Bacteria	Firmicutes	Negativicutes	Veillonellales	Veillonellaceae	Firmicutes-Veillonellales-Veillonellaceae-Veillonella	Veillonella parvula	0	0	0	0	0	0	0	0	0	0	0	0	0	0	2.79073e-07	0	0	0	0	0	0	0	0	0	0	1.21549e-07	0	1.22478e-07	0	0	0	3.73145e-07	0	0	0	0	0	0
29484	Bacteria	Proteobacteria	Gammaproteobacteria	Enterobacterales	Yersiniaceae	Proteobacteria-Enterobacterales-Yersiniaceae-Yersinia	Yersinia frederiksenii	0	0	0	0	0	0	0	0	0	0	0	0	0	0	1.39537e-07	0	0	0	0	0	0	0	0	0	0	0	0	0	0	0	0	0	0	0	0	0	0	0
29489	Bacteria	Proteobacteria	Gammaproteobacteria	Aeromonadales	Aeromonadaceae	Proteobacteria-Aeromonadales-Aeromonadaceae-Aeromonas	Aeromonas enteropelogenes	0	0	0	0	0	0	0	0	0	2.79503e-07	1.97313e-07	3.9076e-07	0	0	0	0	0	0	0	0	0	0	0	0	0	0	0	0	0	0	0	0	0	0	0	0	0	0
29521	Bacteria	Spirochaetes	Spirochaetia	Brachyspirales	Brachyspiraceae	Spirochaetes-Brachyspirales-Brachyspiraceae-Brachyspira	unclassified	2.57717e-07	3.12014e-07	0	0	0	0	0	0	0	0	0	0	2.34336e-07	0	0	0	0	0	0	0	0	0	0	0	0	0	0	0	0	0	1.12133e-07	0	0	0	0	0	0	0
29542	Bacteria	Proteobacteria	Deltaproteobacteria	Desulfuromonadales	Syntrophotaleaceae	Proteobacteria-Desulfuromonadales-Syntrophotaleaceae-Syntrophotalea	Syntrophotalea acetylenica	0	0	0	0	0	0	0	0	0	0	0	0	0	4.19418e-07	0	0	0	0	0	0	0	0	0	0	0	0	0	0	0	0	0	0	0	0	0	0	0	0
29546	Bacteria	Proteobacteria	Deltaproteobacteria	Desulfovibrionales	Desulfovibrionaceae	Proteobacteria-Desulfovibrionales-Desulfovibrionaceae-Lawsonia	Lawsonia intracellularis	0	9.36041e-07	0	1.0764e-06	0	0	0	0	0	0	0	0	0	0	1.39537e-07	0	1.39148e-06	3.57066e-07	0	3.22808e-07	0	5.2709e-07	0	1.85375e-07	2.95046e-07	3.64646e-07	1.40973e-07	1.22478e-07	6.67908e-07	1.12713e-07	0	2.48763e-07	1.48195e-07	0	0	0	0	0
29547	Bacteria	Proteobacteria	Epsilonproteobacteria	unclassified	unclassified	Proteobacteria-unclassified-unclassified-unclassified	unclassified	0	0	0	0	0	0	0	0	2.66974e-07	0	0	0	0	0	0	0	0	0	0	0	0	0	0	0	0	0	0	0	0	0	0	0	0	0	0	0	0	0
29549	Bacteria	Bacteroidetes	unclassified	Bacteroidetes Order II. Incertae sedis	Rhodothermaceae	Bacteroidetes-Bacteroidetes Order II. Incertae sedis-Rhodothermaceae-Rhodothermus	Rhodothermus marinus	0	0	0	0	0	0	4.03533e-07	0	0	0	0	3.9076e-07	0	4.19418e-07	0	0	0	0	0	0	0	0	0	0	0	0	0	0	0	0	2.24267e-07	0	0	0	0	0	0	0
29552	Bacteria	Tenericutes	Mollicutes	Acholeplasmatales	Acholeplasmataceae	Tenericutes-Acholeplasmatales-Acholeplasmataceae-Haploplasma	Haploplasma axanthum	0	0	0	0	0	0	8.07066e-07	0	2.66974e-07	0	0	7.8152e-07	2.34336e-07	4.19418e-07	0	0	0	0	0	0	0	0	0	0	0	0	0	0	0	0	0	0	1.48195e-07	0	0	0	0	0
29553	Bacteria	Tenericutes	Mollicutes	Mycoplasmatales	Mycoplasmataceae	Tenericutes-Mycoplasmatales-Mycoplasmataceae-Mycoplasmopsis	Mycoplasmopsis bovirhinis	0	0	0	0	0	0	0	0	2.66974e-07	0	0	0	0	0	0	0	0	0	0	0	0	0	0	0	0	0	0	0	0	0	0	0	0	0	0	0	0	0
29570	Bacteria	Proteobacteria	Gammaproteobacteria	Oceanospirillales	Halomonadaceae	Proteobacteria-Oceanospirillales-Halomonadaceae-Halomonas	Halomonas meridiana	0	0	0	0	0	0	0	0	0	0	0	0	0	4.19418e-07	0	0	0	0	0	0	0	0	0	0	0	0	0	0	0	0	0	0	0	0	0	0	0	0
29580	Bacteria	Proteobacteria	Betaproteobacteria	Burkholderiales	Oxalobacteraceae	Proteobacteria-Burkholderiales-Oxalobacteraceae-Janthinobacterium	unclassified	0	0	0	0	0	0	0	0	0	0	0	0	0	4.19418e-07	0	0	3.47869e-07	0	0	0	0	0	0	0	0	0	0	0	0	0	0	0	1.48195e-07	0	0	0	0	0
31953	Bacteria	Actinobacteria	Actinomycetia	Bifidobacteriales	Bifidobacteriaceae	Actinobacteria-Bifidobacteriales-Bifidobacteriaceae-unclassified	unclassified	5.61823e-05	0.000107021	0.000116163	2.26045e-05	4.4746e-05	0.000137374	0.000110568	0.000302433	0.000189552	0.00025351	0.000157062	0.000199678	0.000263862	3.98447e-05	1.60467e-05	2.82309e-05	3.2004e-05	1.94006e-05	1.73646e-05	0.000107495	0	1.75697e-07	2.59007e-06	0	1.47523e-07	0	0	2.44955e-07	0	0	1.12133e-07	1.24382e-07	2.07473e-06	1.23689e-05	1.73632e-05	9.49755e-06	0	0
31954	Bacteria	Actinobacteria	Actinomycetia	Bifidobacteriales	Bifidobacteriaceae	Actinobacteria-Bifidobacteriales-Bifidobacteriaceae-Bifidobacterium	Bifidobacterium pseudolongum	0.000359773	0.000608739	0.000704099	0.000105488	0.000289312	0.000798435	0.000614985	0.00187341	0.00113357	0.00141373	0.000988935	0.00117267	0.00167667	0.000233616	0.000118048	0.000205064	0.00019185	9.90262e-05	0.000135661	0.000653362	0	3.51393e-07	1.12853e-05	0	2.95046e-07	0	0	4.89911e-07	0	1.12713e-07	2.24267e-06	1.74134e-06	7.40974e-06	7.98358e-05	0.000103378	7.48114e-05	9.54173e-08	1.09262e-07
31957	Bacteria	Actinobacteria	Actinomycetia	Propionibacteriales	Propionibacteriaceae	Actinobacteria-Propionibacteriales-Propionibacteriaceae-unclassified	unclassified	0	0	2.84714e-07	0	0	4.16285e-07	0	0	0	0	1.97313e-07	0	0	0	0	0	3.47869e-07	1.19022e-07	0	0	0	1.75697e-07	0	0	2.95046e-07	0	2.81947e-07	0	5.34326e-07	1.12713e-07	0	0	0	1.24939e-07	1.33563e-07	0	9.54173e-08	0
31958	Bacteria	Actinobacteria	Actinomycetia	Pseudonocardiales	Pseudonocardiaceae	Actinobacteria-Pseudonocardiales-Pseudonocardiaceae-Amycolatopsis	Amycolatopsis orientalis	0	0	0	0	0	0	0	0	0	0	0	0	0	0	0	0	0	0	0	3.22808e-07	0	0	0	0	0	0	0	0	0	0	0	0	0	0	0	0	0	0
31963	Bacteria	Actinobacteria	Actinomycetia	Micrococcales	Microbacteriaceae	Actinobacteria-Micrococcales-Microbacteriaceae-Clavibacter	Clavibacter michiganensis	0	0	0	0	0	0	0	0	0	0	0	0	0	0	1.39537e-07	0	0	0	0	0	0	0	0	0	0	0	0	0	0	0	0	1.24382e-07	0	0	0	0	0	0
31965	Bacteria	Actinobacteria	Actinomycetia	Micrococcales	Microbacteriaceae	Actinobacteria-Micrococcales-Microbacteriaceae-Clavibacter	Clavibacter michiganensis	0	6.24027e-07	5.69429e-07	0	0	2.08143e-06	0	0	0	0	9.86567e-07	0	0	0	0	0	0	0	0	0	0	0	0	0	0	0	0	0	0	0	0	0	0	0	0	0	0	0
31969	Bacteria	Tenericutes	Mollicutes	unclassified	unclassified	Tenericutes-unclassified-unclassified-unclassified	unclassified	5.41206e-06	9.98444e-06	4.55543e-06	1.29168e-05	9.56402e-06	6.24428e-06	4.43886e-06	6.63105e-06	8.00922e-06	4.47206e-06	1.97313e-06	8.98749e-06	1.87468e-06	5.87185e-06	1.39537e-07	1.73196e-07	3.47869e-07	2.38044e-07	0	9.68423e-07	3.61372e-07	1.58127e-06	2.22006e-06	2.2245e-06	1.03266e-06	1.21549e-07	5.63893e-07	2.44955e-07	4.00745e-07	7.88994e-07	0	0	2.96389e-07	2.49877e-07	2.67127e-07	2.92232e-07	0	0
31977	Bacteria	Firmicutes	Negativicutes	Veillonellales	Veillonellaceae	Firmicutes-Veillonellales-Veillonellaceae-unclassified	unclassified	2.57717e-07	0	2.84714e-07	2.15281e-06	3.41572e-07	0	1.2106e-06	0	1.86882e-06	8.3851e-07	3.94627e-07	1.17228e-06	7.03007e-07	8.38835e-07	0	1.73196e-07	0	0	0	0	0	0	0	1.85375e-07	0	0	0	1.22478e-07	0	1.12713e-07	0	0	2.96389e-07	1.24939e-07	0	0	0	0
31979	Bacteria	Firmicutes	Clostridia	Eubacteriales	Clostridiaceae	Firmicutes-Eubacteriales-Clostridiaceae-unclassified	unclassified	2.88643e-05	4.21218e-05	0.000117302	0.00042195	0.000240467	0.000936642	0.000728377	0.000323191	0.000163121	0.000268882	8.72126e-05	6.72108e-05	0.000157708	7.17204e-05	6.23729e-05	3.72371e-05	6.1225e-05	6.59381e-05	3.86053e-05	6.52071e-05	9.17884e-05	0.000161465	0.000170204	0.000124201	9.85455e-05	2.13926e-05	6.24512e-05	6.36884e-06	7.48057e-06	1.22858e-05	7.40081e-06	9.82614e-06	6.37237e-06	2.2489e-06	6.14391e-06	8.1825e-06	6.10671e-06	6.88348e-06
31989	Bacteria	Proteobacteria	Alphaproteobacteria	Rhodobacterales	Rhodobacteraceae	Proteobacteria-Rhodobacterales-Rhodobacteraceae-unclassified	unclassified	0	0	0	0	0	0	8.07066e-07	0	5.33948e-07	0	0	0	0	0	0	0	0	0	0	0	0	0	0	0	0	0	0	0	1.33582e-07	0	0	0	0	0	0	0	0	0
31998	Bacteria	Proteobacteria	Alphaproteobacteria	Hyphomicrobiales	Methylobacteriaceae	Proteobacteria-Hyphomicrobiales-Methylobacteriaceae-Methylobacterium	Methylobacterium radiotolerans	0	0	2.84714e-07	0	0	0	0	0	0	0	0	3.9076e-07	0	0	0	5.19587e-07	0	1.0712e-06	3.10083e-07	0	1.80686e-07	0	0	0	0	1.21549e-07	0	6.12388e-07	2.67163e-07	2.25427e-07	7.84934e-07	0	2.96389e-07	0	0	0	0	1.09262e-07
32008	Bacteria	Proteobacteria	Betaproteobacteria	Burkholderiales	Burkholderiaceae	Proteobacteria-Burkholderiales-Burkholderiaceae-Burkholderia	unclassified	0	0	0	0	0	0	0	0	2.66974e-07	0	0	0	0	0	0	0	0	0	0	0	0	0	0	0	0	0	0	0	0	0	0	0	0	0	0	0	0	0
32033	Bacteria	Proteobacteria	Gammaproteobacteria	Xanthomonadales	Xanthomonadaceae	Proteobacteria-Xanthomonadales-Xanthomonadaceae-unclassified	unclassified	5.15434e-07	2.49611e-06	5.69429e-07	2.69101e-06	1.36629e-06	1.24886e-06	2.4212e-06	4.32459e-06	7.74225e-06	1.11801e-06	2.56508e-06	7.8152e-07	2.10902e-06	2.09709e-06	8.3722e-07	5.19587e-07	3.47869e-07	3.57066e-07	3.10083e-07	6.45615e-07	1.80686e-07	0	1.85005e-07	1.85375e-07	0	2.43098e-07	1.40973e-07	3.67433e-07	0	1.12713e-07	1.12133e-07	1.24382e-07	0	1.24939e-07	1.33563e-07	0	9.54173e-08	0
32067	Bacteria	Fusobacteria	Fusobacteriia	Fusobacteriales	Leptotrichiaceae	Fusobacteria-Fusobacteriales-Leptotrichiaceae-Leptotrichia	unclassified	0	0	2.84714e-07	0	0	0	4.03533e-07	0	0	8.3851e-07	1.97313e-07	0	4.68671e-07	0	0	1.73196e-07	0	1.19022e-07	0	0	0	0	0	0	1.47523e-07	0	0	0	0	0	0	0	0	0	0	0	0	0
32207	Bacteria	Actinobacteria	Actinomycetia	Micrococcales	Micrococcaceae	Actinobacteria-Micrococcales-Micrococcaceae-Rothia	unclassified	0	0	0	0	0	0	0	0	0	0	0	0	0	0	1.39537e-07	0	0	0	0	0	0	0	0	0	0	0	0	0	0	0	0	0	0	0	0	0	0	0
33007	Bacteria	Actinobacteria	Actinomycetia	Actinomycetales	Actinomycetaceae	Actinobacteria-Actinomycetales-Actinomycetaceae-Winkia	Winkia neuii	0	0	0	0	0	0	4.03533e-07	0	0	0	0	0	0	0	0	0	0	0	0	0	0	0	0	0	0	0	0	0	0	0	0	0	0	0	0	0	0	0
33008	Bacteria	Actinobacteria	Actinomycetia	Corynebacteriales	Nocardiaceae	Actinobacteria-Corynebacteriales-Nocardiaceae-Rhodococcus	Rhodococcus globerulus	0	0	0	0	0	0	0	0	0	0	0	3.9076e-07	0	0	0	0	0	0	0	0	0	0	0	0	0	0	0	0	0	0	0	0	0	0	0	0	0	0
33010	Bacteria	Actinobacteria	Actinomycetia	Propionibacteriales	Propionibacteriaceae	Actinobacteria-Propionibacteriales-Propionibacteriaceae-Cutibacterium	Cutibacterium avidum	1.5463e-06	3.12014e-06	4.84014e-06	5.38202e-07	1.36629e-06	2.914e-06	3.22827e-06	1.00907e-05	8.00922e-06	9.50312e-06	6.51135e-06	5.07988e-06	1.05451e-05	0	5.58147e-07	1.90515e-06	6.95739e-07	4.76087e-07	3.10083e-07	5.48773e-06	0	0	0	0	0	0	0	0	0	0	0	0	0	1.24939e-06	9.34943e-07	4.38348e-07	0	0
33011	Bacteria	Actinobacteria	Actinomycetia	Propionibacteriales	Propionibacteriaceae	Actinobacteria-Propionibacteriales-Propionibacteriaceae-Cutibacterium	Cutibacterium granulosum	0	0	2.84714e-07	0	0	4.16285e-07	0	5.76613e-07	0	0	0	0	0	0	0	0	0	1.19022e-07	0	0	0	0	0	0	0	0	0	0	0	0	0	0	0	0	0	0	0	0
33014	Bacteria	Actinobacteria	Actinomycetia	Micrococcales	Microbacteriaceae	Actinobacteria-Micrococcales-Microbacteriaceae-Clavibacter	Clavibacter michiganensis	0	0	0	0	0	0	0	0	0	0	0	0	2.34336e-07	4.19418e-07	0	0	0	0	0	0	0	0	0	0	0	0	0	0	0	0	0	0	0	0	0	0	0	0
33024	Bacteria	Firmicutes	Negativicutes	Acidaminococcales	Acidaminococcaceae	Firmicutes-Acidaminococcales-Acidaminococcaceae-Phascolarctobacterium	unclassified	2.57717e-07	0	0	5.38202e-07	0	4.16285e-07	0	0	0	2.79503e-07	0	0	0	8.38835e-07	0	0	0	0	0	0	0	0	0	0	0	0	0	0	0	0	1.12133e-07	0	0	0	1.33563e-07	0	0	0
33025	Bacteria	Firmicutes	Negativicutes	Acidaminococcales	Acidaminococcaceae	Firmicutes-Acidaminococcales-Acidaminococcaceae-Phascolarctobacterium	Phascolarctobacterium faecium	0	3.12014e-07	0	1.0764e-06	0	4.16285e-07	0	0	2.66974e-07	2.79503e-07	0	0	0	0	0	0	0	0	0	0	0	3.51393e-07	0	0	0	1.21549e-07	0	1.22478e-07	0	0	1.12133e-07	0	0	0	0	0	0	0
33033	Bacteria	Firmicutes	Tissierellia	Tissierellales	Peptoniphilaceae	Firmicutes-Tissierellales-Peptoniphilaceae-Parvimonas	Parvimonas micra	0	0	5.69429e-07	0	3.41572e-07	4.16285e-07	4.03533e-07	0	5.33948e-07	5.59007e-07	7.89254e-07	3.9076e-07	4.68671e-07	4.19418e-07	0	0	3.47869e-07	0	6.20166e-07	3.22808e-07	3.61372e-07	0	0	3.70749e-07	8.85139e-07	1.21549e-07	2.81947e-07	0	1.33582e-07	0	0	0	2.96389e-07	0	1.33563e-07	0	0	0
33035	Bacteria	Firmicutes	Clostridia	Eubacteriales	Lachnospiraceae	Firmicutes-Eubacteriales-Lachnospiraceae-Blautia	Blautia producta	0.000210555	0.000929489	0.000273326	0.00119373	0.000372314	0.000239364	0.000537506	0.000169236	0.000180741	0.000273354	0.000183107	0.000543547	0.000225431	0.00121128	8.02336e-05	6.32164e-05	7.35744e-05	4.17767e-05	2.86827e-05	0.000248885	7.2455e-05	0.000205565	9.65724e-05	0.000150895	0.000185879	3.17242e-05	8.69805e-05	0.000112802	0.000153485	9.97514e-05	3.84618e-05	5.54742e-05	5.58694e-05	2.73616e-05	3.35244e-05	5.08484e-05	1.91789e-05	1.71541e-05
33038	Bacteria	Firmicutes	Clostridia	Eubacteriales	Lachnospiraceae	Firmicutes-Eubacteriales-Lachnospiraceae-Mediterraneibacter	[Ruminococcus] gnavus	8.63352e-05	0.000264276	9.90806e-05	0.000409033	0.000178642	0.000202315	0.000530646	8.73568e-05	0.000111061	0.000170218	6.78758e-05	0.000221561	7.96741e-05	0.000543146	6.628e-05	5.85401e-05	5.87899e-05	4.53473e-05	2.57369e-05	0.000205951	2.16823e-05	0.000181319	3.21908e-05	2.91038e-05	3.45204e-05	3.56138e-05	8.54298e-05	2.08212e-05	1.78999e-05	1.96121e-05	3.47614e-05	4.9877e-05	4.25319e-05	6.62175e-06	1.17536e-05	6.86746e-06	8.01505e-06	6.66495e-06
33039	Bacteria	Firmicutes	Clostridia	Eubacteriales	Lachnospiraceae	Firmicutes-Eubacteriales-Lachnospiraceae-Mediterraneibacter	[Ruminococcus] torques	2.13905e-05	3.80657e-05	3.10339e-05	0.000120019	3.96224e-05	4.12123e-05	0.000105322	2.71008e-05	3.52406e-05	3.74535e-05	2.17045e-05	5.93956e-05	2.46052e-05	5.57825e-05	1.25583e-05	1.62804e-05	1.75674e-05	9.99783e-06	1.00777e-05	3.45404e-05	2.04175e-05	4.32214e-05	2.18306e-05	3.54066e-05	4.64698e-05	1.19118e-05	2.32606e-05	1.95964e-05	2.35104e-05	1.72451e-05	6.16734e-06	6.21908e-06	1.20038e-05	2.62371e-06	5.4761e-06	4.09125e-06	9.06464e-06	9.39649e-06
33040	Bacteria	Firmicutes	Bacilli	Lactobacillales	Streptococcaceae	Firmicutes-Lactobacillales-Streptococcaceae-Streptococcus	Streptococcus milleri	0	0	0	0	0	4.16285e-07	1.2106e-06	0	0	0	0	0	0	0	0	1.73196e-07	0	0	0	0	0	0	0	0	0	0	0	0	0	0	0	0	0	0	0	1.46116e-07	0	0
33042	Bacteria	Firmicutes	Clostridia	Eubacteriales	Lachnospiraceae	Firmicutes-Eubacteriales-Lachnospiraceae-Coprococcus	unclassified	6.18521e-06	1.84088e-05	4.55543e-06	3.65977e-05	7.17302e-06	1.37374e-05	3.22827e-05	5.18951e-06	9.61106e-06	8.94411e-06	5.72209e-06	1.40674e-05	5.38972e-06	1.92932e-05	4.60471e-06	4.15669e-06	3.65263e-06	3.45163e-06	2.17058e-06	8.393e-06	3.07166e-06	4.39242e-06	4.25511e-06	2.966e-06	4.27817e-06	1.58013e-06	3.6653e-06	8.57344e-07	4.00745e-06	1.80341e-06	2.13054e-06	2.11449e-06	2.37112e-06	6.24694e-07	9.34943e-07	1.02281e-06	5.72504e-07	4.37046e-07
33043	Bacteria	Firmicutes	Clostridia	Eubacteriales	Lachnospiraceae	Firmicutes-Eubacteriales-Lachnospiraceae-Coprococcus	Coprococcus eutactus	2.31945e-05	0.000103277	3.81517e-05	0.000184065	6.04583e-05	5.57822e-05	9.92692e-05	3.60383e-05	6.00692e-05	4.75156e-05	2.44669e-05	0.000110976	1.57005e-05	0.000118276	7.81406e-06	6.58143e-06	7.13132e-06	9.04566e-06	4.03108e-06	1.42035e-05	8.85361e-06	2.12593e-05	7.03018e-06	7.22962e-06	9.58901e-06	4.4973e-06	8.31742e-06	9.92069e-06	1.80335e-05	1.47655e-05	1.70443e-05	1.24382e-05	1.02254e-05	4.24792e-06	5.4761e-06	1.06665e-05	5.91587e-06	3.49637e-06
33050	Bacteria	Proteobacteria	Alphaproteobacteria	Sphingomonadales	Sphingomonadaceae	Proteobacteria-Sphingomonadales-Sphingomonadaceae-Sphingopyxis	Sphingopyxis macrogoltabida	0	0	0	0	0	0	0	0	0	0	0	0	0	4.19418e-07	0	0	0	0	0	0	0	0	0	0	0	0	0	0	0	0	0	0	0	0	0	0	0	0
33056	Bacteria	Proteobacteria	Betaproteobacteria	unclassified	unclassified	Proteobacteria-unclassified-unclassified-Candidatus Kinetoplastibacterium	Candidatus Kinetoplastibacterium crithidii	0	0	0	0	0	0	0	0	0	0	1.97313e-07	0	0	0	0	0	0	0	0	0	0	0	0	0	0	0	0	0	0	0	0	0	0	0	0	0	0	0
33069	Bacteria	Proteobacteria	Gammaproteobacteria	Pseudomonadales	Pseudomonadaceae	Proteobacteria-Pseudomonadales-Pseudomonadaceae-Pseudomonas	Pseudomonas viridiflava	0	0	0	0	0	0	0	0	0	0	0	0	0	0	0	0	0	0	0	0	0	0	1.85005e-07	0	0	0	0	0	0	0	0	0	0	0	0	0	0	0
33877	Bacteria	Actinobacteria	Actinomycetia	Micrococcales	Microbacteriaceae	Actinobacteria-Micrococcales-Microbacteriaceae-Agromyces	unclassified	0	0	0	0	0	0	0	0	0	0	1.97313e-07	0	0	0	0	0	0	0	0	0	0	0	0	0	0	0	0	0	0	0	0	0	0	0	0	0	0	0
33882	Bacteria	Actinobacteria	Actinomycetia	Micrococcales	Microbacteriaceae	Actinobacteria-Micrococcales-Microbacteriaceae-Microbacterium	unclassified	0	1.87208e-06	3.70129e-06	5.38202e-06	3.07415e-06	1.24886e-06	1.61413e-06	1.15323e-06	2.66974e-06	8.3851e-07	1.18388e-06	3.9076e-07	1.64035e-06	8.38835e-07	0	3.46391e-07	1.73935e-07	5.95109e-07	0	0	0	1.05418e-06	1.85005e-07	0	0	1.21549e-06	2.81947e-07	3.67433e-07	1.33582e-07	5.63567e-07	1.12133e-07	1.24382e-07	2.96389e-07	1.24939e-07	0	1.46116e-07	1.90835e-07	2.18523e-07
33886	Bacteria	Actinobacteria	Actinomycetia	Micrococcales	Microbacteriaceae	Actinobacteria-Micrococcales-Microbacteriaceae-Rathayibacter	unclassified	0	6.24027e-07	0	1.0764e-06	1.36629e-06	8.32571e-07	4.03533e-07	1.15323e-06	1.60184e-06	5.59007e-07	3.94627e-07	0	1.40601e-06	0	0	0	0	0	0	0	0	0	0	0	0	0	0	0	0	0	0	0	0	0	0	0	1.90835e-07	0
33888	Bacteria	Actinobacteria	Actinomycetia	Micrococcales	Microbacteriaceae	Actinobacteria-Micrococcales-Microbacteriaceae-Rathayibacter	Rathayibacter tritici	0	0	0	0	0	0	4.03533e-07	0	0	0	0	0	0	0	0	0	0	0	0	0	0	0	0	0	0	0	0	0	0	0	1.12133e-07	0	0	0	0	0	0	0
33889	Bacteria	Actinobacteria	Actinomycetia	Micrococcales	Brevibacteriaceae	Actinobacteria-Micrococcales-Brevibacteriaceae-Brevibacterium	Brevibacterium casei	0	0	0	0	0	0	0	0	0	0	0	0	0	4.19418e-07	0	0	0	0	0	0	0	0	1.85005e-07	0	0	0	0	0	0	0	1.12133e-07	0	0	0	0	0	0	0
33905	Bacteria	Actinobacteria	Actinomycetia	Bifidobacteriales	Bifidobacteriaceae	Actinobacteria-Bifidobacteriales-Bifidobacteriaceae-Bifidobacterium	Bifidobacterium thermophilum	0	0	0	0	0	0	0	0	0	0	0	0	0	0	0	3.46391e-07	0	0	0	0	0	0	0	3.70749e-07	0	0	0	0	0	0	0	0	0	0	0	0	0	0
33910	Bacteria	Actinobacteria	Actinomycetia	Pseudonocardiales	Pseudonocardiaceae	Actinobacteria-Pseudonocardiales-Pseudonocardiaceae-Amycolatopsis	Amycolatopsis mediterranei	0	0	0	5.38202e-07	0	0	0	0	2.66974e-07	0	0	0	0	0	0	0	0	0	0	0	0	0	0	0	0	0	0	0	0	0	0	0	0	0	0	0	0	0
33914	Bacteria	Actinobacteria	Actinomycetia	Pseudonocardiales	Pseudonocardiaceae	Actinobacteria-Pseudonocardiales-Pseudonocardiaceae-Saccharopolyspora	Saccharopolyspora gregorii	0	0	5.69429e-07	0	6.83144e-07	0	0	0	0	1.11801e-06	0	0	0	0	0	0	0	0	0	0	0	0	0	0	0	0	0	0	0	0	0	0	0	0	0	0	0	0
33923	Bacteria	Tenericutes	Mollicutes	Mycoplasmatales	Mycoplasmataceae	Tenericutes-Mycoplasmatales-Mycoplasmataceae-Mycoplasmopsis	Mycoplasmopsis felis	0	0	0	5.38202e-07	0	0	0	0	0	0	0	0	2.34336e-07	0	0	0	0	0	0	0	0	0	0	0	0	0	0	0	0	0	0	0	0	0	0	0	0	0
33926	Bacteria	Tenericutes	Mollicutes	Acholeplasmatales	Acholeplasmataceae	Tenericutes-Acholeplasmatales-Acholeplasmataceae-Candidatus Phytoplasma	unclassified	2.57717e-07	0	2.84714e-07	0	0	0	4.03533e-07	0	0	0	0	0	0	0	0	0	0	0	0	0	0	0	0	1.85375e-07	1.47523e-07	0	0	0	0	0	0	0	0	0	0	0	0	0
33934	Bacteria	Firmicutes	Bacilli	Bacillales	Bacillaceae	Firmicutes-Bacillales-Bacillaceae-Anoxybacillus	Anoxybacillus flavithermus	0	0	0	0	3.41572e-07	0	0	0	0	2.79503e-07	0	0	0	0	1.39537e-07	0	0	0	1.55041e-07	0	0	0	0	0	0	0	0	0	0	0	1.12133e-07	0	0	0	0	0	0	0
33938	Bacteria	Firmicutes	Bacilli	Bacillales	Bacillaceae	Firmicutes-Bacillales-Bacillaceae-Geobacillus	Geobacillus thermocatenulatus	0	0	0	0	0	0	0	0	0	0	0	0	2.34336e-07	0	0	0	0	0	0	0	0	0	0	0	0	0	0	0	0	0	0	0	0	0	0	0	0	0
33945	Bacteria	Firmicutes	Bacilli	Lactobacillales	Enterococcaceae	Firmicutes-Lactobacillales-Enterococcaceae-Enterococcus	Enterococcus avium	0	0	0	5.38202e-07	0	0	4.03533e-07	0	0	0	0	0	0	0	0	0	0	0	0	0	0	0	0	0	0	0	0	0	0	0	0	0	0	0	0	0	0	0
33951	Bacteria	Firmicutes	Clostridia	Eubacteriales	Eubacteriaceae	Firmicutes-Eubacteriales-Eubacteriaceae-Acetobacterium	unclassified	0	0	0	1.0764e-06	0	0	4.03533e-07	0	0	2.79503e-07	0	7.8152e-07	0	4.19418e-07	1.39537e-07	0	0	0	0	3.22808e-07	0	0	0	0	0	0	0	2.44955e-07	0	0	0	0	0	0	0	0	0	0
33958	Bacteria	Firmicutes	Bacilli	Lactobacillales	Lactobacillaceae	Firmicutes-Lactobacillales-Lactobacillaceae-unclassified	unclassified	0.00197514	0.000999068	0.00114284	0.000767475	0.000865544	0.00035634	0.000429763	0.000993792	0.00108151	0.00116693	0.000947302	0.000281347	0.000331116	0.000917266	0.000172188	0.000218919	0.000134973	0.000169011	0.000115351	0.000419327	5.23989e-05	3.28553e-05	6.04965e-05	3.37382e-05	2.72918e-05	1.59229e-05	3.7076e-05	2.40056e-05	4.12767e-05	4.82413e-05	2.42208e-05	9.77639e-05	6.95033e-05	0.000121815	0.000110056	5.23096e-05	3.12969e-05	5.75808e-05
33959	Bacteria	Firmicutes	Bacilli	Lactobacillales	Lactobacillaceae	Firmicutes-Lactobacillales-Lactobacillaceae-Lactobacillus	Lactobacillus johnsonii	0.523154	0.260699	0.298229	0.192245	0.231189	0.0881647	0.103541	0.243537	0.265517	0.279475	0.245523	0.0688289	0.078213	0.25112	0.0328647	0.0297467	0.0220866	0.0278049	0.0166801	0.0981687	0.00380181	0.000189401	0.00291567	0.000264159	0.000254183	0.000188401	0.000486076	0.00219394	0.00561016	0.00852249	0.00102434	0.0206379	0.00872082	0.0267696	0.0267255	0.0105966	0.00633829	0.0129639
33962	Bacteria	Firmicutes	Bacilli	Lactobacillales	Lactobacillaceae	Firmicutes-Lactobacillales-Lactobacillaceae-Lentilactobacillus	Lentilactobacillus kefiri	0	0	0	0	0	0	0	0	0	2.79503e-07	0	0	0	0	0	0	0	0	1.55041e-07	0	0	0	0	0	0	0	0	0	0	0	0	0	0	0	0	0	0	0
33964	Bacteria	Firmicutes	Bacilli	Lactobacillales	Lactobacillaceae	Firmicutes-Lactobacillales-Lactobacillaceae-Leuconostoc	Leuconostoc citreum	0	0	0	0	0	0	0	0	0	0	0	0	0	0	0	0	0	0	1.55041e-07	0	0	0	0	0	0	0	1.40973e-07	0	0	0	0	0	0	0	0	2.92232e-07	0	0
33967	Bacteria	Firmicutes	Bacilli	Lactobacillales	Lactobacillaceae	Firmicutes-Lactobacillales-Lactobacillaceae-Leuconostoc	Leuconostoc mesenteroides	0	3.12014e-07	0	0	0	0	0	0	0	0	0	0	0	0	2.79073e-07	3.46391e-07	3.47869e-07	7.14131e-07	6.20166e-07	3.22808e-07	9.03429e-07	5.2709e-07	5.55014e-07	7.41499e-07	0	1.21549e-07	7.04866e-07	0	2.67163e-07	3.3814e-07	2.24267e-07	6.21908e-07	4.44584e-07	6.24694e-07	0	2.92232e-07	9.54173e-08	1.09262e-07
33968	Bacteria	Firmicutes	Bacilli	Lactobacillales	Lactobacillaceae	Firmicutes-Lactobacillales-Lactobacillaceae-Leuconostoc	Leuconostoc pseudomesenteroides	0	0	0	0	0	0	0	0	0	0	0	0	0	0	2.79073e-07	0	0	0	0	0	0	0	0	0	0	0	0	0	0	0	0	0	0	1.24939e-07	0	0	0	0
33986	Bacteria	Firmicutes	Bacilli	Bacillales	unclassified	Firmicutes-Bacillales-unclassified-Exiguobacterium	unclassified	0	6.24027e-07	5.69429e-07	0	3.41572e-07	0	0	0	2.66974e-07	0	0	0	0	0	0	0	0	0	0	0	0	1.75697e-07	0	0	0	1.21549e-07	0	0	0	0	0	0	0	0	0	0	0	0
33987	Bacteria	Firmicutes	Bacilli	Bacillales	unclassified	Firmicutes-Bacillales-unclassified-Exiguobacterium	Exiguobacterium aurantiacum	0	0	0	0	0	4.16285e-07	0	0	0	2.79503e-07	0	3.9076e-07	0	0	0	0	0	0	0	0	0	0	0	0	0	0	1.40973e-07	0	0	0	0	0	1.48195e-07	0	0	0	0	0
34002	Bacteria	Proteobacteria	Alphaproteobacteria	Rhodobacterales	Rhodobacteraceae	Proteobacteria-Rhodobacterales-Rhodobacteraceae-Paracoccus	Paracoccus alcaliphilus	0	0	0	0	0	0	4.03533e-07	0	0	0	0	0	0	0	0	0	0	0	0	0	0	0	0	0	0	0	0	0	0	0	0	0	0	0	0	0	0	0
34004	Bacteria	Proteobacteria	Alphaproteobacteria	Rhodobacterales	Rhodobacteraceae	Proteobacteria-Rhodobacterales-Rhodobacteraceae-Paracoccus	Paracoccus aminovorans	0	0	0	0	0	0	0	0	0	0	0	0	0	0	0	0	0	0	0	3.22808e-07	0	0	0	0	0	0	0	0	0	0	0	0	0	0	0	0	0	0
34020	Bacteria	Proteobacteria	Alphaproteobacteria	Hyphomicrobiales	Rhizobiaceae	Proteobacteria-Hyphomicrobiales-Rhizobiaceae-Liberibacter	Candidatus Liberibacter africanus	0	0	2.84714e-07	0	0	1.24886e-06	0	0	8.00922e-07	0	0	0	0	0	0	0	0	0	0	0	0	0	0	0	0	0	0	0	0	0	0	0	0	0	0	0	0	0
34037	Bacteria	Proteobacteria	Gammaproteobacteria	Enterobacterales	Yersiniaceae	Proteobacteria-Enterobacterales-Yersiniaceae-Rahnella	unclassified	0	6.24027e-07	0	0	3.41572e-07	0	0	0	0	0	0	7.8152e-07	0	0	0	0	0	0	0	0	0	0	0	0	0	0	0	0	0	0	0	0	0	0	0	0	0	0
34062	Bacteria	Proteobacteria	Gammaproteobacteria	Moraxellales	Moraxellaceae	Proteobacteria-Moraxellales-Moraxellaceae-Moraxella	Moraxella osloensis	0	0	0	0	0	0	1.2106e-06	0	0	0	0	0	2.34336e-07	0	1.39537e-07	0	0	1.19022e-07	0	3.22808e-07	0	1.75697e-07	7.40019e-07	0	0	0	0	0	0	0	0	0	1.48195e-07	0	0	0	1.90835e-07	2.18523e-07
34067	Bacteria	Proteobacteria	Gammaproteobacteria	Thiotrichales	Piscirickettsiaceae	Proteobacteria-Thiotrichales-Piscirickettsiaceae-Cycloclasticus	unclassified	0	0	0	0	0	0	0	0	0	0	0	0	0	0	0	0	0	1.19022e-07	0	0	0	0	0	0	0	0	0	0	0	0	0	0	0	0	0	0	0	0
34072	Bacteria	Proteobacteria	Betaproteobacteria	Burkholderiales	Comamonadaceae	Proteobacteria-Burkholderiales-Comamonadaceae-Variovorax	unclassified	0	3.12014e-07	8.54143e-07	0	0	0	0	0	0	0	1.97313e-07	0	7.03007e-07	0	0	1.73196e-07	0	0	0	0	0	0	0	0	0	1.21549e-07	0	0	0	0	0	0	1.48195e-07	0	0	0	0	0
34073	Bacteria	Proteobacteria	Betaproteobacteria	Burkholderiales	Comamonadaceae	Proteobacteria-Burkholderiales-Comamonadaceae-Variovorax	Variovorax paradoxus	0	0	0	5.38202e-07	0	0	0	0	0	0	0	3.9076e-07	2.34336e-07	8.38835e-07	0	0	0	1.19022e-07	0	3.22808e-07	0	0	0	1.85375e-07	0	0	0	0	0	1.12713e-07	0	1.24382e-07	4.44584e-07	1.24939e-07	0	0	9.54173e-08	0
34085	Bacteria	Bacteroidetes	Flavobacteriia	Flavobacteriales	Weeksellaceae	Bacteroidetes-Flavobacteriales-Weeksellaceae-Riemerella	Riemerella anatipestifer	2.57717e-07	0	5.69429e-07	1.0764e-06	3.41572e-07	0	0	0	2.66974e-07	0	0	0	0	0	0	0	0	0	0	0	0	0	0	0	0	0	0	0	0	1.12713e-07	1.12133e-07	0	0	0	0	0	9.54173e-08	0
34087	Bacteria	Bacteroidetes	Sphingobacteriia	Sphingobacteriales	Sphingobacteriaceae	Bacteroidetes-Sphingobacteriales-Sphingobacteriaceae-Sphingobacterium	Sphingobacterium faecium	0	0	0	0	0	0	0	0	0	0	3.94627e-07	0	2.34336e-07	0	0	0	0	0	0	0	0	1.75697e-07	0	1.85375e-07	0	0	0	0	0	5.63567e-07	0	0	0	0	0	0	9.54173e-08	0
34098	Bacteria	Bacteroidetes	Flavobacteriia	Flavobacteriales	Blattabacteriaceae	Bacteroidetes-Flavobacteriales-Blattabacteriaceae-Blattabacterium	unclassified	2.57717e-07	0	1.42357e-06	5.38202e-07	3.41572e-07	0	8.07066e-07	1.15323e-06	2.40277e-06	0	1.97313e-07	0	7.03007e-07	0	0	0	0	1.19022e-07	0	0	0	0	0	0	0	0	0	0	0	0	0	0	0	0	0	0	0	0
34105	Bacteria	Fusobacteria	Fusobacteriia	Fusobacteriales	Leptotrichiaceae	Fusobacteria-Fusobacteriales-Leptotrichiaceae-Streptobacillus	Streptobacillus moniliformis	0	0	0	1.0764e-06	3.41572e-07	0	4.03533e-07	2.88306e-07	2.66974e-07	2.79503e-07	0	7.8152e-07	0	4.19418e-07	0	0	0	0	0	0	1.80686e-07	0	0	0	1.47523e-07	0	0	0	0	1.12713e-07	0	0	0	0	0	0	0	1.09262e-07
35554	Bacteria	Proteobacteria	Deltaproteobacteria	Desulfuromonadales	Geobacteraceae	Proteobacteria-Desulfuromonadales-Geobacteraceae-Geobacter	Geobacter sulfurreducens	0	0	0	0	0	0	4.03533e-07	0	0	0	0	0	0	0	0	0	0	0	0	0	0	0	0	0	0	0	0	0	0	1.12713e-07	0	0	0	0	0	0	0	0
35754	Bacteria	Actinobacteria	Actinomycetia	Micromonosporales	Micromonosporaceae	Actinobacteria-Micromonosporales-Micromonosporaceae-Dactylosporangium	Dactylosporangium aurantiacum	0	3.12014e-07	2.84714e-07	0	0	0	0	0	0	0	0	0	0	0	1.39537e-07	0	0	0	0	0	0	0	0	0	0	0	0	0	0	0	0	0	0	0	0	0	0	0
35757	Bacteria	Actinobacteria	Actinomycetia	Corynebacteriales	Corynebacteriaceae	Actinobacteria-Corynebacteriales-Corynebacteriaceae-Corynebacterium	Corynebacterium cystitidis	0	0	0	0	0	0	0	0	0	0	0	0	0	0	1.39537e-07	0	0	0	0	0	0	0	0	0	0	0	0	0	0	0	0	0	0	0	0	0	0	0
35760	Bacteria	Actinobacteria	Actinomycetia	Bifidobacteriales	Bifidobacteriaceae	Actinobacteria-Bifidobacteriales-Bifidobacteriaceae-Bifidobacterium	Bifidobacterium choerinum	7.21607e-06	1.74728e-05	1.82217e-05	3.76741e-06	5.12358e-06	4.62077e-05	5.08452e-05	7.40947e-05	3.97791e-05	5.22672e-05	5.95887e-05	8.16689e-05	0.000117871	6.71068e-06	1.01862e-05	1.61072e-05	1.63499e-05	8.92664e-06	8.06216e-06	4.93896e-05	0	0	5.55014e-07	0	0	0	0	0	0	0	0	0	1.48195e-07	1.74914e-06	2.00345e-06	1.16893e-06	0	0
35787	Bacteria	Firmicutes	Bacilli	Lactobacillales	Lactobacillaceae	Firmicutes-Lactobacillales-Lactobacillaceae-Limosilactobacillus	Limosilactobacillus pontis	0	0	0	0	3.41572e-07	0	0	2.88306e-07	0	0	0	0	0	0	0	0	0	0	0	0	0	0	0	0	0	0	0	0	0	0	0	0	0	0	0	0	0	0
35798	Bacteria	Proteobacteria	Betaproteobacteria	Nitrosomonadales	Nitrosomonadaceae	Proteobacteria-Nitrosomonadales-Nitrosomonadaceae-Nitrosospira	unclassified	0	0	0	0	0	0	0	0	0	0	0	3.9076e-07	2.34336e-07	0	0	0	0	0	0	0	0	0	0	0	0	0	0	0	0	0	0	0	0	0	0	0	0	0
35829	Bacteria	Firmicutes	Clostridia	Eubacteriales	Oscillospiraceae	Firmicutes-Eubacteriales-Oscillospiraceae-Acetivibrio	unclassified	0	0	0	0	0	0	0	0	0	0	0	3.9076e-07	0	0	0	0	0	0	0	0	0	0	0	0	0	0	0	0	0	0	0	0	0	0	0	0	0	0
35841	Bacteria	Firmicutes	Bacilli	Bacillales	Bacillaceae	Firmicutes-Bacillales-Bacillaceae-Caldibacillus	Caldibacillus thermoamylovorans	0	0	0	0	0	0	0	0	2.66974e-07	0	3.94627e-07	0	0	0	0	0	0	0	0	0	0	0	3.70009e-07	0	0	0	0	0	0	0	0	0	0	0	0	0	0	0
36745	Bacteria	Firmicutes	Clostridia	Eubacteriales	Clostridiaceae	Firmicutes-Eubacteriales-Clostridiaceae-Clostridium	Clostridium saccharoperbutylacetonicum	0	0	2.84714e-07	5.38202e-07	0	2.49771e-06	2.01767e-06	8.64919e-07	8.00922e-07	8.3851e-07	0	0	2.34336e-07	0	1.39537e-07	0	0	1.19022e-07	0	3.22808e-07	3.61372e-07	3.51393e-07	5.55014e-07	5.56124e-07	0	2.43098e-07	1.40973e-07	1.22478e-07	0	0	0	0	0	0	0	0	0	0
36805	Bacteria	Actinobacteria	Actinomycetia	Micrococcales	Microbacteriaceae	Actinobacteria-Micrococcales-Microbacteriaceae-Microbacterium	Microbacterium aurum	0	0	0	0	0	0	0	0	0	0	0	0	0	0	0	0	0	0	0	0	0	0	0	0	0	1.21549e-07	0	0	0	0	0	0	0	0	0	0	0	0
36808	Bacteria	Actinobacteria	Actinomycetia	Corynebacteriales	Corynebacteriaceae	Actinobacteria-Corynebacteriales-Corynebacteriaceae-Corynebacterium	Corynebacterium bovis	0	0	0	0	0	0	0	0	0	0	0	0	0	0	0	0	0	0	0	0	1.80686e-07	0	0	0	0	0	0	0	0	0	0	0	0	0	0	0	0	0
36809	Bacteria	Actinobacteria	Actinomycetia	Corynebacteriales	Mycobacteriaceae	Actinobacteria-Corynebacteriales-Mycobacteriaceae-Mycobacteroides	Mycobacteroides abscessus	0	0	2.27771e-06	2.15281e-06	2.04943e-06	1.66514e-06	3.22827e-06	2.59476e-06	4.00461e-06	8.3851e-07	1.18388e-06	1.17228e-06	1.40601e-06	1.25825e-06	0	0	0	2.38044e-07	0	3.22808e-07	1.98754e-06	3.51393e-07	0	0	0	0	0	0	0	0	1.12133e-07	0	2.96389e-07	0	0	0	0	0
36813	Bacteria	Actinobacteria	Actinomycetia	Corynebacteriales	Mycobacteriaceae	Actinobacteria-Corynebacteriales-Mycobacteriaceae-Mycolicibacterium	Mycolicibacterium pulveris	0	0	0	5.38202e-07	0	0	0	0	0	0	0	0	0	0	0	0	0	0	0	0	0	0	0	0	0	0	0	0	0	0	0	0	0	0	0	0	0	0
36822	Bacteria	Actinobacteria	Actinomycetia	Corynebacteriales	Gordoniaceae	Actinobacteria-Corynebacteriales-Gordoniaceae-Gordonia	Gordonia rubripertincta	0	0	0	0	0	0	0	0	0	0	0	0	0	0	0	0	0	0	0	0	0	0	0	1.85375e-07	0	0	0	0	0	0	0	0	0	0	0	0	0	0
36831	Bacteria	Firmicutes	Clostridia	Eubacteriales	Clostridiaceae	Firmicutes-Eubacteriales-Clostridiaceae-Clostridium	Clostridium botulinum	0	0	0	0	0	0	0	0	0	0	0	0	0	0	0	0	0	0	0	0	0	0	0	0	0	0	0	0	0	0	1.12133e-07	0	0	0	0	0	0	0
36835	Bacteria	Firmicutes	Clostridia	Eubacteriales	Lachnospiraceae	Firmicutes-Eubacteriales-Lachnospiraceae-Tyzzerella	[Clostridium] colinum	2.06174e-06	2.49611e-06	1.13886e-06	1.02258e-05	4.09887e-06	5.41171e-06	6.053e-06	2.88306e-06	5.60645e-06	3.91305e-06	3.35433e-06	1.83657e-05	3.98371e-06	4.19418e-06	4.1861e-07	0	0	1.19022e-07	1.55041e-07	9.68423e-07	0	3.51393e-07	1.85005e-07	3.70749e-07	2.95046e-07	0	0	1.22478e-07	2.67163e-07	0	2.24267e-07	0	1.48195e-07	0	1.33563e-07	0	0	0
36839	Bacteria	Firmicutes	Clostridia	Eubacteriales	Clostridiaceae	Firmicutes-Eubacteriales-Clostridiaceae-Clostridium	Clostridium felsineum	0	3.12014e-07	0	0	0	0	0	0	0	2.79503e-07	0	0	2.34336e-07	0	0	0	0	0	0	3.22808e-07	0	0	0	0	0	0	0	0	0	0	0	0	0	0	0	0	0	0
36845	Bacteria	Firmicutes	Clostridia	Eubacteriales	Clostridiaceae	Firmicutes-Eubacteriales-Clostridiaceae-Clostridium	Clostridium intestinale	0	0	0	0	3.41572e-07	8.32571e-07	3.22827e-06	2.88306e-07	5.33948e-07	2.79503e-07	0	0	2.34336e-07	0	0	0	0	2.38044e-07	1.55041e-07	0	3.61372e-07	1.75697e-07	0	0	0	0	0	0	1.33582e-07	0	1.12133e-07	0	1.48195e-07	0	0	0	0	0
36853	Bacteria	Firmicutes	Clostridia	Eubacteriales	Desulfitobacteriaceae	Firmicutes-Eubacteriales-Desulfitobacteriaceae-Desulfitobacterium	unclassified	0	0	0	0	0	0	4.03533e-07	2.88306e-07	0	0	0	0	0	0	0	0	0	0	0	0	0	0	0	0	0	0	0	0	0	0	0	1.24382e-07	0	0	0	0	0	0
36863	Bacteria	Proteobacteria	Betaproteobacteria	Burkholderiales	unclassified	Proteobacteria-Burkholderiales-unclassified-Ideonella	Ideonella dechloratans	0	3.12014e-07	0	0	0	0	0	0	0	0	0	0	0	0	0	0	0	0	0	0	0	0	0	0	0	0	0	0	0	0	0	0	0	0	0	0	0	0
36874	Bacteria	Bacteroidetes	Bacteroidia	Bacteroidales	Porphyromonadaceae	Bacteroidetes-Bacteroidales-Porphyromonadaceae-Porphyromonas	Porphyromonas cangingivalis	0	0	5.69429e-07	0	0	1.66514e-06	1.61413e-06	5.76613e-07	2.66974e-07	0	0	3.9076e-07	2.34336e-07	4.19418e-06	0	0	1.73935e-07	2.38044e-07	1.55041e-07	1.29123e-06	0	0	0	0	0	0	0	2.44955e-07	0	0	0	0	2.96389e-07	1.24939e-07	1.33563e-07	2.92232e-07	1.90835e-07	0
37329	Bacteria	Actinobacteria	Actinomycetia	Corynebacteriales	Nocardiaceae	Actinobacteria-Corynebacteriales-Nocardiaceae-Nocardia	Nocardia farcinica	0	0	0	0	0	4.16285e-07	0	0	2.66974e-07	2.79503e-07	0	0	0	0	0	0	0	0	0	0	0	0	0	0	0	0	0	0	0	0	0	0	0	0	0	0	0	0
37331	Bacteria	Actinobacteria	Actinomycetia	Pseudonocardiales	Pseudonocardiaceae	Actinobacteria-Pseudonocardiales-Pseudonocardiaceae-Pseudonocardia	Pseudonocardia petroleophila	0	0	2.84714e-07	0	0	0	0	0	0	0	0	0	0	4.19418e-07	0	0	0	0	0	0	0	0	0	0	0	0	0	0	0	0	0	0	0	0	0	0	0	0
37332	Bacteria	Actinobacteria	Actinomycetia	Corynebacteriales	Nocardiaceae	Actinobacteria-Corynebacteriales-Nocardiaceae-Nocardia	Nocardia seriolae	0	0	0	0	0	0	0	0	0	0	0	3.9076e-07	0	0	0	0	0	0	0	0	0	0	0	0	0	0	0	0	0	0	0	0	0	0	0	0	0	0
37448	Bacteria	Proteobacteria	Betaproteobacteria	Burkholderiales	Comamonadaceae	Proteobacteria-Burkholderiales-Comamonadaceae-Polaromonas	Polaromonas vacuolata	0	0	0	0	0	0	0	0	0	0	1.97313e-07	0	0	0	0	0	0	0	0	0	0	0	0	0	0	0	0	0	0	0	0	0	0	0	0	1.46116e-07	0	0
37482	Bacteria	Firmicutes	Bacilli	Bacillales	Thermoactinomycetaceae	Firmicutes-Bacillales-Thermoactinomycetaceae-Laceyella	Laceyella sacchari	0	0	2.84714e-07	0	0	0	0	0	8.00922e-07	0	0	0	0	4.19418e-07	0	0	0	0	0	0	0	0	0	0	0	0	0	0	0	0	0	0	0	0	0	0	0	0
37637	Bacteria	Actinobacteria	Actinomycetia	Corynebacteriales	Corynebacteriaceae	Actinobacteria-Corynebacteriales-Corynebacteriaceae-Corynebacterium	Corynebacterium pseudodiphtheriticum	0	0	0	0	0	0	0	0	0	0	0	0	0	0	0	0	0	0	0	0	0	0	0	0	0	0	0	0	0	0	0	0	0	0	0	1.46116e-07	0	0
37692	Bacteria	Tenericutes	Mollicutes	Acholeplasmatales	Acholeplasmataceae	Tenericutes-Acholeplasmatales-Acholeplasmataceae-Candidatus Phytoplasma	Candidatus Phytoplasma mali	0	0	2.84714e-07	0	0	0	0	0	0	0	0	0	0	0	0	0	0	0	0	0	0	0	0	0	0	0	0	0	0	0	0	0	0	0	0	0	0	0
37734	Bacteria	Firmicutes	Bacilli	Lactobacillales	Enterococcaceae	Firmicutes-Lactobacillales-Enterococcaceae-Enterococcus	Enterococcus casseliflavus	0	0	0	0	0	4.16285e-07	0	2.88306e-07	0	5.59007e-07	0	0	0	0	0	0	0	2.38044e-07	4.65124e-07	9.68423e-07	0	3.51393e-07	7.40019e-07	3.70749e-07	0	0	1.40973e-07	1.22478e-07	2.67163e-07	0	2.24267e-07	0	1.48195e-07	0	0	0	0	0
37919	Bacteria	Actinobacteria	Actinomycetia	Corynebacteriales	Nocardiaceae	Actinobacteria-Corynebacteriales-Nocardiaceae-Rhodococcus	Rhodococcus opacus	0	0	0	0	0	0	0	0	0	0	0	3.9076e-07	0	0	0	0	0	0	0	0	0	1.75697e-07	0	0	0	0	0	0	0	0	0	0	0	0	1.33563e-07	0	0	0
37921	Bacteria	Actinobacteria	Actinomycetia	Micrococcales	Micrococcaceae	Actinobacteria-Micrococcales-Micrococcaceae-Arthrobacter	Arthrobacter agilis	0	6.24027e-07	0	0	0	0	0	0	0	0	0	0	0	0	0	0	0	0	0	0	0	0	0	0	0	0	0	0	0	0	0	0	0	0	0	0	0	0
37923	Bacteria	Actinobacteria	Actinomycetia	Micrococcales	Micrococcaceae	Actinobacteria-Micrococcales-Micrococcaceae-Rothia	Rothia kristinae	0	0	0	0	0	0	0	0	0	0	0	0	0	0	0	0	0	0	0	3.22808e-07	0	0	0	1.85375e-07	0	0	0	0	0	0	0	0	0	0	0	0	0	4.37046e-07
37930	Bacteria	Actinobacteria	Actinomycetia	Micrococcales	Micrococcaceae	Actinobacteria-Micrococcales-Micrococcaceae-Glutamicibacter	Glutamicibacter protophormiae	0	3.12014e-07	0	0	0	0	0	0	0	5.59007e-07	0	0	0	0	0	0	0	0	0	0	0	0	0	0	0	0	0	0	0	0	0	0	0	0	0	0	0	0
38284	Bacteria	Actinobacteria	Actinomycetia	Corynebacteriales	Corynebacteriaceae	Actinobacteria-Corynebacteriales-Corynebacteriaceae-Corynebacterium	Corynebacterium accolens	0	0	0	0	1.36629e-06	0	0	0	0	0	0	0	0	0	0	0	0	0	0	0	3.61372e-07	0	0	0	0	0	0	0	0	0	0	0	0	0	0	0	0	0
38286	Bacteria	Actinobacteria	Actinomycetia	Corynebacteriales	Corynebacteriaceae	Actinobacteria-Corynebacteriales-Corynebacteriaceae-Corynebacterium	Corynebacterium afermentans	0	0	0	0	0	0	0	0	0	0	0	0	0	0	0	0	0	0	0	0	0	0	0	0	0	1.21549e-07	0	0	0	0	0	0	0	0	0	0	0	0
38290	Bacteria	Actinobacteria	Actinomycetia	Corynebacteriales	Corynebacteriaceae	Actinobacteria-Corynebacteriales-Corynebacteriaceae-Corynebacterium	Corynebacterium macginleyi	0	0	0	0	0	0	0	0	0	0	0	0	0	0	0	0	0	0	1.55041e-07	0	0	0	0	0	0	0	0	0	0	0	0	0	0	0	0	0	0	0
38302	Bacteria	Actinobacteria	Actinomycetia	Corynebacteriales	Corynebacteriaceae	Actinobacteria-Corynebacteriales-Corynebacteriaceae-Corynebacterium	Corynebacterium mycetoides	0	0	2.84714e-07	0	0	0	0	0	0	0	0	0	0	0	0	0	0	0	0	0	0	0	0	0	0	0	0	0	0	0	0	0	0	0	1.33563e-07	0	0	0
38304	Bacteria	Actinobacteria	Actinomycetia	Corynebacteriales	Corynebacteriaceae	Actinobacteria-Corynebacteriales-Corynebacteriaceae-Corynebacterium	Corynebacterium tuberculostearicum	0	9.36041e-07	0	0	0	0	0	0	2.66974e-07	0	1.97313e-07	0	2.34336e-07	0	0	3.46391e-07	0	0	0	0	0	0	0	0	0	0	0	0	0	0	0	0	0	0	0	0	0	1.09262e-07
38310	Bacteria	Actinobacteria	Actinomycetia	Corynebacteriales	Nocardiaceae	Actinobacteria-Corynebacteriales-Nocardiaceae-Rhodococcus	Rhodococcus coprophilus	0	0	0	0	0	0	4.03533e-07	0	0	0	0	0	0	0	0	0	0	0	0	0	0	0	0	0	0	0	0	0	0	0	0	0	0	0	0	0	0	0
38313	Bacteria	Proteobacteria	Gammaproteobacteria	Alteromonadales	Shewanellaceae	Proteobacteria-Alteromonadales-Shewanellaceae-Shewanella	Shewanella algae	0	0	0	0	0	0	4.03533e-07	0	0	0	0	0	0	0	0	0	0	0	0	0	0	0	0	0	0	0	0	0	0	0	0	0	0	0	0	0	0	0
38875	Bacteria	Firmicutes	Bacilli	Bacillales	Bacillaceae	Firmicutes-Bacillales-Bacillaceae-Heyndrickxia	Heyndrickxia oleronia	0	0	0	0	3.41572e-07	0	4.03533e-07	0	0	0	0	0	0	0	0	0	3.47869e-07	0	0	0	0	0	0	0	0	0	0	1.22478e-07	0	0	0	0	0	0	0	0	0	0
39122	Bacteria	Actinobacteria	Actinomycetia	Corynebacteriales	Gordoniaceae	Actinobacteria-Corynebacteriales-Gordoniaceae-Skermania	Skermania piniformis	0	0	0	0	0	0	0	0	2.66974e-07	0	0	0	0	0	0	0	0	0	0	0	0	0	0	0	0	0	0	0	0	0	0	0	0	0	0	0	0	0
39485	Bacteria	Firmicutes	Clostridia	Eubacteriales	Lachnospiraceae	Firmicutes-Eubacteriales-Lachnospiraceae-Lachnospira	Lachnospira eligens	3.35032e-05	8.23716e-05	1.42357e-05	6.1355e-05	2.86921e-05	3.53843e-05	7.54607e-05	2.62359e-05	2.16249e-05	2.65528e-05	2.22964e-05	3.59499e-05	1.47631e-05	8.26253e-05	3.06981e-06	2.94433e-06	1.73935e-06	1.78533e-06	6.20166e-07	4.51931e-06	2.89097e-06	7.37926e-06	1.66504e-06	5.74662e-06	5.90093e-06	4.86195e-07	3.38336e-06	1.1023e-06	2.40447e-06	1.12713e-06	1.12133e-06	1.86572e-06	2.8157e-06	9.9951e-07	6.67817e-07	1.02281e-06	6.67921e-07	1.09262e-06
39486	Bacteria	Firmicutes	Clostridia	Eubacteriales	Lachnospiraceae	Firmicutes-Eubacteriales-Lachnospiraceae-Dorea	Dorea formicigenerans	7.47379e-06	8.73638e-06	4.55543e-06	2.96011e-05	7.51459e-06	9.15828e-06	2.46155e-05	7.78427e-06	4.00461e-06	4.75156e-06	3.15702e-06	1.1332e-05	2.81203e-06	2.60039e-05	4.32564e-06	3.46391e-06	2.78295e-06	1.90435e-06	1.39537e-06	1.06526e-05	5.0592e-06	7.20356e-06	2.96007e-06	7.22962e-06	6.78607e-06	2.30943e-06	3.6653e-06	9.79822e-07	3.6067e-06	1.23985e-06	7.96147e-06	3.73145e-06	3.40848e-06	9.9951e-07	1.06851e-06	2.19174e-06	9.54173e-07	4.37046e-07
39488	Bacteria	Firmicutes	Clostridia	Eubacteriales	Lachnospiraceae	Firmicutes-Eubacteriales-Lachnospiraceae-Anaerobutyricum	Anaerobutyricum hallii	4.43273e-05	3.68176e-05	2.9895e-05	0.000145314	5.9092e-05	4.12123e-05	0.000136798	3.66149e-05	2.61635e-05	7.46274e-05	3.92654e-05	9.41732e-05	2.74173e-05	0.000118276	7.25591e-06	7.10102e-06	6.26165e-06	1.42826e-06	2.94579e-06	2.38878e-05	1.51776e-05	8.11719e-05	9.19473e-05	8.2121e-05	2.03582e-05	5.2266e-06	1.71987e-05	8.20601e-06	2.37775e-05	8.22808e-06	5.94307e-06	3.85583e-06	2.11918e-05	2.2489e-06	4.94184e-06	2.19174e-06	5.91587e-06	4.2612e-06
39491	Bacteria	Firmicutes	Clostridia	Eubacteriales	Lachnospiraceae	Firmicutes-Eubacteriales-Lachnospiraceae-unclassified	[Eubacterium] rectale	1.64939e-05	4.08738e-05	1.50899e-05	0.000105488	4.9528e-05	2.28957e-05	8.51455e-05	2.1623e-05	2.56295e-05	3.07454e-05	1.99287e-05	8.83118e-05	2.03872e-05	6.29126e-05	1.07443e-05	5.19587e-06	8.5228e-06	6.42718e-06	4.80629e-06	3.90597e-05	6.50469e-06	1.51099e-05	6.29016e-06	1.3347e-05	2.03582e-05	4.61885e-06	7.75353e-06	6.98123e-06	5.87759e-06	5.74838e-06	6.84014e-06	7.83604e-06	6.37237e-06	2.2489e-06	1.01508e-05	6.57522e-06	1.14501e-06	2.40375e-06
39496	Bacteria	Firmicutes	Clostridia	Eubacteriales	Eubacteriaceae	Firmicutes-Eubacteriales-Eubacteriaceae-Eubacterium	Eubacterium ventriosum	0.000131178	0.000149455	0.000159155	0.000220663	0.000152683	0.000228124	0.000179976	0.000181633	0.00017647	0.00011795	0.000150945	0.000104724	0.000140133	0.000145118	1.64653e-05	1.40288e-05	2.27854e-05	1.15451e-05	8.2172e-06	8.36072e-05	1.96948e-05	4.39242e-05	4.19961e-05	3.05868e-05	2.96522e-05	9.35926e-06	2.57981e-05	7.59362e-06	6.94624e-06	5.63567e-06	5.49454e-06	5.34841e-06	6.96515e-06	5.37236e-06	5.34253e-06	1.89951e-06	1.43126e-06	6.55569e-07
39643	Bacteria	Proteobacteria	Deltaproteobacteria	Myxococcales	Polyangiaceae	Proteobacteria-Myxococcales-Polyangiaceae-Sorangium	unclassified	0	0	0	0	0	0	0	0	0	0	0	0	2.34336e-07	0	0	0	0	0	0	0	0	0	0	0	0	0	0	0	0	0	0	0	1.48195e-07	0	0	0	0	0
39647	Bacteria	Tenericutes	Mollicutes	Acholeplasmatales	Acholeplasmataceae	Tenericutes-Acholeplasmatales-Acholeplasmataceae-Candidatus Phytoplasma	Paulownia witches'-broom phytoplasma	0	0	0	0	0	0	0	0	0	0	0	0	0	4.19418e-07	0	0	0	0	0	0	0	0	0	0	0	0	0	0	0	0	0	0	0	0	0	0	0	0
39687	Bacteria	Actinobacteria	Actinomycetia	Corynebacteriales	Mycobacteriaceae	Actinobacteria-Corynebacteriales-Mycobacteriaceae-Mycolicibacterium	Mycolicibacterium austroafricanum	0	0	0	0	0	0	0	0	0	0	0	0	0	0	0	0	0	0	0	0	0	0	0	0	0	0	0	0	0	0	0	0	0	0	1.33563e-07	0	0	0
39688	Bacteria	Actinobacteria	Actinomycetia	Corynebacteriales	Mycobacteriaceae	Actinobacteria-Corynebacteriales-Mycobacteriaceae-Mycolicibacterium	Mycolicibacterium duvalii	0	0	0	0	0	0	0	0	0	0	0	3.9076e-07	0	0	0	0	0	0	0	0	0	0	0	0	0	0	0	0	0	0	0	0	0	0	0	0	0	0
39692	Bacteria	Actinobacteria	Actinomycetia	Corynebacteriales	Mycobacteriaceae	Actinobacteria-Corynebacteriales-Mycobacteriaceae-Mycolicibacterium	Mycolicibacterium parafortuitum	0	0	0	0	0	0	0	0	0	0	0	0	0	0	0	0	0	0	0	0	0	0	0	0	0	0	0	0	0	0	0	0	0	0	0	1.46116e-07	0	0
39695	Bacteria	Actinobacteria	Actinomycetia	Corynebacteriales	Mycobacteriaceae	Actinobacteria-Corynebacteriales-Mycobacteriaceae-Mycolicibacterium	Mycolicibacterium tokaiense	0	0	0	0	0	0	0	0	0	2.79503e-07	1.97313e-07	0	0	0	0	0	0	0	0	0	0	0	0	0	0	0	0	0	0	0	0	0	0	0	0	0	0	0
39778	Bacteria	Firmicutes	Negativicutes	Veillonellales	Veillonellaceae	Firmicutes-Veillonellales-Veillonellaceae-Veillonella	Veillonella dispar	0	0	0	0	3.41572e-07	0	4.03533e-07	0	0	0	0	0	0	0	0	0	0	0	0	0	0	0	0	0	0	0	0	0	0	0	0	0	0	0	0	0	0	0
39948	Bacteria	Firmicutes	Negativicutes	Veillonellales	Veillonellaceae	Firmicutes-Veillonellales-Veillonellaceae-Dialister	unclassified	0	0	0	0	0	0	4.03533e-07	0	2.66974e-07	0	0	0	0	0	0	0	1.73935e-07	0	1.55041e-07	0	0	0	0	0	0	0	0	0	1.33582e-07	1.12713e-07	1.12133e-07	0	1.48195e-07	0	0	0	0	0
40041	Bacteria	Firmicutes	Bacilli	Lactobacillales	Streptococcaceae	Firmicutes-Lactobacillales-Streptococcaceae-Streptococcus	Streptococcus equi	0	0	0	0	0	0	4.03533e-07	0	0	0	0	0	0	0	0	0	0	0	0	0	0	0	0	0	0	0	0	0	0	0	0	0	0	0	0	0	2.86252e-07	0
40091	Bacteria	Firmicutes	Tissierellia	Tissierellales	Peptoniphilaceae	Firmicutes-Tissierellales-Peptoniphilaceae-Helcococcus	Helcococcus kunzii	0	0	0	1.0764e-06	0	0	0	0	0	0	0	0	0	0	0	1.73196e-07	0	0	1.55041e-07	0	0	0	0	0	0	1.21549e-07	0	0	0	1.12713e-07	1.12133e-07	0	1.48195e-07	0	0	0	0	0
40214	Bacteria	Proteobacteria	Gammaproteobacteria	Moraxellales	Moraxellaceae	Proteobacteria-Moraxellales-Moraxellaceae-Acinetobacter	Acinetobacter johnsonii	0	0	2.84714e-07	0	0	0	0	0	0	0	0	0	0	0	0	0	0	0	0	0	0	0	0	0	0	3.64646e-07	0	0	0	0	0	0	0	0	8.0138e-07	0	9.54173e-08	0
40216	Bacteria	Proteobacteria	Gammaproteobacteria	Moraxellales	Moraxellaceae	Proteobacteria-Moraxellales-Moraxellaceae-Acinetobacter	Acinetobacter radioresistens	1.5463e-06	2.80812e-06	0	3.22921e-06	1.36629e-06	0	0	9.51411e-06	0	1.00621e-05	3.94627e-07	0	1.45288e-05	0	0	2.49402e-05	8.69673e-07	1.0712e-06	1.08529e-06	1.29123e-06	0	0	5.55014e-07	3.70749e-07	1.47523e-07	4.86195e-07	5.63893e-07	0	0	2.25427e-07	0	1.24382e-07	1.48195e-07	2.49877e-07	0	1.46116e-07	2.1946e-06	0
40323	Bacteria	Proteobacteria	Gammaproteobacteria	Xanthomonadales	Xanthomonadaceae	Proteobacteria-Xanthomonadales-Xanthomonadaceae-Stenotrophomonas	unclassified	7.73151e-07	3.43215e-06	2.84714e-07	5.38202e-06	0	8.32571e-07	4.8424e-06	8.64919e-07	5.33948e-07	2.51553e-06	2.36776e-06	1.17228e-06	7.03007e-07	1.67767e-06	5.58147e-07	6.92782e-07	1.04361e-06	4.76087e-07	1.55041e-07	3.22808e-07	1.80686e-07	8.78483e-07	1.85005e-07	0	2.95046e-07	1.45859e-06	2.81947e-07	3.67433e-07	5.34326e-07	1.12713e-07	1.12133e-07	0	0	3.74816e-07	0	0	9.54173e-08	0
40324	Bacteria	Proteobacteria	Gammaproteobacteria	Xanthomonadales	Xanthomonadaceae	Proteobacteria-Xanthomonadales-Xanthomonadaceae-Stenotrophomonas	Stenotrophomonas maltophilia	0	6.24027e-07	2.84714e-07	0	6.83144e-07	4.16285e-07	4.03533e-07	2.88306e-07	2.66974e-07	0	5.9194e-07	0	4.68671e-07	0	0	0	3.47869e-07	0	0	0	0	0	0	0	0	9.7239e-07	0	0	0	0	0	0	0	0	0	0	0	0
40480	Bacteria	Tenericutes	Mollicutes	Mycoplasmatales	Mycoplasmataceae	Tenericutes-Mycoplasmatales-Mycoplasmataceae-Mycoplasma	Mycoplasma capricolum	0	0	0	0	0	0	0	2.88306e-07	0	0	0	0	0	0	0	0	0	0	0	0	0	0	0	0	0	0	0	0	0	0	0	0	0	0	0	0	0	0
40520	Bacteria	Firmicutes	Clostridia	Eubacteriales	Lachnospiraceae	Firmicutes-Eubacteriales-Lachnospiraceae-Blautia	Blautia obeum	0	2.1841e-06	0	3.22921e-06	0	4.16285e-07	3.22827e-06	8.64919e-07	2.66974e-07	1.39752e-06	7.89254e-07	1.9538e-06	0	3.35534e-06	0	1.73196e-07	0	0	1.55041e-07	6.45615e-07	1.80686e-07	1.75697e-07	1.85005e-07	0	0	0	0	2.44955e-07	2.67163e-07	1.12713e-07	1.12133e-07	0	0	0	2.67127e-07	0	0	0
40544	Bacteria	Proteobacteria	Betaproteobacteria	Burkholderiales	Sutterellaceae	Proteobacteria-Burkholderiales-Sutterellaceae-Sutterella	unclassified	0	0	0	0	0	0	0	0	0	0	0	0	0	0	0	1.73196e-07	0	0	0	3.22808e-07	0	0	0	0	0	0	0	0	0	0	0	0	0	0	0	0	0	0
40545	Bacteria	Proteobacteria	Betaproteobacteria	Burkholderiales	Sutterellaceae	Proteobacteria-Burkholderiales-Sutterellaceae-Sutterella	Sutterella wadsworthensis	0	3.12014e-07	0	1.6146e-06	1.02472e-06	0	1.61413e-06	1.15323e-06	8.00922e-07	1.11801e-06	0	1.17228e-06	0	0	0	0	0	0	0	0	0	0	0	0	0	0	0	0	0	0	0	0	0	0	0	0	0	0
40576	Bacteria	Proteobacteria	Gammaproteobacteria	Enterobacterales	Morganellaceae	Proteobacteria-Enterobacterales-Morganellaceae-Xenorhabdus	Xenorhabdus bovienii	0	0	0	0	0	0	0	0	0	0	0	0	0	0	0	0	0	0	0	0	0	0	0	0	0	0	0	0	0	0	1.12133e-07	0	0	0	0	0	0	0
41170	Bacteria	Firmicutes	Bacilli	Bacillales	unclassified	Firmicutes-Bacillales-unclassified-Exiguobacterium	Exiguobacterium acetylicum	0	0	0	0	0	0	0	0	0	0	0	0	2.34336e-07	0	0	0	0	0	0	0	0	0	0	0	0	0	0	0	0	0	0	0	0	0	0	0	0	0
41275	Bacteria	Proteobacteria	Alphaproteobacteria	Caulobacterales	Caulobacteraceae	Proteobacteria-Caulobacterales-Caulobacteraceae-Brevundimonas	unclassified	7.73151e-07	1.99689e-05	4.55543e-06	4.30561e-06	8.19773e-06	4.57914e-06	8.07066e-07	5.33367e-05	2.93671e-06	8.94411e-06	5.32746e-06	0	1.33571e-05	0	2.79073e-07	1.19505e-05	1.39148e-06	4.76087e-06	3.25587e-06	1.29123e-06	5.42058e-07	7.02787e-07	2.03505e-06	5.56124e-07	0	1.09394e-06	1.26876e-06	7.34866e-07	4.00745e-07	6.7628e-07	0	8.70671e-07	4.44584e-07	1.24939e-07	2.67127e-07	0	9.54173e-07	0
41276	Bacteria	Proteobacteria	Alphaproteobacteria	Caulobacterales	Caulobacteraceae	Proteobacteria-Caulobacterales-Caulobacteraceae-Brevundimonas	Brevundimonas vesicularis	0	3.12014e-06	2.84714e-07	0	3.41572e-07	0	0	3.74798e-06	5.33948e-07	2.79503e-07	7.89254e-07	0	1.40601e-06	0	0	3.46391e-07	0	4.76087e-07	9.30249e-07	9.68423e-07	0	0	0	0	0	2.43098e-07	0	0	0	2.25427e-07	0	0	0	0	4.0069e-07	0	0	0
41294	Bacteria	Proteobacteria	Alphaproteobacteria	Hyphomicrobiales	Nitrobacteraceae	Proteobacteria-Hyphomicrobiales-Nitrobacteraceae-unclassified	unclassified	1.28858e-06	6.24027e-07	1.42357e-06	3.22921e-06	1.36629e-06	0	1.2106e-06	8.64919e-07	5.33948e-07	5.59007e-07	7.89254e-07	0	0	8.38835e-07	6.97684e-07	3.8103e-06	1.04361e-06	3.57066e-07	4.65124e-07	0	1.80686e-06	1.75697e-07	7.40019e-07	7.22962e-06	0	1.21549e-07	0	1.46973e-06	8.01489e-07	1.80341e-06	3.364e-07	4.97526e-07	0	0	0	1.46116e-07	0	0
41297	Bacteria	Proteobacteria	Alphaproteobacteria	Sphingomonadales	Sphingomonadaceae	Proteobacteria-Sphingomonadales-Sphingomonadaceae-unclassified	unclassified	2.57717e-07	2.80812e-06	0	2.69101e-06	1.36629e-06	1.66514e-06	1.61413e-06	5.47782e-06	2.66974e-06	2.79503e-06	7.89254e-07	3.9076e-07	1.40601e-06	4.19418e-07	4.1861e-07	6.92782e-07	5.21804e-07	7.14131e-07	0	0	1.80686e-07	0	9.25023e-07	0	1.47523e-07	2.43098e-07	0	1.22478e-07	1.33582e-07	1.12713e-07	0	2.48763e-07	0	0	4.0069e-07	0	1.90835e-07	0
42197	Bacteria	Actinobacteria	Actinomycetia	Pseudonocardiales	Pseudonocardiaceae	Actinobacteria-Pseudonocardiales-Pseudonocardiaceae-Actinosynnema	Actinosynnema pretiosum	0	0	2.84714e-07	0	0	0	0	0	0	0	0	0	0	0	0	0	0	0	0	0	0	0	0	0	0	0	0	0	0	0	0	0	0	0	0	0	0	0
42253	Bacteria	Nitrospirae	Nitrospira	Nitrospirales	Nitrospiraceae	Nitrospirae-Nitrospirales-Nitrospiraceae-Nitrospira	Nitrospira moscoviensis	0	0	0	0	0	0	0	0	0	0	0	0	0	0	0	0	0	0	0	0	0	0	0	0	0	0	0	0	0	0	0	0	1.48195e-07	0	0	0	0	0
42255	Bacteria	Actinobacteria	Rubrobacteria	Rubrobacterales	Rubrobacteraceae	Actinobacteria-Rubrobacterales-Rubrobacteraceae-Rubrobacter	unclassified	0	0	0	5.38202e-07	0	0	0	0	0	0	0	0	0	0	0	0	1.73935e-07	0	0	0	0	0	0	0	0	0	0	0	0	0	0	0	0	0	0	0	0	0
42256	Bacteria	Actinobacteria	Rubrobacteria	Rubrobacterales	Rubrobacteraceae	Actinobacteria-Rubrobacterales-Rubrobacteraceae-Rubrobacter	Rubrobacter radiotolerans	0	0	0	0	0	0	0	0	0	0	1.97313e-07	0	0	4.19418e-07	0	0	0	0	0	0	0	0	0	0	0	0	0	0	0	0	0	0	0	0	0	0	0	0
42353	Bacteria	Proteobacteria	Betaproteobacteria	Nitrosomonadales	Nitrosomonadaceae	Proteobacteria-Nitrosomonadales-Nitrosomonadaceae-Nitrosomonas	Nitrosomonas sp.	0	0	0	0	0	0	0	0	5.33948e-07	0	0	3.9076e-07	0	0	0	0	0	0	0	0	0	0	0	0	0	0	0	0	0	0	1.12133e-07	0	0	0	0	0	0	0
42684	Bacteria	Actinobacteria	Actinomycetia	Streptomycetales	Streptomycetaceae	Actinobacteria-Streptomycetales-Streptomycetaceae-Streptomyces	Streptomyces collinus	0	0	0	0	0	0	0	0	0	0	0	0	0	4.19418e-07	1.39537e-07	0	0	0	0	0	0	0	0	0	1.47523e-07	0	0	0	0	0	0	0	1.48195e-07	0	0	0	0	0
42858	Bacteria	Firmicutes	Bacilli	Bacillales	Staphylococcaceae	Firmicutes-Bacillales-Staphylococcaceae-Mammaliicoccus	Mammaliicoccus lentus	7.73151e-07	1.24805e-06	1.05344e-05	0	6.83144e-07	4.16285e-07	0	1.72984e-06	5.33948e-07	2.79503e-07	2.9597e-06	0	4.68671e-07	0	1.11629e-06	1.55876e-06	2.60902e-06	2.97555e-06	0	0	0	0	0	1.85375e-07	0	0	7.04866e-07	0	0	0	0	7.21413e-06	0	0	0	0	0	0
43057	Bacteria	Proteobacteria	Alphaproteobacteria	Rhodobacterales	Rhodobacteraceae	Proteobacteria-Rhodobacterales-Rhodobacteraceae-Cereibacter	Cereibacter azotoformans	0	0	0	0	0	0	0	0	0	0	0	0	0	0	0	0	0	0	0	0	0	0	0	0	0	0	0	0	0	0	1.12133e-07	0	0	0	0	1.46116e-07	0	0
43263	Bacteria	Proteobacteria	Gammaproteobacteria	Pseudomonadales	Pseudomonadaceae	Proteobacteria-Pseudomonadales-Pseudomonadaceae-Pseudomonas	Pseudomonas alcaligenes	0	0	0	0	0	0	0	0	0	0	0	0	4.68671e-07	0	0	0	0	0	0	0	0	0	0	0	0	0	0	0	0	0	0	0	0	0	0	0	0	0
43657	Bacteria	Proteobacteria	Gammaproteobacteria	Alteromonadales	Pseudoalteromonadaceae	Proteobacteria-Alteromonadales-Pseudoalteromonadaceae-Pseudoalteromonas	Pseudoalteromonas luteoviolacea	0	0	0	0	0	0	0	0	0	0	0	0	0	0	0	0	0	0	1.55041e-07	0	0	0	0	0	0	0	0	0	0	0	0	0	0	0	0	0	0	0
43668	Bacteria	Actinobacteria	Actinomycetia	Micrococcales	Dermabacteraceae	Actinobacteria-Micrococcales-Dermabacteraceae-Brachybacterium	unclassified	0	3.12014e-07	0	5.38202e-07	2.04943e-06	0	0	1.15323e-06	2.66974e-07	5.59007e-07	1.97313e-07	0	0	0	0	0	0	0	1.55041e-07	0	0	0	0	0	0	1.21549e-07	0	0	0	0	1.12133e-07	0	0	0	0	0	0	0
43675	Bacteria	Actinobacteria	Actinomycetia	Micrococcales	Micrococcaceae	Actinobacteria-Micrococcales-Micrococcaceae-Rothia	Rothia mucilaginosa	0	0	0	0	0	0	0	2.88306e-07	0	0	0	0	0	0	0	0	0	0	0	0	0	0	0	0	0	0	0	0	0	0	0	0	0	0	0	0	0	0
43767	Bacteria	Actinobacteria	Actinomycetia	Corynebacteriales	Nocardiaceae	Actinobacteria-Corynebacteriales-Nocardiaceae-Rhodococcus	Rhodococcus equi	0	3.12014e-07	0	0	0	0	0	0	0	0	0	0	2.34336e-07	0	0	0	0	0	0	0	0	0	0	0	0	0	0	0	0	0	0	0	0	0	0	0	0	0
44000	Bacteria	Firmicutes	Clostridia	Thermoanaerobacterales	Thermoanaerobacterales Family III. Incertae Sedis	Firmicutes-Thermoanaerobacterales-Thermoanaerobacterales Family III. Incertae Sedis-Caldicellulosiruptor	unclassified	0	1.24805e-06	2.84714e-07	0	1.70786e-06	1.66514e-06	0	2.88306e-07	5.33948e-07	0	3.94627e-07	0	7.03007e-07	4.19418e-07	0	3.46391e-07	0	0	0	0	0	0	0	0	0	0	0	0	0	0	0	0	0	0	0	0	0	1.09262e-07
44008	Bacteria	Firmicutes	Bacilli	Lactobacillales	Enterococcaceae	Firmicutes-Lactobacillales-Enterococcaceae-Enterococcus	Enterococcus cecorum	8.76238e-06	6.8643e-06	3.13186e-06	5.92022e-06	3.41572e-06	4.41263e-05	2.62297e-05	2.07581e-05	4.72544e-05	1.31367e-05	3.74896e-06	1.9538e-06	1.40601e-06	6.71068e-06	1.39537e-07	1.73196e-07	1.73935e-06	3.33261e-06	3.41091e-06	1.61404e-06	3.61372e-07	0	1.11003e-06	5.56124e-07	5.90093e-07	3.64646e-07	0	2.44955e-07	6.67908e-07	6.7628e-07	6.27947e-06	6.0947e-06	4.59404e-06	8.74571e-07	8.94874e-06	1.89951e-06	3.81669e-07	1.63892e-06
44009	Bacteria	Firmicutes	Bacilli	Lactobacillales	Enterococcaceae	Firmicutes-Lactobacillales-Enterococcaceae-Enterococcus	Enterococcus dispar	0	0	0	0	0	8.32571e-07	0	0	0	0	0	0	0	0	1.39537e-07	0	0	0	0	0	0	0	0	0	0	0	0	0	0	0	0	0	0	0	0	0	0	0
44010	Bacteria	Actinobacteria	Actinomycetia	Corynebacteriales	Mycobacteriaceae	Actinobacteria-Corynebacteriales-Mycobacteriaceae-Mycobacterium	Mycobacterium conspicuum	0	0	0	0	0	0	0	0	0	0	0	0	0	0	0	0	0	0	0	0	0	0	0	0	0	0	0	0	0	1.12713e-07	0	0	0	0	0	0	0	0
44013	Bacteria	Proteobacteria	Betaproteobacteria	Burkholderiales	Burkholderiaceae	Proteobacteria-Burkholderiales-Burkholderiaceae-Polynucleobacter	unclassified	0	3.12014e-07	0	0	0	0	0	0	0	0	0	0	0	0	0	0	0	0	0	0	0	0	0	0	0	0	0	0	0	0	0	0	0	0	1.33563e-07	1.46116e-07	0	0
44249	Bacteria	Firmicutes	Bacilli	Bacillales	Paenibacillaceae	Firmicutes-Bacillales-Paenibacillaceae-Paenibacillus	unclassified	4.12347e-06	1.06085e-05	5.12486e-06	3.12157e-05	9.22245e-06	7.90942e-06	1.33166e-05	7.20766e-06	9.61106e-06	1.03416e-05	5.13015e-06	1.52396e-05	7.96741e-06	1.63573e-05	3.48842e-06	4.15669e-06	2.60902e-06	1.66631e-06	2.6357e-06	1.22667e-05	1.44549e-06	6.32508e-06	1.85005e-06	3.89287e-06	6.04845e-06	1.09394e-06	1.40973e-06	9.79822e-07	2.53805e-06	1.01442e-06	3.58827e-06	4.10459e-06	3.55667e-06	1.24939e-06	3.47265e-06	3.94513e-06	1.52668e-06	1.52966e-06
44250	Bacteria	Firmicutes	Bacilli	Bacillales	Paenibacillaceae	Firmicutes-Bacillales-Paenibacillaceae-Paenibacillus	Paenibacillus alvei	0	0	0	0	0	0	0	0	0	0	0	0	0	0	0	0	0	0	0	0	0	1.75697e-07	0	0	0	0	0	0	0	0	0	0	0	0	0	0	0	0
44251	Bacteria	Firmicutes	Bacilli	Bacillales	Paenibacillaceae	Firmicutes-Bacillales-Paenibacillaceae-Paenibacillus	Paenibacillus durus	0	0	0	0	0	0	0	0	0	0	1.97313e-07	0	0	0	0	0	0	0	0	0	0	0	0	1.85375e-07	0	0	0	0	0	0	0	0	0	0	0	0	0	0
44252	Bacteria	Firmicutes	Bacilli	Bacillales	Paenibacillaceae	Firmicutes-Bacillales-Paenibacillaceae-Paenibacillus	Paenibacillus macerans	0	1.24805e-06	0	0	6.83144e-07	0	4.03533e-07	0	0	0	0	0	0	4.19418e-07	0	0	0	0	0	0	0	0	0	0	0	0	0	0	0	0	1.12133e-07	0	0	0	2.67127e-07	0	0	0
44260	Bacteria	Firmicutes	Clostridia	Thermoanaerobacterales	Thermoanaerobacteraceae	Firmicutes-Thermoanaerobacterales-Thermoanaerobacteraceae-Moorella	unclassified	0	0	0	5.38202e-07	3.41572e-07	0	0	0	0	2.79503e-07	0	0	0	0	0	0	0	0	0	0	0	0	0	0	0	0	0	0	0	0	0	0	0	0	0	0	0	0
44283	Bacteria	Proteobacteria	Gammaproteobacteria	Pasteurellales	Pasteurellaceae	Proteobacteria-Pasteurellales-Pasteurellaceae-Pasteurella	Pasteurella multocida	0	0	0	0	0	0	0	0	0	0	1.97313e-07	0	0	0	0	0	0	0	0	0	0	0	0	0	0	0	0	0	0	0	0	0	0	0	0	0	0	0
44577	Bacteria	Proteobacteria	Betaproteobacteria	Nitrosomonadales	Nitrosomonadaceae	Proteobacteria-Nitrosomonadales-Nitrosomonadaceae-Nitrosomonas	Nitrosomonas ureae	2.57717e-07	3.12014e-07	0	0	0	0	4.03533e-07	0	0	0	0	0	0	4.19418e-07	0	0	0	0	0	3.22808e-07	0	0	0	0	0	0	0	0	0	0	0	0	0	0	0	0	0	0
44675	Bacteria	Acidobacteria	Holophagae	Holophagales	Holophagaceae	Acidobacteria-Holophagales-Holophagaceae-Geothrix	unclassified	0	0	0	0	0	4.16285e-07	0	2.88306e-07	2.66974e-07	0	0	3.9076e-07	0	0	0	0	0	0	0	0	0	0	0	0	0	1.21549e-07	0	0	0	0	1.12133e-07	0	0	0	1.33563e-07	0	0	0
44688	Bacteria	Firmicutes	Bacilli	Lactobacillales	Streptococcaceae	Firmicutes-Lactobacillales-Streptococcaceae-Lactococcus	Lactococcus lactis	0	3.12014e-07	0	0	3.41572e-07	0	0	2.88306e-07	0	0	0	0	0	0	0.000135769	0.000281096	0.000174109	0.000161394	0.000145894	0.000123958	0.000146356	0.000112797	0.00018297	9.80632e-05	7.00735e-05	5.43323e-05	0.000118981	4.88686e-05	6.09132e-05	6.46975e-05	6.72801e-05	6.49272e-05	0.000110553	4.36036e-05	2.25722e-05	4.55882e-05	3.47319e-05	3.90064e-05
44742	Bacteria	Proteobacteria	Deltaproteobacteria	Desulfovibrionales	Desulfovibrionaceae	Proteobacteria-Desulfovibrionales-Desulfovibrionaceae-Desulfovibrio	Desulfovibrio fairfieldensis	0	0	0	0	0	0	0	0	0	0	0	0	0	4.19418e-07	0	0	0	0	0	0	0	0	0	0	0	0	0	0	0	0	0	0	0	0	0	0	0	0
44750	Bacteria	Actinobacteria	Actinomycetia	Corynebacteriales	Corynebacteriaceae	Actinobacteria-Corynebacteriales-Corynebacteriaceae-Corynebacterium	Corynebacterium auris	0	3.12014e-07	0	0	0	0	0	0	0	0	0	3.9076e-07	0	0	0	0	0	0	0	0	0	0	0	0	0	0	0	0	0	0	0	0	0	0	0	0	0	0
45243	Bacteria	Bacteroidetes	Flavobacteriia	Flavobacteriales	Flavobacteriaceae	Bacteroidetes-Flavobacteriales-Flavobacteriaceae-Capnocytophaga	Capnocytophaga haemolytica	0	0	0	0	0	4.16285e-07	0	0	0	0	0	0	0	0	0	0	0	0	0	0	0	0	0	0	0	0	0	0	0	0	0	0	0	0	0	0	0	0
45462	Bacteria	Firmicutes	Bacilli	Bacillales	Paenibacillaceae	Firmicutes-Bacillales-Paenibacillaceae-Brevibacillus	Brevibacillus borstelensis	0	0	0	0	0	0	0	0	0	0	0	0	0	0	1.39537e-07	0	0	0	0	0	0	0	0	0	0	0	0	0	0	0	0	0	1.48195e-07	0	0	0	0	0
45610	Bacteria	Proteobacteria	Gammaproteobacteria	Moraxellales	Moraxellaceae	Proteobacteria-Moraxellales-Moraxellaceae-Psychrobacter	Psychrobacter urativorans	0	0	0	0	0	0	0	0	0	0	0	0	0	0	0	0	0	0	0	0	0	0	0	0	0	0	0	0	0	0	0	0	1.48195e-07	0	0	0	0	0
45634	Bacteria	Firmicutes	Bacilli	Lactobacillales	Streptococcaceae	Firmicutes-Lactobacillales-Streptococcaceae-Streptococcus	Streptococcus cristatus	0	3.12014e-07	0	0	0	0	0	0	0	2.79503e-07	0	0	0	0	0	0	0	0	0	0	0	0	0	0	0	0	0	0	0	0	0	0	0	0	0	0	0	0
45655	Bacteria	Proteobacteria	Deltaproteobacteria	Desulfobacterales	Desulfobacteraceae	Proteobacteria-Desulfobacterales-Desulfobacteraceae-Desulfonema	Desulfonema magnum	0	0	0	0	0	0	0	0	0	0	0	3.9076e-07	0	4.19418e-07	0	0	0	0	0	0	0	0	0	0	0	0	0	0	0	0	0	0	0	0	0	0	0	0
45656	Bacteria	Proteobacteria	Deltaproteobacteria	Desulfobacterales	Desulfobacteraceae	Proteobacteria-Desulfobacterales-Desulfobacteraceae-Desulfonema	Desulfonema limicola	0	0	0	0	3.41572e-07	0	0	0	0	0	0	0	0	0	0	0	0	0	0	0	0	0	0	0	0	0	0	0	0	0	0	0	0	0	0	0	0	0
45658	Bacteria	Proteobacteria	Gammaproteobacteria	Vibrionales	Vibrionaceae	Proteobacteria-Vibrionales-Vibrionaceae-Vibrio	Vibrio scophthalmi	0	0	0	0	0	0	0	0	0	0	0	0	0	0	0	0	0	0	0	0	0	0	0	0	0	0	0	0	0	0	0	0	0	0	0	0	0	1.09262e-07
45667	Bacteria	Firmicutes	Bacilli	Bacillales	Bacillaceae	Firmicutes-Bacillales-Bacillaceae-Halobacillus	unclassified	0	0	0	5.38202e-07	0	0	0	0	0	0	0	0	0	0	0	0	0	0	0	0	0	0	0	0	0	0	0	0	0	0	0	0	0	0	0	0	0	0
45668	Bacteria	Firmicutes	Bacilli	Bacillales	Bacillaceae	Firmicutes-Bacillales-Bacillaceae-Halobacillus	Halobacillus litoralis	0	0	0	0	0	0	0	0	2.66974e-07	0	0	0	0	0	0	0	0	0	0	0	0	0	0	0	0	0	0	0	0	0	0	0	0	0	0	0	0	0
45851	Bacteria	Firmicutes	Clostridia	Eubacteriales	Lachnospiraceae	Firmicutes-Eubacteriales-Lachnospiraceae-Butyrivibrio	Butyrivibrio crossotus	4.58736e-05	0.000128238	2.04994e-05	0.000146391	3.65482e-05	6.32754e-05	9.20056e-05	1.58568e-05	1.38826e-05	5.47827e-05	1.91394e-05	2.9307e-05	2.97606e-05	0.000114082	5.02332e-06	3.29072e-06	6.95739e-06	2.38044e-06	3.10083e-06	2.22737e-05	1.8972e-05	1.26502e-05	1.68354e-05	2.44695e-05	2.81769e-05	6.68518e-06	4.37017e-06	7.59362e-06	4.14103e-06	3.3814e-06	1.682e-06	6.21908e-07	4.59404e-06	1.74914e-06	3.73977e-06	1.31504e-06	9.54173e-07	3.27785e-07
45972	Bacteria	Firmicutes	Bacilli	Bacillales	Staphylococcaceae	Firmicutes-Bacillales-Staphylococcaceae-Staphylococcus	Staphylococcus pasteuri	0	3.12014e-07	0	0	0	0	4.03533e-07	0	0	0	0	0	0	8.38835e-07	0	0	0	0	0	0	0	0	0	0	0	0	1.40973e-07	0	0	0	0	0	1.48195e-07	0	0	0	9.54173e-08	0
46124	Bacteria	Firmicutes	Bacilli	Lactobacillales	Carnobacteriaceae	Firmicutes-Lactobacillales-Carnobacteriaceae-Granulicatella	Granulicatella adiacens	5.15434e-07	1.56007e-06	0	1.0764e-06	1.02472e-06	0	0	2.88306e-07	0	0	5.9194e-07	7.8152e-07	2.10902e-06	0	0	0	0	0	0	0	0	0	0	0	0	0	0	0	0	0	0	0	0	0	0	0	0	0
46125	Bacteria	Firmicutes	Bacilli	Lactobacillales	Aerococcaceae	Firmicutes-Lactobacillales-Aerococcaceae-Abiotrophia	Abiotrophia defectiva	0	0	0	0	0	4.16285e-07	0	0	0	0	0	0	0	4.19418e-07	0	0	0	0	0	0	0	0	0	0	0	0	0	0	0	0	0	0	0	0	0	0	0	0
46126	Bacteria	Firmicutes	Bacilli	Bacillales	Staphylococcaceae	Firmicutes-Bacillales-Staphylococcaceae-Staphylococcus	Staphylococcus chromogenes	0	0	0	0	0	0	0	0	0	0	0	0	0	0	1.39537e-07	0	0	0	0	0	5.42058e-07	0	0	0	0	0	0	0	0	0	0	0	0	0	0	0	0	0
46127	Bacteria	Firmicutes	Bacilli	Bacillales	Staphylococcaceae	Firmicutes-Bacillales-Staphylococcaceae-Staphylococcus	Staphylococcus felis	7.73151e-07	0	2.84714e-07	0	3.41572e-07	0	0	5.76613e-07	5.33948e-07	0	1.97313e-07	0	2.34336e-07	4.19418e-07	0	0	0	0	0	0	0	0	0	0	0	0	0	0	1.33582e-07	0	0	0	0	0	0	0	0	0
46165	Bacteria	Actinobacteria	Actinomycetia	Streptosporangiales	Thermomonosporaceae	Actinobacteria-Streptosporangiales-Thermomonosporaceae-Actinomadura	Actinomadura verrucosospora	0	0	0	5.38202e-07	0	0	0	0	0	2.79503e-07	0	0	0	0	0	0	0	0	0	0	0	0	0	0	0	0	0	0	0	0	0	0	0	0	0	0	0	0
46239	Bacteria	Tenericutes	Mollicutes	Entomoplasmatales	Entomoplasmataceae	Tenericutes-Entomoplasmatales-Entomoplasmataceae-Mesoplasma	unclassified	0	0	0	0	0	0	0	0	0	2.79503e-07	0	0	0	0	0	0	0	0	0	0	0	0	0	0	0	0	0	0	0	0	0	0	0	0	0	0	0	0
46254	Bacteria	Firmicutes	Bacilli	Lactobacillales	Lactobacillaceae	Firmicutes-Lactobacillales-Lactobacillaceae-Oenococcus	unclassified	0	0	0	0	0	0	0	0	0	0	0	0	0	0	0	0	0	0	0	3.22808e-07	0	0	0	0	0	0	0	0	0	0	0	0	0	0	0	0	0	0
46255	Bacteria	Firmicutes	Bacilli	Lactobacillales	Lactobacillaceae	Firmicutes-Lactobacillales-Lactobacillaceae-Weissella	unclassified	1.03087e-06	0	1.13886e-06	0	1.70786e-06	2.08143e-06	0	0	8.00922e-07	1.11801e-06	0	0	4.68671e-07	0	4.1861e-07	1.73196e-07	0	3.57066e-07	4.65124e-07	0	0	0	3.70009e-07	3.70749e-07	0	0	0	0	1.33582e-07	0	1.12133e-07	2.48763e-07	2.96389e-07	0	1.33563e-07	0	0	1.09262e-07
46352	Bacteria	Actinobacteria	Actinomycetia	Micrococcales	Microbacteriaceae	Actinobacteria-Micrococcales-Microbacteriaceae-Agrococcus	unclassified	0	0	0	0	1.36629e-06	4.16285e-07	0	0	0	0	0	0	0	0	0	0	0	0	0	0	0	0	0	0	0	0	0	0	0	0	0	0	0	0	0	0	0	0
46503	Bacteria	Bacteroidetes	Bacteroidia	Bacteroidales	Tannerellaceae	Bacteroidetes-Bacteroidales-Tannerellaceae-Parabacteroides	Parabacteroides merdae	1.28858e-06	4.99222e-06	3.64434e-05	3.12157e-05	4.03055e-05	4.20448e-05	2.90544e-05	2.88306e-05	3.73764e-05	2.29193e-05	2.17045e-05	1.28951e-05	2.08559e-05	2.0132e-05	1.81398e-06	1.38556e-06	1.56541e-06	2.97555e-06	7.75207e-07	2.25965e-06	4.69783e-06	4.74381e-06	2.22006e-06	5.19049e-06	4.57322e-06	2.43098e-06	2.96044e-06	2.69451e-06	3.20596e-06	2.59241e-06	3.7004e-06	2.48763e-06	3.85306e-06	5.4973e-06	3.60621e-06	5.69853e-06	4.77087e-06	3.38711e-06
46506	Bacteria	Bacteroidetes	Bacteroidia	Bacteroidales	Bacteroidaceae	Bacteroidetes-Bacteroidales-Bacteroidaceae-Bacteroides	Bacteroides stercoris	1.03087e-06	2.49611e-06	1.13886e-06	2.15281e-06	4.44044e-06	3.16377e-05	3.30897e-05	1.15323e-06	1.86882e-06	2.23603e-06	5.9194e-07	1.17228e-06	1.17168e-06	4.73942e-05	2.79073e-07	8.65978e-07	3.47869e-07	1.19022e-07	1.55041e-07	3.74457e-05	0	0	9.25023e-07	0	1.47523e-07	0	2.81947e-07	1.22478e-07	4.00745e-07	9.01707e-07	3.364e-07	1.24382e-07	2.96389e-07	1.87408e-06	1.33563e-06	1.02281e-06	4.77087e-07	8.74092e-07
46867	Bacteria	Firmicutes	Clostridia	Eubacteriales	Clostridiaceae	Firmicutes-Eubacteriales-Clostridiaceae-Clostridium	Clostridium chauvoei	0	0	1.70829e-06	4.30561e-06	1.02472e-06	1.33211e-05	1.00883e-05	5.76613e-06	2.40277e-06	3.91305e-06	1.97313e-07	0	1.40601e-06	8.38835e-07	6.97684e-07	5.19587e-07	1.73935e-07	8.33153e-07	6.20166e-07	1.61404e-06	1.08412e-06	2.81115e-06	3.33008e-06	2.59525e-06	1.47523e-06	4.86195e-07	4.2292e-07	0	0	0	0	0	0	0	0	0	0	0
46913	Bacteria	Proteobacteria	Alphaproteobacteria	Hyphomicrobiales	Devosiaceae	Proteobacteria-Hyphomicrobiales-Devosiaceae-Devosia	unclassified	0	3.12014e-07	0	0	0	0	0	0	0	0	1.97313e-07	0	4.68671e-07	4.19418e-07	0	5.19587e-07	0	0	0	0	0	0	0	0	0	0	0	0	0	0	0	0	0	0	0	0	0	0
47466	Bacteria	Spirochaetes	Spirochaetia	Spirochaetales	Borreliaceae	Spirochaetes-Spirochaetales-Borreliaceae-Borrelia	Borrelia miyamotoi	0	0	0	0	0	0	0	0	0	0	0	0	0	0	0	0	0	0	0	0	0	0	1.85005e-07	0	0	0	0	0	0	0	0	0	0	0	0	0	0	0
47493	Bacteria	Firmicutes	Bacilli	Lactobacillales	Lactobacillaceae	Firmicutes-Lactobacillales-Lactobacillaceae-Limosilactobacillus	Limosilactobacillus panis	0	0	0	0	0	0	0	0	0	0	1.97313e-07	0	4.68671e-07	0	0	0	0	0	0	0	0	0	0	0	0	0	0	0	0	0	0	0	0	0	0	0	0	0
47671	Bacteria	Proteobacteria	Betaproteobacteria	Burkholderiales	Burkholderiaceae	Proteobacteria-Burkholderiales-Burkholderiaceae-Lautropia	Lautropia mirabilis	0	0	0	0	0	0	0	0	0	0	1.97313e-07	0	0	0	0	0	0	0	0	0	0	0	0	0	0	0	0	0	0	0	0	0	0	0	0	0	0	0
47678	Bacteria	Bacteroidetes	Bacteroidia	Bacteroidales	Bacteroidaceae	Bacteroidetes-Bacteroidales-Bacteroidaceae-Bacteroides	Bacteroides caccae	0	0	0	0	0	8.32571e-07	0	0	0	0	1.97313e-07	0	0	4.19418e-07	1.31165e-05	2.07835e-05	2.1394e-05	1.55919e-05	1.27134e-05	2.03369e-05	0	0	0	0	0	1.94478e-05	1.73397e-05	0	0	0	0	0	0	0	0	1.46116e-07	0	0
47714	Bacteria	Firmicutes	Bacilli	Lactobacillales	Lactobacillaceae	Firmicutes-Lactobacillales-Lactobacillaceae-Lacticaseibacillus	Lacticaseibacillus paracasei	0	0	0	0	0	0	0	0	0	0	0	0	0	0	0	1.73196e-07	0	0	1.55041e-07	0	0	0	0	0	0	0	0	0	0	1.12713e-07	0	0	0	1.24939e-07	0	0	0	0
47715	Bacteria	Firmicutes	Bacilli	Lactobacillales	Lactobacillaceae	Firmicutes-Lactobacillales-Lactobacillaceae-Lacticaseibacillus	Lacticaseibacillus rhamnosus	0	0	0	0	0	8.32571e-07	0	0	0	0	0	0	0	0	0	0	0	0	0	0	0	0	0	0	2.95046e-07	0	0	0	0	0	0	0	0	0	0	0	0	0
47716	Bacteria	Actinobacteria	Actinomycetia	Streptomycetales	Streptomycetaceae	Actinobacteria-Streptomycetales-Streptomycetaceae-Streptomyces	Streptomyces olivaceus	0	0	0	0	0	4.16285e-07	0	0	0	0	0	0	0	0	0	0	0	0	0	0	0	0	0	0	0	0	0	0	0	0	0	0	0	0	0	0	0	0
47760	Bacteria	Actinobacteria	Actinomycetia	Streptomycetales	Streptomycetaceae	Actinobacteria-Streptomycetales-Streptomycetaceae-Streptomyces	Streptomyces aurantiacus	0	3.12014e-07	0	5.38202e-07	0	0	0	0	0	0	0	0	2.34336e-07	4.19418e-07	0	0	0	0	0	0	0	0	0	0	0	0	0	0	0	0	0	0	0	0	0	0	0	0
47763	Bacteria	Actinobacteria	Actinomycetia	Streptomycetales	Streptomycetaceae	Actinobacteria-Streptomycetales-Streptomycetaceae-Streptomyces	Streptomyces lydicus	0	0	0	0	0	4.16285e-07	0	0	0	0	0	0	0	0	0	0	0	0	0	0	0	0	0	0	0	0	0	0	0	0	0	0	0	0	0	0	0	0
47770	Bacteria	Firmicutes	Bacilli	Lactobacillales	Lactobacillaceae	Firmicutes-Lactobacillales-Lactobacillaceae-Lactobacillus	Lactobacillus crispatus	0.00022911	9.79723e-05	0.000133246	8.82651e-05	0.000101105	3.62168e-05	4.03533e-05	9.94657e-05	0.000102518	0.000108727	9.01723e-05	3.51684e-05	3.0698e-05	0.000109049	1.11629e-05	1.29897e-05	8.69673e-06	9.64077e-06	5.27141e-06	3.84141e-05	2.16823e-06	1.75697e-07	9.25023e-07	0	2.95046e-07	2.43098e-07	1.40973e-07	9.79822e-07	3.07238e-06	3.83226e-06	0	4.97526e-06	4.14945e-06	1.012e-05	1.02844e-05	3.50679e-06	3.53044e-06	6.00939e-06
47850	Bacteria	Actinobacteria	Actinomycetia	Micromonosporales	Micromonosporaceae	Actinobacteria-Micromonosporales-Micromonosporaceae-Micromonospora	Micromonospora aurantiaca	0	0	0	0	0	0	0	0	0	2.79503e-07	0	0	0	0	0	0	0	0	0	0	0	0	0	0	0	0	0	0	0	0	0	0	0	0	0	0	0	0
47858	Bacteria	Actinobacteria	Actinomycetia	Micromonosporales	Micromonosporaceae	Actinobacteria-Micromonosporales-Micromonosporaceae-Micromonospora	Micromonospora echinofusca	0	3.12014e-07	0	0	0	0	0	0	0	0	0	0	0	0	0	3.46391e-07	0	0	0	0	0	0	0	0	0	0	0	0	0	0	0	0	0	0	0	0	0	0
47865	Bacteria	Actinobacteria	Actinomycetia	Micromonosporales	Micromonosporaceae	Actinobacteria-Micromonosporales-Micromonosporaceae-Micromonospora	Micromonospora inositola	0	0	0	0	0	0	0	0	0	0	0	0	0	4.19418e-07	0	0	0	0	0	0	0	0	0	0	0	0	0	0	0	0	0	0	0	0	0	0	0	0
47875	Bacteria	Actinobacteria	Actinomycetia	Micromonosporales	Micromonosporaceae	Actinobacteria-Micromonosporales-Micromonosporaceae-Micromonospora	Micromonospora sagamiensis	0	0	0	0	3.41572e-07	0	0	0	0	0	0	0	0	0	0	0	0	0	0	0	0	0	0	0	0	0	0	0	0	0	0	0	0	0	0	0	0	0
47880	Bacteria	Proteobacteria	Gammaproteobacteria	Pseudomonadales	Pseudomonadaceae	Proteobacteria-Pseudomonadales-Pseudomonadaceae-Pseudomonas	Pseudomonas fulva	0	0	0	0	0	0	0	5.76613e-07	0	0	0	0	0	0	0	0	0	0	0	0	0	0	0	0	0	7.29293e-07	0	0	0	0	0	0	0	0	0	0	0	0
47883	Bacteria	Proteobacteria	Gammaproteobacteria	Pseudomonadales	Pseudomonadaceae	Proteobacteria-Pseudomonadales-Pseudomonadaceae-Pseudomonas	Pseudomonas synxantha	0	0	0	5.38202e-07	0	8.32571e-07	0	0	0	0	0	0	0	0	0	0	0	0	0	0	0	0	0	0	0	0	0	0	0	0	0	0	0	0	0	0	0	0
47885	Bacteria	Proteobacteria	Gammaproteobacteria	Pseudomonadales	Pseudomonadaceae	Proteobacteria-Pseudomonadales-Pseudomonadaceae-Pseudomonas	Pseudomonas oryzihabitans	0	0	0	0	3.41572e-07	0	0	0	0	0	0	0	4.68671e-07	0	0	0	0	0	0	0	0	0	0	0	0	0	0	0	0	0	0	0	0	0	0	0	9.54173e-08	0
47917	Bacteria	Proteobacteria	Gammaproteobacteria	Enterobacterales	Yersiniaceae	Proteobacteria-Enterobacterales-Yersiniaceae-Serratia	Serratia fonticola	0	0	0	0	0	0	0	0	0	0	1.97313e-07	0	0	0	0	0	0	0	0	0	0	0	0	0	0	0	0	0	0	0	0	0	0	0	0	0	0	0
47960	Bacteria	Proteobacteria	Gammaproteobacteria	Chromatiales	Thioalkalibacteraceae	Proteobacteria-Chromatiales-Thioalkalibacteraceae-Guyparkeria	Guyparkeria halophila	0	0	0	0	0	0	0	2.88306e-07	0	0	0	0	0	0	0	0	0	1.19022e-07	0	0	0	0	0	0	0	0	0	0	0	0	0	0	0	0	0	0	0	0
48003	Bacteria	Tenericutes	Mollicutes	Mycoplasmatales	Mycoplasmataceae	Tenericutes-Mycoplasmatales-Mycoplasmataceae-Mycoplasmopsis	Mycoplasmopsis pullorum	0	0	0	0	0	0	0	0	0	0	0	0	0	4.19418e-07	0	0	0	0	0	0	0	0	0	0	0	0	0	0	0	0	0	0	0	0	0	0	0	0
48073	Bacteria	Proteobacteria	Gammaproteobacteria	Cellvibrionales	Microbulbiferaceae	Proteobacteria-Cellvibrionales-Microbulbiferaceae-Microbulbifer	unclassified	2.57717e-07	0	0	0	0	0	0	0	0	0	0	0	2.34336e-07	0	0	0	0	0	0	0	0	0	0	0	0	0	0	0	0	0	0	0	0	0	0	0	0	0
48074	Bacteria	Proteobacteria	Gammaproteobacteria	Cellvibrionales	Microbulbiferaceae	Proteobacteria-Cellvibrionales-Microbulbiferaceae-Microbulbifer	Microbulbifer hydrolyticus	0	0	0	0	0	0	4.03533e-07	0	0	0	0	0	0	0	0	0	0	0	0	0	0	0	0	0	0	0	0	1.22478e-07	1.33582e-07	1.12713e-07	0	0	0	0	0	0	0	0
48075	Bacteria	Proteobacteria	Gammaproteobacteria	Oceanospirillales	Oceanospirillaceae	Proteobacteria-Oceanospirillales-Oceanospirillaceae-Marinobacterium	unclassified	0	0	0	0	3.41572e-07	0	0	0	0	0	0	0	0	0	0	0	0	0	0	0	0	0	0	0	0	0	0	0	0	0	0	0	0	0	0	0	0	0
48296	Bacteria	Proteobacteria	Gammaproteobacteria	Moraxellales	Moraxellaceae	Proteobacteria-Moraxellales-Moraxellaceae-Acinetobacter	Acinetobacter pittii	0	0	0	0	0	0	0	0	0	2.79503e-07	0	0	0	0	0	0	0	1.19022e-07	0	0	0	0	0	0	0	0	0	0	1.33582e-07	0	0	0	1.48195e-07	0	0	0	0	0
48461	Bacteria	Verrucomicrobia	Verrucomicrobiae	Verrucomicrobiales	unclassified	Verrucomicrobia-Verrucomicrobiales-unclassified-unclassified	unclassified	1.39167e-05	3.49455e-05	2.16383e-05	1.18404e-05	2.52763e-05	5.91125e-05	3.79321e-05	1.81633e-05	3.25708e-05	2.09628e-05	1.0063e-05	6.25216e-06	9.37342e-06	9.22719e-06	1.35351e-05	1.07381e-05	2.46987e-05	1.69011e-05	1.05428e-05	1.22667e-05	5.76388e-05	9.94443e-05	7.64069e-05	0.000115118	0.000141622	4.32714e-05	5.10323e-05	8.37747e-05	6.23826e-05	4.46345e-05	4.59747e-05	3.32099e-05	5.12754e-05	5.83464e-05	5.89014e-05	4.79261e-05	3.48273e-05	3.31063e-05
48736	Bacteria	Proteobacteria	Betaproteobacteria	Burkholderiales	Burkholderiaceae	Proteobacteria-Burkholderiales-Burkholderiaceae-Ralstonia	unclassified	0	0	0	0	0	0	0	0	5.33948e-07	0	0	0	0	4.19418e-07	2.79073e-07	0	0	1.19022e-07	1.24033e-06	0	0	6.50078e-06	0	0	0	0	0	0	1.33582e-07	4.50854e-07	0	0	0	0	0	0	0	0
49283	Bacteria	Firmicutes	Bacilli	Bacillales	Paenibacillaceae	Firmicutes-Bacillales-Paenibacillaceae-Paenibacillus	Paenibacillus thiaminolyticus	0	0	0	0	0	0	4.03533e-07	0	0	0	0	0	0	0	0	0	0	0	0	0	0	0	0	0	0	0	0	0	0	0	1.12133e-07	0	0	0	0	0	0	0
49319	Bacteria	Actinobacteria	Rubrobacteria	Rubrobacterales	Rubrobacteraceae	Actinobacteria-Rubrobacterales-Rubrobacteraceae-Rubrobacter	Rubrobacter xylanophilus	0	0	2.84714e-07	0	0	0	0	0	0	0	1.97313e-07	0	0	8.38835e-07	0	0	0	0	0	0	0	0	0	0	0	0	0	0	0	0	0	0	1.48195e-07	1.24939e-07	1.33563e-07	0	0	0
49338	Bacteria	Firmicutes	Clostridia	Eubacteriales	Desulfitobacteriaceae	Firmicutes-Eubacteriales-Desulfitobacteriaceae-Desulfitobacterium	Desulfitobacterium hafniense	0	0	0	0	0	0	8.07066e-07	0	0	0	1.97313e-07	0	0	4.19418e-07	0	0	0	0	0	0	0	0	0	0	0	0	0	1.22478e-07	0	0	0	0	0	0	1.33563e-07	0	0	0
49546	Bacteria	Bacteroidetes	Flavobacteriia	Flavobacteriales	Flavobacteriaceae	Bacteroidetes-Flavobacteriales-Flavobacteriaceae-unclassified	unclassified	2.06174e-06	4.05618e-06	5.40957e-06	9.68763e-06	1.26382e-05	1.24886e-05	7.66713e-06	5.18951e-06	5.33948e-06	5.59007e-06	5.72209e-06	2.73532e-06	5.15538e-06	5.87185e-06	1.39537e-07	6.92782e-07	1.73935e-07	0	9.30249e-07	1.29123e-06	0	1.58127e-06	7.40019e-07	1.11225e-06	1.18019e-06	2.43098e-07	4.2292e-07	3.67433e-07	5.34326e-07	1.46527e-06	1.12133e-06	2.48763e-07	2.37112e-06	2.2489e-06	2.80483e-06	2.04563e-06	2.48085e-06	1.52966e-06
51101	Bacteria	Firmicutes	Bacilli	Bacillales	Paenibacillaceae	Firmicutes-Bacillales-Paenibacillaceae-Brevibacillus	Brevibacillus agri	0	0	0	0	0	0	0	0	0	0	0	0	0	4.19418e-07	0	0	0	0	0	0	0	0	0	0	0	0	0	0	0	0	0	0	0	0	0	0	0	0
51201	Bacteria	Actinobacteria	Actinomycetia	Streptomycetales	Streptomycetaceae	Actinobacteria-Streptomycetales-Streptomycetaceae-Streptomyces	Streptomyces griseocarneus	0	0	0	0	0	0	4.03533e-07	0	0	0	0	0	0	0	0	0	0	0	0	0	0	0	0	0	0	0	0	0	0	0	0	0	0	0	0	0	0	0
51288	Bacteria	Proteobacteria	Gammaproteobacteria	Enterobacterales	Enterobacteriaceae	Proteobacteria-Enterobacterales-Enterobacteriaceae-Kluyvera	Kluyvera ascorbata	0	0	0	0	0	0	0	0	0	0	0	0	0	0	0	0	0	0	0	0	0	0	0	1.85375e-07	0	0	0	0	0	0	0	0	0	0	0	0	0	0
51366	Bacteria	Proteobacteria	Gammaproteobacteria	Vibrionales	Vibrionaceae	Proteobacteria-Vibrionales-Vibrionaceae-Salinivibrio	unclassified	0	0	0	0	0	0	0	0	0	0	0	0	0	0	0	0	0	0	0	0	0	0	0	0	0	0	0	0	0	0	0	0	0	0	1.33563e-07	0	0	0
51515	Bacteria	Firmicutes	Clostridia	Eubacteriales	Peptococcaceae	Firmicutes-Eubacteriales-Peptococcaceae-Dehalobacterium	Dehalobacterium formicoaceticum	0	6.24027e-07	0	0	3.41572e-07	0	4.03533e-07	0	0	0	0	0	0	1.25825e-06	0	0	1.73935e-07	0	0	0	0	0	0	0	1.47523e-07	0	0	1.22478e-07	0	0	0	0	2.96389e-07	0	0	0	9.54173e-08	1.09262e-07
51663	Bacteria	Firmicutes	Bacilli	Lactobacillales	Lactobacillaceae	Firmicutes-Lactobacillales-Lactobacillaceae-Pediococcus	Pediococcus damnosus	2.57717e-07	0	0	5.38202e-07	0	4.16285e-07	0	5.76613e-07	5.33948e-07	0	0	0	0	0	0	0	1.73935e-07	2.38044e-07	0	0	0	0	1.85005e-07	0	0	1.21549e-07	0	0	0	0	0	0	0	1.24939e-07	1.33563e-07	0	0	0
51664	Bacteria	Firmicutes	Bacilli	Lactobacillales	Lactobacillaceae	Firmicutes-Lactobacillales-Lactobacillaceae-Lapidilactobacillus	Lapidilactobacillus dextrinicus	0	0	0	0	0	0	0	0	0	0	0	0	0	0	0	0	0	0	0	0	0	0	0	0	0	0	0	0	0	0	1.12133e-07	0	0	0	0	0	0	0
51665	Bacteria	Firmicutes	Bacilli	Lactobacillales	Aerococcaceae	Firmicutes-Lactobacillales-Aerococcaceae-Aerococcus	Aerococcus urinaeequi	2.57717e-07	0	5.69429e-07	0	1.02472e-06	0	0	2.88306e-07	0	5.59007e-07	1.97313e-07	0	2.34336e-07	8.38835e-07	0	1.73196e-07	0	0	0	0	0	0	0	3.70749e-07	0	1.21549e-07	1.40973e-07	0	0	0	1.12133e-07	0	0	0	0	0	0	0
51668	Bacteria	Firmicutes	Bacilli	Lactobacillales	Enterococcaceae	Firmicutes-Lactobacillales-Enterococcaceae-Tetragenococcus	unclassified	0	0	0	0	0	0	0	0	0	0	0	0	0	0	0	1.73196e-07	1.73935e-07	0	0	0	0	0	0	0	0	0	0	0	0	0	1.12133e-07	0	1.48195e-07	0	0	0	0	0
51669	Bacteria	Firmicutes	Bacilli	Lactobacillales	Enterococcaceae	Firmicutes-Lactobacillales-Enterococcaceae-Tetragenococcus	Tetragenococcus halophilus	0	0	2.84714e-07	0	0	4.16285e-07	0	2.88306e-07	2.66974e-07	0	0	0	0	0	0	0	3.47869e-07	0	1.55041e-07	3.22808e-07	1.80686e-07	0	0	0	2.95046e-07	0	0	1.22478e-07	1.33582e-07	0	1.12133e-07	1.24382e-07	2.96389e-07	0	0	0	0	1.09262e-07
52694	Bacteria	Firmicutes	Clostridia	Eubacteriales	Eubacteriaceae	Firmicutes-Eubacteriales-Eubacteriaceae-Acetobacterium	Acetobacterium wieringae	0	0	5.69429e-07	1.0764e-06	0	0	4.03533e-07	0	5.33948e-07	8.3851e-07	1.97313e-07	0	9.37342e-07	2.09709e-06	1.39537e-07	0	0	1.19022e-07	0	3.22808e-07	0	0	0	0	0	0	0	2.44955e-07	1.33582e-07	0	0	0	1.48195e-07	0	1.33563e-07	1.46116e-07	0	3.27785e-07
52773	Bacteria	Actinobacteria	Actinomycetia	Actinomycetales	Actinomycetaceae	Actinobacteria-Actinomycetales-Actinomycetaceae-Schaalia	Schaalia meyeri	0	3.12014e-07	0	0	0	0	0	2.88306e-07	0	0	0	0	0	0	0	0	0	0	0	0	0	0	0	0	0	0	0	0	1.33582e-07	0	0	0	0	0	0	0	0	0
52774	Bacteria	Actinobacteria	Actinomycetia	Actinomycetales	Actinomycetaceae	Actinobacteria-Actinomycetales-Actinomycetaceae-Actinomyces	Actinomyces slackii	0	0	0	0	0	0	0	0	0	0	0	0	0	4.19418e-07	0	0	0	0	0	0	0	0	0	0	0	0	0	0	0	0	0	0	0	0	0	0	0	0
53246	Bacteria	Proteobacteria	Gammaproteobacteria	Alteromonadales	Pseudoalteromonadaceae	Proteobacteria-Alteromonadales-Pseudoalteromonadaceae-Pseudoalteromonas	unclassified	0	6.24027e-07	0	0	0	0	4.03533e-07	0	0	0	0	0	0	8.38835e-07	0	0	0	0	0	0	0	0	0	0	0	0	0	0	1.33582e-07	0	0	0	0	1.24939e-07	0	0	9.54173e-08	0
53335	Bacteria	Proteobacteria	Gammaproteobacteria	Enterobacterales	Erwiniaceae	Proteobacteria-Enterobacterales-Erwiniaceae-Pantoea	unclassified	2.57717e-07	0	0	0	0	0	0	0	0	0	0	0	7.03007e-07	0	1.39537e-07	1.73196e-07	0	0	1.55041e-07	3.22808e-07	0	0	0	0	0	0	0	1.22478e-07	0	0	0	0	0	0	0	0	0	1.09262e-07
53345	Bacteria	Firmicutes	Bacilli	Lactobacillales	Enterococcaceae	Firmicutes-Lactobacillales-Enterococcaceae-Enterococcus	Enterococcus durans	5.15434e-07	1.56007e-06	1.11039e-05	6.02786e-05	1.94696e-05	4.16285e-05	8.03031e-05	2.65242e-05	2.0824e-05	4.63976e-05	1.61797e-05	1.9538e-05	2.29649e-05	1.46796e-05	1.39537e-07	1.73196e-07	3.47869e-07	0	0	0	0	0	0	0	0	0	0	0	0	0	0	3.73145e-07	5.92779e-07	0	0	0	0	0
53346	Bacteria	Firmicutes	Bacilli	Lactobacillales	Enterococcaceae	Firmicutes-Lactobacillales-Enterococcaceae-Enterococcus	Enterococcus mundtii	0	0	0	0	0	0	0	0	0	2.79503e-07	0	0	0	0	0	0	0	0	0	0	0	0	0	0	0	0	0	0	0	1.12713e-07	0	0	0	0	0	0	0	0
53358	Bacteria	Actinobacteria	Actinomycetia	Micrococcales	Intrasporangiaceae	Actinobacteria-Micrococcales-Intrasporangiaceae-Intrasporangium	Intrasporangium calvum	0	0	2.84714e-07	0	0	0	0	0	0	0	0	0	0	0	0	0	0	0	0	0	0	0	0	0	0	0	0	0	0	0	0	0	0	0	0	0	0	0
53359	Bacteria	Actinobacteria	Actinomycetia	Micromonosporales	Micromonosporaceae	Actinobacteria-Micromonosporales-Micromonosporaceae-Dactylosporangium	Dactylosporangium fulvum	0	0	0	0	0	0	0	0	0	0	0	3.9076e-07	0	0	0	0	0	0	0	0	0	0	0	0	0	0	0	0	0	0	0	0	0	0	0	0	0	0
53376	Bacteria	Actinobacteria	Actinomycetia	Corynebacteriales	Mycobacteriaceae	Actinobacteria-Corynebacteriales-Mycobacteriaceae-Mycobacterium	Mycobacterium heidelbergense	0	0	0	0	0	0	0	0	0	0	0	0	0	0	0	0	0	0	1.55041e-07	0	0	0	0	0	0	0	0	0	0	0	0	0	0	0	0	0	0	0
53408	Bacteria	Proteobacteria	Gammaproteobacteria	Pseudomonadales	Pseudomonadaceae	Proteobacteria-Pseudomonadales-Pseudomonadaceae-Pseudomonas	Pseudomonas citronellolis	0	0	0	0	0	0	0	0	0	0	0	0	0	0	0	0	0	0	0	0	0	0	0	0	0	0	0	0	0	1.12713e-07	0	0	0	0	0	0	0	0
53409	Bacteria	Proteobacteria	Gammaproteobacteria	Pseudomonadales	Pseudomonadaceae	Proteobacteria-Pseudomonadales-Pseudomonadaceae-Pseudomonas	Pseudomonas coronafaciens	0	0	0	5.38202e-07	0	0	0	0	0	0	0	0	0	0	0	0	0	0	0	0	0	0	0	0	0	0	0	0	0	0	0	0	0	0	0	0	0	0
53442	Bacteria	Firmicutes	Clostridia	Eubacteriales	Eubacteriaceae	Firmicutes-Eubacteriales-Eubacteriaceae-Eubacterium	Eubacterium callanderi	9.53553e-05	0.000201249	2.9895e-05	0.000238961	6.1483e-05	5.57822e-05	0.000225979	0.000115323	9.02372e-05	0.00011823	5.30773e-05	0.000196162	4.21804e-05	0.0002592	1.98142e-05	1.4202e-05	1.8611e-05	7.6174e-06	5.42645e-06	6.39159e-05	1.22866e-05	4.44513e-05	1.46154e-05	2.966e-05	3.34878e-05	6.68518e-06	1.98772e-05	8.94087e-06	1.05529e-05	1.13841e-05	3.81254e-06	6.96537e-06	9.48446e-06	7.49632e-06	8.54805e-06	1.60728e-06	4.58003e-06	7.21126e-06
53501	Bacteria	Proteobacteria	Alphaproteobacteria	Rhodobacterales	Roseobacteraceae	Proteobacteria-Rhodobacterales-Roseobacteraceae-Thalassobius	Thalassobius gelatinovorus	0	0	0	0	0	0	0	0	0	0	0	0	0	0	0	0	0	0	0	0	0	0	0	0	0	0	0	0	0	0	0	1.24382e-07	0	0	0	0	0	0
53945	Bacteria	Proteobacteria	Alphaproteobacteria	Rhodobacterales	Roseobacteraceae	Proteobacteria-Rhodobacterales-Roseobacteraceae-Octadecabacter	unclassified	0	0	0	0	0	0	0	0	0	0	0	0	0	0	0	0	0	0	0	0	0	0	0	0	0	0	0	0	0	0	0	0	0	0	0	1.46116e-07	0	0
54005	Bacteria	Firmicutes	Tissierellia	Tissierellales	Peptoniphilaceae	Firmicutes-Tissierellales-Peptoniphilaceae-Peptoniphilus	Peptoniphilus harei	0	3.12014e-07	0	0	3.41572e-07	4.16285e-07	0	0	0	0	1.97313e-07	0	0	4.19418e-07	0	0	0	0	0	0	0	0	0	0	0	0	0	0	0	0	0	0	0	0	0	0	0	0
54006	Bacteria	Firmicutes	Tissierellia	Tissierellales	Peptoniphilaceae	Firmicutes-Tissierellales-Peptoniphilaceae-Peptoniphilus	Peptoniphilus ivorii	0	3.12014e-07	0	0	0	0	8.07066e-07	0	0	2.79503e-07	0	0	0	0	0	0	0	1.19022e-07	0	0	0	0	0	0	1.47523e-07	0	0	0	0	0	0	0	0	0	0	0	0	0
54298	Bacteria	Cyanobacteria	unclassified	Chroococcidiopsidales	Chroococcidiopsidaceae	Cyanobacteria-Chroococcidiopsidales-Chroococcidiopsidaceae-Chroococcidiopsis	unclassified	0	0	0	0	0	0	0	0	0	0	0	3.9076e-07	0	0	0	0	0	0	0	0	0	0	0	0	0	0	0	0	0	0	0	0	0	0	0	0	0	0
54571	Bacteria	Actinobacteria	Actinomycetia	Streptomycetales	Streptomycetaceae	Actinobacteria-Streptomycetales-Streptomycetaceae-Streptomyces	Streptomyces venezuelae	0	0	0	0	0	4.16285e-07	0	0	0	2.79503e-07	0	0	0	0	0	0	0	1.19022e-07	0	0	0	0	0	0	0	0	0	0	0	0	1.12133e-07	0	0	0	1.33563e-07	0	0	0
54911	Bacteria	Firmicutes	Bacilli	Bacillales	Paenibacillaceae	Firmicutes-Bacillales-Paenibacillaceae-Brevibacillus	Brevibacillus choshinensis	0	0	0	5.38202e-07	0	0	4.03533e-07	0	0	0	0	0	0	0	0	0	0	0	0	0	0	0	0	0	0	0	0	0	0	0	0	0	0	0	0	0	0	0
55079	Bacteria	Firmicutes	Bacilli	Bacillales	Paenibacillaceae	Firmicutes-Bacillales-Paenibacillaceae-Aneurinibacillus	unclassified	0	0	0	0	0	0	0	0	0	0	0	0	0	4.19418e-07	0	0	0	0	0	0	0	0	0	0	0	0	0	0	0	0	0	0	0	0	0	0	0	0
55080	Bacteria	Firmicutes	Bacilli	Bacillales	Paenibacillaceae	Firmicutes-Bacillales-Paenibacillaceae-Brevibacillus	unclassified	2.57717e-07	3.12014e-07	0	2.15281e-06	0	0	1.2106e-06	2.88306e-07	0	5.59007e-07	0	0	0	1.25825e-06	0	1.73196e-07	1.73935e-07	0	0	3.22808e-07	0	0	0	1.85375e-07	0	0	0	1.22478e-07	0	1.12713e-07	0	0	1.48195e-07	0	1.33563e-07	0	0	0
55518	Bacteria	Proteobacteria	Alphaproteobacteria	Rhodospirillales	Rhodospirillaceae	Proteobacteria-Rhodospirillales-Rhodospirillaceae-Magnetospirillum	Magnetospirillum gryphiswaldense	0	0	0	0	0	0	0	0	0	2.79503e-07	0	0	0	0	0	0	0	0	0	0	0	0	0	0	0	0	0	0	0	0	0	0	0	0	0	0	0	0
55583	Bacteria	Firmicutes	Clostridia	Eubacteriales	Desulfitobacteriaceae	Firmicutes-Eubacteriales-Desulfitobacteriaceae-Dehalobacter	Dehalobacter restrictus	0	3.12014e-07	0	0	0	0	4.03533e-07	0	0	0	0	0	0	0	0	0	0	0	0	0	0	0	0	0	0	0	0	0	0	0	0	0	0	0	0	0	0	0
55779	Bacteria	Firmicutes	Clostridia	Thermoanaerobacterales	Thermoanaerobacteraceae	Firmicutes-Thermoanaerobacterales-Thermoanaerobacteraceae-Moorella	Moorella glycerini	2.57717e-07	0	0	0	0	0	0	0	0	0	0	0	0	0	0	0	0	0	0	0	0	0	0	0	0	1.21549e-07	0	0	0	1.12713e-07	0	0	0	0	0	0	0	0
56112	Bacteria	Firmicutes	Clostridia	Eubacteriales	Desulfitobacteriaceae	Firmicutes-Eubacteriales-Desulfitobacteriaceae-Dehalobacter	unclassified	2.57717e-07	0	0	5.38202e-07	0	0	0	0	0	0	0	0	2.34336e-07	0	0	0	0	0	0	0	0	0	0	0	0	0	0	0	0	0	0	0	0	0	0	0	0	0
56438	Bacteria	Actinobacteria	Actinomycetia	Micromonosporales	Micromonosporaceae	Actinobacteria-Micromonosporales-Micromonosporaceae-Couchioplanes	Couchioplanes caeruleus	0	0	0	0	0	0	0	0	0	0	0	0	0	0	0	0	0	0	0	0	0	0	0	0	0	0	0	0	0	0	0	0	1.48195e-07	0	0	0	0	0
56448	Bacteria	Proteobacteria	Gammaproteobacteria	Xanthomonadales	Xanthomonadaceae	Proteobacteria-Xanthomonadales-Xanthomonadaceae-Xanthomonas	Xanthomonas arboricola	0	0	2.84714e-07	0	0	0	0	0	0	0	0	0	0	0	0	0	0	0	0	0	0	0	0	0	0	0	0	0	0	0	0	0	0	0	0	0	0	0
56454	Bacteria	Proteobacteria	Gammaproteobacteria	Xanthomonadales	Xanthomonadaceae	Proteobacteria-Xanthomonadales-Xanthomonadaceae-Xanthomonas	Xanthomonas hortorum	0	0	0	0	0	0	0	0	0	0	0	0	0	4.19418e-07	0	0	0	0	0	0	0	0	0	0	0	0	0	0	0	0	0	0	0	0	0	0	0	0
56455	Bacteria	Proteobacteria	Gammaproteobacteria	Xanthomonadales	Xanthomonadaceae	Proteobacteria-Xanthomonadales-Xanthomonadaceae-Xanthomonas	Xanthomonas hyacinthi	0	0	0	0	0	0	0	0	2.66974e-07	0	0	0	0	0	0	0	0	0	0	0	0	0	0	0	0	0	0	0	0	0	0	0	0	0	0	0	0	0
56458	Bacteria	Proteobacteria	Gammaproteobacteria	Xanthomonadales	Xanthomonadaceae	Proteobacteria-Xanthomonadales-Xanthomonadaceae-Xanthomonas	Xanthomonas sacchari	0	0	0	0	0	0	0	0	0	0	0	0	0	0	0	0	0	0	0	0	0	0	0	1.85375e-07	0	0	0	0	0	0	0	0	0	0	0	1.46116e-07	9.54173e-08	0
56459	Bacteria	Proteobacteria	Gammaproteobacteria	Xanthomonadales	Xanthomonadaceae	Proteobacteria-Xanthomonadales-Xanthomonadaceae-Xanthomonas	Xanthomonas vasicola	0	0	0	0	3.41572e-07	0	4.03533e-07	0	0	2.79503e-07	0	0	0	0	0	0	0	0	0	0	0	0	0	0	0	0	0	0	0	0	0	0	1.48195e-07	0	0	0	0	0
56780	Bacteria	Proteobacteria	Deltaproteobacteria	Syntrophales	Syntrophaceae	Proteobacteria-Syntrophales-Syntrophaceae-Syntrophus	Syntrophus aciditrophicus	0	0	0	0	0	0	0	0	0	0	0	0	0	0	1.39537e-07	0	0	0	0	0	0	0	0	0	0	0	1.40973e-07	0	0	0	0	0	0	0	0	0	0	0
57043	Bacteria	Actinobacteria	Actinomycetia	Micrococcales	Microbacteriaceae	Actinobacteria-Micrococcales-Microbacteriaceae-Microbacterium	Microbacterium esteraromaticum	0	0	2.84714e-07	5.38202e-07	0	4.16285e-07	4.03533e-07	0	0	0	0	0	0	0	0	0	0	0	0	3.22808e-07	0	0	0	0	0	0	0	0	0	0	0	1.24382e-07	1.48195e-07	1.24939e-07	0	0	0	0
57480	Bacteria	Proteobacteria	Betaproteobacteria	Neisseriales	Chromobacteriaceae	Proteobacteria-Neisseriales-Chromobacteriaceae-Microvirgula	Microvirgula aerodenitrificans	0	0	0	0	3.41572e-07	0	4.03533e-07	0	0	0	0	0	0	0	0	0	0	0	0	0	0	0	0	0	0	0	0	0	0	0	0	0	0	0	0	0	0	0
57493	Bacteria	Actinobacteria	Actinomycetia	Micrococcales	Micrococcaceae	Actinobacteria-Micrococcales-Micrococcaceae-Kocuria	unclassified	0	0	5.69429e-07	0	0	0	0	2.88306e-07	0	0	0	0	0	0	0	0	0	0	1.55041e-07	0	0	0	0	0	0	0	1.40973e-07	0	0	0	0	0	0	0	0	0	0	0
57497	Bacteria	Deinococcus-Thermus	Deinococci	Deinococcales	Deinococcaceae	Deinococcus-Thermus-Deinococcales-Deinococcaceae-Deinococcus	Deinococcus radiopugnans	7.73151e-07	1.87208e-06	0	0	3.41572e-07	4.99543e-06	4.03533e-07	2.30645e-06	0	8.3851e-07	0	0	4.68671e-07	0	0	5.88865e-06	0	2.38044e-07	2.17058e-06	6.45615e-07	0	0	5.55014e-07	0	0	0	0	0	0	0	0	0	0	0	0	0	0	0
57664	Bacteria	Proteobacteria	Deltaproteobacteria	Desulfuromonadales	Desulfuromonadaceae	Proteobacteria-Desulfuromonadales-Desulfuromonadaceae-Desulfuromonas	Desulfuromonas thiophila	0	0	0	0	0	0	0	0	0	0	0	0	0	0	0	0	0	0	0	9.68423e-07	0	0	0	0	1.47523e-07	0	0	0	0	0	0	0	0	0	0	0	0	0
57706	Bacteria	Proteobacteria	Gammaproteobacteria	Enterobacterales	Enterobacteriaceae	Proteobacteria-Enterobacterales-Enterobacteriaceae-Citrobacter	Citrobacter braakii	0	0	0	0	0	0	0	0	0	0	0	0	0	4.19418e-07	0	0	0	0	0	0	0	0	0	0	0	0	0	0	0	0	0	0	0	0	0	0	0	0
57723	Bacteria	Acidobacteria	unclassified	unclassified	unclassified	Acidobacteria-unclassified-unclassified-unclassified	unclassified	0	0	0	0	0	0	0	0	0	0	0	0	0	0	0	0	0	0	0	0	0	0	0	0	0	0	0	0	0	1.12713e-07	0	0	0	0	0	0	0	0
58231	Bacteria	Spirochaetes	Spirochaetia	Spirochaetales	Treponemataceae	Spirochaetes-Spirochaetales-Treponemataceae-Treponema	Treponema medium	0	3.12014e-07	0	0	0	0	0	0	0	0	0	0	2.34336e-07	1.25825e-06	0	0	0	0	0	0	0	0	0	0	0	0	0	0	0	0	0	0	0	0	0	0	0	0
58340	Bacteria	Actinobacteria	Actinomycetia	Streptomycetales	Streptomycetaceae	Actinobacteria-Streptomycetales-Streptomycetaceae-Streptomyces	Streptomyces lavendulae	0	0	0	0	3.41572e-07	0	0	0	0	0	0	0	0	0	0	0	0	0	0	0	0	0	0	0	0	0	0	0	0	0	0	0	0	0	1.33563e-07	0	0	0
59310	Bacteria	Firmicutes	Bacilli	Lactobacillales	Streptococcaceae	Firmicutes-Lactobacillales-Streptococcaceae-Streptococcus	Streptococcus macedonicus	0	0	0	0	0	0	0	0	0	0	0	0	0	0	2.79073e-07	1.03917e-06	5.21804e-07	4.76087e-07	7.75207e-07	0	1.80686e-07	1.75697e-07	5.55014e-07	7.41499e-07	2.95046e-07	0	2.81947e-07	0	1.33582e-07	0	2.24267e-07	1.24382e-07	4.44584e-07	0	1.33563e-07	0	0	0
59374	Bacteria	Fibrobacteres	Fibrobacteria	Fibrobacterales	Fibrobacteraceae	Fibrobacteres-Fibrobacterales-Fibrobacteraceae-Fibrobacter	Fibrobacter succinogenes	0	3.12014e-07	2.84714e-07	1.0764e-06	0	0	0	0	5.33948e-07	0	0	0	0	8.38835e-07	0	0	0	1.19022e-07	0	0	0	0	0	0	0	0	0	0	0	0	1.12133e-07	0	0	0	0	0	0	0
59732	Bacteria	Bacteroidetes	Flavobacteriia	Flavobacteriales	Weeksellaceae	Bacteroidetes-Flavobacteriales-Weeksellaceae-Chryseobacterium	unclassified	2.57717e-07	0	2.84714e-07	3.22921e-06	1.70786e-06	2.08143e-06	8.07066e-07	1.15323e-06	1.0679e-06	5.59007e-07	5.9194e-07	1.17228e-06	7.03007e-07	4.19418e-07	0	0	1.73935e-07	0	0	0	1.80686e-07	0	7.40019e-07	1.85375e-07	0	1.21549e-07	0	8.57344e-07	1.33582e-07	1.12713e-07	1.12133e-07	2.48763e-07	1.48195e-07	1.24939e-07	4.0069e-07	2.92232e-07	4.77087e-07	1.09262e-07
59737	Bacteria	Actinobacteria	Actinomycetia	Micrococcales	Microbacteriaceae	Actinobacteria-Micrococcales-Microbacteriaceae-Rathayibacter	Rathayibacter iranicus	0	0	0	0	0	0	0	2.88306e-07	0	0	0	0	2.34336e-07	0	0	0	0	0	0	0	0	0	0	0	0	0	0	0	0	0	0	0	0	0	0	0	0	0
59753	Bacteria	Proteobacteria	Gammaproteobacteria	Oceanospirillales	Alcanivoracaceae	Proteobacteria-Oceanospirillales-Alcanivoracaceae-Alcanivorax	unclassified	0	0	0	5.38202e-07	0	0	0	0	0	0	0	0	0	0	0	0	0	0	0	0	0	0	0	0	0	0	0	0	0	0	0	0	0	0	0	0	0	0
59779	Bacteria	Proteobacteria	Alphaproteobacteria	Rhodobacterales	Rhodobacteraceae	Proteobacteria-Rhodobacterales-Rhodobacteraceae-Paracoccus	Paracoccus marcusii	0	0	0	0	0	0	0	0	2.66974e-07	0	0	0	0	0	0	0	0	0	0	0	0	0	0	0	0	0	0	0	0	0	0	0	0	0	0	0	0	0
59814	Bacteria	Proteobacteria	Gammaproteobacteria	Enterobacterales	Erwiniaceae	Proteobacteria-Enterobacterales-Erwiniaceae-Pantoea	Pantoea dispersa	0	0	0	5.38202e-07	0	0	0	0	0	0	0	0	0	0	0	0	0	0	0	0	0	0	0	0	0	0	0	0	0	0	0	0	0	0	0	0	0	0
59893	Bacteria	Firmicutes	Bacilli	Bacillales	Paenibacillaceae	Firmicutes-Bacillales-Paenibacillaceae-Paenibacillus	Paenibacillus peoriae	0	0	2.84714e-07	5.38202e-07	0	0	0	0	0	2.79503e-07	0	0	0	0	0	0	0	0	0	0	0	0	0	0	0	0	0	0	0	0	0	0	0	0	0	0	0	0
60035	Bacteria	Proteobacteria	Deltaproteobacteria	Desulfuromonadales	Geobacteraceae	Proteobacteria-Desulfuromonadales-Geobacteraceae-Citrifermentans	Citrifermentans bremense	0	3.12014e-07	0	0	0	0	4.03533e-07	0	0	0	0	0	0	0	0	0	0	0	0	0	0	0	0	0	0	0	0	0	0	0	0	0	0	0	0	0	0	0
60136	Bacteria	Proteobacteria	Alphaproteobacteria	Rhodobacterales	Roseobacteraceae	Proteobacteria-Rhodobacterales-Roseobacteraceae-Sulfitobacter	unclassified	0	0	0	5.38202e-07	0	0	0	0	0	0	0	0	0	0	0	0	0	0	0	0	0	0	0	0	0	0	0	0	0	0	0	0	0	0	0	0	0	0
60519	Bacteria	Firmicutes	Bacilli	Lactobacillales	Lactobacillaceae	Firmicutes-Lactobacillales-Lactobacillaceae-Latilactobacillus	Latilactobacillus graminis	0	0	0	0	0	0	0	0	0	0	0	0	0	0	0	1.73196e-07	0	0	0	0	0	0	0	0	0	0	0	0	0	0	0	0	0	0	0	0	0	0
60520	Bacteria	Firmicutes	Bacilli	Lactobacillales	Lactobacillaceae	Firmicutes-Lactobacillales-Lactobacillaceae-Lactiplantibacillus	Lactiplantibacillus paraplantarum	0	0	2.84714e-07	0	0	0	0	0	0	0	0	0	0	0	0	0	0	0	0	0	0	0	0	0	0	0	0	0	0	0	0	0	0	0	0	0	0	0
60550	Bacteria	Proteobacteria	Betaproteobacteria	Burkholderiales	Burkholderiaceae	Proteobacteria-Burkholderiales-Burkholderiaceae-Burkholderia	Burkholderia pyrrocinia	0	0	0	0	0	0	0	0	2.66974e-07	0	0	0	0	0	0	0	0	0	0	0	0	0	0	0	0	0	0	0	0	0	0	0	0	0	0	0	0	0
60552	Bacteria	Proteobacteria	Betaproteobacteria	Burkholderiales	Burkholderiaceae	Proteobacteria-Burkholderiales-Burkholderiaceae-Burkholderia	Burkholderia vietnamiensis	0	0	2.84714e-07	0	0	0	0	0	0	0	0	3.9076e-07	0	0	0	0	0	0	3.10083e-07	0	0	0	0	0	1.47523e-07	0	0	0	0	0	0	0	0	0	0	0	0	0
60894	Bacteria	Actinobacteria	Actinomycetia	Pseudonocardiales	Pseudonocardiaceae	Actinobacteria-Pseudonocardiales-Pseudonocardiaceae-Saccharopolyspora	Saccharopolyspora spinosa	0	0	0	0	0	0	0	0	0	2.79503e-07	0	0	0	0	0	0	0	0	0	0	0	0	0	0	0	0	0	0	0	0	0	0	0	0	0	0	0	0
60919	Bacteria	Actinobacteria	Actinomycetia	Micrococcales	Sanguibacteraceae	Actinobacteria-Micrococcales-Sanguibacteraceae-Sanguibacter	unclassified	0	0	0	0	3.41572e-07	0	0	0	0	0	0	0	2.34336e-07	0	0	0	0	0	0	0	0	0	0	0	0	0	0	0	0	0	0	0	0	0	0	0	0	0
61015	Bacteria	Firmicutes	Bacilli	Bacillales	Staphylococcaceae	Firmicutes-Bacillales-Staphylococcaceae-Staphylococcus	Staphylococcus succinus	0	3.12014e-07	5.69429e-07	0	3.07415e-06	8.32571e-07	0	3.45968e-06	2.66974e-07	0	5.9194e-07	0	1.40601e-06	0	0	0	0	0	0	0	5.42058e-07	0	0	5.56124e-07	7.37616e-07	0	0	0	0	0	0	0	1.48195e-07	0	0	0	1.90835e-07	0
61434	Bacteria	Chloroflexi	Dehalococcoidia	Dehalococcoidales	Dehalococcoidaceae	Chloroflexi-Dehalococcoidales-Dehalococcoidaceae-Dehalococcoides	unclassified	0	0	0	0	0	0	0	0	0	2.79503e-07	0	0	0	0	0	0	0	0	0	0	0	0	0	0	0	0	0	0	0	0	0	0	0	0	0	0	9.54173e-08	0
61435	Bacteria	Chloroflexi	Dehalococcoidia	Dehalococcoidales	Dehalococcoidaceae	Chloroflexi-Dehalococcoidales-Dehalococcoidaceae-Dehalococcoides	Dehalococcoides mccartyi	5.15434e-07	0	0	5.38202e-07	0	0	0	0	0	0	0	0	0	4.19418e-07	1.39537e-07	0	0	0	0	0	0	0	0	0	0	0	0	0	0	0	0	0	0	0	0	0	0	0
61624	Bacteria	Firmicutes	Bacilli	Bacillales	Paenibacillaceae	Firmicutes-Bacillales-Paenibacillaceae-Paenibacillus	Paenibacillus mucilaginosus	0	0	0	0	0	0	0	0	0	0	0	0	2.34336e-07	0	0	0	0	0	0	0	0	0	0	0	0	0	0	0	0	0	0	0	0	0	1.33563e-07	1.46116e-07	0	0
61635	Bacteria	Tenericutes	Mollicutes	Acholeplasmatales	Acholeplasmataceae	Tenericutes-Acholeplasmatales-Acholeplasmataceae-Paracholeplasma	Paracholeplasma brassicae	2.57717e-07	6.24027e-07	2.84714e-07	1.6146e-06	3.41572e-07	8.32571e-07	8.07066e-07	0	8.00922e-07	2.79503e-07	1.97313e-07	3.9076e-07	2.34336e-07	1.25825e-06	0	0	0	0	0	0	0	0	0	0	0	0	0	0	0	0	0	0	0	0	0	0	0	0
61646	Bacteria	Proteobacteria	Gammaproteobacteria	Enterobacterales	Enterobacteriaceae	Proteobacteria-Enterobacterales-Enterobacteriaceae-Lelliottia	Lelliottia amnigena	0	0	0	0	0	0	0	0	0	2.79503e-07	1.97313e-07	0	0	0	0	0	0	0	0	0	0	0	0	0	0	0	0	0	0	0	0	0	0	0	0	0	0	0
61647	Bacteria	Proteobacteria	Gammaproteobacteria	Enterobacterales	Enterobacteriaceae	Proteobacteria-Enterobacterales-Enterobacteriaceae-Pluralibacter	Pluralibacter gergoviae	2.57717e-07	3.12014e-07	0	0	0	4.16285e-07	0	0	0	0	0	0	0	0	0	0	1.73935e-07	0	0	0	0	0	0	0	0	0	0	0	0	0	0	0	0	0	0	0	0	0
61648	Bacteria	Proteobacteria	Gammaproteobacteria	Enterobacterales	Enterobacteriaceae	Proteobacteria-Enterobacterales-Enterobacteriaceae-Kluyvera	Kluyvera intermedia	0	3.12014e-07	0	0	0	0	0	0	0	0	0	0	0	0	0	0	0	0	0	0	0	0	0	0	0	0	0	0	0	0	0	0	0	0	0	0	9.54173e-08	0
63737	Bacteria	Cyanobacteria	unclassified	Nostocales	Nostocaceae	Cyanobacteria-Nostocales-Nostocaceae-Nostoc	Nostoc punctiforme	0	3.12014e-07	0	0	0	0	0	0	0	0	0	0	0	0	0	0	0	0	0	3.22808e-07	0	0	0	0	0	0	0	0	0	0	0	0	0	0	0	0	0	0
64104	Bacteria	Firmicutes	Bacilli	Bacillales	Bacillaceae	Firmicutes-Bacillales-Bacillaceae-Bacillus	Bacillus pseudomycoides	2.57717e-07	0	0	0	0	0	0	0	0	0	0	0	0	0	2.79073e-07	0	0	0	0	3.22808e-07	0	0	0	0	0	0	0	0	0	0	0	0	0	0	0	0	0	0
64895	Bacteria	Spirochaetes	Spirochaetia	Spirochaetales	Borreliaceae	Spirochaetes-Spirochaetales-Borreliaceae-Borreliella	unclassified	0	0	0	0	0	0	0	0	0	0	0	0	0	0	0	0	0	0	0	0	0	1.75697e-07	0	0	0	0	0	0	0	0	0	0	0	0	1.33563e-07	1.46116e-07	0	0
65496	Bacteria	Actinobacteria	Actinomycetia	Pseudonocardiales	Pseudonocardiaceae	Actinobacteria-Pseudonocardiales-Pseudonocardiaceae-Actinoalloteichus	unclassified	0	0	0	5.38202e-07	0	0	0	0	2.66974e-07	0	0	0	0	0	0	0	0	0	0	0	0	0	0	0	0	0	0	0	0	0	0	0	0	0	0	0	0	0
65958	Bacteria	Proteobacteria	Alphaproteobacteria	Rhodospirillales	Acetobacteraceae	Proteobacteria-Rhodospirillales-Acetobacteraceae-Komagataeibacter	Komagataeibacter oboediens	0	0	0	0	0	0	4.03533e-07	0	2.66974e-07	0	0	0	0	0	2.79073e-07	0	0	0	0	0	0	0	0	0	0	0	0	0	0	0	0	0	0	0	0	0	0	0
66228	Bacteria	Actinobacteria	Actinomycetia	Actinomycetales	Actinomycetaceae	Actinobacteria-Actinomycetales-Actinomycetaceae-Gleimia	Gleimia europaea	0	0	0	0	0	0	0	0	0	0	0	0	0	4.19418e-07	0	0	0	0	0	0	0	0	0	0	0	0	0	0	0	1.12713e-07	0	0	0	0	0	0	0	0
66269	Bacteria	Proteobacteria	Gammaproteobacteria	Enterobacterales	Erwiniaceae	Proteobacteria-Enterobacterales-Erwiniaceae-Pantoea	Pantoea stewartii	0	0	0	0	0	0	0	2.88306e-07	0	2.79503e-07	0	0	2.34336e-07	0	0	0	0	0	0	0	0	0	0	0	0	0	0	0	0	0	0	0	0	0	0	0	0	0
66374	Bacteria	Actinobacteria	Actinomycetia	Streptomycetales	Streptomycetaceae	Actinobacteria-Streptomycetales-Streptomycetaceae-Streptomyces	Streptomyces nojiriensis	0	0	0	0	0	0	4.03533e-07	0	0	0	0	0	0	0	0	0	0	0	0	0	0	0	0	0	0	0	0	0	0	0	0	0	0	0	0	0	0	0
66428	Bacteria	Actinobacteria	Actinomycetia	Streptomycetales	Streptomycetaceae	Actinobacteria-Streptomycetales-Streptomycetaceae-Streptomyces	Streptomyces parvus	0	0	0	5.38202e-07	0	4.16285e-07	0	0	0	0	0	0	0	0	0	0	0	0	0	0	0	0	0	0	0	0	0	0	0	0	0	0	0	0	0	0	0	0
66821	Bacteria	Proteobacteria	Epsilonproteobacteria	Campylobacterales	Sulfurospirillaceae	Proteobacteria-Campylobacterales-Sulfurospirillaceae-Sulfurospirillum	Sulfurospirillum multivorans	0	0	0	0	3.41572e-07	0	0	0	2.66974e-07	0	0	0	0	0	0	0	0	0	0	0	0	0	0	0	0	0	0	0	0	0	0	0	0	0	0	0	0	0
66871	Bacteria	Actinobacteria	Actinomycetia	Streptomycetales	Streptomycetaceae	Actinobacteria-Streptomycetales-Streptomycetaceae-Streptomyces	Streptomyces aureoverticillatus	0	0	0	0	0	0	0	0	0	0	0	0	2.34336e-07	0	0	0	0	0	0	0	0	0	0	0	0	0	0	0	0	0	0	0	0	0	0	0	0	0
66969	Bacteria	Proteobacteria	Gammaproteobacteria	Legionellales	Legionellaceae	Proteobacteria-Legionellales-Legionellaceae-Legionella	Legionella waltersii	0	0	0	0	0	0	0	0	0	0	0	0	0	0	1.39537e-07	0	0	0	0	0	0	0	0	0	0	0	0	0	0	0	0	0	0	0	0	0	0	0
67282	Bacteria	Actinobacteria	Actinomycetia	Streptomycetales	Streptomycetaceae	Actinobacteria-Streptomycetales-Streptomycetaceae-Streptomyces	Streptomyces calvus	0	0	0	0	0	0	0	0	0	0	0	0	0	0	0	0	0	0	0	0	0	0	0	0	0	0	0	0	0	0	0	0	0	0	0	0	0	1.09262e-07
67308	Bacteria	Actinobacteria	Actinomycetia	Streptomycetales	Streptomycetaceae	Actinobacteria-Streptomycetales-Streptomycetaceae-Streptomyces	Streptomyces janthinus	0	0	0	0	0	0	0	0	2.66974e-07	0	0	0	0	4.19418e-07	0	0	0	0	0	0	0	0	0	0	0	0	0	0	0	0	0	0	0	0	0	0	0	0
67367	Bacteria	Actinobacteria	Actinomycetia	Streptomycetales	Streptomycetaceae	Actinobacteria-Streptomycetales-Streptomycetaceae-Streptomyces	Streptomyces tanashiensis	0	0	0	0	0	0	0	0	0	0	0	0	0	0	0	0	0	0	0	0	0	0	0	0	0	0	0	0	0	0	0	0	0	0	0	0	9.54173e-08	0
67385	Bacteria	Actinobacteria	Actinomycetia	Streptomycetales	Streptomycetaceae	Actinobacteria-Streptomycetales-Streptomycetaceae-Streptomyces	Streptomyces xanthophaeus	0	0	0	5.38202e-07	0	0	0	0	5.33948e-07	0	0	0	0	0	0	0	0	0	0	0	0	0	0	0	0	0	0	0	0	0	0	0	0	0	0	0	0	0
67825	Bacteria	Proteobacteria	Gammaproteobacteria	Enterobacterales	Enterobacteriaceae	Proteobacteria-Enterobacterales-Enterobacteriaceae-Citrobacter	Citrobacter rodentium	0	0	0	0	0	0	0	0	0	0	0	0	0	0	0	0	0	0	0	0	0	0	0	0	1.47523e-07	0	0	0	0	0	0	0	0	0	0	0	0	0
68203	Bacteria	Actinobacteria	Actinomycetia	Streptomycetales	Streptomycetaceae	Actinobacteria-Streptomycetales-Streptomycetaceae-Streptomyces	Streptomyces fungicidicus	0	0	0	0	0	0	0	0	0	0	0	0	0	0	0	0	0	1.19022e-07	0	0	0	0	0	0	0	0	0	0	0	0	0	0	0	0	0	0	0	0
68214	Bacteria	Actinobacteria	Actinomycetia	Streptomycetales	Streptomycetaceae	Actinobacteria-Streptomycetales-Streptomycetaceae-Streptomyces	Streptomyces griseochromogenes	0	0	0	5.38202e-07	0	0	0	0	0	0	1.97313e-07	0	0	0	0	0	0	0	0	0	0	0	0	0	0	0	0	0	0	0	0	0	0	0	0	0	0	0
68223	Bacteria	Actinobacteria	Actinomycetia	Streptomycetales	Streptomycetaceae	Actinobacteria-Streptomycetales-Streptomycetaceae-Streptomyces	Streptomyces katrae	2.57717e-07	0	0	0	0	0	0	0	0	0	0	0	0	0	0	0	0	0	0	0	0	0	0	0	0	0	0	0	0	0	0	0	0	0	0	0	0	0
68246	Bacteria	Actinobacteria	Actinomycetia	Streptomycetales	Streptomycetaceae	Actinobacteria-Streptomycetales-Streptomycetaceae-Streptomyces	Streptomyces olivoreticuli	0	0	0	0	0	0	0	0	0	0	1.97313e-07	0	0	0	0	0	0	0	0	0	0	0	0	0	0	0	0	0	0	0	0	0	0	0	0	0	0	0
68270	Bacteria	Actinobacteria	Actinomycetia	Streptomycetales	Streptomycetaceae	Actinobacteria-Streptomycetales-Streptomycetaceae-Streptomyces	Streptomyces spectabilis	0	0	0	0	0	0	0	0	0	2.79503e-07	0	0	0	4.19418e-07	0	0	0	0	0	0	0	0	0	0	0	0	0	0	0	0	0	0	0	0	0	0	0	0
68278	Bacteria	Actinobacteria	Actinomycetia	Streptomycetales	Streptomycetaceae	Actinobacteria-Streptomycetales-Streptomycetaceae-Streptomyces	Streptomyces tuirus	0	3.12014e-07	0	0	0	0	0	0	0	0	0	0	0	0	0	0	0	0	0	0	0	0	0	0	0	0	0	0	0	0	0	0	0	0	0	0	0	0
68287	Bacteria	Proteobacteria	Alphaproteobacteria	Hyphomicrobiales	Phyllobacteriaceae	Proteobacteria-Hyphomicrobiales-Phyllobacteriaceae-Mesorhizobium	unclassified	0	0	0	0	3.41572e-07	4.16285e-07	0	0	0	0	0	1.17228e-06	2.34336e-07	4.19418e-07	2.79073e-07	3.46391e-07	0	1.19022e-07	4.65124e-07	0	1.80686e-07	1.75697e-07	1.85005e-07	1.85375e-07	1.47523e-07	0	0	1.22478e-07	2.67163e-07	0	0	0	0	0	0	0	9.54173e-08	1.09262e-07
68295	Bacteria	Firmicutes	Clostridia	Thermoanaerobacterales	unclassified	Firmicutes-Thermoanaerobacterales-unclassified-unclassified	unclassified	0	0	0	0	0	0	0	0	0	0	0	0	0	0	0	0	0	0	0	0	0	3.51393e-07	0	0	0	0	1.40973e-07	0	0	0	0	0	0	0	0	0	0	0
68298	Bacteria	Firmicutes	Clostridia	Eubacteriales	Syntrophomonadaceae	Firmicutes-Eubacteriales-Syntrophomonadaceae-unclassified	unclassified	0	0	0	0	0	0	0	2.88306e-07	0	0	0	0	0	0	0	0	0	0	0	0	0	0	0	0	0	0	0	0	0	0	0	0	0	0	0	0	0	0
68895	Bacteria	Proteobacteria	Betaproteobacteria	Burkholderiales	Burkholderiaceae	Proteobacteria-Burkholderiales-Burkholderiaceae-Cupriavidus	Cupriavidus basilensis	0	0	0	0	0	0	0	0	0	5.59007e-07	0	0	0	0	1.39537e-07	0	0	0	0	0	0	0	0	0	0	1.21549e-07	0	0	0	0	0	0	0	0	0	0	0	0
69277	Bacteria	Proteobacteria	Alphaproteobacteria	Hyphomicrobiales	Phyllobacteriaceae	Proteobacteria-Hyphomicrobiales-Phyllobacteriaceae-unclassified	unclassified	0	0	0	0	0	0	0	0	0	0	0	0	2.34336e-07	0	0	0	0	0	0	0	0	0	0	0	0	0	0	1.22478e-07	0	0	0	0	0	0	0	0	0	0
69367	Bacteria	Actinobacteria	Actinomycetia	Micrococcales	Microbacteriaceae	Actinobacteria-Micrococcales-Microbacteriaceae-Microbacterium	Microbacterium luteolum	0	0	0	0	0	0	0	0	0	0	0	0	0	0	0	0	0	1.19022e-07	0	0	0	0	0	0	0	0	0	0	0	0	0	0	0	0	0	0	0	0
69539	Bacteria	Proteobacteria	Gammaproteobacteria	Alteromonadales	Moritellaceae	Proteobacteria-Alteromonadales-Moritellaceae-Moritella	Moritella yayanosii	0	0	0	0	0	0	0	0	2.66974e-07	0	0	0	0	0	0	0	0	0	0	0	0	0	0	0	0	0	0	0	0	0	0	0	0	0	0	0	0	0
69541	Bacteria	Proteobacteria	Deltaproteobacteria	Desulfuromonadales	unclassified	Proteobacteria-Desulfuromonadales-unclassified-unclassified	unclassified	0	0	0	0	0	0	0	0	0	0	0	0	0	0	0	0	0	0	0	0	0	0	1.85005e-07	0	0	0	0	0	0	0	0	0	0	1.24939e-07	0	0	0	0
69578	Bacteria	Actinobacteria	Actinomycetia	Micrococcales	Microbacteriaceae	Actinobacteria-Micrococcales-Microbacteriaceae-Cryobacterium	unclassified	0	0	0	5.38202e-07	6.83144e-07	0	0	0	5.33948e-07	2.79503e-07	9.86567e-07	0	4.68671e-07	8.38835e-07	0	0	0	0	0	0	0	0	0	0	0	0	0	0	0	0	1.12133e-07	1.24382e-07	0	0	0	0	0	0
69665	Bacteria	Proteobacteria	Alphaproteobacteria	Caulobacterales	Caulobacteraceae	Proteobacteria-Caulobacterales-Caulobacteraceae-Caulobacter	Caulobacter sp. FWC26	0	0	0	0	0	0	0	0	0	0	0	0	0	0	0	0	0	1.19022e-07	0	6.45615e-07	3.61372e-07	0	7.40019e-07	0	0	1.21549e-07	1.40973e-07	0	0	0	0	0	0	0	0	0	0	0
69710	Bacteria	Spirochaetes	Spirochaetia	Spirochaetales	Treponemataceae	Spirochaetes-Spirochaetales-Treponemataceae-Treponema	Treponema vincentii	0	0	0	0	0	0	0	0	0	0	0	0	0	4.19418e-07	0	0	0	0	0	0	0	0	0	0	0	0	0	0	0	0	0	0	0	0	0	0	0	0
69713	Bacteria	Spirochaetes	Spirochaetia	Spirochaetales	Treponemataceae	Spirochaetes-Spirochaetales-Treponemataceae-Treponema	Treponema socranskii	0	0	0	0	0	0	0	0	0	0	0	0	0	0	0	0	0	0	1.55041e-07	0	0	0	0	0	0	0	0	0	0	0	1.12133e-07	0	0	0	0	0	0	0
69823	Bacteria	Firmicutes	Negativicutes	Selenomonadales	Selenomonadaceae	Firmicutes-Selenomonadales-Selenomonadaceae-Selenomonas	Selenomonas sputigena	2.26791e-05	4.08738e-05	5.69429e-06	2.31427e-05	9.22245e-06	7.49314e-06	2.21943e-05	1.29738e-05	1.0412e-05	1.62112e-05	5.9194e-06	1.71935e-05	4.92105e-06	4.90718e-05	2.23259e-06	8.65978e-07	2.08722e-06	9.52175e-07	1.08529e-06	6.77896e-06	1.44549e-06	3.51393e-06	1.48004e-06	3.70749e-06	5.01579e-06	9.7239e-07	3.38336e-06	7.34866e-07	2.67163e-06	1.91613e-06	1.23347e-06	1.61696e-06	2.51931e-06	2.49877e-07	6.67817e-07	5.84464e-07	3.81669e-07	0
69896	Bacteria	Tenericutes	Mollicutes	Acholeplasmatales	Acholeplasmataceae	Tenericutes-Acholeplasmatales-Acholeplasmataceae-Candidatus Phytoplasma	Candidatus Phytoplasma solani	0	0	0	0	0	0	0	0	0	0	0	0	0	0	0	1.73196e-07	0	0	0	0	0	0	0	0	0	0	0	0	0	0	0	0	0	0	0	0	0	0
69964	Bacteria	Proteobacteria	Gammaproteobacteria	Pseudomonadales	Pseudomonadaceae	Proteobacteria-Pseudomonadales-Pseudomonadaceae-Azotobacter	Azotobacter salinestris	0	0	2.84714e-07	0	0	0	0	0	0	0	0	0	0	0	1.39537e-07	0	0	0	0	0	0	0	0	0	0	0	0	0	0	0	0	0	0	0	0	0	0	0
69965	Bacteria	Firmicutes	Bacilli	Bacillales	Staphylococcaceae	Firmicutes-Bacillales-Staphylococcaceae-Macrococcus	unclassified	0	6.24027e-07	0	5.38202e-07	0	4.16285e-07	1.2106e-06	2.88306e-07	1.60184e-06	8.3851e-07	1.97313e-07	3.9076e-07	4.68671e-07	4.19418e-07	0	0	5.21804e-07	2.38044e-07	0	3.22808e-07	0	0	0	0	0	0	0	0	0	0	0	0	0	0	0	0	0	0
69966	Bacteria	Firmicutes	Bacilli	Bacillales	Staphylococcaceae	Firmicutes-Bacillales-Staphylococcaceae-Macrococcus	Macrococcus caseolyticus	0	0	0	1.0764e-06	6.83144e-07	8.32571e-07	0	2.88306e-07	0	2.79503e-07	0	0	0	8.38835e-07	0	0	0	0	0	0	0	0	0	0	0	0	0	0	0	0	0	0	0	0	0	0	0	0
69967	Bacteria	Firmicutes	Bacilli	Bacillales	Staphylococcaceae	Firmicutes-Bacillales-Staphylococcaceae-Macrococcus	Macrococcus equipercicus	0	0	0	0	0	0	0	0	0	0	0	0	0	0	0	0	0	0	0	0	0	0	0	0	0	0	0	0	0	0	0	0	0	0	0	1.46116e-07	0	0
69968	Bacteria	Firmicutes	Bacilli	Bacillales	Staphylococcaceae	Firmicutes-Bacillales-Staphylococcaceae-Macrococcus	Macrococcus bovicus	0	0	0	0	0	0	0	0	0	0	0	0	2.34336e-07	0	0	0	0	0	0	0	0	0	0	0	0	0	0	0	0	0	0	0	0	0	0	0	0	0
70255	Bacteria	Firmicutes	Bacilli	Bacillales	Staphylococcaceae	Firmicutes-Bacillales-Staphylococcaceae-Staphylococcus	Staphylococcus condimenti	0	0	0	0	0	0	0	0	0	0	0	0	0	0	0	0	0	0	0	0	0	0	0	0	0	0	0	0	1.33582e-07	0	0	0	1.48195e-07	0	0	0	0	0
70258	Bacteria	Firmicutes	Bacilli	Bacillales	Staphylococcaceae	Firmicutes-Bacillales-Staphylococcaceae-Staphylococcus	Staphylococcus piscifermentans	2.57717e-07	3.12014e-07	0	0	0	0	0	0	2.66974e-07	0	0	0	0	0	0	0	0	0	0	0	0	0	0	0	0	0	0	0	1.33582e-07	0	0	0	0	0	0	1.46116e-07	0	0
71237	Bacteria	Firmicutes	Bacilli	Bacillales	Staphylococcaceae	Firmicutes-Bacillales-Staphylococcaceae-Mammaliicoccus	Mammaliicoccus vitulinus	0	6.24027e-07	0	0	1.70786e-06	0	0	5.76613e-07	0	1.39752e-06	0	0	0	0	0	0	0	0	0	0	0	0	0	0	0	0	0	0	0	0	0	0	0	0	0	0	0	0
71254	Bacteria	Actinobacteria	Actinomycetia	Corynebacteriales	Corynebacteriaceae	Actinobacteria-Corynebacteriales-Corynebacteriaceae-Corynebacterium	Corynebacterium confusum	0	0	0	0	0	0	0	0	0	0	0	0	0	0	0	0	0	0	0	0	0	0	0	0	0	0	0	0	0	1.12713e-07	0	0	0	0	0	0	0	0
71452	Bacteria	Firmicutes	Bacilli	Lactobacillales	Enterococcaceae	Firmicutes-Lactobacillales-Enterococcaceae-Enterococcus	Enterococcus raffinosus	0	0	0	0	0	0	0	0	0	0	0	3.9076e-07	0	0	0	0	0	1.19022e-07	0	0	0	0	0	0	0	0	0	0	0	0	0	0	0	0	0	0	9.54173e-08	0
71655	Bacteria	Proteobacteria	Gammaproteobacteria	Enterobacterales	Pectobacteriaceae	Proteobacteria-Enterobacterales-Pectobacteriaceae-Brenneria	unclassified	0	0	0	0	0	0	0	0	0	0	0	0	2.34336e-07	0	0	0	0	0	0	0	0	0	0	0	0	0	0	0	0	0	0	0	0	0	0	0	0	0
71999	Bacteria	Actinobacteria	Actinomycetia	Micrococcales	Micrococcaceae	Actinobacteria-Micrococcales-Micrococcaceae-Kocuria	Kocuria palustris	0	0	0	0	0	0	0	0	0	0	0	0	4.68671e-07	0	0	0	0	0	0	0	0	0	0	0	0	0	0	0	0	0	0	0	0	0	0	0	0	0
72000	Bacteria	Actinobacteria	Actinomycetia	Micrococcales	Micrococcaceae	Actinobacteria-Micrococcales-Micrococcaceae-Kocuria	Kocuria rhizophila	0	0	0	0	6.83144e-07	0	0	0	0	0	0	0	2.34336e-07	0	2.79073e-07	0	0	0	0	3.22808e-07	0	0	0	0	0	0	1.40973e-07	0	0	0	1.12133e-07	0	0	0	0	0	0	0
72274	Bacteria	Proteobacteria	Gammaproteobacteria	Pseudomonadales	unclassified	Proteobacteria-Pseudomonadales-unclassified-unclassified	unclassified	0	3.12014e-07	0	0	3.41572e-07	0	0	2.88306e-07	0	0	1.97313e-07	1.56304e-06	2.34336e-07	0	0	1.73196e-07	0	0	0	0	0	0	0	5.56124e-07	0	0	0	0	1.33582e-07	0	0	0	2.96389e-07	0	1.33563e-07	0	0	0
72275	Bacteria	Proteobacteria	Gammaproteobacteria	Alteromonadales	Alteromonadaceae	Proteobacteria-Alteromonadales-Alteromonadaceae-unclassified	unclassified	0	0	0	5.38202e-07	0	0	0	0	2.66974e-07	0	1.97313e-07	0	0	4.19418e-07	0	0	0	0	0	0	0	0	0	0	0	0	0	0	0	0	0	0	0	0	0	0	0	0
72361	Bacteria	Firmicutes	Bacilli	Bacillales	Bacillaceae	Firmicutes-Bacillales-Bacillaceae-Bacillus	Bacillus vallismortis	0	0	0	0	0	0	0	0	0	0	0	0	0	0	0	0	0	0	0	3.22808e-07	0	0	0	0	0	0	0	0	0	0	0	0	0	0	0	0	0	0
72407	Bacteria	Proteobacteria	Gammaproteobacteria	Enterobacterales	Enterobacteriaceae	Proteobacteria-Enterobacterales-Enterobacteriaceae-Klebsiella	Klebsiella pneumoniae	0	3.12014e-07	0	0	0	0	0	5.76613e-07	2.66974e-07	2.79503e-07	3.94627e-07	0	0	0	0	0	0	0	0	0	0	1.75697e-07	0	0	0	0	1.40973e-07	0	0	0	0	0	0	0	0	0	0	0
72557	Bacteria	Proteobacteria	Betaproteobacteria	Burkholderiales	Alcaligenaceae	Proteobacteria-Burkholderiales-Alcaligenaceae-Achromobacter	Achromobacter ruhlandii	0	0	0	0	0	0	0	0	0	0	1.97313e-07	0	0	0	0	0	0	0	0	0	0	0	0	0	0	0	0	0	0	0	0	0	0	0	0	0	0	0
72763	Bacteria	Actinobacteria	Actinomycetia	Propionibacteriales	Propionibacteriaceae	Actinobacteria-Propionibacteriales-Propionibacteriaceae-Tessaracoccus	unclassified	0	3.12014e-07	0	5.38202e-07	0	0	0	0	2.66974e-07	0	0	3.9076e-07	0	0	0	3.46391e-07	0	0	0	3.22808e-07	0	0	0	0	2.95046e-07	0	0	0	0	0	0	0	0	0	0	0	0	0
73010	Bacteria	Proteobacteria	Gammaproteobacteria	Aeromonadales	Aeromonadaceae	Proteobacteria-Aeromonadales-Aeromonadaceae-Aeromonas	Aeromonas encheleia	0	0	0	0	0	0	0	0	0	0	0	0	0	0	1.39537e-07	0	0	0	0	0	0	0	0	0	0	0	0	0	0	0	0	0	0	0	0	0	0	0
73044	Bacteria	Actinobacteria	Actinomycetia	Streptomycetales	Streptomycetaceae	Actinobacteria-Streptomycetales-Streptomycetaceae-Streptomyces	Streptomyces seoulensis	0	0	0	0	0	0	0	0	0	0	0	3.9076e-07	0	0	0	0	0	0	0	0	0	0	0	0	0	0	0	0	0	0	0	0	0	0	0	0	0	0
73780	Bacteria	Proteobacteria	Gammaproteobacteria	Methylococcales	Methylococcaceae	Proteobacteria-Methylococcales-Methylococcaceae-Methylocaldum	Methylocaldum szegediense	0	0	0	0	0	0	0	0	0	0	0	0	0	0	0	0	0	0	0	0	0	0	0	0	0	0	0	1.22478e-07	0	0	0	0	0	0	0	0	0	0
73918	Bacteria	Firmicutes	Clostridia	Eubacteriales	Clostridiales Family XVII. Incertae Sedis	Firmicutes-Eubacteriales-Clostridiales Family XVII. Incertae Sedis-Thermaerobacter	unclassified	2.06174e-06	4.36819e-06	1.993e-06	8.61122e-06	2.73258e-06	3.74657e-06	2.82473e-06	4.03629e-06	5.87343e-06	3.07454e-06	3.55164e-06	3.51684e-06	1.87468e-06	1.67767e-06	3.48842e-06	1.03917e-06	5.21804e-07	1.42826e-06	9.30249e-07	7.10177e-06	4.87852e-06	1.30016e-05	5.92015e-06	1.01956e-05	1.50474e-05	1.33704e-06	4.93406e-06	6.49132e-06	7.2134e-06	5.29753e-06	2.57907e-06	3.60707e-06	4.44584e-06	1.24939e-06	2.00345e-06	2.04563e-06	2.86252e-07	1.52966e-06
74030	Bacteria	Proteobacteria	Alphaproteobacteria	Rhodobacterales	Roseobacteraceae	Proteobacteria-Rhodobacterales-Roseobacteraceae-Roseovarius	unclassified	0	0	0	0	3.41572e-07	0	0	0	0	0	0	0	0	0	0	0	0	0	0	0	0	0	0	0	0	0	0	0	0	0	0	0	0	0	0	0	9.54173e-08	0
74031	Bacteria	Proteobacteria	Alphaproteobacteria	Rhodobacterales	Roseobacteraceae	Proteobacteria-Rhodobacterales-Roseobacteraceae-Roseovarius	Roseovarius tolerans	0	0	0	0	0	0	0	0	0	0	0	0	2.34336e-07	0	0	0	1.73935e-07	0	0	0	0	0	0	0	0	0	0	0	0	0	0	0	0	0	0	0	0	0
74201	Bacteria	Verrucomicrobia	unclassified	unclassified	unclassified	Verrucomicrobia-unclassified-unclassified-unclassified	unclassified	8.24694e-06	1.59127e-05	1.16733e-05	1.13022e-05	1.81033e-05	2.58097e-05	2.13873e-05	1.15323e-05	1.36157e-05	1.00621e-05	5.52478e-06	4.68912e-06	8.20175e-06	6.71068e-06	5.16286e-06	5.19587e-06	1.73935e-05	8.92664e-06	5.27141e-06	5.16492e-06	3.01745e-05	5.2709e-05	3.7741e-05	5.87638e-05	7.81873e-05	2.75916e-05	2.57981e-05	4.39695e-05	3.12581e-05	2.46842e-05	2.59028e-05	1.90304e-05	2.43039e-05	3.21092e-05	2.5377e-05	2.73237e-05	1.95605e-05	1.60614e-05
74313	Bacteria	Proteobacteria	Alphaproteobacteria	Caulobacterales	Caulobacteraceae	Proteobacteria-Caulobacterales-Caulobacteraceae-Brevundimonas	Brevundimonas subvibrioides	0	0	0	0	0	0	0	0	0	0	1.97313e-07	0	0	0	0	0	0	0	0	0	0	0	0	0	0	0	0	0	0	0	0	0	0	0	0	0	0	0
74329	Bacteria	Proteobacteria	Alphaproteobacteria	Caulobacterales	Caulobacteraceae	Proteobacteria-Caulobacterales-Caulobacteraceae-Brevundimonas	Brevundimonas mediterranea	0	0	0	0	2.39101e-06	0	0	2.88306e-07	0	0	0	0	0	0	0	1.73196e-07	0	0	0	0	0	0	0	0	0	0	0	0	0	0	0	0	0	0	0	0	0	0
74426	Bacteria	Actinobacteria	Coriobacteriia	Coriobacteriales	Coriobacteriaceae	Actinobacteria-Coriobacteriales-Coriobacteriaceae-Collinsella	Collinsella aerofaciens	1.03087e-06	4.99222e-06	5.12486e-06	1.3455e-05	3.75729e-06	4.16285e-06	1.00883e-05	4.6129e-06	6.67435e-06	6.42858e-06	2.56508e-06	4.68912e-06	4.68671e-06	7.54952e-06	1.67444e-06	2.07835e-06	3.82656e-06	1.0712e-06	1.24033e-06	4.51931e-06	1.44549e-06	2.45975e-06	2.77507e-06	2.2245e-06	2.36037e-06	2.43098e-07	1.40973e-06	1.1023e-06	1.33582e-07	1.12713e-06	8.97068e-07	9.95052e-07	2.96389e-07	4.99755e-07	2.67127e-07	0	9.54173e-08	0
74546	Bacteria	Cyanobacteria	unclassified	Synechococcales	Prochlorococcaceae	Cyanobacteria-Synechococcales-Prochlorococcaceae-Prochlorococcus	Prochlorococcus marinus	0	0	0	0	0	0	0	0	0	0	0	0	2.34336e-07	0	0	0	0	0	0	0	0	0	0	0	0	0	0	0	0	0	0	0	0	0	0	0	0	0
74706	Bacteria	Firmicutes	Bacilli	Bacillales	Staphylococcaceae	Firmicutes-Bacillales-Staphylococcaceae-Staphylococcus	Staphylococcus coagulans	0	0	0	0	0	0	0	0	0	0	0	0	0	0	0	0	0	0	0	0	0	0	0	0	1.47523e-07	0	0	0	0	0	0	0	0	0	0	0	0	0
74712	Bacteria	Actinobacteria	Actinomycetia	Frankiales	Frankiaceae	Actinobacteria-Frankiales-Frankiaceae-unclassified	unclassified	0	0	0	0	0	0	0	0	0	2.79503e-07	0	0	0	0	0	0	0	0	0	0	0	0	0	0	0	0	0	0	0	0	0	0	0	0	0	0	0	0
74829	Bacteria	Proteobacteria	Gammaproteobacteria	Pseudomonadales	Pseudomonadaceae	Proteobacteria-Pseudomonadales-Pseudomonadaceae-Stutzerimonas	Stutzerimonas balearica	0	0	0	0	0	0	0	0	0	0	0	0	0	0	0	0	0	0	0	0	0	0	0	0	0	0	1.40973e-07	0	0	0	0	0	0	0	0	0	0	0
75105	Bacteria	Proteobacteria	Betaproteobacteria	Burkholderiales	Burkholderiaceae	Proteobacteria-Burkholderiales-Burkholderiaceae-Paraburkholderia	Paraburkholderia caribensis	0	0	0	0	0	0	0	0	0	0	0	3.9076e-07	0	0	0	0	0	0	0	0	0	0	0	0	0	0	0	0	0	0	0	0	0	0	0	0	0	0
75385	Bacteria	Actinobacteria	Actinomycetia	Propionibacteriales	Nocardioidaceae	Actinobacteria-Propionibacteriales-Nocardioidaceae-Micropruina	Micropruina glycogenica	0	0	0	0	0	0	8.07066e-07	0	0	0	0	3.9076e-07	0	0	0	0	0	0	0	0	0	0	0	0	0	0	0	0	0	0	0	0	0	0	0	0	0	0
75588	Bacteria	Proteobacteria	Gammaproteobacteria	Pseudomonadales	Pseudomonadaceae	Proteobacteria-Pseudomonadales-Pseudomonadaceae-Pseudomonas	Pseudomonas libanensis	0	0	0	0	0	0	0	0	0	0	0	0	0	0	0	0	0	0	0	0	0	0	0	0	0	0	0	0	0	0	0	0	0	0	1.33563e-07	0	0	0
75659	Bacteria	Proteobacteria	Betaproteobacteria	Burkholderiales	Oxalobacteraceae	Proteobacteria-Burkholderiales-Oxalobacteraceae-Duganella	Duganella zoogloeoides	0	0	0	0	0	0	0	0	0	0	0	0	0	0	0	0	0	0	0	0	0	0	3.70009e-07	0	0	0	0	0	0	0	0	0	0	0	0	0	0	0
75682	Bacteria	Proteobacteria	Betaproteobacteria	Burkholderiales	Oxalobacteraceae	Proteobacteria-Burkholderiales-Oxalobacteraceae-unclassified	unclassified	0	3.12014e-07	5.69429e-07	5.38202e-07	6.83144e-07	4.16285e-07	8.07066e-07	8.64919e-07	0	2.79503e-07	1.97313e-07	3.9076e-07	0	4.19418e-07	0	1.73196e-06	0	1.19022e-07	1.55041e-07	0	1.80686e-07	0	5.55014e-07	0	0	1.21549e-07	0	0	0	6.7628e-07	3.364e-07	0	2.96389e-07	0	2.67127e-07	0	7.63338e-07	0
75692	Bacteria	Proteobacteria	Gammaproteobacteria	Pseudomonadales	Pseudomonadaceae	Proteobacteria-Pseudomonadales-Pseudomonadaceae-Pseudomonas	Pseudomonas sp. 273	0	0	0	0	0	0	0	0	0	0	0	0	2.34336e-07	0	0	0	0	0	0	0	0	0	0	0	0	0	0	0	1.33582e-07	0	0	0	0	0	0	0	0	0
75906	Bacteria	Aquificae	Aquificae	Aquificales	Aquificaceae	Aquificae-Aquificales-Aquificaceae-Thermocrinis	Thermocrinis ruber	0	0	0	0	0	0	0	0	0	0	0	3.9076e-07	0	0	0	0	0	0	0	0	0	0	0	0	0	0	0	1.22478e-07	0	0	0	0	0	0	0	0	0	0
75984	Bacteria	Proteobacteria	Gammaproteobacteria	Pasteurellales	Pasteurellaceae	Proteobacteria-Pasteurellales-Pasteurellaceae-Mannheimia	unclassified	0	0	0	0	0	0	0	0	0	0	0	0	0	4.19418e-07	0	0	0	0	0	0	0	0	0	0	0	0	0	0	0	0	0	0	0	0	0	0	0	0
76123	Bacteria	Bacteroidetes	Bacteroidia	Bacteroidales	Prevotellaceae	Bacteroidetes-Bacteroidales-Prevotellaceae-Prevotella	Prevotella enoeca	0	0	2.84714e-07	0	0	0	0	0	5.33948e-07	0	1.97313e-07	0	0	0	0	0	0	0	0	3.22808e-07	0	1.75697e-07	0	0	0	0	0	0	0	1.12713e-07	0	0	1.48195e-07	1.24939e-07	1.33563e-07	0	0	0
76259	Bacteria	Proteobacteria	Betaproteobacteria	Rhodocyclales	Azonexaceae	Proteobacteria-Rhodocyclales-Azonexaceae-Ferribacterium	Ferribacterium limneticum	0	0	0	0	0	0	0	0	0	0	0	0	0	4.19418e-07	0	1.73196e-07	0	0	0	0	0	0	0	0	0	0	0	0	0	0	0	0	0	0	0	0	0	0
76731	Bacteria	Proteobacteria	Betaproteobacteria	Burkholderiales	unclassified	Proteobacteria-Burkholderiales-unclassified-Roseateles	Roseateles depolymerans	0	0	0	0	0	0	0	2.88306e-07	0	0	0	0	0	0	0	0	0	0	0	0	0	0	0	0	0	0	0	0	0	0	0	0	0	0	0	0	0	0
76760	Bacteria	Proteobacteria	Gammaproteobacteria	Pseudomonadales	Pseudomonadaceae	Proteobacteria-Pseudomonadales-Pseudomonadaceae-Pseudomonas	Pseudomonas rhodesiae	0	0	0	0	0	0	0	0	0	0	0	0	0	0	4.1861e-07	0	0	0	0	0	0	0	0	0	2.95046e-07	0	0	0	0	0	0	0	0	0	0	0	0	0
76831	Bacteria	Bacteroidetes	Flavobacteriia	Flavobacteriales	Flavobacteriaceae	Bacteroidetes-Flavobacteriales-Flavobacteriaceae-Myroides	unclassified	0	0	0	0	0	4.16285e-07	0	0	0	0	0	0	0	0	0	0	0	1.19022e-07	0	0	0	0	0	0	0	0	0	0	0	0	0	0	0	0	0	0	0	0
76860	Bacteria	Firmicutes	Bacilli	Lactobacillales	Streptococcaceae	Firmicutes-Lactobacillales-Streptococcaceae-Streptococcus	Streptococcus constellatus	0	0	0	0	0	0	0	0	0	0	0	0	0	0	0	0	0	0	0	0	0	0	0	0	0	0	1.40973e-07	0	0	0	0	0	0	0	0	0	0	0
76869	Bacteria	Proteobacteria	Gammaproteobacteria	Pseudomonadales	Pseudomonadaceae	Proteobacteria-Pseudomonadales-Pseudomonadaceae-Pseudomonas	Pseudomonas putida	0	0	0	0	0	0	0	0	0	0	0	0	0	0	0	0	0	0	0	0	0	0	3.70009e-07	0	0	0	0	0	0	0	0	0	0	0	0	0	0	0
76885	Bacteria	Proteobacteria	Gammaproteobacteria	Pseudomonadales	Pseudomonadaceae	Proteobacteria-Pseudomonadales-Pseudomonadaceae-Pseudomonas	Pseudomonas sp. K-62	0	0	0	0	0	0	0	0	0	0	0	0	0	0	1.39537e-07	1.73196e-07	0	0	0	0	0	0	0	0	0	0	0	0	0	0	0	0	0	0	0	0	0	0
76892	Bacteria	Proteobacteria	Alphaproteobacteria	Caulobacterales	Caulobacteraceae	Proteobacteria-Caulobacterales-Caulobacteraceae-unclassified	unclassified	0	0	0	5.38202e-07	1.02472e-06	0	0	2.88306e-07	0	0	1.97313e-07	0	0	0	0	0	0	0	1.55041e-07	0	1.80686e-07	0	3.70009e-07	0	0	0	0	0	0	0	0	1.24382e-07	0	0	0	0	0	0
77095	Bacteria	Bacteroidetes	Bacteroidia	Bacteroidales	Prevotellaceae	Bacteroidetes-Bacteroidales-Prevotellaceae-Prevotella	Prevotella bryantii	0	0	0	0	0	0	0	0	0	0	0	0	0	0	0	0	0	0	0	0	0	0	0	0	0	0	0	0	0	0	0	0	1.48195e-07	0	0	0	0	0
77635	Bacteria	Actinobacteria	Actinomycetia	Bifidobacteriales	Bifidobacteriaceae	Actinobacteria-Bifidobacteriales-Bifidobacteriaceae-Bifidobacterium	Bifidobacterium subtile	0	0	0	0	0	0	0	0	2.66974e-07	0	0	0	4.68671e-07	0	0	0	0	0	1.55041e-07	0	0	0	0	0	0	0	0	0	0	0	0	0	0	0	1.33563e-07	0	0	0
78344	Bacteria	Actinobacteria	Actinomycetia	Bifidobacteriales	Bifidobacteriaceae	Actinobacteria-Bifidobacteriales-Bifidobacteriaceae-Bifidobacterium	Bifidobacterium pullorum	0	0	2.84714e-07	5.38202e-07	6.83144e-07	0	0	0	2.66974e-07	0	0	7.8152e-07	0	0	0	0	0	0	0	0	0	0	0	0	0	0	0	0	0	0	0	0	0	0	0	1.46116e-07	0	0
78587	Bacteria	Proteobacteria	Alphaproteobacteria	Caulobacterales	Caulobacteraceae	Proteobacteria-Caulobacterales-Caulobacteraceae-Asticcacaulis	Asticcacaulis excentricus	0	6.24027e-07	5.69429e-07	0	0	0	0	0	0	0	0	0	0	0	0	0	3.47869e-07	0	0	0	1.80686e-07	1.75697e-07	9.25023e-07	0	0	0	2.81947e-07	0	0	2.25427e-07	1.12133e-07	1.24382e-07	0	1.24939e-07	0	0	9.54173e-08	0
79263	Bacteria	Firmicutes	Bacilli	Bacillales	Paenibacillaceae	Firmicutes-Bacillales-Paenibacillaceae-Paenibacillus	Paenibacillus chitinolyticus	0	0	0	1.0764e-06	0	0	4.03533e-07	0	0	0	0	0	0	0	0	0	0	0	0	0	0	0	0	0	0	0	0	0	0	0	0	0	0	0	0	0	0	0
79328	Bacteria	Bacteroidetes	Chitinophagia	Chitinophagales	Chitinophagaceae	Bacteroidetes-Chitinophagales-Chitinophagaceae-Chitinophaga	unclassified	0	0	0	0	6.83144e-07	0	0	0	0	2.79503e-07	0	3.9076e-07	4.68671e-07	4.19418e-07	1.39537e-07	1.73196e-07	0	0	0	0	0	0	0	0	0	0	0	0	0	0	0	0	0	0	1.33563e-07	2.92232e-07	0	0
79604	Bacteria	Actinobacteria	Coriobacteriia	Eggerthellales	Eggerthellaceae	Actinobacteria-Eggerthellales-Eggerthellaceae-Denitrobacterium	Denitrobacterium detoxificans	4.63891e-06	4.6802e-06	3.986e-06	0	6.83144e-06	2.914e-06	3.6318e-06	1.44153e-06	1.86882e-06	2.79503e-06	1.38119e-06	3.9076e-07	2.34336e-06	1.25825e-06	4.1861e-07	3.46391e-07	3.47869e-07	7.14131e-07	4.65124e-07	9.68423e-07	1.80686e-07	3.51393e-07	7.40019e-07	7.41499e-07	4.4257e-07	1.21549e-07	1.40973e-07	1.22478e-07	2.67163e-07	2.25427e-07	2.24267e-07	0	2.96389e-07	1.24939e-07	2.67127e-07	0	0	0
79880	Bacteria	Firmicutes	Bacilli	Bacillales	Bacillaceae	Firmicutes-Bacillales-Bacillaceae-Alkalihalobacillus	Alkalihalobacillus clausii	0	0	0	0	0	0	0	0	0	0	0	0	0	0	0	0	0	0	0	0	0	0	0	0	0	0	0	0	0	0	0	0	0	0	0	0	0	1.09262e-07
79883	Bacteria	Firmicutes	Bacilli	Bacillales	Bacillaceae	Firmicutes-Bacillales-Bacillaceae-Sutcliffiella	Sutcliffiella horikoshii	0	0	0	0	0	0	0	0	0	0	0	0	0	0	0	0	0	0	0	3.22808e-07	0	0	0	0	0	0	0	0	0	0	0	0	0	0	0	0	0	0
80811	Bacteria	Proteobacteria	Deltaproteobacteria	Myxococcales	unclassified	Proteobacteria-Myxococcales-unclassified-unclassified	unclassified	0	0	0	0	3.41572e-07	0	8.07066e-07	0	2.66974e-07	2.79503e-07	0	3.9076e-07	0	0	0	0	0	0	0	0	0	0	0	0	0	0	0	2.44955e-07	1.33582e-07	0	2.24267e-07	0	0	0	0	0	0	0
80840	Bacteria	Proteobacteria	Betaproteobacteria	Burkholderiales	unclassified	Proteobacteria-Burkholderiales-unclassified-unclassified	unclassified	0	4.36819e-06	1.993e-06	4.84381e-06	3.07415e-06	4.99543e-06	5.24593e-06	6.63105e-06	3.20369e-06	4.19255e-06	1.77582e-06	5.8614e-06	3.2807e-06	5.87185e-06	1.81398e-05	4.58968e-05	4.10486e-05	1.84484e-05	3.62797e-05	4.16422e-05	5.42058e-07	1.22988e-06	1.48004e-06	7.41499e-07	1.03266e-06	2.88071e-05	1.55071e-05	8.57344e-07	4.00745e-07	1.12713e-06	1.56987e-06	1.24382e-07	1.18556e-06	3.74816e-07	9.34943e-07	5.84464e-07	1.24042e-06	3.27785e-07
80842	Bacteria	Proteobacteria	Betaproteobacteria	Burkholderiales	Oxalobacteraceae	Proteobacteria-Burkholderiales-Oxalobacteraceae-Herbaspirillum	Herbaspirillum rubrisubalbicans	0	9.36041e-07	0	0	6.83144e-07	0	0	0	8.00922e-07	0	1.97313e-07	0	0	0	0	0	0	0	0	0	0	0	0	0	0	0	0	0	0	0	0	0	0	0	0	0	0	0
80850	Bacteria	Proteobacteria	Alphaproteobacteria	Rickettsiales	Anaplasmataceae	Proteobacteria-Rickettsiales-Anaplasmataceae-Wolbachia	Wolbachia endosymbiont of Litomosoides sigmodontis	0	0	0	0	0	0	0	0	2.66974e-07	0	0	0	0	0	0	0	0	0	0	0	0	0	0	0	0	0	0	0	0	0	0	0	0	0	0	0	0	0
80864	Bacteria	Proteobacteria	Betaproteobacteria	Burkholderiales	Comamonadaceae	Proteobacteria-Burkholderiales-Comamonadaceae-unclassified	unclassified	0	2.49611e-06	2.84714e-07	5.38202e-07	6.83144e-07	4.16285e-07	4.03533e-06	1.15323e-06	2.13579e-06	3.35404e-06	5.9194e-07	7.8152e-07	1.64035e-06	2.93592e-06	4.1861e-07	1.38556e-06	0	0	3.10083e-07	3.22808e-07	0	5.2709e-07	3.70009e-07	1.85375e-07	1.47523e-07	7.29293e-07	2.81947e-07	1.22478e-07	5.34326e-07	2.25427e-07	7.84934e-07	2.48763e-07	5.92779e-07	2.49877e-07	5.34253e-07	4.38348e-07	0	0
80865	Bacteria	Proteobacteria	Betaproteobacteria	Burkholderiales	Comamonadaceae	Proteobacteria-Burkholderiales-Comamonadaceae-Delftia	unclassified	0	0	0	0	6.83144e-07	0	0	5.76613e-07	5.33948e-07	0	5.9194e-07	0	7.03007e-07	4.19418e-07	0	0	5.21804e-07	4.76087e-07	0	0	0	0	0	0	0	6.07744e-07	0	2.44955e-07	0	0	0	0	0	0	2.67127e-07	0	0	0
80866	Bacteria	Proteobacteria	Betaproteobacteria	Burkholderiales	Comamonadaceae	Proteobacteria-Burkholderiales-Comamonadaceae-Delftia	Delftia acidovorans	0	0	0	0	0	0	0	0	0	0	5.9194e-07	0	0	0	0	0	1.73935e-07	0	0	0	9.03429e-07	0	0	0	0	1.21549e-07	0	1.22478e-07	0	1.12713e-07	0	0	0	0	2.67127e-07	1.46116e-07	0	0
80867	Bacteria	Proteobacteria	Betaproteobacteria	Burkholderiales	Comamonadaceae	Proteobacteria-Burkholderiales-Comamonadaceae-Acidovorax	Acidovorax avenae	0.000139683	0.000145398	5.52346e-05	3.49831e-05	4.54291e-05	9.65782e-05	5.48805e-05	6.91935e-05	7.63546e-05	6.40063e-05	5.46558e-05	2.81347e-05	4.54611e-05	4.23612e-05	1.24188e-05	1.61072e-05	1.35669e-05	1.20212e-05	1.37987e-05	1.32351e-05	7.58881e-06	2.16107e-05	1.44304e-05	7.78574e-06	1.47523e-05	6.80673e-06	1.00091e-05	2.2046e-05	2.44454e-05	2.9869e-05	1.3456e-05	1.45526e-05	2.83052e-05	8.39588e-05	5.87679e-05	5.65469e-05	5.87771e-05	4.08638e-05
80869	Bacteria	Proteobacteria	Betaproteobacteria	Burkholderiales	Comamonadaceae	Proteobacteria-Burkholderiales-Comamonadaceae-Acidovorax	Acidovorax citrulli	0	0	0	5.38202e-07	0	0	0	0	0	0	0	0	0	0	0	0	0	0	0	0	0	0	0	0	0	0	0	0	0	0	0	0	0	0	0	0	0	0
80878	Bacteria	Proteobacteria	Betaproteobacteria	Burkholderiales	Comamonadaceae	Proteobacteria-Burkholderiales-Comamonadaceae-Acidovorax	Acidovorax temperans	0	0	0	1.0764e-06	0	0	0	0	0	5.59007e-07	3.94627e-07	0	0	0	0	0	0	0	0	3.22808e-07	7.22743e-07	0	1.66504e-06	0	0	0	0	0	0	1.12713e-07	0	0	4.44584e-07	0	0	2.92232e-07	1.90835e-07	1.09262e-07
80880	Bacteria	Proteobacteria	Betaproteobacteria	Burkholderiales	Comamonadaceae	Proteobacteria-Burkholderiales-Comamonadaceae-Hylemonella	Hylemonella gracilis	0	0	0	0	0	0	0	0	0	0	0	0	0	0	0	0	0	0	0	0	0	0	0	1.85375e-07	0	0	0	0	0	0	0	0	0	0	0	0	0	0
81408	Bacteria	Firmicutes	Bacilli	Bacillales	Bacillaceae	Firmicutes-Bacillales-Bacillaceae-Parageobacillus	Parageobacillus caldoxylosilyticus	0	0	0	0	0	0	0	0	0	2.79503e-07	0	0	4.68671e-07	4.19418e-07	0	1.73196e-07	0	0	0	0	0	0	0	0	0	0	0	0	0	0	0	0	0	0	0	0	0	1.09262e-07
81461	Bacteria	Synergistetes	Synergistia	Synergistales	Synergistaceae	Synergistetes-Synergistales-Synergistaceae-Thermanaerovibrio	unclassified	0	0	0	0	0	0	0	0	0	0	0	0	0	0	0	0	0	0	0	0	0	0	0	0	1.47523e-07	0	0	0	0	0	0	0	0	0	0	0	0	0
81852	Bacteria	Firmicutes	Bacilli	Lactobacillales	Enterococcaceae	Firmicutes-Lactobacillales-Enterococcaceae-unclassified	unclassified	0	0	1.13886e-06	2.15281e-06	3.41572e-07	1.24886e-06	0	5.76613e-07	8.00922e-07	0	5.9194e-07	3.9076e-07	0	4.19418e-07	5.72101e-06	2.14763e-05	1.70456e-05	1.0831e-05	9.45753e-06	1.09755e-05	8.85361e-06	6.14938e-06	1.75754e-05	4.63437e-06	5.75341e-06	4.13266e-06	8.17645e-06	2.2046e-06	3.74028e-06	4.05768e-06	5.38241e-06	2.86078e-06	7.55793e-06	2.99853e-06	1.4692e-06	3.21455e-06	2.38543e-06	1.63892e-06
81947	Bacteria	Firmicutes	Bacilli	Lactobacillales	Enterococcaceae	Firmicutes-Lactobacillales-Enterococcaceae-Vagococcus	Vagococcus lutrae	5.15434e-07	6.24027e-07	0	5.38202e-07	6.83144e-07	8.32571e-07	0	5.76613e-07	0	0	0	0	4.68671e-07	0	1.39537e-07	0	1.73935e-07	0	0	0	0	0	0	0	0	0	0	0	0	0	0	0	0	0	0	0	9.54173e-08	0
82115	Bacteria	Proteobacteria	Alphaproteobacteria	Hyphomicrobiales	Rhizobiaceae	Proteobacteria-Hyphomicrobiales-Rhizobiaceae-unclassified	unclassified	0	3.12014e-07	0	1.0764e-06	6.83144e-07	0	4.03533e-07	1.15323e-06	5.33948e-07	5.59007e-07	1.97313e-07	0	4.68671e-07	4.19418e-07	0	5.19587e-07	0	0	3.10083e-07	0	0	0	0	0	1.47523e-07	0	1.40973e-07	0	0	2.25427e-07	1.12133e-07	0	1.48195e-07	2.49877e-07	0	0	9.54173e-08	0
82348	Bacteria	Firmicutes	Bacilli	Lactobacillales	Streptococcaceae	Firmicutes-Lactobacillales-Streptococcaceae-Streptococcus	Streptococcus pluranimalium	0	0	0	0	0	0	0	0	2.66974e-07	0	0	0	0	0	0	0	0	0	0	6.45615e-07	0	1.75697e-07	0	1.85375e-07	1.47523e-07	0	0	0	0	0	1.12133e-07	0	0	0	0	0	0	0
82380	Bacteria	Actinobacteria	Actinomycetia	Micrococcales	Microbacteriaceae	Actinobacteria-Micrococcales-Microbacteriaceae-Microbacterium	Microbacterium oxydans	0	0	0	0	0	0	0	0	0	0	0	0	0	0	0	0	0	0	0	0	0	0	0	0	0	0	0	2.44955e-07	0	0	1.12133e-07	0	0	0	0	0	0	0
82541	Bacteria	Proteobacteria	Betaproteobacteria	Burkholderiales	Burkholderiaceae	Proteobacteria-Burkholderiales-Burkholderiaceae-Cupriavidus	Cupriavidus gilardii	2.57717e-07	0	0	0	0	0	4.03533e-07	0	0	0	0	0	0	0	1.39537e-07	0	0	0	0	0	0	0	0	0	0	0	0	0	0	0	0	0	0	0	0	0	0	1.09262e-07
82633	Bacteria	Proteobacteria	Betaproteobacteria	Burkholderiales	Burkholderiaceae	Proteobacteria-Burkholderiales-Burkholderiaceae-Cupriavidus	Cupriavidus pauculus	0	0	0	0	0	0	4.03533e-07	0	0	0	0	0	0	0	0	0	0	0	0	0	0	0	0	0	0	0	0	0	0	0	0	0	0	0	0	0	0	0
82688	Bacteria	Firmicutes	Bacilli	Lactobacillales	Lactobacillaceae	Firmicutes-Lactobacillales-Lactobacillaceae-Liquorilactobacillus	Liquorilactobacillus nagelii	0	3.12014e-07	0	0	0	0	0	0	0	0	0	0	0	0	0	0	0	0	0	0	0	0	0	0	0	0	0	0	0	0	0	0	0	0	0	0	0	0
82801	Bacteria	Firmicutes	Bacilli	Lactobacillales	Carnobacteriaceae	Firmicutes-Lactobacillales-Carnobacteriaceae-Desemzia	Desemzia incerta	0	3.12014e-07	0	5.38202e-07	0	0	4.03533e-07	0	0	0	0	0	2.34336e-07	0	0	3.46391e-07	0	0	1.55041e-07	0	0	0	0	0	0	0	0	0	0	0	0	0	1.48195e-07	0	0	0	0	0
82802	Bacteria	Firmicutes	Bacilli	Lactobacillales	Carnobacteriaceae	Firmicutes-Lactobacillales-Carnobacteriaceae-Trichococcus	unclassified	0	0	0	5.38202e-07	0	4.16285e-07	0	0	0	0	0	0	0	0	0	0	0	0	0	0	0	0	0	0	0	0	0	0	0	1.12713e-07	0	0	0	0	0	1.46116e-07	0	0
82803	Bacteria	Firmicutes	Bacilli	Lactobacillales	Carnobacteriaceae	Firmicutes-Lactobacillales-Carnobacteriaceae-Trichococcus	Trichococcus flocculiformis	0	0	0	0	0	0	0	0	0	0	0	0	0	4.19418e-07	0	0	0	0	0	0	0	0	0	0	0	0	0	0	0	0	0	0	0	0	0	0	0	0
82983	Bacteria	Proteobacteria	Gammaproteobacteria	Enterobacterales	Hafniaceae	Proteobacteria-Enterobacterales-Hafniaceae-Obesumbacterium	Obesumbacterium proteus	0	0	0	0	0	0	0	0	0	0	0	0	0	0	0	0	0	0	0	0	0	0	0	0	0	0	0	0	0	0	0	0	0	0	0	0	0	1.09262e-07
82985	Bacteria	Proteobacteria	Gammaproteobacteria	Enterobacterales	Budviciaceae	Proteobacteria-Enterobacterales-Budviciaceae-Pragia	Pragia fontium	0	0	0	0	0	0	0	0	0	0	0	0	0	4.19418e-07	0	0	0	0	0	0	0	0	0	0	0	0	0	0	0	0	0	0	0	0	0	0	0	0
82996	Bacteria	Proteobacteria	Gammaproteobacteria	Enterobacterales	Yersiniaceae	Proteobacteria-Enterobacterales-Yersiniaceae-Serratia	Serratia plymuthica	0	0	0	0	0	0	0	0	0	0	1.97313e-07	0	0	0	0	0	0	0	0	0	0	0	0	0	0	0	0	0	0	0	0	0	0	0	0	0	0	0
83219	Bacteria	Proteobacteria	Alphaproteobacteria	Rhodobacterales	Roseobacteraceae	Proteobacteria-Rhodobacterales-Roseobacteraceae-Sulfitobacter	Sulfitobacter mediterraneus	0	0	0	0	0	0	0	0	0	2.79503e-07	0	0	2.34336e-07	0	0	0	0	0	0	0	0	0	0	0	0	0	0	0	0	0	0	0	0	0	0	0	0	0
83262	Bacteria	Actinobacteria	Actinomycetia	Corynebacteriales	Mycobacteriaceae	Actinobacteria-Corynebacteriales-Mycobacteriaceae-Mycobacteroides	Mycobacteroides immunogenum	0	0	0	0	0	0	0	0	0	0	0	0	0	0	0	0	0	1.19022e-07	0	0	1.08412e-06	1.05418e-06	3.70009e-07	0	0	0	0	0	0	0	0	0	0	0	0	0	0	0
83451	Bacteria	Proteobacteria	Deltaproteobacteria	Myxococcales	Archangiaceae	Proteobacteria-Myxococcales-Archangiaceae-Archangium	Archangium violaceum	0	0	0	0	3.41572e-07	0	0	0	0	0	0	0	0	4.19418e-07	0	0	0	0	0	0	0	0	0	0	0	0	0	0	0	0	1.12133e-07	0	0	0	0	0	0	1.09262e-07
83526	Bacteria	Firmicutes	Bacilli	Lactobacillales	Lactobacillaceae	Firmicutes-Lactobacillales-Lactobacillaceae-Companilactobacillus	Companilactobacillus paralimentarius	0	0	0	0	0	1.66514e-06	0	2.88306e-07	0	0	0	0	0	0	0	0	0	0	0	0	0	0	0	0	0	0	0	0	0	0	0	0	0	0	0	0	0	0
83564	Bacteria	Proteobacteria	Deltaproteobacteria	Desulfobacterales	Desulfobacteraceae	Proteobacteria-Desulfobacterales-Desulfobacteraceae-Desulfosarcina	Desulfosarcina ovata	0	0	0	0	0	0	4.03533e-07	0	0	0	0	0	0	0	0	0	0	0	0	0	0	0	0	0	0	0	0	0	0	0	0	0	0	0	0	0	0	0
83614	Bacteria	Proteobacteria	Gammaproteobacteria	Xanthomonadales	Xanthomonadaceae	Proteobacteria-Xanthomonadales-Xanthomonadaceae-Luteimonas	unclassified	0	0	0	5.38202e-07	0	0	0	0	0	0	0	0	0	0	0	0	0	0	0	0	0	0	0	0	0	0	0	0	0	0	0	0	0	0	0	0	0	0
83618	Bacteria	Proteobacteria	Gammaproteobacteria	Xanthomonadales	Xanthomonadaceae	Proteobacteria-Xanthomonadales-Xanthomonadaceae-Pseudoxanthomonas	unclassified	0	0	0	0	0	0	0	0	0	2.79503e-07	0	0	0	0	1.39537e-07	1.73196e-07	0	1.19022e-07	6.20166e-07	0	0	0	0	0	0	1.21549e-07	0	0	0	0	0	0	0	0	0	0	0	0
83627	Bacteria	Proteobacteria	Alphaproteobacteria	Hyphomicrobiales	Nitrobacteraceae	Proteobacteria-Hyphomicrobiales-Nitrobacteraceae-Bradyrhizobium	Bradyrhizobium genosp. B	0	0	0	0	0	0	0	0	0	0	0	0	0	0	0	0	0	0	0	0	0	0	0	0	0	0	0	0	0	1.12713e-07	0	0	0	0	0	0	0	0
83637	Bacteria	Proteobacteria	Alphaproteobacteria	Hyphomicrobiales	Nitrobacteraceae	Proteobacteria-Hyphomicrobiales-Nitrobacteraceae-Bradyrhizobium	Bradyrhizobium genosp. L	0	0	0	5.38202e-07	0	0	0	0	0	0	0	0	0	0	0	0	0	0	0	0	0	0	0	0	0	0	0	0	0	0	0	0	0	0	0	0	0	0
83654	Bacteria	Proteobacteria	Gammaproteobacteria	Enterobacterales	Enterobacteriaceae	Proteobacteria-Enterobacterales-Enterobacteriaceae-Leclercia	unclassified	0	0	0	0	0	0	0	0	0	0	0	0	0	0	0	0	0	0	0	0	0	0	0	0	0	8.50841e-07	0	0	0	0	0	0	0	0	0	0	1.90835e-07	0
83655	Bacteria	Proteobacteria	Gammaproteobacteria	Enterobacterales	Enterobacteriaceae	Proteobacteria-Enterobacterales-Enterobacteriaceae-Leclercia	Leclercia adecarboxylata	0	0	0	0	0	0	0	0	0	0	0	0	0	0	0	0	0	0	0	0	0	0	0	0	0	6.07744e-06	0	0	0	6.7628e-07	0	0	1.48195e-07	0	0	0	1.43126e-06	0
83656	Bacteria	Actinobacteria	Actinomycetia	Streptomycetales	Streptomycetaceae	Actinobacteria-Streptomycetales-Streptomycetaceae-Streptomyces	Streptomyces tsukubensis	0	0	0	0	0	0	0	0	2.66974e-07	0	0	0	0	0	0	0	0	0	0	0	0	0	0	0	0	0	0	0	0	0	0	0	0	0	0	0	0	0
83677	Bacteria	Actinobacteria	Actinomycetia	Streptosporangiales	Nocardiopsaceae	Actinobacteria-Streptosporangiales-Nocardiopsaceae-Thermobifida	unclassified	0	0	0	0	3.41572e-07	0	0	0	0	0	0	0	0	0	0	0	0	0	0	0	0	0	0	0	0	0	0	0	0	0	0	0	0	0	0	0	0	0
83681	Bacteria	Actinobacteria	Actinomycetia	Streptosporangiales	Streptosporangiaceae	Actinobacteria-Streptosporangiales-Streptosporangiaceae-Nonomuraea	unclassified	0	0	0	0	0	0	0	0	0	0	0	3.9076e-07	0	0	0	0	0	0	0	0	0	0	0	0	0	0	0	0	0	0	0	0	0	0	0	0	0	0
83683	Bacteria	Firmicutes	Bacilli	Lactobacillales	Lactobacillaceae	Firmicutes-Lactobacillales-Lactobacillaceae-Lactobacillus	Lactobacillus amylolyticus	2.57717e-07	3.12014e-07	0	0	0	0	8.07066e-07	0	0	2.79503e-07	0	0	2.34336e-07	0	0	0	0	0	0	0	0	0	0	0	0	0	0	0	0	0	0	0	0	0	0	0	9.54173e-08	0
83684	Bacteria	Firmicutes	Bacilli	Lactobacillales	Lactobacillaceae	Firmicutes-Lactobacillales-Lactobacillaceae-Lactobacillus	Lactobacillus delbrueckii	2.57717e-07	6.24027e-07	0	0	0	0	0	0	2.66974e-07	2.79503e-07	1.97313e-07	0	0	4.19418e-07	1.39537e-07	0	1.73935e-07	0	0	0	0	0	0	0	0	0	0	0	0	0	0	0	0	0	1.33563e-07	0	0	0
83771	Bacteria	Proteobacteria	Gammaproteobacteria	Aeromonadales	Succinivibrionaceae	Proteobacteria-Aeromonadales-Succinivibrionaceae-Succinivibrio	Succinivibrio dextrinosolvens	0	3.12014e-07	5.69429e-07	5.38202e-07	0	0	0	0	0	0	1.97313e-07	0	0	0	0	0	0	0	0	0	0	0	0	1.85375e-07	0	0	0	0	0	0	0	0	0	0	0	0	0	0
83889	Bacteria	Proteobacteria	Gammaproteobacteria	Pseudomonadales	Marinobacteraceae	Proteobacteria-Pseudomonadales-Marinobacteraceae-Marinobacter	unclassified	0	0	0	0	0	0	0	0	0	0	0	3.9076e-07	2.34336e-07	0	0	0	0	0	0	0	0	0	0	0	0	0	0	0	0	0	0	0	0	0	0	0	0	0
84022	Bacteria	Firmicutes	Clostridia	Eubacteriales	Clostridiaceae	Firmicutes-Eubacteriales-Clostridiaceae-Clostridium	Clostridium aceticum	0	3.12014e-07	0	0	0	0	0	0	5.33948e-07	0	0	0	0	0	0	0	0	0	0	0	0	0	0	0	1.47523e-07	0	0	0	0	0	0	0	0	0	0	0	0	0
84030	Bacteria	Firmicutes	Clostridia	Eubacteriales	Lachnospiraceae	Firmicutes-Eubacteriales-Lachnospiraceae-Lacrimispora	Lacrimispora saccharolytica	1.80402e-06	5.92826e-06	2.84714e-07	8.61122e-06	3.41572e-06	1.66514e-06	4.43886e-06	1.44153e-06	1.33487e-06	1.95652e-06	1.57851e-06	2.34456e-06	1.64035e-06	6.71068e-06	1.11629e-06	0	0	1.19022e-07	1.55041e-07	3.22808e-07	1.80686e-07	1.75697e-07	1.85005e-07	3.70749e-07	4.4257e-07	2.43098e-07	7.04866e-07	1.1023e-06	6.67908e-07	1.01442e-06	2.24267e-07	4.97526e-07	1.18556e-06	2.49877e-07	6.67817e-07	2.92232e-07	9.54173e-07	3.27785e-07
84032	Bacteria	Firmicutes	Clostridia	Eubacteriales	Oscillospiraceae	Firmicutes-Eubacteriales-Oscillospiraceae-Pseudoclostridium	Pseudoclostridium thermosuccinogenes	0	3.12014e-07	0	1.0764e-06	0	0	4.03533e-07	0	2.66974e-07	0	0	0	0	4.19418e-07	1.39537e-07	3.46391e-07	0	1.19022e-07	0	0	0	0	0	0	2.95046e-07	0	0	0	0	0	0	0	0	0	0	0	0	0
84107	Bacteria	Actinobacteria	Coriobacteriia	Coriobacteriales	Coriobacteriaceae	Actinobacteria-Coriobacteriales-Coriobacteriaceae-unclassified	unclassified	0	0	0	0	0	0	0	0	0	0	0	0	0	0	0	0	0	0	0	0	0	0	0	0	0	0	0	0	1.33582e-07	0	0	0	0	0	0	0	0	0
84110	Bacteria	Actinobacteria	Coriobacteriia	Eggerthellales	Eggerthellaceae	Actinobacteria-Eggerthellales-Eggerthellaceae-Slackia	Slackia heliotrinireducens	2.57717e-06	2.1841e-06	2.84714e-06	5.92022e-06	2.39101e-06	1.24886e-06	4.03533e-06	3.17137e-06	1.60184e-06	3.07454e-06	1.77582e-06	1.9538e-06	9.37342e-07	3.35534e-06	6.97684e-07	8.65978e-07	0	0	1.55041e-07	6.45615e-07	7.22743e-07	1.75697e-07	0	1.85375e-07	1.32771e-06	1.21549e-07	2.81947e-07	2.44955e-07	5.34326e-07	0	4.48534e-07	0	4.44584e-07	6.24694e-07	4.0069e-07	1.46116e-07	0	0
84111	Bacteria	Actinobacteria	Coriobacteriia	Eggerthellales	Eggerthellaceae	Actinobacteria-Eggerthellales-Eggerthellaceae-Eggerthella	unclassified	2.62871e-05	3.80657e-05	4.84014e-05	4.73617e-05	4.74785e-05	3.82983e-05	3.83357e-05	2.85423e-05	3.73764e-05	3.68945e-05	2.84131e-05	1.75842e-05	2.10902e-05	3.39728e-05	8.51174e-06	6.23504e-06	1.20015e-05	5.71305e-06	8.37224e-06	1.09755e-05	7.40812e-06	7.02787e-06	1.14703e-05	7.78574e-06	6.3435e-06	2.43098e-06	5.35698e-06	1.71469e-06	2.13731e-06	1.23985e-06	3.25187e-06	2.61201e-06	4.29765e-06	6.24694e-07	2.00345e-06	1.60728e-06	9.54173e-08	8.74092e-07
84112	Bacteria	Actinobacteria	Coriobacteriia	Eggerthellales	Eggerthellaceae	Actinobacteria-Eggerthellales-Eggerthellaceae-Eggerthella	Eggerthella lenta	2.78334e-05	5.74105e-05	5.29569e-05	5.5973e-05	4.54291e-05	4.82891e-05	6.29512e-05	5.13185e-05	4.43177e-05	5.98137e-05	3.84761e-05	3.63407e-05	3.6322e-05	8.59806e-05	9.76757e-06	1.54144e-05	1.47844e-05	9.04566e-06	6.82182e-06	1.87228e-05	7.58881e-06	1.07175e-05	1.68354e-05	2.00205e-05	1.8883e-05	4.86195e-06	8.03548e-06	4.28672e-06	2.80521e-06	1.46527e-06	4.3732e-06	2.98516e-06	3.70487e-06	1.49926e-06	1.20207e-06	3.21455e-06	1.14501e-06	1.09262e-06
84292	Bacteria	Actinobacteria	Actinomycetia	Micrococcales	Microbacteriaceae	Actinobacteria-Micrococcales-Microbacteriaceae-Microbacterium	Microbacterium chocolatum	0	0	0	0	0	0	4.03533e-07	0	0	0	0	0	0	0	0	0	0	0	0	0	0	0	0	0	0	0	0	0	0	0	0	0	0	0	0	0	0	0
84406	Bacteria	Firmicutes	Bacilli	Bacillales	Bacillaceae	Firmicutes-Bacillales-Bacillaceae-Virgibacillus	unclassified	0	0	2.84714e-07	0	6.83144e-07	0	0	0	0	0	0	3.9076e-07	0	0	0	0	0	0	0	0	0	0	0	0	0	0	0	0	0	0	0	0	0	0	0	0	0	0
84566	Bacteria	Bacteroidetes	Sphingobacteriia	Sphingobacteriales	Sphingobacteriaceae	Bacteroidetes-Sphingobacteriales-Sphingobacteriaceae-unclassified	unclassified	2.57717e-07	0	0	0	0	4.16285e-07	0	0	2.66974e-07	0	0	0	0	0	0	0	0	0	0	0	0	0	1.85005e-07	0	1.47523e-07	0	0	0	0	0	0	0	0	0	0	0	0	1.09262e-07
84567	Bacteria	Bacteroidetes	Sphingobacteriia	Sphingobacteriales	Sphingobacteriaceae	Bacteroidetes-Sphingobacteriales-Sphingobacteriaceae-Pedobacter	unclassified	0	0	0	0	0	0	0	0	0	0	0	3.9076e-07	0	0	0	0	0	0	0	0	0	0	0	0	0	0	0	0	0	0	0	0	0	0	0	0	0	0
84588	Bacteria	Cyanobacteria	unclassified	Synechococcales	Prochlorococcaceae	Cyanobacteria-Synechococcales-Prochlorococcaceae-Parasynechococcus	Parasynechococcus marenigrum	0	0	0	0	0	0	0	0	0	0	0	0	0	0	0	0	0	0	0	0	0	0	0	0	1.47523e-07	0	0	0	0	0	0	0	0	0	0	0	0	0
84642	Bacteria	Proteobacteria	Gammaproteobacteria	Aeromonadales	Aeromonadaceae	Proteobacteria-Aeromonadales-Aeromonadaceae-unclassified	unclassified	0	0	0	5.38202e-07	0	0	4.03533e-07	0	0	0	0	0	0	0	0	0	1.73935e-07	0	0	0	0	0	0	0	0	0	1.40973e-07	0	2.67163e-07	0	0	1.24382e-07	0	0	0	0	9.54173e-08	0
84998	Bacteria	Actinobacteria	Coriobacteriia	unclassified	unclassified	Actinobacteria-unclassified-unclassified-unclassified	unclassified	0.000319827	0.000321062	0.000385219	0.000343373	0.000386318	0.000367164	0.000362373	0.000344238	0.000325975	0.000365032	0.000295773	0.000207494	0.000267143	0.000275977	5.9024e-05	5.90597e-05	0.000101404	4.42761e-05	5.44195e-05	9.78107e-05	4.75204e-05	5.48174e-05	8.1217e-05	7.4706e-05	5.51737e-05	2.09064e-05	3.6935e-05	1.42074e-05	1.6297e-05	9.35521e-06	1.65957e-05	1.92791e-05	1.58568e-05	9.9951e-06	1.28221e-05	1.12509e-05	4.00753e-06	3.27785e-06
84999	Bacteria	Actinobacteria	Coriobacteriia	Coriobacteriales	unclassified	Actinobacteria-Coriobacteriales-unclassified-unclassified	unclassified	5.41206e-06	8.42437e-06	1.42357e-05	2.58337e-05	1.05887e-05	1.62351e-05	2.17908e-05	1.64335e-05	1.65524e-05	2.01243e-05	1.81528e-05	2.07103e-05	1.49975e-05	1.46796e-05	4.04657e-06	2.59793e-06	3.13082e-06	2.26142e-06	2.48066e-06	4.51931e-06	3.61372e-07	2.63545e-06	5.36514e-06	7.04424e-06	4.57322e-06	2.43098e-06	1.26876e-06	3.67433e-07	1.06865e-06	5.63567e-07	7.84934e-07	1.49258e-06	1.33375e-06	2.49877e-07	2.67127e-07	1.60728e-06	9.54173e-08	1.09262e-07
85006	Bacteria	Actinobacteria	Actinomycetia	Micrococcales	unclassified	Actinobacteria-Micrococcales-unclassified-unclassified	unclassified	1.80402e-06	4.99222e-06	9.39557e-06	1.02258e-05	1.22966e-05	9.99085e-06	8.07066e-06	7.20766e-06	1.22808e-05	5.31057e-06	5.72209e-06	5.47064e-06	6.09273e-06	1.09049e-05	1.5349e-06	3.11752e-06	2.43508e-06	1.54728e-06	1.8605e-06	2.58246e-06	3.07166e-06	1.93266e-06	1.48004e-06	2.2245e-06	1.62276e-06	9.7239e-07	1.26876e-06	1.59221e-06	1.06865e-06	1.57799e-06	6.72801e-07	1.11943e-06	1.18556e-06	3.74816e-07	5.34253e-07	5.84464e-07	2.86252e-07	4.37046e-07
85007	Bacteria	Actinobacteria	Actinomycetia	Corynebacteriales	unclassified	Actinobacteria-Corynebacteriales-unclassified-unclassified	unclassified	7.73151e-07	2.49611e-06	1.993e-06	4.84381e-06	4.78201e-06	5.828e-06	4.43886e-06	3.74798e-06	4.53856e-06	2.51553e-06	3.15702e-06	1.17228e-06	1.87468e-06	3.35534e-06	2.79073e-07	1.21237e-06	1.04361e-06	7.14131e-07	3.10083e-07	9.68423e-07	9.03429e-07	1.93266e-06	4.81012e-06	5.93199e-06	2.95046e-07	7.29293e-07	5.63893e-07	4.89911e-07	1.33582e-07	6.7628e-07	3.364e-07	2.48763e-07	8.89168e-07	3.74816e-07	5.34253e-07	2.92232e-07	5.72504e-07	6.55569e-07
85009	Bacteria	Actinobacteria	Actinomycetia	Propionibacteriales	unclassified	Actinobacteria-Propionibacteriales-unclassified-unclassified	unclassified	0	0	0	0	1.02472e-06	0	0	2.88306e-07	5.33948e-07	0	1.97313e-07	3.9076e-07	0	8.38835e-07	0	1.73196e-07	0	0	0	0	0	0	0	0	1.47523e-07	0	2.81947e-07	0	1.33582e-07	0	0	1.24382e-07	0	0	0	0	0	0
85012	Bacteria	Actinobacteria	Actinomycetia	Streptosporangiales	unclassified	Actinobacteria-Streptosporangiales-unclassified-unclassified	unclassified	0	0	0	0	3.41572e-07	0	0	2.88306e-07	2.66974e-07	0	0	3.9076e-07	0	0	0	1.73196e-07	0	0	0	0	0	0	0	0	0	0	0	0	0	0	0	1.24382e-07	0	0	0	1.46116e-07	0	0
85015	Bacteria	Actinobacteria	Actinomycetia	Propionibacteriales	Nocardioidaceae	Actinobacteria-Propionibacteriales-Nocardioidaceae-unclassified	unclassified	0	6.24027e-07	0	0	0	0	0	5.76613e-07	0	0	0	0	4.68671e-07	0	0	0	0	0	0	0	1.80686e-07	0	0	0	0	0	0	0	0	0	0	1.24382e-07	0	0	0	0	0	0
85020	Bacteria	Actinobacteria	Actinomycetia	Micrococcales	Dermabacteraceae	Actinobacteria-Micrococcales-Dermabacteraceae-unclassified	unclassified	0	0	0	0	3.41572e-07	4.16285e-07	4.03533e-07	0	0	0	0	3.9076e-07	0	0	1.39537e-07	0	1.73935e-07	1.19022e-07	0	0	0	0	0	0	0	1.21549e-07	0	0	0	0	1.12133e-07	0	0	0	0	0	0	0
85021	Bacteria	Actinobacteria	Actinomycetia	Micrococcales	Intrasporangiaceae	Actinobacteria-Micrococcales-Intrasporangiaceae-unclassified	unclassified	0	0	0	0	0	0	0	0	2.66974e-07	0	0	0	0	4.19418e-07	0	0	0	0	0	0	0	0	0	0	0	0	0	0	0	0	0	0	0	0	0	0	0	0
85023	Bacteria	Actinobacteria	Actinomycetia	Micrococcales	Microbacteriaceae	Actinobacteria-Micrococcales-Microbacteriaceae-unclassified	unclassified	2.06174e-06	3.74416e-06	3.70129e-06	4.84381e-06	6.1483e-06	2.914e-06	7.2636e-06	4.03629e-06	5.33948e-06	4.47206e-06	4.3409e-06	7.8152e-07	3.51503e-06	2.51651e-06	1.95351e-06	5.88865e-06	3.82656e-06	4.16576e-06	1.55041e-06	0	9.03429e-07	8.78483e-07	3.14508e-06	3.15137e-06	1.47523e-06	1.21549e-06	9.86813e-07	7.47114e-06	2.93879e-06	3.3814e-06	8.97068e-07	6.21908e-07	1.77834e-06	0	2.67127e-07	1.46116e-07	6.67921e-07	2.18523e-07
85025	Bacteria	Actinobacteria	Actinomycetia	Corynebacteriales	Nocardiaceae	Actinobacteria-Corynebacteriales-Nocardiaceae-unclassified	unclassified	2.57717e-07	3.12014e-07	0	5.38202e-07	3.41572e-07	4.16285e-07	0	0	2.66974e-07	0	3.94627e-07	3.9076e-07	0	0	0	0	0	0	0	0	0	0	3.70009e-07	2.78062e-06	7.37616e-07	1.21549e-07	0	0	0	0	1.12133e-07	0	0	0	0	0	0	1.09262e-07
85030	Bacteria	Actinobacteria	Actinomycetia	Geodermatophilales	Geodermatophilaceae	Actinobacteria-Geodermatophilales-Geodermatophilaceae-unclassified	unclassified	0	3.12014e-07	0	0	0	0	0	0	0	0	0	0	4.68671e-07	0	0	0	0	0	0	0	0	0	0	0	0	0	0	0	0	0	0	0	0	0	0	0	0	0
85034	Bacteria	Actinobacteria	Actinomycetia	Glycomycetales	Glycomycetaceae	Actinobacteria-Glycomycetales-Glycomycetaceae-unclassified	unclassified	0	0	0	0	0	0	4.03533e-07	0	0	0	0	0	0	0	0	0	0	0	0	0	0	0	0	0	0	0	0	0	0	0	0	0	0	0	0	0	0	0
85402	Bacteria	Proteobacteria	Gammaproteobacteria	Pasteurellales	Pasteurellaceae	Proteobacteria-Pasteurellales-Pasteurellaceae-Mannheimia	Mannheimia granulomatis	0	0	0	0	0	0	0	0	0	2.79503e-07	0	0	0	0	0	0	0	0	0	0	0	0	0	0	0	0	0	0	0	0	0	0	0	0	0	0	0	0
85413	Bacteria	Proteobacteria	Alphaproteobacteria	Hyphomicrobiales	Boseaceae	Proteobacteria-Hyphomicrobiales-Boseaceae-Bosea	unclassified	0	0	0	0	0	0	0	2.88306e-07	0	5.59007e-07	0	0	0	0	0	0	0	2.38044e-07	0	0	0	0	0	0	0	0	0	0	0	1.12713e-07	1.12133e-07	0	0	0	0	0	0	0
85581	Bacteria	Proteobacteria	Gammaproteobacteria	Vibrionales	Vibrionaceae	Proteobacteria-Vibrionales-Vibrionaceae-Photobacterium	Photobacterium damselae	0	0	0	0	0	0	0	0	0	0	0	3.9076e-07	0	0	0	0	0	0	0	0	0	0	0	0	0	0	0	0	0	0	0	0	0	0	0	0	0	0
85698	Bacteria	Proteobacteria	Betaproteobacteria	Burkholderiales	Alcaligenaceae	Proteobacteria-Burkholderiales-Alcaligenaceae-Achromobacter	Achromobacter xylosoxidans	0	0	0	0	0	0	0	0	0	0	0	3.9076e-07	0	0	0	0	0	0	0	0	0	0	0	1.85375e-07	0	0	0	0	0	0	0	1.24382e-07	0	0	1.33563e-07	0	0	0
85968	Bacteria	Actinobacteria	Actinomycetia	Corynebacteriales	Mycobacteriaceae	Actinobacteria-Corynebacteriales-Mycobacteriaceae-Mycolicibacterium	Mycolicibacterium brumae	0	0	0	0	0	0	0	0	0	0	0	0	0	0	0	0	0	0	0	3.22808e-07	0	0	0	0	0	0	0	0	0	0	0	0	0	0	0	0	0	0
86173	Bacteria	Proteobacteria	Gammaproteobacteria	Cellvibrionales	Microbulbiferaceae	Proteobacteria-Cellvibrionales-Microbulbiferaceae-Microbulbifer	Microbulbifer elongatus	0	3.12014e-07	0	0	0	0	0	0	0	0	0	0	0	0	0	0	0	0	0	0	0	0	0	0	0	0	0	0	0	0	0	0	0	0	0	0	0	0
86185	Bacteria	Proteobacteria	Gammaproteobacteria	Pseudomonadales	Pseudomonadaceae	Proteobacteria-Pseudomonadales-Pseudomonadaceae-Pseudomonas	Pseudomonas lundensis	0	0	0	5.38202e-07	0	0	0	0	0	0	0	0	0	0	0	0	0	0	0	0	0	0	0	0	0	0	0	0	0	0	0	0	0	0	0	0	1.90835e-07	0
86188	Bacteria	Proteobacteria	Gammaproteobacteria	Xanthomonadales	Xanthomonadaceae	Proteobacteria-Xanthomonadales-Xanthomonadaceae-Stenotrophomonas	Stenotrophomonas geniculata	0	0	0	0	0	0	0	0	0	0	0	0	0	0	0	0	0	2.38044e-07	0	0	0	0	0	0	0	0	0	0	0	0	0	0	0	0	0	0	0	0
86265	Bacteria	Proteobacteria	Gammaproteobacteria	Pseudomonadales	Pseudomonadaceae	Proteobacteria-Pseudomonadales-Pseudomonadaceae-Pseudomonas	Pseudomonas thivervalensis	0	0	0	0	0	0	0	0	2.66974e-07	0	0	0	0	0	0	0	0	0	0	0	0	0	0	0	0	0	0	0	0	0	0	0	0	0	0	0	0	0
86304	Bacteria	Proteobacteria	Gammaproteobacteria	Cellvibrionales	Cellvibrionaceae	Proteobacteria-Cellvibrionales-Cellvibrionaceae-Saccharophagus	Saccharophagus degradans	0	0	0	0	0	4.16285e-07	4.03533e-07	0	0	0	0	0	0	0	0	0	0	0	0	0	0	0	0	0	0	0	0	0	0	0	0	0	0	0	0	0	0	0
86331	Bacteria	Firmicutes	Clostridia	Eubacteriales	Eubacteriales Family XIII. Incertae Sedis	Firmicutes-Eubacteriales-Eubacteriales Family XIII. Incertae Sedis-Mogibacterium	unclassified	0	0	5.69429e-07	5.38202e-07	3.41572e-07	8.32571e-07	0	2.88306e-07	8.00922e-07	0	0	0	2.34336e-07	0	0	0	0	0	0	0	0	0	0	0	0	0	5.63893e-07	0	0	0	3.364e-07	0	1.48195e-07	0	0	0	0	0
86332	Bacteria	Firmicutes	Clostridia	Eubacteriales	Eubacteriales Family XIII. Incertae Sedis	Firmicutes-Eubacteriales-Eubacteriales Family XIII. Incertae Sedis-Mogibacterium	Mogibacterium pumilum	0	0	0	1.0764e-06	0	0	0	0	0	0	0	0	0	0	0	0	0	0	0	0	0	0	0	0	0	0	0	0	0	0	0	0	0	0	0	0	0	0
86416	Bacteria	Firmicutes	Clostridia	Eubacteriales	Clostridiaceae	Firmicutes-Eubacteriales-Clostridiaceae-Clostridium	Clostridium pasteurianum	5.15434e-06	6.8643e-06	3.986e-06	1.13022e-05	5.12358e-06	1.66514e-06	1.41237e-05	5.47782e-06	6.67435e-06	1.34162e-05	2.9597e-06	8.20597e-06	5.15538e-06	1.0066e-05	2.79073e-07	8.65978e-07	6.95739e-07	1.19022e-07	3.10083e-07	0	5.42058e-07	7.02787e-07	7.40019e-07	9.26874e-07	5.90093e-07	0	5.63893e-07	1.22478e-07	5.34326e-07	2.25427e-07	6.72801e-07	9.95052e-07	4.44584e-07	8.74571e-07	2.13701e-06	1.46116e-07	4.77087e-07	2.18523e-07
86661	Bacteria	Firmicutes	Bacilli	Bacillales	Bacillaceae	Firmicutes-Bacillales-Bacillaceae-Bacillus	unclassified	7.73151e-07	6.24027e-07	0	0	3.41572e-07	0	0	5.76613e-07	2.66974e-07	0	0	7.8152e-07	7.03007e-07	4.19418e-07	1.39537e-07	5.19587e-07	0	2.38044e-07	3.10083e-07	6.45615e-07	3.61372e-07	8.78483e-07	5.55014e-07	3.70749e-07	7.37616e-07	2.43098e-07	0	0	2.67163e-07	1.12713e-07	4.48534e-07	1.24382e-07	2.96389e-07	0	0	1.46116e-07	9.54173e-08	2.18523e-07
86663	Bacteria	Firmicutes	Bacilli	Bacillales	Bacillaceae	Firmicutes-Bacillales-Bacillaceae-Bacillus	Bacillus carboniphilus	0	0	2.84714e-07	0	0	0	0	0	0	0	0	0	0	0	0	0	0	0	0	0	0	0	0	0	1.47523e-07	0	0	0	0	0	0	0	0	0	0	0	0	0
86664	Bacteria	Firmicutes	Bacilli	Bacillales	Bacillaceae	Firmicutes-Bacillales-Bacillaceae-Priestia	Priestia flexa	0	0	0	0	0	0	0	2.88306e-07	0	0	0	0	0	0	0	0	0	0	0	0	0	0	0	1.85375e-07	0	0	0	0	0	0	0	0	1.48195e-07	0	0	0	0	0
86665	Bacteria	Firmicutes	Bacilli	Bacillales	Bacillaceae	Firmicutes-Bacillales-Bacillaceae-Halalkalibacterium (ex Joshi et al. 2022)	Halalkalibacterium halodurans	0	0	0	0	0	0	0	0	2.66974e-07	0	0	0	2.34336e-07	0	0	0	0	0	0	0	0	0	0	0	0	0	0	0	0	0	0	0	0	0	0	0	0	0
87541	Bacteria	Firmicutes	Bacilli	Lactobacillales	Aerococcaceae	Firmicutes-Lactobacillales-Aerococcaceae-Aerococcus	Aerococcus christensenii	0	0	0	0	0	0	0	0	0	0	0	0	0	0	0	0	0	0	0	0	0	1.75697e-07	0	0	0	0	0	0	0	0	0	0	0	0	0	0	0	0
87882	Bacteria	Proteobacteria	Betaproteobacteria	Burkholderiales	Burkholderiaceae	Proteobacteria-Burkholderiales-Burkholderiaceae-Burkholderia	unclassified	0	0	8.54143e-07	1.6146e-06	1.02472e-06	1.24886e-06	1.2106e-06	2.88306e-07	2.66974e-07	1.11801e-06	7.89254e-07	3.9076e-07	9.37342e-07	4.19418e-07	0	0	1.73935e-07	0	0	0	0	0	0	3.70749e-07	0	2.43098e-07	0	1.22478e-07	0	0	0	0	1.48195e-07	1.24939e-07	1.33563e-07	2.92232e-07	3.81669e-07	2.18523e-07
87883	Bacteria	Proteobacteria	Betaproteobacteria	Burkholderiales	Burkholderiaceae	Proteobacteria-Burkholderiales-Burkholderiaceae-Burkholderia	Burkholderia multivorans	0	0	0	0	0	0	0	0	0	0	0	0	0	0	0	0	0	0	0	0	0	0	0	0	0	0	0	0	0	0	1.12133e-07	0	0	0	0	0	0	0
88233	Bacteria	Firmicutes	Bacilli	Lactobacillales	Lactobacillaceae	Firmicutes-Lactobacillales-Lactobacillaceae-Lacticaseibacillus	Lacticaseibacillus manihotivorans	0	0	0	0	0	0	0	0	0	2.79503e-07	0	0	0	0	0	0	0	0	0	0	0	0	0	0	1.47523e-07	0	0	0	0	0	0	0	0	0	0	1.46116e-07	0	0
88431	Bacteria	Firmicutes	Clostridia	Eubacteriales	Lachnospiraceae	Firmicutes-Eubacteriales-Lachnospiraceae-Dorea	Dorea longicatena	1.28858e-05	4.86741e-05	1.93606e-05	0.000115175	3.31325e-05	2.74748e-05	5.81088e-05	2.59476e-05	1.46836e-05	1.42547e-05	1.51931e-05	4.06391e-05	1.66378e-05	9.43689e-05	5.02332e-05	2.49402e-05	3.94832e-05	2.7256e-05	1.39537e-05	0.00022532	1.98754e-05	3.00441e-05	1.57254e-05	2.35426e-05	3.1865e-05	8.14377e-06	1.70578e-05	5.63397e-06	6.81266e-06	4.73396e-06	4.48534e-06	6.46784e-06	6.07598e-06	3.62322e-06	1.26885e-05	3.21455e-06	6.67921e-07	1.09262e-06
88688	Bacteria	Proteobacteria	Alphaproteobacteria	Caulobacterales	Caulobacteraceae	Proteobacteria-Caulobacterales-Caulobacteraceae-Caulobacter	Caulobacter segnis	0	0	0	0	3.41572e-07	0	0	0	0	0	0	0	0	4.19418e-07	0	0	0	0	0	0	0	0	0	0	0	0	0	0	0	0	0	0	0	0	1.33563e-07	0	0	0
88916	Bacteria	Spirochaetes	Spirochaetia	Spirochaetales	Borreliaceae	Spirochaetes-Spirochaetales-Borreliaceae-Borreliella	Borreliella spielmanii	0	0	0	0	0	0	0	0	0	2.79503e-07	0	0	0	0	0	0	0	0	0	0	0	0	0	0	0	0	0	0	0	0	0	0	0	0	0	0	0	0
89014	Bacteria	Firmicutes	Clostridia	Eubacteriales	Lachnospiraceae	Firmicutes-Eubacteriales-Lachnospiraceae-Blautia	Blautia luti	4.92239e-05	8.92359e-05	3.47352e-05	0.000184603	5.9092e-05	6.32754e-05	0.000166256	9.25463e-05	4.75214e-05	0.000104255	3.82788e-05	0.000110585	5.10852e-05	0.000130858	4.35355e-05	1.97443e-05	2.95689e-05	1.46397e-05	1.10079e-05	0.000121053	3.54144e-05	5.18305e-05	2.22006e-05	3.80018e-05	4.39619e-05	1.32488e-05	2.6221e-05	2.81699e-05	3.49984e-05	2.64876e-05	2.00719e-05	1.81597e-05	7.32082e-05	4.12298e-06	9.483e-06	4.96795e-06	1.07822e-05	1.05984e-05
89059	Bacteria	Firmicutes	Bacilli	Lactobacillales	Lactobacillaceae	Firmicutes-Lactobacillales-Lactobacillaceae-Ligilactobacillus	Ligilactobacillus acidipiscis	0	0	0	0	0	0	0	0	0	0	0	0	0	0	0	0	0	0	0	0	0	0	0	0	0	0	0	0	0	0	0	0	0	1.24939e-07	1.33563e-07	0	0	0
89093	Bacteria	Firmicutes	Bacilli	Lactobacillales	Aerococcaceae	Firmicutes-Lactobacillales-Aerococcaceae-Ignavigranum	Ignavigranum ruoffiae	0	0	0	0	3.41572e-07	0	0	0	0	0	0	0	0	0	0	0	0	0	0	0	0	0	0	0	0	0	0	0	0	0	0	0	1.48195e-07	0	0	0	0	0
89152	Bacteria	Firmicutes	Clostridia	Eubacteriales	Peptostreptococcaceae	Firmicutes-Eubacteriales-Peptostreptococcaceae-Peptacetobacter	Peptacetobacter hiranonis	0	6.24027e-07	5.69429e-07	0	0	1.24886e-06	0	0	5.33948e-07	0	0	1.17228e-06	0	8.38835e-07	6.97684e-07	0	8.69673e-07	5.95109e-07	6.20166e-07	3.22808e-07	5.42058e-07	1.05418e-06	2.03505e-06	5.56124e-07	5.90093e-07	4.86195e-07	8.4584e-07	2.44955e-07	4.00745e-07	6.7628e-07	0	1.24382e-07	4.44584e-07	3.74816e-07	1.33563e-07	0	0	0
89153	Bacteria	Firmicutes	Clostridia	Eubacteriales	Lachnospiraceae	Firmicutes-Eubacteriales-Lachnospiraceae-Lachnoclostridium	[Clostridium] hylemonae	6.70064e-06	3.12014e-05	9.965e-06	6.56606e-05	1.57123e-05	1.08234e-05	4.39851e-05	1.15323e-05	1.0679e-05	1.42547e-05	9.47105e-06	2.85255e-05	9.60776e-06	3.77476e-05	5.16286e-06	5.19587e-06	4.17443e-06	2.14239e-06	1.8605e-06	1.5172e-05	7.22743e-06	1.91509e-05	8.32521e-06	1.1864e-05	1.69652e-05	3.88956e-06	6.76672e-06	5.75645e-06	6.14475e-06	3.94497e-06	8.29787e-06	6.7166e-06	5.33501e-06	1.6242e-06	3.07196e-06	6.42911e-06	1.52668e-06	2.62228e-06
89966	Bacteria	Bacteroidetes	Cytophagia	Cytophagales	Hymenobacteraceae	Bacteroidetes-Cytophagales-Hymenobacteraceae-Hymenobacter	unclassified	5.15434e-07	1.56007e-06	8.25672e-06	1.18404e-05	1.26382e-05	1.87328e-05	1.61413e-05	5.47782e-06	1.44166e-05	9.50312e-06	7.10329e-06	6.64292e-06	4.92105e-06	1.04854e-05	5.58147e-07	3.46391e-07	3.47869e-07	1.19022e-07	1.08529e-06	2.58246e-06	0	1.75697e-07	3.70009e-07	5.56124e-07	1.47523e-06	4.86195e-07	5.63893e-07	2.44955e-07	1.33582e-07	4.50854e-07	8.97068e-07	6.21908e-07	8.89168e-07	6.24694e-07	6.67817e-07	1.02281e-06	1.04959e-06	6.55569e-07
90964	Bacteria	Firmicutes	Bacilli	Bacillales	Staphylococcaceae	Firmicutes-Bacillales-Staphylococcaceae-unclassified	unclassified	1.5463e-06	2.49611e-06	2.84714e-06	9.14943e-06	6.83144e-06	4.99543e-06	8.07066e-07	3.45968e-06	8.00922e-07	5.59007e-07	9.86567e-07	2.34456e-06	2.10902e-06	4.19418e-07	0	0	0	7.14131e-07	1.55041e-07	9.68423e-07	0	5.2709e-07	3.70009e-07	2.59525e-06	2.95046e-06	2.43098e-07	8.4584e-07	0	4.00745e-07	1.12713e-07	2.24267e-07	2.48763e-07	8.89168e-07	1.24939e-07	0	1.46116e-07	9.54173e-08	2.18523e-07
91061	Bacteria	Firmicutes	Bacilli	unclassified	unclassified	Firmicutes-unclassified-unclassified-unclassified	unclassified	0.000900463	0.000724184	0.000845032	0.000780392	0.000943764	0.000659812	0.000422499	0.000855405	0.000708816	0.000738728	0.000589573	0.000345041	0.000411962	0.00046052	0.00172746	0.00358446	0.00271929	0.00216406	0.00187585	0.00201658	0.00185167	0.00155825	0.002428	0.00136918	0.000972473	0.000705834	0.00161076	0.000652439	0.00086267	0.000878939	0.000936987	0.000917936	0.00140029	0.0006107	0.000399087	0.000648902	0.000441019	0.000486651
91347	Bacteria	Proteobacteria	Gammaproteobacteria	Enterobacterales	unclassified	Proteobacteria-Enterobacterales-unclassified-unclassified	unclassified	1.49476e-05	1.87208e-05	7.11786e-06	1.72224e-05	9.90559e-06	7.49314e-06	1.17025e-05	8.07258e-06	9.61106e-06	6.98759e-06	4.3409e-06	5.47064e-06	7.49874e-06	1.17437e-05	2.79073e-06	3.8103e-06	2.26115e-06	2.02337e-06	3.41091e-06	1.0007e-05	1.2648e-06	3.33824e-06	2.96007e-06	3.33675e-06	4.4257e-06	1.70168e-06	1.55071e-06	2.44955e-06	2.40447e-06	2.02884e-06	2.24267e-06	1.24382e-06	3.70487e-06	5.4973e-06	3.60621e-06	5.4063e-06	4.9617e-06	4.04268e-06
91352	Bacteria	Proteobacteria	Epsilonproteobacteria	Campylobacterales	Campylobacteraceae	Proteobacteria-Campylobacterales-Campylobacteraceae-Campylobacter	Campylobacter hyointestinalis	0	0	0	0	0	0	0	0	0	0	0	0	0	0	0	0	0	0	0	0	0	0	0	1.85375e-07	0	0	0	0	0	0	0	0	0	0	0	0	0	0
91892	Bacteria	Proteobacteria	Gammaproteobacteria	Legionellales	Legionellaceae	Proteobacteria-Legionellales-Legionellaceae-Legionella	Legionella pneumophila	0	0	0	0	0	0	0	0	0	0	0	0	0	0	0	0	0	0	0	0	0	0	0	0	1.47523e-07	0	0	0	0	0	0	0	0	0	0	0	0	0
91994	Bacteria	Firmicutes	Bacilli	Bacillales	Staphylococcaceae	Firmicutes-Bacillales-Staphylococcaceae-Staphylococcus	unclassified	0	0	0	0	0	0	0	0	0	2.79503e-07	0	0	0	0	0	0	0	0	0	0	0	0	0	0	0	0	0	0	0	0	0	0	0	0	0	0	0	0
92490	Bacteria	Proteobacteria	Gammaproteobacteria	Enterobacterales	Erwiniaceae	Proteobacteria-Enterobacterales-Erwiniaceae-Erwinia	Erwinia toletana	0	0	0	0	0	0	0	0	0	0	0	0	0	0	0	0	0	0	0	0	0	0	0	0	0	0	1.40973e-07	0	0	0	0	0	0	0	0	0	0	0
93064	Bacteria	Proteobacteria	Alphaproteobacteria	Sphingomonadales	Sphingomonadaceae	Proteobacteria-Sphingomonadales-Sphingomonadaceae-Sphingomonas	Sphingomonas koreensis	0	0	0	0	0	0	0	0	0	0	0	3.9076e-07	0	0	0	0	0	0	0	3.22808e-07	0	0	1.85005e-07	0	0	0	0	0	0	0	0	0	0	0	0	0	0	0
93217	Bacteria	Proteobacteria	Betaproteobacteria	Burkholderiales	Burkholderiaceae	Proteobacteria-Burkholderiales-Burkholderiaceae-Pandoraea	unclassified	0	0	0	5.38202e-07	0	0	4.03533e-07	0	0	0	0	3.9076e-07	2.34336e-07	0	0	0	0	0	0	0	0	0	0	0	0	1.21549e-07	0	0	0	0	0	0	0	0	0	0	9.54173e-08	0
93218	Bacteria	Proteobacteria	Betaproteobacteria	Burkholderiales	Burkholderiaceae	Proteobacteria-Burkholderiales-Burkholderiaceae-Pandoraea	Pandoraea apista	0	0	2.84714e-07	0	0	0	0	2.88306e-07	0	0	0	0	0	0	0	0	0	0	0	0	0	0	0	0	0	0	0	0	0	0	0	0	0	0	0	0	0	0
93219	Bacteria	Proteobacteria	Betaproteobacteria	Burkholderiales	Burkholderiaceae	Proteobacteria-Burkholderiales-Burkholderiaceae-Pandoraea	Pandoraea norimbergensis	0	0	0	0	0	0	0	0	2.66974e-07	0	0	0	0	0	0	0	0	1.19022e-07	0	0	0	0	0	0	0	0	0	0	0	0	0	0	0	0	0	0	0	0
93378	Bacteria	Proteobacteria	Gammaproteobacteria	Enterobacterales	Hafniaceae	Proteobacteria-Enterobacterales-Hafniaceae-Edwardsiella	Edwardsiella hoshinae	0	0	0	0	0	0	0	0	0	0	0	0	0	4.19418e-07	0	0	0	0	0	0	0	0	0	0	0	0	0	0	0	0	0	0	0	0	0	0	0	0
93466	Bacteria	Thermotogae	Thermotogae	Thermotogales	Fervidobacteriaceae	Thermotogae-Thermotogales-Fervidobacteriaceae-Fervidobacterium	Fervidobacterium pennivorans	0	0	2.84714e-07	0	0	0	0	0	0	0	0	0	0	0	0	0	0	0	0	0	0	0	0	0	0	0	0	0	0	0	0	0	0	0	0	0	0	0
93681	Bacteria	Proteobacteria	Betaproteobacteria	Burkholderiales	unclassified	Proteobacteria-Burkholderiales-unclassified-Roseateles	unclassified	0	0	0	0	0	4.16285e-07	0	0	0	0	0	0	0	0	0	0	0	0	0	0	0	0	0	0	0	0	0	0	0	0	0	0	0	0	0	0	0	0
93944	Bacteria	Actinobacteria	Actinomycetia	Streptosporangiales	Streptosporangiaceae	Actinobacteria-Streptosporangiales-Streptosporangiaceae-Nonomuraea	Nonomuraea gerenzanensis	0	0	0	0	0	0	0	0	0	0	0	0	0	0	0	0	0	0	0	0	0	0	0	0	0	0	0	0	1.33582e-07	0	0	0	0	0	0	0	0	0
94624	Bacteria	Proteobacteria	Betaproteobacteria	Burkholderiales	Alcaligenaceae	Proteobacteria-Burkholderiales-Alcaligenaceae-Bordetella	Bordetella petrii	0	0	0	0	0	0	0	0	0	0	0	0	0	0	0	0	1.73935e-07	1.19022e-07	0	0	0	0	0	0	0	0	0	0	0	0	0	0	0	0	0	0	0	0
94869	Bacteria	Firmicutes	Clostridia	Eubacteriales	Clostridiaceae	Firmicutes-Eubacteriales-Clostridiaceae-Clostridium	Clostridium gasigenes	0	0	2.84714e-07	5.92022e-06	1.36629e-06	9.99085e-06	1.12989e-05	4.03629e-06	2.93671e-06	3.07454e-06	7.89254e-07	0	7.03007e-07	8.38835e-07	8.3722e-07	5.19587e-07	5.21804e-07	7.14131e-07	1.55041e-07	1.29123e-06	1.44549e-06	1.05418e-06	2.22006e-06	1.66837e-06	1.47523e-06	3.64646e-07	8.4584e-07	0	1.33582e-07	0	1.12133e-07	0	1.48195e-07	0	0	0	0	1.09262e-07
95818	Bacteria	Candidatus Saccharibacteria	unclassified	unclassified	unclassified	Candidatus Saccharibacteria-unclassified-unclassified-unclassified	unclassified	0	0	0	0	0	0	0	0	0	0	0	0	0	0	0	0	0	0	0	0	0	0	0	1.85375e-07	0	0	0	0	0	0	0	0	0	0	0	0	0	0
96344	Bacteria	Proteobacteria	Betaproteobacteria	Burkholderiales	Burkholderiaceae	Proteobacteria-Burkholderiales-Burkholderiaceae-Cupriavidus	Cupriavidus oxalaticus	0	0	0	0	0	0	0	0	0	0	0	0	0	0	0	0	0	0	0	0	0	0	0	0	0	0	0	0	0	0	1.12133e-07	0	0	0	0	0	0	0
96561	Bacteria	Proteobacteria	Deltaproteobacteria	Desulfobacterales	Desulfosudaceae	Proteobacteria-Desulfobacterales-Desulfosudaceae-Desulfosudis	Desulfosudis oleivorans	0	0	0	0	0	0	0	0	2.66974e-07	0	0	0	0	8.38835e-07	0	0	0	0	0	0	0	0	0	0	0	0	0	0	0	0	0	0	0	0	0	0	0	0
96773	Bacteria	Proteobacteria	Betaproteobacteria	Rhodocyclales	Zoogloeaceae	Proteobacteria-Rhodocyclales-Zoogloeaceae-Thauera	Thauera chlorobenzoica	0	0	0	0	0	0	0	0	0	0	0	0	0	4.19418e-07	0	0	0	0	0	0	0	0	0	0	0	0	0	0	0	0	0	0	0	0	0	0	0	0
96901	Bacteria	Proteobacteria	Gammaproteobacteria	Pseudomonadales	Pseudomonadaceae	Proteobacteria-Pseudomonadales-Pseudomonadaceae-Pseudomonas	Pseudomonas synxantha	0	6.24027e-07	0	0	3.41572e-07	0	0	2.88306e-07	2.66974e-07	5.59007e-07	1.97313e-07	0	2.34336e-07	0	1.39537e-07	1.73196e-07	1.73935e-07	1.19022e-07	0	0	0	0	0	0	0	0	0	0	0	0	0	0	0	0	0	1.46116e-07	0	0
97084	Bacteria	Proteobacteria	Oligoflexia	Bacteriovoracales	Halobacteriovoraceae	Proteobacteria-Bacteriovoracales-Halobacteriovoraceae-Halobacteriovorax	Halobacteriovorax marinus	0	0	0	0	0	0	0	0	2.66974e-07	0	0	0	0	0	0	0	0	0	0	0	0	0	0	0	0	0	0	0	0	0	0	0	0	0	0	0	0	0
97138	Bacteria	Firmicutes	Clostridia	Eubacteriales	Clostridiaceae	Firmicutes-Eubacteriales-Clostridiaceae-Clostridium	Clostridium sp. MD294	0.00265448	0.00418566	0.00156507	0.0134195	0.00267724	0.00247773	0.00838824	0.00225167	0.002088	0.00331491	0.00161501	0.00704775	0.00172846	0.00507663	0.00124076	0.000749417	0.00107579	0.000701991	0.000430705	0.00361706	0.000786526	0.00160639	0.000718743	0.00147725	0.00140398	0.000354801	0.000801715	0.00109177	0.000921713	0.00197857	0.00101671	0.000929877	0.000901172	0.000396056	0.000794034	0.00165827	0.000506475	0.000598316
98228	Bacteria	Firmicutes	Bacilli	Bacillales	Bacillaceae	Firmicutes-Bacillales-Bacillaceae-Bacillus	Bacillus sp. OxB-1	0	0	0	0	0	0	0	2.88306e-07	0	0	0	0	0	0	0	1.73196e-07	0	0	0	0	0	0	0	0	0	0	0	0	0	0	0	0	2.96389e-07	0	0	0	0	0
98668	Bacteria	Actinobacteria	Actinomycetia	Corynebacteriales	Mycobacteriaceae	Actinobacteria-Corynebacteriales-Mycobacteriaceae-Mycolicibacterium	Mycolicibacterium septicum	0	0	0	0	0	4.16285e-07	0	0	0	0	0	0	0	4.19418e-07	0	0	0	0	0	0	0	0	0	1.85375e-07	0	0	0	0	0	0	0	0	0	0	0	0	0	0
99598	Bacteria	Cyanobacteria	unclassified	Nostocales	Calotrichaceae	Cyanobacteria-Nostocales-Calotrichaceae-Calothrix	Calothrix sp. PCC 7507	0	0	0	0	0	0	0	0	2.66974e-07	0	0	0	0	0	0	0	0	0	0	0	0	0	0	0	0	0	0	0	0	0	0	0	0	0	0	0	0	0
99653	Bacteria	Actinobacteria	Actinomycetia	Corynebacteriales	Nocardiaceae	Actinobacteria-Corynebacteriales-Nocardiaceae-Rhodococcus	Rhodococcus koreensis	0	0	2.84714e-07	0	0	0	0	0	0	0	0	0	0	0	0	0	0	0	0	0	0	0	0	0	0	0	0	0	0	0	0	0	0	0	0	0	0	0
99822	Bacteria	Firmicutes	Bacilli	Lactobacillales	Streptococcaceae	Firmicutes-Lactobacillales-Streptococcaceae-Streptococcus	Streptococcus dysgalactiae	0	0	0	0	0	0	4.03533e-07	0	0	0	3.94627e-07	0	0	0	1.39537e-07	8.65978e-07	3.47869e-07	2.38044e-07	1.55041e-07	0	5.42058e-07	1.75697e-07	1.85005e-07	0	1.47523e-07	0	7.04866e-07	3.67433e-07	1.33582e-07	0	4.48534e-07	1.24382e-07	1.48195e-07	0	0	0	0	1.09262e-07
100886	Bacteria	Firmicutes	Erysipelotrichia	Erysipelotrichales	Coprobacillaceae	Firmicutes-Erysipelotrichales-Coprobacillaceae-Catenibacterium	Catenibacterium mitsuokai	7.21607e-06	1.74728e-05	4.84014e-06	2.26045e-05	4.09887e-06	4.57914e-06	1.89661e-05	4.90121e-06	9.07712e-06	1.25777e-05	3.74896e-06	1.25043e-05	7.49874e-06	2.26485e-05	3.06981e-06	1.73196e-06	1.21754e-06	1.0712e-06	9.30249e-07	3.22808e-06	7.22743e-07	3.51393e-06	2.77507e-06	2.59525e-06	5.45836e-06	7.29293e-07	2.81947e-06	1.46973e-06	3.33954e-06	2.47969e-06	1.79414e-06	9.95052e-07	1.77834e-06	3.74816e-07	3.07196e-06	5.84464e-07	1.90835e-06	1.09262e-06
102106	Bacteria	Actinobacteria	Coriobacteriia	Coriobacteriales	Coriobacteriaceae	Actinobacteria-Coriobacteriales-Coriobacteriaceae-Collinsella	unclassified	5.15434e-07	1.24805e-06	8.54143e-07	3.76741e-06	2.39101e-06	4.99543e-06	2.4212e-06	2.59476e-06	1.86882e-06	2.79503e-06	3.55164e-06	3.12608e-06	1.17168e-06	2.09709e-06	4.1861e-07	1.73196e-07	5.21804e-07	7.14131e-07	3.10083e-07	6.45615e-07	7.22743e-07	1.75697e-07	1.48004e-06	1.483e-06	4.4257e-07	2.43098e-07	0	1.22478e-07	1.33582e-07	1.12713e-07	0	1.24382e-07	4.44584e-07	0	0	1.46116e-07	9.54173e-08	1.09262e-07
102684	Bacteria	Firmicutes	Bacilli	Lactobacillales	Streptococcaceae	Firmicutes-Lactobacillales-Streptococcaceae-Streptococcus	Streptococcus infantarius	0	0	0	0	0	0	0	0	0	0	0	0	0	0	0	3.46391e-07	1.73935e-07	0	0	0	0	0	0	0	0	0	0	0	0	0	0	0	0	2.49877e-07	0	0	0	0
103816	Bacteria	Actinobacteria	Actinomycetia	Corynebacteriales	Nocardiaceae	Actinobacteria-Corynebacteriales-Nocardiaceae-Rhodococcus	Rhodococcus pyridinivorans	0	0	0	0	0	0	0	0	0	0	0	0	0	0	0	0	0	0	0	0	1.80686e-07	0	0	0	0	0	0	0	0	0	0	0	0	0	0	0	0	0
103855	Bacteria	Proteobacteria	Betaproteobacteria	Burkholderiales	Alcaligenaceae	Proteobacteria-Burkholderiales-Alcaligenaceae-Bordetella	Bordetella hinzii	0	0	0	5.38202e-07	0	0	0	0	0	2.79503e-07	0	0	2.34336e-07	0	0	0	0	0	0	0	0	0	0	0	0	0	0	0	0	0	0	0	0	0	0	0	0	0
104087	Bacteria	Proteobacteria	Gammaproteobacteria	Pseudomonadales	Pseudomonadaceae	Proteobacteria-Pseudomonadales-Pseudomonadaceae-Pseudomonas	Pseudomonas frederiksbergensis	0	0	0	0	0	0	4.03533e-07	0	0	0	0	0	0	0	0	0	0	0	0	0	0	0	0	0	0	0	0	0	0	0	0	0	0	0	0	0	0	0
104336	Bacteria	Actinobacteria	Actinomycetia	Micrococcales	Microbacteriaceae	Actinobacteria-Micrococcales-Microbacteriaceae-Microbacterium	Microbacterium foliorum	0	0	2.84714e-07	0	0	0	0	0	2.66974e-07	0	0	0	0	0	0	0	0	0	0	0	0	0	0	0	0	0	0	0	0	0	0	0	0	0	0	0	0	0
104609	Bacteria	Proteobacteria	Gammaproteobacteria	Vibrionales	Vibrionaceae	Proteobacteria-Vibrionales-Vibrionaceae-Vibrio	Vibrio penaeicida	0	0	0	0	0	0	0	0	0	2.79503e-07	0	0	0	0	0	0	0	0	0	0	0	0	0	0	0	0	0	0	0	0	0	0	0	0	0	0	0	0
104663	Bacteria	Bacteroidetes	Chitinophagia	Chitinophagales	Chitinophagaceae	Bacteroidetes-Chitinophagales-Chitinophagaceae-Chitinophaga	Chitinophaga filiformis	0	0	0	0	0	0	4.03533e-07	0	0	0	0	0	0	0	0	0	0	0	0	0	0	0	0	0	0	0	0	0	0	0	0	0	1.48195e-07	0	0	0	0	0
105219	Bacteria	Proteobacteria	Betaproteobacteria	Burkholderiales	Burkholderiaceae	Proteobacteria-Burkholderiales-Burkholderiaceae-Ralstonia	Ralstonia mannitolilytica	0	0	0	0	0	0	0	5.76613e-07	0	0	0	3.9076e-07	0	0	0	0	0	0	4.65124e-07	0	0	8.78483e-07	0	0	0	0	0	0	0	0	0	0	0	0	0	0	0	0
105841	Bacteria	Firmicutes	Clostridia	Eubacteriales	Lachnospiraceae	Firmicutes-Eubacteriales-Lachnospiraceae-Anaerostipes	Anaerostipes caccae	1.80402e-06	2.49611e-06	5.69429e-07	6.99662e-06	2.04943e-06	4.16285e-07	3.6318e-06	1.15323e-06	1.86882e-06	2.79503e-06	1.97313e-07	4.68912e-06	1.40601e-06	2.93592e-06	4.1861e-07	1.73196e-07	3.47869e-07	1.19022e-07	0	1.29123e-06	3.61372e-07	0	0	1.85375e-07	1.47523e-07	0	1.40973e-07	2.44955e-07	1.33582e-07	3.3814e-07	4.48534e-07	3.73145e-07	2.96389e-07	0	1.33563e-07	5.84464e-07	2.86252e-07	1.09262e-07
106178	Bacteria	Proteobacteria	Alphaproteobacteria	Rickettsiales	Anaplasmataceae	Proteobacteria-Rickettsiales-Anaplasmataceae-Ehrlichia	unclassified	0	0	0	0	0	4.16285e-07	0	0	0	0	0	0	0	0	0	0	0	0	0	0	0	0	0	0	0	0	0	0	0	0	0	0	0	0	0	0	0	0
106370	Bacteria	Actinobacteria	Actinomycetia	Frankiales	Frankiaceae	Actinobacteria-Frankiales-Frankiaceae-Frankia	Frankia casuarinae	0	0	0	0	0	0	0	0	0	0	0	0	0	0	0	0	0	1.19022e-07	0	0	0	0	0	0	0	0	0	0	0	0	0	0	0	0	0	0	0	0
106589	Bacteria	Proteobacteria	Betaproteobacteria	Burkholderiales	Burkholderiaceae	Proteobacteria-Burkholderiales-Burkholderiaceae-Cupriavidus	unclassified	2.57717e-07	0	2.84714e-07	0	0	0	0	0	2.66974e-07	0	0	3.9076e-07	0	0	0	1.73196e-07	1.73935e-07	0	0	0	0	0	0	0	0	0	0	0	0	0	0	0	0	0	0	0	0	0
106590	Bacteria	Proteobacteria	Betaproteobacteria	Burkholderiales	Burkholderiaceae	Proteobacteria-Burkholderiales-Burkholderiaceae-Cupriavidus	Cupriavidus necator	0	0	0	5.38202e-07	0	0	0	0	0	0	0	0	0	4.19418e-07	0	0	0	1.19022e-07	0	0	0	0	0	0	0	0	0	0	0	0	0	0	0	0	0	0	0	0
106592	Bacteria	Proteobacteria	Alphaproteobacteria	Hyphomicrobiales	Rhizobiaceae	Proteobacteria-Hyphomicrobiales-Rhizobiaceae-Ensifer	Ensifer adhaerens	0	0	0	0	3.41572e-07	0	0	0	0	0	1.97313e-07	0	0	0	0	1.73196e-07	0	0	0	0	0	0	0	0	0	0	0	0	0	0	0	0	0	0	0	0	0	0
106649	Bacteria	Proteobacteria	Gammaproteobacteria	Moraxellales	Moraxellaceae	Proteobacteria-Moraxellales-Moraxellaceae-Acinetobacter	Acinetobacter guillouiae	0	0	0	0	0	0	0	0	0	0	0	0	0	0	0	0	0	0	0	0	0	0	0	0	0	0	0	0	0	0	0	0	0	0	0	0	9.54173e-08	0
107401	Bacteria	Bacteroidetes	Flavobacteriia	Flavobacteriales	Flavobacteriaceae	Bacteroidetes-Flavobacteriales-Flavobacteriaceae-Tenacibaculum	Tenacibaculum maritimum	0	0	0	0	3.41572e-07	0	0	0	0	0	0	0	0	4.19418e-07	0	0	0	0	0	0	0	0	0	0	0	0	0	0	0	0	0	0	0	0	0	0	0	0
108486	Bacteria	Actinobacteria	Actinomycetia	Corynebacteriales	Corynebacteriaceae	Actinobacteria-Corynebacteriales-Corynebacteriaceae-Corynebacterium	Corynebacterium falsenii	0	0	0	0	3.41572e-07	0	0	0	0	0	0	0	0	0	0	0	0	0	0	0	0	0	0	0	0	0	0	0	0	0	0	0	0	0	0	0	0	0
108980	Bacteria	Proteobacteria	Gammaproteobacteria	Moraxellales	Moraxellaceae	Proteobacteria-Moraxellales-Moraxellaceae-Acinetobacter	Acinetobacter ursingii	0	0	0	0	0	0	0	0	0	0	3.94627e-07	0	0	0	0	0	0	0	0	0	0	0	0	0	0	0	0	0	0	0	0	0	0	0	0	0	0	0
108981	Bacteria	Proteobacteria	Gammaproteobacteria	Moraxellales	Moraxellaceae	Proteobacteria-Moraxellales-Moraxellaceae-Acinetobacter	Acinetobacter schindleri	0	0	0	0	0	0	0	0	0	0	0	0	0	8.38835e-07	0	1.73196e-07	0	0	0	0	9.03429e-07	5.2709e-07	0	2.2245e-06	0	2.30943e-06	0	0	0	2.47969e-06	0	0	1.48195e-07	1.24939e-07	0	1.46116e-07	5.72504e-07	0
109328	Bacteria	Fusobacteria	Fusobacteriia	Fusobacteriales	Leptotrichiaceae	Fusobacteria-Fusobacteriales-Leptotrichiaceae-Leptotrichia	Leptotrichia trevisanii	0	0	0	0	0	0	0	0	0	0	0	0	0	0	0	0	0	0	0	0	0	0	0	0	0	0	0	0	1.33582e-07	0	0	0	0	0	0	0	0	0
109472	Bacteria	Proteobacteria	Gammaproteobacteria	Pasteurellales	Pasteurellaceae	Proteobacteria-Pasteurellales-Pasteurellaceae-Bisgaardia	Bisgaardia hudsonensis	0	0	0	0	0	0	0	0	0	0	0	0	0	0	0	0	0	1.19022e-07	0	0	0	0	0	0	0	0	0	0	0	0	0	0	0	0	0	0	0	0
109790	Bacteria	Firmicutes	Bacilli	Lactobacillales	Lactobacillaceae	Firmicutes-Lactobacillales-Lactobacillaceae-Lactobacillus	Lactobacillus jensenii	0	0	0	0	0	0	0	0	2.66974e-07	0	1.97313e-07	0	0	0	0	0	0	0	0	0	0	0	0	0	0	0	0	0	0	0	0	0	0	0	0	0	0	0
110321	Bacteria	Proteobacteria	Alphaproteobacteria	Hyphomicrobiales	Rhizobiaceae	Proteobacteria-Hyphomicrobiales-Rhizobiaceae-Sinorhizobium	Sinorhizobium medicae	0	0	0	0	0	0	0	0	0	2.79503e-07	0	0	0	0	0	0	0	0	0	0	0	0	0	0	0	0	0	0	0	0	0	0	0	0	1.33563e-07	0	0	0
110322	Bacteria	Proteobacteria	Alphaproteobacteria	Hyphomicrobiales	Rhizobiaceae	Proteobacteria-Hyphomicrobiales-Rhizobiaceae-Sinorhizobium	Sinorhizobium terangae	0	0	0	0	0	0	0	0	2.66974e-07	0	0	0	0	0	0	0	0	0	0	0	0	0	0	0	0	0	0	0	0	0	0	0	0	0	0	0	0	0
110505	Bacteria	Actinobacteria	Actinomycetia	Corynebacteriales	Mycobacteriaceae	Actinobacteria-Corynebacteriales-Mycobacteriaceae-Mycobacterium	Mycobacterium heckeshornense	0	0	0	0	1.36629e-06	0	0	0	0	0	0	0	0	0	0	0	0	0	0	0	0	0	0	0	0	0	0	0	0	0	0	0	0	0	0	0	0	0
110539	Bacteria	Actinobacteria	Actinomycetia	Corynebacteriales	Mycobacteriaceae	Actinobacteria-Corynebacteriales-Mycobacteriaceae-Mycolicibacterium	Mycolicibacterium vanbaalenii	0	0	0	0	0	0	0	0	0	0	0	0	0	0	0	0	0	0	0	0	0	0	1.85005e-07	0	0	0	0	0	0	0	0	0	1.48195e-07	0	0	0	0	0
110932	Bacteria	Actinobacteria	Actinomycetia	Micrococcales	Microbacteriaceae	Actinobacteria-Micrococcales-Microbacteriaceae-Leifsonia	unclassified	0	0	0	0	1.36629e-06	0	0	0	0	0	0	0	0	0	6.97684e-07	1.55876e-06	8.69673e-07	1.0712e-06	9.30249e-07	0	3.61372e-07	5.2709e-07	7.40019e-07	5.56124e-07	1.47523e-07	3.64646e-07	4.2292e-07	1.71469e-06	8.01489e-07	9.01707e-07	1.12133e-07	3.73145e-07	2.96389e-07	0	0	0	4.77087e-07	5.46308e-07
110937	Bacteria	Actinobacteria	Actinomycetia	Micrococcales	Microbacteriaceae	Actinobacteria-Micrococcales-Microbacteriaceae-Rathayibacter	Rathayibacter festucae	0	6.24027e-07	5.69429e-07	0	0	3.33028e-06	0	8.64919e-07	5.33948e-07	2.79503e-07	0	0	1.17168e-06	0	0	0	0	0	0	0	0	0	0	0	0	0	2.81947e-07	0	0	0	0	0	0	0	0	0	0	0
111015	Bacteria	Actinobacteria	Actinomycetia	Actinomycetales	Actinomycetaceae	Actinobacteria-Actinomycetales-Actinomycetaceae-Actinomyces	Actinomyces radicidentis	0	0	2.84714e-07	0	0	0	0	0	0	0	0	0	0	0	0	0	0	0	0	0	0	0	0	0	0	0	0	0	0	0	0	0	0	0	0	0	0	0
111500	Bacteria	Bacteroidetes	Flavobacteriia	Flavobacteriales	Flavobacteriaceae	Bacteroidetes-Flavobacteriales-Flavobacteriaceae-Muricauda	unclassified	0	0	0	0	3.41572e-07	0	0	2.88306e-07	0	0	0	0	0	0	0	0	0	0	0	0	0	0	0	0	0	0	0	0	0	0	0	0	0	0	0	0	0	0
111527	Bacteria	Proteobacteria	Betaproteobacteria	Burkholderiales	Burkholderiaceae	Proteobacteria-Burkholderiales-Burkholderiaceae-Burkholderia	unclassified	0	0	0	0	0	0	0	0	0	0	0	0	0	0	0	1.73196e-07	0	0	0	0	0	0	0	0	0	0	0	0	0	0	0	0	0	0	0	0	0	0
111769	Bacteria	Proteobacteria	Gammaproteobacteria	Thiotrichales	Thiotrichaceae	Proteobacteria-Thiotrichales-Thiotrichaceae-Thiothrix	Thiothrix unzii	0	3.12014e-07	2.84714e-07	0	0	0	4.03533e-07	2.88306e-07	2.66974e-07	0	0	0	0	0	0	0	0	0	0	0	0	0	0	0	0	0	0	0	0	0	0	0	0	1.24939e-07	0	0	0	0
111780	Bacteria	Cyanobacteria	unclassified	Pleurocapsales	Dermocarpellaceae	Cyanobacteria-Pleurocapsales-Dermocarpellaceae-Stanieria	Stanieria cyanosphaera	0	0	0	0	0	0	0	0	0	0	0	0	0	0	0	0	0	0	0	0	0	0	0	1.85375e-07	0	0	0	0	0	0	0	0	0	0	0	0	0	0
111781	Bacteria	Cyanobacteria	unclassified	Pseudanabaenales	Leptolyngbyaceae	Cyanobacteria-Pseudanabaenales-Leptolyngbyaceae-Leptolyngbya	Leptolyngbya sp. PCC 7376	0	0	0	5.38202e-07	0	0	0	0	0	0	0	0	0	0	0	0	0	0	0	0	0	0	0	0	0	0	0	0	0	0	0	0	0	0	0	0	0	0
113355	Bacteria	Cyanobacteria	unclassified	Chroococcales	Chroococcaceae	Cyanobacteria-Chroococcales-Chroococcaceae-Geminocystis	Geminocystis herdmanii	0	0	0	0	0	4.16285e-07	0	0	0	0	0	0	0	0	0	0	0	0	0	0	0	0	0	0	0	0	0	0	0	0	0	0	0	0	0	0	0	0
113557	Bacteria	Firmicutes	Bacilli	Lactobacillales	Lactobacillaceae	Firmicutes-Lactobacillales-Lactobacillaceae-Lacticaseibacillus	Lacticaseibacillus paracasei	0	0	0	0	0	0	0	0	0	0	0	0	0	0	1.39537e-07	0	0	1.19022e-07	1.55041e-07	0	0	0	0	0	0	1.21549e-07	0	1.22478e-07	0	0	0	0	4.44584e-07	2.49877e-07	1.33563e-07	0	0	1.09262e-07
113562	Bacteria	Actinobacteria	Actinomycetia	Micromonosporales	Micromonosporaceae	Actinobacteria-Micromonosporales-Micromonosporaceae-Actinoplanes	Actinoplanes derwentensis	0	0	0	0	0	0	0	0	0	0	0	0	0	0	0	0	0	0	0	0	0	1.75697e-07	0	0	0	0	0	0	0	0	0	0	0	0	0	1.46116e-07	0	0
114054	Bacteria	Proteobacteria	Gammaproteobacteria	Vibrionales	Vibrionaceae	Proteobacteria-Vibrionales-Vibrionaceae-Vibrio	uncultured Vibrio sp.	0	0	0	0	0	0	0	0	0	0	0	0	0	0	0	0	0	0	0	0	0	0	0	0	0	0	0	0	1.33582e-07	0	0	0	0	0	0	0	0	0
114527	Bacteria	Firmicutes	Clostridia	Eubacteriales	Eubacteriales Family XIII. Incertae Sedis	Firmicutes-Eubacteriales-Eubacteriales Family XIII. Incertae Sedis-Mogibacterium	Mogibacterium diversum	0	3.12014e-07	0	0	0	0	4.03533e-07	0	0	0	0	0	0	4.19418e-07	0	0	0	0	0	0	0	0	0	0	0	0	0	0	1.33582e-07	0	0	0	1.48195e-07	0	0	0	0	0
114528	Bacteria	Firmicutes	Clostridia	Eubacteriales	Eubacteriales Family XIII. Incertae Sedis	Firmicutes-Eubacteriales-Eubacteriales Family XIII. Incertae Sedis-Mogibacterium	Mogibacterium neglectum	0	9.36041e-07	0	1.0764e-06	0	0	4.03533e-07	2.88306e-07	8.00922e-07	2.79503e-07	0	3.9076e-07	9.37342e-07	1.25825e-06	1.39537e-07	1.73196e-07	1.73935e-07	1.19022e-07	0	9.68423e-07	1.80686e-07	1.58127e-06	7.40019e-07	1.66837e-06	1.03266e-06	1.21549e-07	7.04866e-07	0	0	0	0	0	0	0	0	0	0	0
114707	Bacteria	Proteobacteria	Gammaproteobacteria	Pseudomonadales	Pseudomonadaceae	Proteobacteria-Pseudomonadales-Pseudomonadaceae-Pseudomonas	uncultured Pseudomonas sp.	0	0	0	0	0	0	4.03533e-07	0	0	0	0	0	0	0	0	0	0	0	0	0	0	0	0	0	0	0	0	0	0	0	0	0	0	0	0	0	0	0
114883	Bacteria	Tenericutes	Mollicutes	Mycoplasmatales	Mycoplasmataceae	Tenericutes-Mycoplasmatales-Mycoplasmataceae-Mycoplasmopsis	Mycoplasmopsis equigenitalium	0	0	0	5.38202e-07	0	0	0	0	0	0	0	0	0	0	0	0	0	0	0	0	0	0	0	0	0	0	0	0	0	0	0	0	0	0	0	0	0	0
115778	Bacteria	Firmicutes	Bacilli	Lactobacillales	Lactobacillaceae	Firmicutes-Lactobacillales-Lactobacillaceae-Leuconostoc	Leuconostoc gelidum	0	0	0	0	0	0	0	0	2.66974e-07	0	0	0	0	0	0	0	1.73935e-07	0	0	0	0	0	1.85005e-07	0	0	0	0	0	0	0	0	0	0	0	0	0	0	0
115808	Bacteria	Proteobacteria	Alphaproteobacteria	Hyphomicrobiales	Nitrobacteraceae	Proteobacteria-Hyphomicrobiales-Nitrobacteraceae-Bradyrhizobium	Bradyrhizobium sp. ORS 285	0	0	0	0	0	0	0	0	0	0	0	0	0	4.19418e-07	0	0	0	0	0	0	0	0	0	0	0	0	0	0	0	0	0	0	0	0	0	0	0	0
116085	Bacteria	Firmicutes	Clostridia	Eubacteriales	Lachnospiraceae	Firmicutes-Eubacteriales-Lachnospiraceae-Coprococcus	Coprococcus catus	4.38119e-06	6.55229e-06	3.986e-06	2.74483e-05	7.17302e-06	3.33028e-06	2.46155e-05	9.80242e-06	7.47527e-06	1.00621e-05	4.73552e-06	1.7975e-05	4.68671e-06	1.46796e-05	3.06981e-06	8.65978e-07	2.43508e-06	9.52175e-07	9.30249e-07	1.19439e-05	1.80686e-06	4.74381e-06	7.40019e-07	2.966e-06	3.54056e-06	1.21549e-06	3.10141e-06	1.59221e-06	2.13731e-06	1.6907e-06	1.56987e-06	8.70671e-07	2.96389e-06	6.24694e-07	1.86989e-06	1.16893e-06	1.71751e-06	9.83354e-07
116090	Bacteria	Firmicutes	Tissierellia	Tissierellales	Thermohalobacteraceae	Firmicutes-Tissierellales-Thermohalobacteraceae-Caloranaerobacter	Caloranaerobacter azorensis	0	0	0	0	0	4.16285e-07	4.03533e-07	0	2.66974e-07	0	0	7.8152e-07	0	0	0	0	0	0	0	0	0	0	0	0	0	0	0	0	0	0	0	0	0	0	0	0	0	0
116092	Bacteria	Proteobacteria	Gammaproteobacteria	Alteromonadales	Pseudoalteromonadaceae	Proteobacteria-Alteromonadales-Pseudoalteromonadaceae-Pseudoalteromonas	Pseudoalteromonas sp. A25	0	0	0	0	0	0	0	0	0	0	0	3.9076e-07	0	0	0	0	0	0	0	0	0	0	0	0	0	0	0	0	0	0	0	0	0	0	0	0	0	0
116718	Bacteria	Firmicutes	Bacilli	Bacillales	Paenibacillaceae	Firmicutes-Bacillales-Paenibacillaceae-Paenibacillus	Paenibacillus azoreducens	2.57717e-07	0	0	5.38202e-07	0	0	0	0	0	0	0	0	2.34336e-07	0	0	0	0	0	1.55041e-07	0	0	0	0	0	0	0	0	0	0	0	0	0	0	0	0	0	0	0
117157	Bacteria	Actinobacteria	Actinomycetia	Propionibacteriales	Actinopolymorphaceae	Actinobacteria-Propionibacteriales-Actinopolymorphaceae-Actinopolymorpha	Actinopolymorpha singaporensis	0	0	0	0	0	0	0	0	0	0	0	0	0	0	0	0	0	0	0	0	0	0	0	0	0	0	0	0	0	0	0	0	1.48195e-07	0	0	0	0	0
117567	Bacteria	Actinobacteria	Actinomycetia	Corynebacteriales	Mycobacteriaceae	Actinobacteria-Corynebacteriales-Mycobacteriaceae-Mycobacterium	Mycobacterium frederiksbergense	0	0	0	0	0	0	4.03533e-07	0	0	0	0	0	0	0	0	0	0	0	0	0	0	0	1.85005e-07	0	0	0	0	4.89911e-07	0	0	0	0	0	0	0	0	0	0
118060	Bacteria	Firmicutes	Bacilli	Lactobacillales	Enterococcaceae	Firmicutes-Lactobacillales-Enterococcaceae-Enterococcus	Enterococcus rotai	0	0	0	5.38202e-07	0	0	4.03533e-07	0	0	0	0	0	0	0	0	0	0	0	0	0	0	0	0	0	0	0	0	0	0	0	0	0	0	0	0	0	0	0
118103	Bacteria	Proteobacteria	Gammaproteobacteria	Enterobacterales	Erwiniaceae	Proteobacteria-Enterobacterales-Erwiniaceae-Buchnera	Buchnera aphidicola	0	0	0	0	0	0	0	0	0	0	0	0	2.34336e-07	0	0	0	0	0	0	0	0	0	0	0	0	0	0	0	0	0	0	0	0	0	0	0	0	0
119045	Bacteria	Proteobacteria	Alphaproteobacteria	Hyphomicrobiales	Methylobacteriaceae	Proteobacteria-Hyphomicrobiales-Methylobacteriaceae-unclassified	unclassified	0	1.87208e-06	0	5.38202e-07	6.83144e-07	2.08143e-06	4.03533e-07	4.6129e-06	2.66974e-07	1.11801e-06	0	3.9076e-07	9.37342e-07	4.19418e-07	0	6.92782e-07	0	7.14131e-07	1.55041e-07	0	0	0	0	1.85375e-07	1.47523e-07	0	0	0	0	0	0	0	0	1.24939e-07	0	0	2.86252e-07	0
119060	Bacteria	Proteobacteria	Betaproteobacteria	Burkholderiales	Burkholderiaceae	Proteobacteria-Burkholderiales-Burkholderiaceae-unclassified	unclassified	0	3.12014e-07	0	0	0	0	4.03533e-07	0	0	0	0	0	4.68671e-07	0	1.11629e-06	1.38556e-06	5.21804e-07	1.19022e-07	3.10083e-07	9.68423e-07	0	1.05418e-06	0	0	1.47523e-07	4.86195e-07	2.81947e-07	0	0	0	0	0	0	0	0	0	9.54173e-08	0
119602	Bacteria	Firmicutes	Bacilli	Lactobacillales	Streptococcaceae	Firmicutes-Lactobacillales-Streptococcaceae-Streptococcus	Streptococcus dysgalactiae	0	0	0	0	0	0	0	0	0	0	0	0	0	0	0	0	0	0	0	0	0	0	0	0	0	0	0	0	0	0	0	0	0	0	0	0	9.54173e-08	0
119603	Bacteria	Firmicutes	Bacilli	Lactobacillales	Streptococcaceae	Firmicutes-Lactobacillales-Streptococcaceae-Streptococcus	unclassified	0	0	0	0	0	0	0	0	0	0	0	0	0	0	0	0	0	0	0	0	0	0	0	0	0	0	0	0	0	0	0	0	1.48195e-07	0	0	0	0	0
119864	Bacteria	Proteobacteria	Gammaproteobacteria	Oceanospirillales	Oceanospirillaceae	Proteobacteria-Oceanospirillales-Oceanospirillaceae-Marinomonas	Marinomonas mediterranea	0	0	0	0	0	0	0	2.88306e-07	2.66974e-07	2.79503e-07	0	0	2.34336e-07	0	0	3.46391e-07	0	0	1.55041e-07	0	0	0	0	0	0	0	0	0	0	0	0	0	0	0	0	0	0	0
119977	Bacteria	Proteobacteria	Acidithiobacillia	Acidithiobacillales	Acidithiobacillaceae	Proteobacteria-Acidithiobacillales-Acidithiobacillaceae-Acidithiobacillus	unclassified	0	0	0	0	0	0	4.03533e-07	0	0	2.79503e-07	0	0	0	0	0	0	0	0	0	0	0	0	0	0	0	0	0	0	0	0	0	0	0	0	0	0	0	0
119981	Bacteria	Actinobacteria	Actinomycetia	Propionibacteriales	Propionibacteriaceae	Actinobacteria-Propionibacteriales-Propionibacteriaceae-Propionibacterium	Propionibacterium australiense	0	6.24027e-07	0	0	0	0	0	0	0	0	0	0	0	0	0	0	0	0	0	3.22808e-07	0	1.75697e-07	0	1.85375e-07	0	0	0	0	0	0	1.12133e-07	0	0	0	0	0	0	0
120045	Bacteria	Proteobacteria	Alphaproteobacteria	Sphingomonadales	Zymomonadaceae	Proteobacteria-Sphingomonadales-Zymomonadaceae-Zymomonas	Zymomonas mobilis	0	0	0	0	0	0	0	0	0	0	0	0	0	0	0	0	0	0	0	0	0	0	0	0	0	0	0	0	0	0	0	0	1.48195e-07	0	0	0	0	0
120107	Bacteria	Proteobacteria	Alphaproteobacteria	Sphingomonadales	Sphingomonadaceae	Proteobacteria-Sphingomonadales-Sphingomonadaceae-Sphingobium	Sphingobium cloacae	0	0	0	0	0	0	0	2.88306e-07	0	0	0	0	0	0	0	0	0	0	0	0	0	0	0	0	0	0	0	0	0	0	0	0	0	0	0	0	0	0
120793	Bacteria	Actinobacteria	Actinomycetia	Corynebacteriales	Mycobacteriaceae	Actinobacteria-Corynebacteriales-Mycobacteriaceae-Mycobacterium	unclassified	0	0	0	0	0	0	0	0	0	0	0	0	0	0	0	0	0	0	0	0	0	0	0	1.85375e-07	0	0	0	0	0	0	0	0	0	0	0	0	0	0
120831	Bacteria	Bacteroidetes	Cytophagia	Cytophagales	Spirosomaceae	Bacteroidetes-Cytophagales-Spirosomaceae-Dyadobacter	unclassified	0	0	0	0	0	0	0	5.76613e-07	0	0	0	0	4.68671e-07	0	0	0	0	0	0	0	0	0	0	0	0	0	0	0	0	0	0	0	0	0	0	0	0	0
122277	Bacteria	Proteobacteria	Gammaproteobacteria	Enterobacterales	Pectobacteriaceae	Proteobacteria-Enterobacterales-Pectobacteriaceae-Pectobacterium	unclassified	0	0	0	5.38202e-07	0	0	0	2.88306e-07	0	0	0	0	0	0	0	0	0	0	0	0	0	0	0	0	0	0	0	0	0	0	0	0	0	0	0	0	0	0
123214	Bacteria	Aquificae	Aquificae	Aquificales	Hydrogenothermaceae	Aquificae-Aquificales-Hydrogenothermaceae-Persephonella	Persephonella marina	0	0	0	0	0	0	4.03533e-07	0	0	0	0	0	0	0	0	0	0	0	0	0	0	0	0	0	0	0	0	0	0	0	0	0	0	0	0	0	0	1.09262e-07
123841	Bacteria	Proteobacteria	Epsilonproteobacteria	Campylobacterales	Helicobacteraceae	Proteobacteria-Campylobacterales-Helicobacteraceae-Helicobacter	Helicobacter canadensis	0	0	2.84714e-07	0	0	0	0	0	5.33948e-07	0	0	3.9076e-07	0	0	2.79073e-07	3.46391e-07	1.73935e-07	0	0	0	0	0	0	0	2.95046e-07	0	0	0	0	3.3814e-07	0	1.24382e-07	1.48195e-07	0	0	0	0	0
125216	Bacteria	Proteobacteria	Alphaproteobacteria	Rhodospirillales	Acetobacteraceae	Proteobacteria-Rhodospirillales-Acetobacteraceae-Roseomonas	unclassified	2.57717e-07	0	0	0	0	0	0	0	0	0	0	0	0	0	0	0	0	0	1.55041e-07	0	0	8.78483e-07	0	0	1.47523e-07	0	0	0	0	0	0	0	0	0	0	0	0	0
125287	Bacteria	Actinobacteria	Actinomycetia	Micrococcales	Ornithinimicrobiaceae	Actinobacteria-Micrococcales-Ornithinimicrobiaceae-Ornithinimicrobium	unclassified	0	0	0	0	0	0	0	0	0	0	1.97313e-07	0	0	0	0	1.73196e-07	0	0	0	0	0	0	0	0	1.47523e-07	0	0	0	0	0	0	0	0	0	0	0	0	0
128827	Bacteria	Firmicutes	Erysipelotrichia	Erysipelotrichales	Erysipelotrichaceae	Firmicutes-Erysipelotrichales-Erysipelotrichaceae-unclassified	unclassified	0.000289674	0.000485493	0.000702106	0.000336376	0.000556763	0.000559071	0.000206609	0.000710098	0.000575329	0.000794908	0.000689019	0.000839744	0.000907113	0.000315821	0.000890663	0.00105753	0.00121563	0.000681876	0.00097304	0.00109077	0.000696725	0.000400413	0.000449746	0.000332562	0.000150474	0.000192533	0.000190314	0.000542086	0.000691685	0.000832388	0.000877781	0.000893806	0.000782765	0.000680541	0.000744616	0.00106825	0.00091572	0.000905341
129337	Bacteria	Firmicutes	Bacilli	Bacillales	Bacillaceae	Firmicutes-Bacillales-Bacillaceae-Geobacillus	unclassified	0	3.12014e-07	2.84714e-07	0	1.02472e-06	0	0	2.88306e-07	2.66974e-07	5.59007e-07	3.94627e-07	0	0	0	0	5.19587e-07	0	1.19022e-07	3.10083e-07	3.22808e-07	1.80686e-07	0	0	0	2.95046e-07	0	0	0	1.33582e-07	0	0	0	0	0	0	0	9.54173e-08	0
129338	Bacteria	Firmicutes	Bacilli	Bacillales	Bacillaceae	Firmicutes-Bacillales-Bacillaceae-Geobacillus	Geobacillus subterraneus	0	0	0	0	0	0	0	0	0	0	0	0	0	0	0	0	0	0	0	0	0	0	0	0	0	0	0	0	0	0	0	0	0	0	0	1.46116e-07	0	0
129921	Bacteria	Actinobacteria	Actinomycetia	Pseudonocardiales	Pseudonocardiaceae	Actinobacteria-Pseudonocardiales-Pseudonocardiaceae-Amycolatopsis	Amycolatopsis keratiniphila	0	0	0	0	0	0	0	0	0	0	0	0	0	0	0	0	0	0	0	0	0	0	0	0	0	0	0	0	0	0	0	1.24382e-07	0	0	0	0	0	0
129985	Bacteria	Firmicutes	Bacilli	Bacillales	Bacillaceae	Firmicutes-Bacillales-Bacillaceae-Mesobacillus	Mesobacillus jeotgali	2.57717e-07	0	0	0	0	8.32571e-07	4.03533e-07	0	0	0	0	0	0	0	0	0	0	0	0	0	0	0	0	0	0	0	0	0	0	0	1.12133e-07	1.24382e-07	0	0	0	0	0	0
131110	Bacteria	Actinobacteria	Actinomycetia	Actinomycetales	Actinomycetaceae	Actinobacteria-Actinomycetales-Actinomycetaceae-Schaalia	Schaalia radingae	0	0	0	0	0	0	0	0	0	0	0	0	0	0	4.1861e-07	1.73196e-07	0	0	0	0	0	0	0	0	0	1.21549e-07	2.81947e-07	0	0	0	0	0	1.48195e-07	0	0	0	0	0
131111	Bacteria	Actinobacteria	Actinomycetia	Actinomycetales	Actinomycetaceae	Actinobacteria-Actinomycetales-Actinomycetaceae-Schaalia	Schaalia turicensis	5.15434e-07	0	0	1.0764e-06	0	0	4.03533e-07	0	0	0	0	0	0	0	0	0	0	0	0	0	0	0	0	3.70749e-07	0	0	0	0	0	0	0	0	0	0	0	0	0	0
132473	Bacteria	Actinobacteria	Actinomycetia	Streptomycetales	Streptomycetaceae	Actinobacteria-Streptomycetales-Streptomycetaceae-Streptomyces	Streptomyces alboniger	0	0	0	0	0	0	0	0	0	0	0	0	0	0	0	0	0	0	0	0	0	0	0	0	0	0	0	0	0	0	0	0	1.48195e-07	0	0	0	0	0
133925	Bacteria	Actinobacteria	Coriobacteriia	Coriobacteriales	Atopobiaceae	Actinobacteria-Coriobacteriales-Atopobiaceae-Olsenella	unclassified	7.73151e-07	3.12014e-07	5.69429e-07	1.6146e-06	3.41572e-07	4.16285e-07	3.6318e-06	2.88306e-07	1.0679e-06	1.11801e-06	3.94627e-07	1.9538e-06	4.68671e-07	1.67767e-06	1.39537e-07	3.46391e-07	0	1.19022e-07	0	0	0	0	1.85005e-07	3.70749e-07	0	0	1.40973e-07	0	1.33582e-07	0	1.12133e-07	2.48763e-07	0	0	1.33563e-07	1.46116e-07	0	0
134537	Bacteria	Proteobacteria	Betaproteobacteria	Burkholderiales	Burkholderiaceae	Proteobacteria-Burkholderiales-Burkholderiaceae-Paraburkholderia	Paraburkholderia fungorum	0	0	0	1.6146e-06	0	0	0	0	0	0	0	0	0	0	0	0	0	0	0	3.22808e-07	0	0	0	0	0	0	0	2.44955e-07	0	0	0	2.48763e-07	0	0	0	0	0	0
134623	Bacteria	Verrucomicrobia	Opitutae	Opitutales	Opitutaceae	Verrucomicrobia-Opitutales-Opitutaceae-unclassified	unclassified	0	0	0	0	0	0	0	0	0	0	0	0	0	0	0	0	0	0	0	0	0	0	0	0	0	0	0	0	0	0	0	1.24382e-07	0	0	0	0	0	0
134821	Bacteria	Tenericutes	Mollicutes	Mycoplasmatales	Mycoplasmataceae	Tenericutes-Mycoplasmatales-Mycoplasmataceae-Ureaplasma	Ureaplasma parvum	0	0	0	5.38202e-07	0	0	0	0	0	0	0	0	0	0	0	0	0	0	0	0	0	0	0	0	0	0	0	0	0	0	0	0	0	0	0	0	0	0
[truncated: 3,454 more rows]
