# Supplementary material for: Dietary Fiber Lacks a Consistent Effect on Immune Checkpoint Blockade Efficacy Across Diverse Murine Tumor Models
Source: Cancer Res. 2025 Jun 20;85(17):3335–47. doi: 10.1158/0008-5472.CAN-24-4378 (PMC12402783; doi:10.1158/0008-5472.CAN-24-4378)
Supplement: Table S4 — Taxa exhibiting significant changes relative to the LC_In0 diet [file can-24-4378_table_s4_suppst4.xlsx]

## Sheet: Table S4
Supplementary Table 4: Significantly altered taxa across experimental comparisons (logFC > 1, FDR < 0.01)
All logFC values represent log2(Comparison/LC_In0) where LC_In0 is the denominator. Positive values indicate higher abundance in the comparison group relative to LC_In0, negative values indicate lower abundance in the comparison group relative to LC_In0.
						LC_In0 vs chow				LC_In0 vs HC_In0				LC_In0 vsHC_In1.9				LC_In0 vs HC_In8
taxID	Phylum	Class	Order	Genus	Species	logFC	logCPM	PValue	FDR	logFC_LC_In0HC_In0	logCPM_LC_In0HC_In0	PValue_LC_In0HC_In0	FDR_LC_In0HC_In0	logFC_LC_In0HC_In1.9	logCPM_LC_In0HC_In1.9	PValue_LC_In0HC_In1.9	FDR_LC_In0HC_In1.9	logFC_LC_In0HC_In8	logCPM_LC_In0HC_In8	PValue_LC_In0HC_In8	FDR_LC_In0HC_In8
1046624	Firmicutes	Bacilli	Lactobacillales	Lactococcus	Lactococcus lactis	-11.1011	8.09083	1.05933e-94	4.97357e-91
1449093	Firmicutes	Bacilli	Lactobacillales	Lactococcus	Lactococcus cremoris	-10.2274	6.72239	1.76388e-93	4.1407e-90
1363	Firmicutes	Bacilli	Lactobacillales	Lactococcus	Lactococcus garvieae	-10.4931	8.74353	5.02585e-88	7.86546e-85
44688	Firmicutes	Bacilli	Lactobacillales	Lactococcus	Lactococcus lactis	-9.69961	6.3489	1.11542e-87	1.30923e-84
1300	Firmicutes	Bacilli	Lactobacillales	unclassified	unclassified	-11.2531	10.6458	4.69535e-80	4.40893e-77
1360	Firmicutes	Bacilli	Lactobacillales	Lactococcus	Lactococcus lactis	-12.3886	10.8909	7.91108e-71	6.19042e-68
1311	Firmicutes	Bacilli	Lactobacillales	Streptococcus	Streptococcus agalactiae	-8.08979	4.75403	7.2878e-67	4.88803e-64
186826	Firmicutes	Bacilli	Lactobacillales	unclassified	unclassified	-7.59867	12.5537	1.47838e-64	8.67624e-62
2879149	Firmicutes	Bacilli	Lactobacillales	Lactococcus	Lactococcus sp. NH2-7C	-7.94853	4.53814	4.20248e-62	2.1923e-59
272622	Firmicutes	Bacilli	Lactobacillales	Lactococcus	Lactococcus cremoris	-7.2543	3.71991	6.74851e-56	3.16843e-53
684738	Firmicutes	Bacilli	Lactobacillales	Lactococcus	Lactococcus lactis	-7.7634	4.27004	3.69223e-55	1.57591e-52
1590	Firmicutes	Bacilli	Lactobacillales	Lactiplantibacillus	Lactiplantibacillus plantarum	-7.17846	4.58863	9.32982e-55	3.65029e-52
1610	Firmicutes	Bacilli	Lactobacillales	Loigolactobacillus	Loigolactobacillus coryniformis	-7.64061	4.50403	9.60413e-54	3.46857e-51
1104322	Firmicutes	Bacilli	Lactobacillales	Lactococcus	Lactococcus cremoris	-6.68778	3.31951	1.29219e-50	4.33345e-48
562	Proteobacteria	Gammaproteobacteria	Enterobacterales	Escherichia	Escherichia coli	-6.96797	4.07205	1.42229e-50	4.45177e-48
1359	Firmicutes	Bacilli	Lactobacillales	Lactococcus	Lactococcus cremoris	-12.3348	13.3901	1.82039e-49	5.3417e-47
889971	Firmicutes	Bacilli	Lactobacillales	Lactococcus	Lactococcus lactis	-6.96854	3.49251	4.51524e-49	1.247e-46
375175	Firmicutes	Bacilli	Lactobacillales	Loigolactobacillus	Loigolactobacillus backii	-6.2734	3.46705	3.96277e-45	1.03362e-42
1366	Firmicutes	Bacilli	Lactobacillales	Lactococcus	Lactococcus raffinolactis	-6.71151	3.39477	8.70239e-44	2.15041e-41
1295826	Firmicutes	Bacilli	Lactobacillales	Lactococcus	Lactococcus cremoris	-6.47028	3.12074	5.72595e-42	1.34417e-39
1357	Firmicutes	Bacilli	Lactobacillales	Lactococcus	unclassified	-12.3457	14.3417	3.02748e-41	6.76858e-39
1358	Firmicutes	Bacilli	Lactobacillales	Lactococcus	Lactococcus lactis	-12.4119	14.6575	6.29485e-40	1.34338e-37
1639	Firmicutes	Bacilli	Bacillales	Listeria	Listeria monocytogenes	-5.31885	2.43045	1.48701e-35	3.03543e-33
1587	Firmicutes	Bacilli	Lactobacillales	Lactobacillus	Lactobacillus helveticus	-4.57991	2.91337	1.66533e-30	3.2578e-28
1151742	Firmicutes	Bacilli	Lactobacillales	Lactococcus	Lactococcus taiwanensis	-5.58444	2.18773	2.57337e-29	4.83279e-27
1613	Firmicutes	Bacilli	Lactobacillales	Limosilactobacillus	Limosilactobacillus fermentum	-5.30824	2.6233	6.54726e-29	1.18228e-26
2735723	Firmicutes	Erysipelotrichia	Erysipelotrichales	Turicibacter	Turicibacter bilis	5.70651	5.81881	3.48003e-26	6.05139e-24
81852	Firmicutes	Bacilli	Lactobacillales	unclassified	unclassified	-4.90444	2.63739	9.7001e-26	1.6265e-23
2146	Tenericutes	Mollicutes	Acholeplasmatales	unclassified	unclassified	5.65721	2.45392	2.91187e-21	4.71421e-19
28038	Firmicutes	Bacilli	Lactobacillales	Latilactobacillus	Latilactobacillus curvatus	-4.95386	2.01599	7.57377e-21	1.1853e-18
2816912	Firmicutes	Bacilli	Lactobacillales	Lactococcus	Lactococcus sp. LG606	-4.68801	1.45699	4.46873e-19	6.76797e-17
818	Bacteroidetes	Bacteroidia	Bacteroidales	Bacteroides	Bacteroides thetaiotaomicron	-16.0452	16.4422	1.21194e-18	1.77758e-16
1301	Firmicutes	Bacilli	Lactobacillales	Streptococcus	unclassified	-3.3073	6.27647	1.24942e-18	1.77758e-16
2748	Firmicutes	Bacilli	Lactobacillales	Carnobacterium	Carnobacterium divergens	-4.7371	1.47873	2.27086e-18	3.13579e-16
2806443	Firmicutes	Erysipelotrichia	Erysipelotrichales	Turicibacter	Turicibacter sp. TJ11	8.40119	5.82557	2.60295e-18	3.49168e-16
1599	Firmicutes	Bacilli	Lactobacillales	Latilactobacillus	Latilactobacillus sakei	-3.65975	2.6408	1.10735e-17	1.44417e-15
91061	Firmicutes	Bacilli	unclassified	unclassified	unclassified	-2.73893	10.2891	2.73051e-16	3.46479e-14
1501662	Firmicutes	Bacilli	Lactobacillales	Streptococcus	Streptococcus parasuis	-5.087	5.63084	5.41345e-16	6.68846e-14
154288	Firmicutes	Erysipelotrichia	Erysipelotrichales	Turicibacter	Turicibacter sanguinis	8.08654	5.90412	1.57413e-15	1.89501e-13
1350	Firmicutes	Bacilli	Lactobacillales	Enterococcus	unclassified	-4.83303	7.20714	1.15549e-14	1.35625e-12
1263	Firmicutes	Clostridia	Eubacteriales	Ruminococcus	unclassified	3.75356	2.22796	2.52049e-14	2.88627e-12
1918540	Bacteroidetes	Bacteroidia	Bacteroidales	Muribaculum	unclassified	2.201	8.91634	8.81788e-14	9.85713e-12
53345	Firmicutes	Bacilli	Lactobacillales	Enterococcus	Enterococcus durans	5.59251	2.64735	1.43166e-13	1.56317e-11
929102	Firmicutes	Bacilli	Lactobacillales	Lactococcus	Lactococcus lactis	-4.04505	1.00819	1.59327e-13	1.70009e-11
544448	Tenericutes	unclassified	unclassified	unclassified	unclassified	3.04103	1.60914	2.15493e-13	2.24831e-11
1796652	Proteobacteria	Betaproteobacteria	Burkholderiales	Turicimonas	Turicimonas muris	-8.41891	3.96866	4.38893e-13	4.47957e-11
1281486	Firmicutes	Bacilli	Lactobacillales	Lactococcus	Lactococcus formosensis	-3.83582	0.933077	6.49329e-13	6.48639e-11
2649562	Bacteroidetes	Bacteroidia	Bacteroidales	Duncaniella	unclassified	2.15338	14.2889	7.02127e-13	6.86768e-11
644652	Actinobacteria	Coriobacteriia	Eggerthellales	Gordonibacter	unclassified	2.82846	2.53856	7.95837e-13	7.62542e-11
995019	Proteobacteria	Betaproteobacteria	Burkholderiales	unclassified	unclassified	-7.06191	2.6866	4.60255e-12	4.32179e-10
2530390	Bacteroidetes	Bacteroidia	Bacteroidales	Muribaculum	Muribaculum gordoncarteri	2.68175	12.2165	6.07996e-12	5.59714e-10
976	Bacteroidetes	unclassified	unclassified	unclassified	unclassified	2.07157	11.3247	7.23643e-12	6.53366e-10
816	Bacteroidetes	Bacteroidia	Bacteroidales	Bacteroides	unclassified	-7.41961	13.4057	7.57167e-12	6.70736e-10
28116	Bacteroidetes	Bacteroidia	Bacteroidales	Bacteroides	Bacteroides ovatus	-7.63729	7.94128	8.23945e-12	7.16374e-10
2763062	Firmicutes	Clostridia	Eubacteriales	Roseburia	Roseburia sp. NSJ-69	3.1812	4.27229	2.59109e-11	2.21185e-09
39485	Firmicutes	Clostridia	Eubacteriales	Lachnospira	Lachnospira eligens	2.83008	3.42717	5.89471e-11	4.94208e-09
1907662	Actinobacteria	Coriobacteriia	Eggerthellales	Raoultibacter	Raoultibacter timonensis	2.67742	1.13097	6.08796e-11	5.01455e-09
674529	Bacteroidetes	Bacteroidia	Bacteroidales	Bacteroides	Bacteroides faecis	-10.2167	8.99049	8.00757e-11	6.48199e-09
1584	Firmicutes	Bacilli	Lactobacillales	Lactobacillus	Lactobacillus delbrueckii	-2.80321	1.78643	9.58663e-11	7.62868e-09
2034	Actinobacteria	Actinomycetia	Micrococcales	Curtobacterium	unclassified	4.32848	1.21078	1.06064e-10	8.29953e-09
375288	Bacteroidetes	Bacteroidia	Bacteroidales	Parabacteroides	unclassified	1.85849	5.64566	1.27063e-10	9.77968e-09
2650158	Bacteroidetes	Bacteroidia	Bacteroidales	Bacteroides	Bacteroides luhongzhouii	-5.68408	1.64881	1.47048e-10	1.11354e-08
1583	Firmicutes	Bacilli	Lactobacillales	Weissella	Weissella confusa	-3.31375	1.46981	1.76875e-10	1.31814e-08
553973	Firmicutes	Clostridia	Eubacteriales	Lachnoclostridium	[Clostridium] hylemonae	2.76069	1.47596	2.10531e-10	1.54445e-08
2756	Firmicutes	Bacilli	Bacillales	Brochothrix	Brochothrix thermosphacta	-3.22687	0.425966	2.18851e-10	1.58078e-08
2767885	Firmicutes	Bacilli	Lactobacillales	Latilactobacillus	unclassified	-3.60605	0.452442	2.27264e-10	1.61667e-08
28118	Bacteroidetes	Bacteroidia	Bacteroidales	Odoribacter	Odoribacter splanchnicus	-7.53982	6.53937	2.33546e-10	1.63656e-08
1435974	Firmicutes	Bacilli	Lactobacillales	Streptococcus	Streptococcus thermophilus	-3.57258	0.414855	3.15733e-10	2.17995e-08
243164	Chloroflexi	Dehalococcoidia	Dehalococcoidales	Dehalococcoides	Dehalococcoides mccartyi	3.81957	0.671209	3.32218e-10	2.26053e-08
47678	Bacteroidetes	Bacteroidia	Bacteroidales	Bacteroides	Bacteroides caccae	-6.20368	2.36962	4.55442e-10	3.05471e-08
356	Proteobacteria	Alphaproteobacteria	Hyphomicrobiales	unclassified	unclassified	2.73263	2.83475	5.17888e-10	3.42463e-08
204457	Proteobacteria	Alphaproteobacteria	Sphingomonadales	unclassified	unclassified	3.77639	2.17827	6.73235e-10	4.3739e-08
762982	Bacteroidetes	Bacteroidia	Bacteroidales	Paraprevotella	Paraprevotella xylaniphila	-6.19017	2.27755	6.80075e-10	4.3739e-08
815	Bacteroidetes	Bacteroidia	Bacteroidales	unclassified	unclassified	-5.76233	10.9832	7.37529e-10	4.67933e-08
36835	Firmicutes	Clostridia	Eubacteriales	Tyzzerella	[Clostridium] colinum	3.05515	0.8315	8.51265e-10	5.2668e-08
200643	Bacteroidetes	Bacteroidia	unclassified	unclassified	unclassified	1.99092	7.60157	8.5256e-10	5.2668e-08
191303	Firmicutes	Erysipelotrichia	Erysipelotrichales	Turicibacter	unclassified	9.37496	10.3542	8.97441e-10	5.47206e-08
626932	Bacteroidetes	Bacteroidia	Bacteroidales	Alistipes	Alistipes indistinctus	3.97368	1.58068	1.60533e-09	9.66287e-08
46503	Bacteroidetes	Bacteroidia	Bacteroidales	Parabacteroides	Parabacteroides merdae	2.81575	3.17762	1.95189e-09	1.16002e-07
565647	Firmicutes	Bacilli	Lactobacillales	Enterococcus	Enterococcus faecalis	-3.91347	0.81182	2.02563e-09	1.17955e-07
2763022	Bacteroidetes	Bacteroidia	Bacteroidales	Bacteroides	Bacteroides sp. M10	-5.71114	1.97074	2.04724e-09	1.17955e-07
86416	Firmicutes	Clostridia	Eubacteriales	Clostridium	Clostridium pasteurianum	2.90014	1.37678	2.06013e-09	1.17955e-07
679935	Bacteroidetes	Bacteroidia	Bacteroidales	Alistipes	Alistipes finegoldii	4.595	2.88385	2.34858e-09	1.3285e-07
1308	Firmicutes	Bacilli	Lactobacillales	Streptococcus	Streptococcus thermophilus	-2.56939	5.76045	2.68161e-09	1.49883e-07
357276	Bacteroidetes	Bacteroidia	Bacteroidales	Phocaeicola	Phocaeicola dorei	-5.48206	3.31755	3.20117e-09	1.76817e-07
2005473	Bacteroidetes	Bacteroidia	Bacteroidales	unclassified	unclassified	1.72653	13.618	3.37733e-09	1.84379e-07
2816960	Firmicutes	Bacilli	Lactobacillales	Lactococcus	Lactococcus cremoris	-3.47739	0.600665	3.74043e-09	2.01854e-07
2646097	Bacteroidetes	Bacteroidia	Bacteroidales	Bacteroides	unclassified	-4.60931	0.803342	3.89577e-09	2.07848e-07
201174	Actinobacteria	unclassified	unclassified	unclassified	unclassified	1.53424	7.70476	4.25504e-09	2.24465e-07
880074	Bacteroidetes	Bacteroidia	Bacteroidales	Barnesiella	Barnesiella viscericola	2.97199	4.40413	4.4121e-09	2.30165e-07
768507	Bacteroidetes	Cytophagia	Cytophagales	unclassified	unclassified	3.12234	3.42981	4.58602e-09	2.36608e-07
246787	Bacteroidetes	Bacteroidia	Bacteroidales	Bacteroides	Bacteroides cellulosilyticus	-5.37175	2.01736	5.17006e-09	2.63842e-07
1245	Firmicutes	Bacilli	Lactobacillales	Leuconostoc	Leuconostoc mesenteroides	-3.39884	0.600492	5.2568e-09	2.65384e-07
39496	Firmicutes	Clostridia	Eubacteriales	Eubacterium	Eubacterium ventriosum	2.08073	5.59788	7.36387e-09	3.67802e-07
31969	Tenericutes	Mollicutes	unclassified	unclassified	unclassified	2.83461	1.2254	7.60316e-09	3.75756e-07
1334	Firmicutes	Bacilli	Lactobacillales	Streptococcus	Streptococcus dysgalactiae	-3.2941	0.506427	7.75646e-09	3.79339e-07
171550	Bacteroidetes	Bacteroidia	Bacteroidales	unclassified	unclassified	5.26528	4.50644	1.11868e-08	5.41467e-07
2585117	Bacteroidetes	Bacteroidia	Bacteroidales	Alistipes	Alistipes onderdonkii	4.67145	3.31675	1.18236e-08	5.66448e-07
1870985	Actinobacteria	Coriobacteriia	Eggerthellales	Arabiibacter	Arabiibacter massiliensis	1.87038	2.40406	1.28842e-08	6.11023e-07
1211813	Bacteroidetes	Bacteroidia	Bacteroidales	Alistipes	Alistipes ihumii	2.60889	1.31353	1.60492e-08	7.53512e-07
449673	Bacteroidetes	Bacteroidia	Bacteroidales	Bacteroides	Bacteroides stercoris	-4.39213	0.769881	2.38722e-08	1.1097e-06
28216	Proteobacteria	Betaproteobacteria	unclassified	unclassified	unclassified	-4.17658	4.29767	2.52644e-08	1.1629e-06
657318	Firmicutes	Clostridia	Eubacteriales	unclassified	[Eubacterium] rectale	3.88776	1.9114	2.69873e-08	1.23015e-06
645991	Firmicutes	Clostridia	Eubacteriales	Syntrophobotulus	Syntrophobotulus glycolicus	3.29942	3.49742	4.90296e-08	2.2134e-06
137591	Firmicutes	Bacilli	Lactobacillales	Weissella	Weissella cibaria	4.01241	0.843417	5.32596e-08	2.38147e-06
150026	Actinobacteria	Actinomycetia	Micrococcales	Leifsonia	Leifsonia shinshuensis	-3.15178	0.770427	6.72055e-08	2.9767e-06
2792859	Bacteroidetes	Bacteroidia	Bacteroidales	Bacteroides	Bacteroides humanifaecis	-8.3737	7.01692	8.50224e-08	3.73065e-06
80840	Proteobacteria	Betaproteobacteria	Burkholderiales	unclassified	unclassified	-3.62787	3.25617	1.0986e-07	4.77584e-06
657314	Firmicutes	Clostridia	Eubacteriales	Blautia	Blautia obeum	2.86836	3.44199	1.90702e-07	8.21418e-06
2841528	Firmicutes	Clostridia	Eubacteriales	Eubacterium	Eubacterium sp. MSJ-33	2.70732	2.42418	2.19304e-07	9.36028e-06
543	Proteobacteria	Gammaproteobacteria	Enterobacterales	unclassified	unclassified	2.02383	1.67643	2.31068e-07	9.77355e-06
1796620	Firmicutes	Clostridia	Eubacteriales	Acutalibacter	Acutalibacter muris	2.32836	13.921	2.40992e-07	1.01023e-05
2364787	Bacteroidetes	Bacteroidia	Bacteroidales	Alistipes	Alistipes megaguti	5.49823	5.75879	2.67804e-07	1.11269e-05
33043	Firmicutes	Clostridia	Eubacteriales	Coprococcus	Coprococcus eutactus	1.92742	4.49355	4.13996e-07	1.70501e-05
693979	Bacteroidetes	Bacteroidia	Bacteroidales	Bacteroides	Bacteroides helcogenes	-3.95319	0.974336	4.19576e-07	1.71296e-05
1796646	Bacteroidetes	Bacteroidia	Bacteroidales	Muribaculum	Muribaculum intestinale	1.53538	12.4086	4.64509e-07	1.88006e-05
49546	Bacteroidetes	Flavobacteriia	Flavobacteriales	unclassified	unclassified	2.36733	1.55065	4.73085e-07	1.8984e-05
315405	Firmicutes	Bacilli	Lactobacillales	Streptococcus	Streptococcus gallolyticus	-3.00158	0.409618	5.24539e-07	2.08704e-05
477697	Actinobacteria	Actinomycetia	Streptomycetales	Streptomyces	Streptomyces sp. T12	3.5665	0.247743	5.81341e-07	2.29361e-05
2929495	Firmicutes	Clostridia	Eubacteriales	Faecalibacterium	Faecalibacterium sp. I4384	3.22205	0.968003	5.86259e-07	2.29374e-05
89966	Bacteroidetes	Cytophagia	Cytophagales	Hymenobacter	unclassified	2.5663	1.62343	6.08087e-07	2.35948e-05
1637	Firmicutes	Bacilli	Bacillales	Listeria	unclassified	-2.7455	0.318045	6.38905e-07	2.45874e-05
343	Proteobacteria	Gammaproteobacteria	Xanthomonadales	Xanthomonas	Xanthomonas translucens	6.88086	2.49677	6.61501e-07	2.525e-05
2518971	Bacteroidetes	Bacteroidia	Bacteroidales	Duncaniella	Duncaniella dubosii	1.57705	12.6757	6.71777e-07	2.54354e-05
999416	Bacteroidetes	Bacteroidia	Bacteroidales	Parabacteroides	Parabacteroides distasonis	2.94521	3.12014	8.36239e-07	3.14091e-05
2737	Firmicutes	Bacilli	Lactobacillales	Vagococcus	unclassified	3.03344	0.36021	9.265e-07	3.45232e-05
997877	Bacteroidetes	Bacteroidia	Bacteroidales	Phocaeicola	Phocaeicola dorei	3.03186	4.73411	9.92075e-07	3.66755e-05
2650157	Bacteroidetes	Bacteroidia	Bacteroidales	Bacteroides	Bacteroides zhangwenhongii	-3.68821	2.21306	1.02259e-06	3.75083e-05
84998	Actinobacteria	Coriobacteriia	unclassified	unclassified	unclassified	1.43448	6.69614	1.04265e-06	3.79477e-05
1853231	Bacteroidetes	Bacteroidia	Bacteroidales	unclassified	unclassified	-3.2487	0.0102323	1.17759e-06	4.25292e-05
908937	Bacteroidetes	Bacteroidia	Bacteroidales	Prevotella	Prevotella dentalis	2.86216	2.79019	1.88245e-06	6.74664e-05
1981510	Firmicutes	Clostridia	Eubacteriales	Monoglobus	Monoglobus pectinilyticus	2.83276	0.421982	1.96525e-06	6.99003e-05
2576606	Bacteroidetes	Bacteroidia	Bacteroidales	Duncaniella	Duncaniella sp. B8	2.92245	9.3697	3.42529e-06	0.000120915
1760	Actinobacteria	Actinomycetia	unclassified	unclassified	unclassified	1.82722	7.84157	3.54845e-06	0.000124328
657308	Actinobacteria	Coriobacteriia	Eggerthellales	Gordonibacter	Gordonibacter pamelaeae	1.74318	1.92852	3.64472e-06	0.000126755
1643826	Actinobacteria	Coriobacteriia	Eggerthellales	unclassified	unclassified	1.29869	9.18236	3.88573e-06	0.000134143
1513	Firmicutes	Clostridia	Eubacteriales	Clostridium	Clostridium tetani	3.36918	0.325903	4.36365e-06	0.000149543
1111678	Firmicutes	Bacilli	Lactobacillales	Lactococcus	Lactococcus cremoris	-2.73897	0.182516	4.67147e-06	0.000158932
649756	Firmicutes	Clostridia	Eubacteriales	Anaerostipes	Anaerostipes hadrus	2.26875	3.88532	4.72969e-06	0.000159755
538949	Bacteroidetes	Bacteroidia	Bacteroidales	Alistipes	uncultured Alistipes sp.	5.55075	7.246	5.45003e-06	0.000182771
2585119	Bacteroidetes	Bacteroidia	Bacteroidales	Alistipes	Alistipes dispar	5.2711	6.8065	5.96803e-06	0.000198723
2564099	Firmicutes	Clostridia	Eubacteriales	Ruminococcus	Ruminococcus bovis	2.51406	1.23115	6.07457e-06	0.000200846
328813	Bacteroidetes	Bacteroidia	Bacteroidales	Alistipes	Alistipes onderdonkii	5.23249	7.16158	6.55129e-06	0.000215093
1736	Firmicutes	Clostridia	Eubacteriales	Eubacterium	Eubacterium limosum	2.16559	2.37747	7.59114e-06	0.000247503
2051906	Firmicutes	Bacilli	Bacillales	Exiguobacterium	Exiguobacterium sp. N4-1P	3.58147	0.536351	7.70692e-06	0.000249545
751585	Firmicutes	Clostridia	Eubacteriales	Coprococcus	Coprococcus sp. ART55/1	2.18207	1.76894	8.44117e-06	0.000271447
214856	Bacteroidetes	Bacteroidia	Bacteroidales	Alistipes	Alistipes finegoldii	5.2309	6.87121	8.77483e-06	0.000280257
2929489	Firmicutes	Clostridia	Eubacteriales	Faecalibacterium	Faecalibacterium sp. IP329	2.31056	2.36232	8.92876e-06	0.000283247
2497860	Firmicutes	Clostridia	Eubacteriales	Cellulosilyticum	Cellulosilyticum sp. WCF-2	3.88069	2.0276	9.17334e-06	0.000289053
338	Proteobacteria	Gammaproteobacteria	Xanthomonadales	Xanthomonas	unclassified	4.66607	0.867242	1.05104e-05	0.000328976
387090	Bacteroidetes	Bacteroidia	Bacteroidales	Phocaeicola	Phocaeicola coprophilus	-3.06207	0.380734	1.07705e-05	0.000334884
1064535	Firmicutes	Negativicutes	Veillonellales	Megasphaera	Megasphaera elsdenii	2.71084	0.0576875	1.29857e-05	0.000401104
84999	Actinobacteria	Coriobacteriia	Coriobacteriales	unclassified	unclassified	1.67972	2.52351	1.31264e-05	0.000402801
2590900	Bacteroidetes	Bacteroidia	Bacteroidales	Tenuifilum	Tenuifilum thalassicum	2.7002	1.45349	1.33534e-05	0.000405443
1335613	Actinobacteria	Coriobacteriia	Eggerthellales	Gordonibacter	Gordonibacter urolithinfaciens	1.74132	1.36207	1.33852e-05	0.000405443
39488	Firmicutes	Clostridia	Eubacteriales	Anaerobutyricum	Anaerobutyricum hallii	2.24733	4.79297	1.41424e-05	0.000425632
189330	Firmicutes	Clostridia	Eubacteriales	Dorea	unclassified	1.92931	2.8307	1.82054e-05	0.000544423
1532	Firmicutes	Clostridia	Eubacteriales	Blautia	Blautia coccoides	1.69412	11.1786	1.93709e-05	0.000575611
84112	Actinobacteria	Coriobacteriia	Eggerthellales	Eggerthella	Eggerthella lenta	1.27028	4.13845	2.1499e-05	0.000634829
239759	Bacteroidetes	Bacteroidia	Bacteroidales	Alistipes	unclassified	5.40668	12.6056	2.18078e-05	0.000636236
69823	Firmicutes	Negativicutes	Selenomonadales	Selenomonas	Selenomonas sputigena	2.026	2.53044	2.18177e-05	0.000636236
1597	Firmicutes	Bacilli	Lactobacillales	Lacticaseibacillus	Lacticaseibacillus paracasei	-2.36563	0.149531	2.67193e-05	0.000774365
29341	Firmicutes	Clostridia	Eubacteriales	Clostridium	Clostridium argentinense	2.6249	-0.153644	3.32059e-05	0.000956451
171552	Bacteroidetes	Bacteroidia	Bacteroidales	unclassified	unclassified	1.40887	5.03102	3.55158e-05	0.00101084
2184519	Proteobacteria	Betaproteobacteria	Burkholderiales	Hydrogenophaga	Hydrogenophaga sp. NH-16	2.71083	-0.129676	3.55246e-05	0.00101084
110932	Actinobacteria	Actinomycetia	Micrococcales	Leifsonia	unclassified	-2.60352	0.129852	3.81123e-05	0.00107793
53442	Firmicutes	Clostridia	Eubacteriales	Eubacterium	Eubacterium callanderi	1.88057	5.25594	3.86397e-05	0.00108631
830	Firmicutes	Clostridia	Eubacteriales	Butyrivibrio	unclassified	1.94177	3.15085	4.89414e-05	0.00136774
1349	Firmicutes	Bacilli	Lactobacillales	Streptococcus	Streptococcus uberis	-2.50345	0.0668675	5.04159e-05	0.00140061
2518495	Bacteroidetes	Bacteroidia	Bacteroidales	Duncaniella	unclassified	1.32585	11.5883	5.27647e-05	0.00145724
28113	Bacteroidetes	Bacteroidia	Bacteroidales	Bacteroides	Bacteroides heparinolyticus	2.41186	1.01733	5.68828e-05	0.00156178
387661	Bacteroidetes	Bacteroidia	Bacteroidales	Parabacteroides	Parabacteroides johnsonii	1.54189	4.0072	6.08582e-05	0.00166122
1352	Firmicutes	Bacilli	Lactobacillales	Enterococcus	Enterococcus faecium	-1.22936	7.79218	6.64627e-05	0.00180371
335929	Proteobacteria	Alphaproteobacteria	Sphingomonadales	unclassified	unclassified	2.33433	-0.145711	7.32599e-05	0.00197675
1307	Firmicutes	Bacilli	Lactobacillales	Streptococcus	Streptococcus suis	-1.29396	2.52334	8.40325e-05	0.00225447
405566	Firmicutes	Bacilli	Lactobacillales	Lactobacillus	Lactobacillus helveticus	-2.33139	0.0681433	9.66836e-05	0.00257915
28211	Proteobacteria	Alphaproteobacteria	unclassified	unclassified	unclassified	1.35657	3.87825	0.000108545	0.00287921
135858	Firmicutes	Erysipelotrichia	Erysipelotrichales	Catenibacterium	unclassified	-2.20273	-0.298023	0.000109575	0.00289021
2763669	Firmicutes	Clostridia	Eubacteriales	Qiania	Qiania dongpingensis	1.51101	3.58807	0.000112612	0.0029537
2815775	Actinobacteria	Coriobacteriia	Eggerthellales	Berryella	unclassified	1.66261	0.708642	0.000133235	0.00344916
1288121	Bacteroidetes	Bacteroidia	Bacteroidales	Alistipes	Alistipes senegalensis	5.3887	8.70222	0.00013354	0.00344916
197614	Firmicutes	Bacilli	Lactobacillales	Streptococcus	Streptococcus pasteurianus	1.98989	0.654248	0.000133706	0.00344916
257314	Firmicutes	Bacilli	Lactobacillales	Lactobacillus	Lactobacillus johnsonii	1.86364	3.55339	0.000135308	0.00347143
2929494	Firmicutes	Clostridia	Eubacteriales	Faecalibacterium	Faecalibacterium sp. I4179	-1.87881	0.298238	0.000162107	0.00413176
2316020	Firmicutes	Clostridia	Eubacteriales	Mediterraneibacter	unclassified	1.4941	4.49103	0.000162806	0.00413176
384636	Firmicutes	Clostridia	Eubacteriales	Hungatella	Hungatella xylanolytica	2.07385	0.630781	0.000167906	0.00423828
2068655	Firmicutes	Clostridia	Eubacteriales	Novisyntrophococcus	Novisyntrophococcus fermenticellae	2.03528	1.10859	0.00017182	0.00431387
515622	Firmicutes	Clostridia	Eubacteriales	Butyrivibrio	Butyrivibrio proteoclasticus	2.22064	0.0856751	0.000210922	0.00526745
45851	Firmicutes	Clostridia	Eubacteriales	Butyrivibrio	Butyrivibrio crossotus	1.83528	4.15894	0.000224506	0.00557702
257496	Actinobacteria	Actinomycetia	Micrococcales	Curtobacterium	unclassified	2.36704	-0.24604	0.000231664	0.00572454
2585118	Bacteroidetes	Bacteroidia	Bacteroidales	Alistipes	Alistipes communis	5.30462	9.40738	0.00023462	0.00576722
186817	Firmicutes	Bacilli	Bacillales	unclassified	unclassified	1.106	3.57286	0.000248669	0.00608073
1507512	Firmicutes	Clostridia	Eubacteriales	Romboutsia	Romboutsia hominis	-1.91768	2.72741	0.000256914	0.00624981
2929491	Firmicutes	Clostridia	Eubacteriales	Faecalibacterium	Faecalibacterium sp. HTFF	2.81275	3.54118	0.000266735	0.0064544
1408186	Firmicutes	Bacilli	Lactobacillales	Lactobacillus	Lactobacillus johnsonii	1.82916	4.20893	0.000269302	0.0064544
2682776	Actinobacteria	Coriobacteriia	Eggerthellales	unclassified	Eggerthellaceae bacterium zg-886	1.38285	1.88949	0.000269449	0.0064544
166486	Firmicutes	Clostridia	Eubacteriales	Roseburia	Roseburia intestinalis	1.59125	6.28756	0.000271845	0.00647875
1760811	Bacteroidetes	Bacteroidia	Bacteroidales	Acetobacteroides	uncultured Acetobacteroides sp.	2.12704	0.12049	0.000289274	0.0068593
47770	Firmicutes	Bacilli	Lactobacillales	Lactobacillus	Lactobacillus crispatus	1.98187	4.76097	0.000329603	0.0077763
1117941	Firmicutes	Bacilli	Lactobacillales	Lactococcus	Lactococcus lactis	-2.24331	-0.0952568	0.00034433	0.00808314
154046	Firmicutes	Clostridia	Eubacteriales	Hungatella	Hungatella hathewayi	1.38175	6.59188	0.000351958	0.0082211
699246	Firmicutes	Clostridia	Eubacteriales	Mageeibacillus	Mageeibacillus indolicus	1.97917	0.662476	0.000367229	0.00853535
186822	Firmicutes	Bacilli	Bacillales	unclassified	unclassified	1.66263	1.52643	0.000373517	0.00863874
499174	Firmicutes	Clostridia	Eubacteriales	Clostridioides	Clostridioides difficile	1.95513	0.819547	0.000382988	0.00881437
174708	Firmicutes	Erysipelotrichia	Erysipelotrichales	Allobaculum	unclassified					-4.43626	5.9516	2.84835e-16	1.3373e-12
35760	Actinobacteria	Actinomycetia	Bifidobacteriales	Bifidobacterium	Bifidobacterium choerinum					-5.86179	3.78349	6.27128e-16	1.47218e-12
28025	Actinobacteria	Actinomycetia	Bifidobacteriales	Bifidobacterium	Bifidobacterium animalis					-6.78989	6.27191	5.72777e-15	8.96396e-12
1385	Firmicutes	Bacilli	Bacillales	unclassified	unclassified					-2.4757	6.41524	4.24243e-14	4.97956e-11
1408186	Firmicutes	Bacilli	Lactobacillales	Lactobacillus	Lactobacillus johnsonii					-4.39904	4.20893	6.10242e-14	5.73018e-11
1155388	Firmicutes	Clostridia	Eubacteriales	Clostridium	Clostridium sp. C1					3.73321	1.9951	3.81685e-13	2.98668e-10
2944914	Firmicutes	Erysipelotrichia	Erysipelotrichales	unclassified	Erysipelotrichaceae bacterium LH1062					3.55853	2.26946	2.3766e-12	1.39728e-09
1578	Firmicutes	Bacilli	Lactobacillales	Lactobacillus	unclassified					-4.84193	12.7277	2.38088e-12	1.39728e-09
257314	Firmicutes	Bacilli	Lactobacillales	Lactobacillus	Lactobacillus johnsonii					-4.06857	3.55339	2.80526e-12	1.46341e-09
33959	Firmicutes	Bacilli	Lactobacillales	Lactobacillus	Lactobacillus johnsonii					-4.88424	15.9913	5.80919e-12	2.72742e-09
31953	Actinobacteria	Actinomycetia	Bifidobacteriales	unclassified	unclassified					-5.7038	5.41602	9.55005e-12	4.07613e-09
47770	Firmicutes	Bacilli	Lactobacillales	Lactobacillus	Lactobacillus crispatus					-4.05963	4.76097	2.34157e-11	9.16138e-09
1678	Actinobacteria	Actinomycetia	Bifidobacteriales	Bifidobacterium	unclassified					-6.03213	10.4273	3.16501e-11	1.14305e-08
74201	Verrucomicrobia	unclassified	unclassified	unclassified	unclassified					2.4773	4.73266	6.19354e-11	2.03428e-08
1410605	Actinobacteria	Actinomycetia	Bifidobacteriales	Bifidobacterium	Bifidobacterium pseudolongum					-6.65933	8.17438	6.4993e-11	2.03428e-08
526525	Firmicutes	Erysipelotrichia	Erysipelotrichales	unclassified	unclassified					-2.25351	10.1763	2.24042e-10	6.57423e-08
31954	Actinobacteria	Actinomycetia	Bifidobacteriales	Bifidobacterium	Bifidobacterium pseudolongum					-6.76492	8.00584	3.21145e-10	8.86927e-08
239935	Verrucomicrobia	Verrucomicrobiae	Verrucomicrobiales	Akkermansia	Akkermansia muciniphila					2.44733	18.0608	1.36112e-09	3.55026e-07
239934	Verrucomicrobia	Verrucomicrobiae	Verrucomicrobiales	Akkermansia	unclassified					2.38332	11.9151	2.23738e-09	5.29789e-07
48461	Verrucomicrobia	Verrucomicrobiae	Verrucomicrobiales	unclassified	unclassified					2.47966	5.62889	2.25682e-09	5.29789e-07
1447715	Actinobacteria	Actinomycetia	Bifidobacteriales	Bifidobacterium	Bifidobacterium pseudolongum					-6.551	10.2046	5.24999e-09	1.17375e-06
909954	Firmicutes	Bacilli	Lactobacillales	Lactobacillus	Lactobacillus johnsonii					-3.7011	3.06974	6.56106e-09	1.40019e-06
1690	Actinobacteria	Actinomycetia	Bifidobacteriales	Bifidobacterium	Bifidobacterium pseudolongum					-6.59006	10.2714	1.16777e-08	2.38378e-06
1694	Actinobacteria	Actinomycetia	Bifidobacteriales	Bifidobacterium	Bifidobacterium pseudolongum					-6.54601	15.0519	2.07991e-08	4.06882e-06
633699	Firmicutes	Bacilli	Lactobacillales	Lactobacillus	Lactobacillus johnsonii					-3.49443	2.53389	2.76815e-08	5.19859e-06
1982626	Firmicutes	Erysipelotrichia	Erysipelotrichales	Faecalibacillus	Faecalibacillus intestinalis					2.34706	1.52136	3.13913e-08	5.66854e-06
1652028	Actinobacteria	Actinomycetia	Micrococcales	Brachybacterium	Brachybacterium huguangmaarense					-3.3633	1.65596	5.89021e-08	1.02424e-05
1389713	Actinobacteria	Actinomycetia	Corynebacteriales	Mycobacterium	Mycobacterium paragordonae					5.15091	2.26336	6.97305e-08	1.16923e-05
1502	Firmicutes	Clostridia	Eubacteriales	Clostridium	Clostridium perfringens					3.85279	4.20157	1.57489e-07	2.5497e-05
2507160	Firmicutes	Clostridia	Eubacteriales	Aminipila	Aminipila luticellarii					-6.67393	5.25445	2.4856e-07	3.88997e-05
33958	Firmicutes	Bacilli	Lactobacillales	unclassified	unclassified					-2.30987	8.1315	2.58511e-07	3.91519e-05
39488	Firmicutes	Clostridia	Eubacteriales	Anaerobutyricum	Anaerobutyricum hallii					2.69055	4.79297	3.19096e-07	4.68174e-05
1596	Firmicutes	Bacilli	Lactobacillales	Lactobacillus	Lactobacillus gasseri					-3.13048	1.86766	4.38881e-07	6.24408e-05
2724150	Firmicutes	Clostridia	Eubacteriales	Romboutsia	Romboutsia sp. CE17					3.43403	4.65687	1.07731e-06	0.000148763
2735723	Firmicutes	Erysipelotrichia	Erysipelotrichales	Turicibacter	Turicibacter bilis					2.2775	5.81881	1.7255e-06	0.000231463
2626894	Firmicutes	Clostridia	Eubacteriales	Romboutsia	unclassified					2.52609	2.86657	1.77668e-06	0.000231709
2810280	Firmicutes	Erysipelotrichia	Erysipelotrichales	unclassified	unclassified					2.12044	6.92154	2.12661e-06	0.000269849
237	Bacteroidetes	Flavobacteriia	Flavobacteriales	Flavobacterium	unclassified					-2.35568	0.788708	2.33172e-06	0.00028809
1490	Firmicutes	Clostridia	Eubacteriales	Paraclostridium	Paraclostridium bifermentans					2.07337	1.30376	5.7885e-06	0.000696846
1263	Firmicutes	Clostridia	Eubacteriales	Ruminococcus	unclassified					2.26663	2.22796	6.43625e-06	0.000755455
2564099	Firmicutes	Clostridia	Eubacteriales	Ruminococcus	Ruminococcus bovis					2.42468	1.23115	1.5762e-05	0.00180494
128827	Firmicutes	Erysipelotrichia	Erysipelotrichales	unclassified	unclassified					-1.49515	9.5764	1.82201e-05	0.00203674
73918	Firmicutes	Clostridia	Eubacteriales	Thermaerobacter	unclassified					1.87603	2.30521	2.18695e-05	0.00238784
2834459	Firmicutes	Erysipelotrichia	Erysipelotrichales	Allobaculum	Allobaculum mucolyticum					-2.44664	0.0234254	2.58539e-05	0.00275873
626937	Firmicutes	Clostridia	Eubacteriales	Christensenella	Christensenella minuta					2.25966	0.287827	3.58586e-05	0.00374125
33010	Actinobacteria	Actinomycetia	Propionibacteriales	Cutibacterium	Cutibacterium avidum					-2.83973	1.08675	3.9632e-05	0.00404505
1817	Actinobacteria	Actinomycetia	Corynebacteriales	Nocardia	unclassified					3.00178	0.208017	4.74748e-05	0.00474243
649757	Firmicutes	Clostridia	Eubacteriales	Anaerostipes	Anaerostipes hadrus					-2.5474	-0.218776	8.55709e-05	0.0083699
1385	Firmicutes	Bacilli	Bacillales	unclassified	unclassified									-2.84745	6.41524	7.06356e-16	3.31634e-12
818	Bacteroidetes	Bacteroidia	Bacteroidales	Bacteroides	Bacteroides thetaiotaomicron									-15.4274	16.4422	1.53961e-15	3.61424e-12
35760	Actinobacteria	Actinomycetia	Bifidobacteriales	Bifidobacterium	Bifidobacterium choerinum									-6.12633	3.78349	1.17126e-14	1.83302e-11
28025	Actinobacteria	Actinomycetia	Bifidobacteriales	Bifidobacterium	Bifidobacterium animalis									-7.05546	6.27191	1.03156e-13	1.21079e-10
1314	Firmicutes	Bacilli	Lactobacillales	Streptococcus	Streptococcus pyogenes									-3.81531	2.98707	1.64699e-13	1.54652e-10
174708	Firmicutes	Erysipelotrichia	Erysipelotrichales	Allobaculum	unclassified									-4.04329	5.9516	1.09509e-12	8.5691e-10
28216	Proteobacteria	Betaproteobacteria	unclassified	unclassified	unclassified									-6.25391	4.29767	2.57155e-12	1.72477e-09
816	Bacteroidetes	Bacteroidia	Bacteroidales	Bacteroides	unclassified									-8.26777	13.4057	7.93208e-12	4.65514e-09
1796652	Proteobacteria	Betaproteobacteria	Burkholderiales	Turicimonas	Turicimonas muris									-8.39746	3.96866	1.90438e-11	9.9345e-09
674529	Bacteroidetes	Bacteroidia	Bacteroidales	Bacteroides	Bacteroides faecis									-12.0364	8.99049	3.09175e-11	1.45158e-08
28118	Bacteroidetes	Bacteroidia	Bacteroidales	Odoribacter	Odoribacter splanchnicus									-8.82015	6.53937	7.54869e-11	3.22192e-08
995019	Proteobacteria	Betaproteobacteria	Burkholderiales	unclassified	unclassified									-7.04047	2.6866	1.37635e-10	5.38496e-08
1678	Actinobacteria	Actinomycetia	Bifidobacteriales	Bifidobacterium	unclassified									-6.08741	10.4273	4.94761e-10	1.73612e-07
28116	Bacteroidetes	Bacteroidia	Bacteroidales	Bacteroides	Bacteroides ovatus									-7.39463	7.94128	5.39557e-10	1.73612e-07
815	Bacteroidetes	Bacteroidia	Bacteroidales	unclassified	unclassified									-6.42576	10.9832	5.54671e-10	1.73612e-07
31953	Actinobacteria	Actinomycetia	Bifidobacteriales	unclassified	unclassified									-5.4314	5.41602	8.17926e-10	2.4001e-07
47678	Bacteroidetes	Bacteroidia	Bacteroidales	Bacteroides	Bacteroides caccae									-6.50864	2.36962	2.45673e-09	6.78491e-07
2792859	Bacteroidetes	Bacteroidia	Bacteroidales	Bacteroides	Bacteroides humanifaecis									-11.2784	7.01692	2.72933e-09	7.11899e-07
80840	Proteobacteria	Betaproteobacteria	Burkholderiales	unclassified	unclassified									-4.52743	3.25617	3.10498e-09	7.67257e-07
1410605	Actinobacteria	Actinomycetia	Bifidobacteriales	Bifidobacterium	Bifidobacterium pseudolongum									-6.31455	8.17438	4.63323e-09	1.08765e-06
762982	Bacteroidetes	Bacteroidia	Bacteroidales	Paraprevotella	Paraprevotella xylaniphila									-6.34114	2.27755	5.78035e-09	1.29232e-06
239935	Verrucomicrobia	Verrucomicrobiae	Verrucomicrobiales	Akkermansia	Akkermansia muciniphila									2.37141	18.0608	7.27286e-09	1.55209e-06
74201	Verrucomicrobia	unclassified	unclassified	unclassified	unclassified									2.20488	4.73266	8.42654e-09	1.65472e-06
2763022	Bacteroidetes	Bacteroidia	Bacteroidales	Bacteroides	Bacteroides sp. M10									-6.01611	1.97074	8.45866e-09	1.65472e-06
239934	Verrucomicrobia	Verrucomicrobiae	Verrucomicrobiales	Akkermansia	unclassified									2.32403	11.9151	9.57645e-09	1.79846e-06
2650158	Bacteroidetes	Bacteroidia	Bacteroidales	Bacteroides	Bacteroides luhongzhouii									-5.2883	1.64881	1.02793e-08	1.85621e-06
201174	Actinobacteria	unclassified	unclassified	unclassified	unclassified									-1.53892	7.70476	1.10798e-08	1.92665e-06
246787	Bacteroidetes	Bacteroidia	Bacteroidales	Bacteroides	Bacteroides cellulosilyticus									-5.68432	2.01736	1.6802e-08	2.81734e-06
186817	Firmicutes	Bacilli	Bacillales	unclassified	unclassified									-1.92849	3.57286	2.02824e-08	3.28366e-06
357276	Bacteroidetes	Bacteroidia	Bacteroidales	Phocaeicola	Phocaeicola dorei									-5.56846	3.31755	2.38501e-08	3.73254e-06
1774	Actinobacteria	Actinomycetia	Corynebacteriales	Mycobacteroides	Mycobacteroides chelonae									6.08267	1.87043	2.95929e-08	4.48189e-06
2646097	Bacteroidetes	Bacteroidia	Bacteroidales	Bacteroides	unclassified									-4.58791	0.803342	4.18981e-08	5.97543e-06
1224	Proteobacteria	unclassified	unclassified	unclassified	unclassified									-1.52733	7.9452	4.19998e-08	5.97543e-06
31954	Actinobacteria	Actinomycetia	Bifidobacteriales	Bifidobacterium	Bifidobacterium pseudolongum									-6.15451	8.00584	4.53728e-08	6.18648e-06
84998	Actinobacteria	Coriobacteriia	unclassified	unclassified	unclassified									-1.6772	6.69614	4.61186e-08	6.18648e-06
1652028	Actinobacteria	Actinomycetia	Micrococcales	Brachybacterium	Brachybacterium huguangmaarense									-3.68732	1.65596	6.56059e-08	8.5561e-06
2650157	Bacteroidetes	Bacteroidia	Bacteroidales	Bacteroides	Bacteroides zhangwenhongii									-4.56242	2.21306	7.63904e-08	9.69333e-06
48461	Verrucomicrobia	Verrucomicrobiae	Verrucomicrobiales	unclassified	unclassified									2.22499	5.62889	1.04691e-07	1.29349e-05
88431	Firmicutes	Clostridia	Eubacteriales	Dorea	Dorea longicatena									-2.63666	4.56297	1.40111e-07	1.68672e-05
693979	Bacteroidetes	Bacteroidia	Bacteroidales	Bacteroides	Bacteroides helcogenes									-4.64082	0.974336	1.46653e-07	1.72134e-05
1447715	Actinobacteria	Actinomycetia	Bifidobacteriales	Bifidobacterium	Bifidobacterium pseudolongum									-6.22639	10.2046	1.66551e-07	1.90721e-05
1690	Actinobacteria	Actinomycetia	Bifidobacteriales	Bifidobacterium	Bifidobacterium pseudolongum									-6.38737	10.2714	2.16096e-07	2.37865e-05
820	Bacteroidetes	Bacteroidia	Bacteroidales	Bacteroides	Bacteroides uniformis									-5.96429	3.5617	2.17853e-07	2.37865e-05
1694	Actinobacteria	Actinomycetia	Bifidobacteriales	Bifidobacterium	Bifidobacterium pseudolongum									-6.28705	15.0519	4.20026e-07	4.48187e-05
449673	Bacteroidetes	Bacteroidia	Bacteroidales	Bacteroides	Bacteroides stercoris									-3.99693	0.769881	9.33656e-07	9.74114e-05
387090	Bacteroidetes	Bacteroidia	Bacteroidales	Phocaeicola	Phocaeicola coprophilus									-3.85763	0.380734	1.09504e-06	0.000111765
371601	Bacteroidetes	Bacteroidia	Bacteroidales	Bacteroides	Bacteroides xylanisolvens									-6.55546	5.80993	1.30665e-06	0.000130526
1643826	Actinobacteria	Coriobacteriia	Eggerthellales	unclassified	unclassified									-1.38585	9.18236	1.70468e-06	0.000166739
2929493	Firmicutes	Clostridia	Eubacteriales	Faecalibacterium	Faecalibacterium sp. I3389									-2.366	2.37878	1.90243e-06	0.000182284
1485	Firmicutes	Clostridia	Eubacteriales	Clostridium	unclassified									-3.12719	7.73244	2.23991e-06	0.000210328
2929491	Firmicutes	Clostridia	Eubacteriales	Faecalibacterium	Faecalibacterium sp. HTFF									3.84822	3.54118	2.44545e-06	0.000225125
2929495	Firmicutes	Clostridia	Eubacteriales	Faecalibacterium	Faecalibacterium sp. I4384									3.0545	0.968003	4.74745e-06	0.00042864
1853231	Bacteroidetes	Bacteroidia	Bacteroidales	unclassified	unclassified									-3.22738	0.0102323	4.87917e-06	0.000432221
1155388	Firmicutes	Clostridia	Eubacteriales	Clostridium	Clostridium sp. C1									2.37365	1.9951	6.10613e-06	0.000530894
2929494	Firmicutes	Clostridia	Eubacteriales	Faecalibacterium	Faecalibacterium sp. I4179									-2.47769	0.298238	7.79044e-06	0.00066502
2649562	Bacteroidetes	Bacteroidia	Bacteroidales	Duncaniella	unclassified									1.32299	14.2889	9.22577e-06	0.000773482
1760	Actinobacteria	Actinomycetia	unclassified	unclassified	unclassified									-1.75077	7.84157	1.38435e-05	0.00114027
182773	Firmicutes	Clostridia	Eubacteriales	Clostridium	Clostridium isatidis									-3.70647	1.88475	1.51104e-05	0.00122316
2576606	Bacteroidetes	Bacteroidia	Bacteroidales	Duncaniella	Duncaniella sp. B8									2.72804	9.3697	1.67154e-05	0.00133015
84112	Actinobacteria	Coriobacteriia	Eggerthellales	Eggerthella	Eggerthella lenta									-1.37535	4.13845	2.19908e-05	0.00172078
2763670	Firmicutes	Clostridia	Eubacteriales	Wujia	Wujia chipingensis									4.34395	2.29971	3.32704e-05	0.00256073
31979	Firmicutes	Clostridia	Eubacteriales	unclassified	unclassified									-2.28546	6.4653	3.76069e-05	0.00284781
1351	Firmicutes	Bacilli	Lactobacillales	Enterococcus	Enterococcus faecalis									-1.46492	8.73797	3.86178e-05	0.00287795
565647	Firmicutes	Bacilli	Lactobacillales	Enterococcus	Enterococcus faecalis									-2.53165	0.81182	4.05793e-05	0.00297687
2690837	Actinobacteria	Coriobacteriia	Eggerthellales	Eggerthella	Eggerthella guodeyinii									-1.81248	1.76237	4.23692e-05	0.00306036
171549	Bacteroidetes	Bacteroidia	Bacteroidales	unclassified	unclassified									-2.00548	13.2844	5.1565e-05	0.00366815
1350	Firmicutes	Bacilli	Lactobacillales	Enterococcus	unclassified									-2.38961	7.20714	6.74069e-05	0.00472352
2646395	Firmicutes	Clostridia	Eubacteriales	Faecalibacterium	unclassified									1.96628	3.46195	7.34828e-05	0.00506219
186822	Firmicutes	Bacilli	Bacillales	unclassified	unclassified									1.89476	1.52643	7.43964e-05	0.00506219
2779518	Firmicutes	Clostridia	Eubacteriales	Blautia	Blautia liquoris									2.51472	2.26036	0.000100059	0.00671107
1870985	Actinobacteria	Coriobacteriia	Eggerthellales	Arabiibacter	Arabiibacter massiliensis									-1.59692	2.40406	0.000105696	0.00698935
33010	Actinobacteria	Actinomycetia	Propionibacteriales	Cutibacterium	Cutibacterium avidum									-2.83672	1.08675	0.000109842	0.00716262
2564099	Firmicutes	Clostridia	Eubacteriales	Ruminococcus	Ruminococcus bovis									2.21201	1.23115	0.000140472	0.00903448
40216	Proteobacteria	Gammaproteobacteria	Moraxellales	Acinetobacter	Acinetobacter radioresistens									-4.01157	1.29782	0.000147858	0.00938097
1314	Firmicutes	Bacilli	Lactobacillales	Streptococcus	Streptococcus pyogenes													-5.82487	2.98707	9.14003e-19	4.29125e-15
2649562	Bacteroidetes	Bacteroidia	Bacteroidales	Duncaniella	unclassified													2.62826	14.2889	1.66867e-16	3.9172e-13
186804	Firmicutes	Clostridia	Eubacteriales	unclassified	unclassified													-8.7482	7.78043	6.0938e-16	9.53679e-13
1115758	Firmicutes	Clostridia	Eubacteriales	Romboutsia	Romboutsia ilealis													-11.7871	13.5749	1.17636e-15	1.38075e-12
1501226	Firmicutes	Clostridia	Eubacteriales	Romboutsia	unclassified													-10.3362	9.35254	2.38051e-15	2.2353e-12
201174	Actinobacteria	unclassified	unclassified	unclassified	unclassified													-2.33629	7.70476	4.36418e-15	3.41497e-12
2708053	Firmicutes	Clostridia	Eubacteriales	Romboutsia	Romboutsia sp. 13368													-7.4359	5.39749	1.11546e-14	7.48153e-12
84998	Actinobacteria	Coriobacteriia	unclassified	unclassified	unclassified													-2.56982	6.69614	5.92319e-14	3.47617e-11
1643826	Actinobacteria	Coriobacteriia	Eggerthellales	unclassified	unclassified													-2.34805	9.18236	2.28958e-13	1.1944e-10
818	Bacteroidetes	Bacteroidia	Bacteroidales	Bacteroides	Bacteroides thetaiotaomicron													-15.5754	16.4422	2.67859e-13	1.2576e-10
1624	Firmicutes	Bacilli	Lactobacillales	Ligilactobacillus	Ligilactobacillus salivarius													-5.23876	3.31012	4.02976e-13	1.71998e-10
2005473	Bacteroidetes	Bacteroidia	Bacteroidales	unclassified	unclassified													2.21688	13.618	1.11859e-12	4.37648e-10
291645	Bacteroidetes	Bacteroidia	Bacteroidales	Bacteroides	Bacteroides nordii													3.04454	11.3308	5.06398e-12	1.80659e-09
1796646	Bacteroidetes	Bacteroidia	Bacteroidales	Muribaculum	Muribaculum intestinale													2.25853	12.4086	5.38707e-12	1.80659e-09
171552	Bacteroidetes	Bacteroidia	Bacteroidales	unclassified	unclassified													2.45909	5.03102	2.04603e-11	6.40407e-09
1918540	Bacteroidetes	Bacteroidia	Bacteroidales	Muribaculum	unclassified													2.02792	8.91634	4.28325e-11	1.25687e-08
2518495	Bacteroidetes	Bacteroidia	Bacteroidales	Duncaniella	unclassified													2.33267	11.5883	5.47957e-11	1.51333e-08
1507512	Firmicutes	Clostridia	Eubacteriales	Romboutsia	Romboutsia hominis													-4.88848	2.72741	7.19138e-11	1.87575e-08
1796613	Bacteroidetes	Bacteroidia	Bacteroidales	Bacteroides	Bacteroides caecimuris													2.83468	11.7555	9.58258e-11	2.36791e-08
28216	Proteobacteria	Betaproteobacteria	unclassified	unclassified	unclassified													-6.17834	4.29767	1.87071e-10	4.3915e-08
2715212	Bacteroidetes	Bacteroidia	Bacteroidales	Bacteroides	Bacteroides sp. CBA7301													2.74401	6.05946	2.04758e-10	4.5778e-08
84112	Actinobacteria	Coriobacteriia	Eggerthellales	Eggerthella	Eggerthella lenta													-2.32345	4.13845	2.18783e-10	4.66903e-08
84111	Actinobacteria	Coriobacteriia	Eggerthellales	Eggerthella	unclassified													-2.48111	3.60446	3.75205e-10	7.65907e-08
375288	Bacteroidetes	Bacteroidia	Bacteroidales	Parabacteroides	unclassified													1.87718	5.64566	6.96035e-10	1.36162e-07
2518971	Bacteroidetes	Bacteroidia	Bacteroidales	Duncaniella	Duncaniella dubosii													2.08779	12.6757	7.39649e-10	1.38906e-07
1796652	Proteobacteria	Betaproteobacteria	Burkholderiales	Turicimonas	Turicimonas muris													-8.39616	3.96866	8.63805e-10	1.55983e-07
2576606	Bacteroidetes	Bacteroidia	Bacteroidales	Duncaniella	Duncaniella sp. B8													4.20459	9.3697	9.00966e-10	1.56668e-07
1351	Firmicutes	Bacilli	Lactobacillales	Enterococcus	Enterococcus faecalis													-2.38841	8.73797	1.30857e-09	2.1942e-07
80867	Proteobacteria	Betaproteobacteria	Burkholderiales	Acidovorax	Acidovorax avenae													2.60162	5.31639	1.81248e-09	2.93435e-07
537007	Firmicutes	Clostridia	Eubacteriales	Blautia	Blautia hansenii													-3.16165	5.74282	3.08328e-09	4.82534e-07
995019	Proteobacteria	Betaproteobacteria	Burkholderiales	unclassified	unclassified													-7.03916	2.6866	4.27367e-09	6.47254e-07
674529	Bacteroidetes	Bacteroidia	Bacteroidales	Bacteroides	Bacteroides faecis													-11.2499	8.99049	5.86387e-09	8.6034e-07
410072	Firmicutes	Clostridia	Eubacteriales	Coprococcus	Coprococcus comes													-2.98143	4.30786	9.2263e-09	1.31265e-06
2039240	Firmicutes	Clostridia	Eubacteriales	Anaerotignum	unclassified													-4.62628	1.80412	1.47325e-08	2.03438e-06
411483	Firmicutes	Clostridia	Eubacteriales	Faecalibacterium	Faecalibacterium duncaniae													-2.32261	6.85513	1.54164e-08	2.068e-06
80840	Proteobacteria	Betaproteobacteria	Burkholderiales	unclassified	unclassified													-4.74512	3.25617	1.62787e-08	2.12301e-06
39496	Firmicutes	Clostridia	Eubacteriales	Eubacterium	Eubacterium ventriosum													-2.32353	5.59788	1.90111e-08	2.41236e-06
88431	Firmicutes	Clostridia	Eubacteriales	Dorea	Dorea longicatena													-3.09618	4.56297	2.02926e-08	2.48733e-06
2724150	Firmicutes	Clostridia	Eubacteriales	Romboutsia	Romboutsia sp. CE17													-5.25777	4.65687	2.06615e-08	2.48733e-06
2626894	Firmicutes	Clostridia	Eubacteriales	Romboutsia	unclassified													-4.24186	2.86657	2.17062e-08	2.54776e-06
338188	Bacteroidetes	Bacteroidia	Bacteroidales	Bacteroides	Bacteroides finegoldii													2.82697	4.80401	4.44686e-08	5.0922e-06
28118	Bacteroidetes	Bacteroidia	Bacteroidales	Odoribacter	Odoribacter splanchnicus													-7.66291	6.53937	5.30377e-08	5.92886e-06
213849	Proteobacteria	Epsilonproteobacteria	Campylobacterales	unclassified	unclassified													-2.87466	2.10169	6.10933e-08	6.63523e-06
2792859	Bacteroidetes	Bacteroidia	Bacteroidales	Bacteroides	Bacteroides humanifaecis													-11.2771	7.01692	6.21832e-08	6.63523e-06
1385	Firmicutes	Bacilli	Bacillales	unclassified	unclassified													-1.94781	6.41524	7.97934e-08	8.32511e-06
47678	Bacteroidetes	Bacteroidia	Bacteroidales	Bacteroides	Bacteroides caccae													-6.27096	2.36962	8.96017e-08	9.14521e-06
762982	Bacteroidetes	Bacteroidia	Bacteroidales	Paraprevotella	Paraprevotella xylaniphila													-6.33984	2.27755	9.7938e-08	9.78338e-06
816	Bacteroidetes	Bacteroidia	Bacteroidales	Bacteroides	unclassified													-6.48499	13.4057	1.1277e-07	1.10303e-05
2763022	Bacteroidetes	Bacteroidia	Bacteroidales	Bacteroides	Bacteroides sp. M10													-6.01481	1.97074	1.32279e-07	1.26745e-05
375175	Firmicutes	Bacilli	Lactobacillales	Loigolactobacillus	Loigolactobacillus backii													-1.92297	3.46705	1.5132e-07	1.4209e-05
239935	Verrucomicrobia	Verrucomicrobiae	Verrucomicrobiales	Akkermansia	Akkermansia muciniphila													2.18086	18.0608	1.77133e-07	1.63067e-05
1485	Firmicutes	Clostridia	Eubacteriales	Clostridium	unclassified													-3.83831	7.73244	2.10545e-07	1.90097e-05
2929493	Firmicutes	Clostridia	Eubacteriales	Faecalibacterium	Faecalibacterium sp. I3389													-2.86734	2.37878	2.17345e-07	1.92535e-05
239934	Verrucomicrobia	Verrucomicrobiae	Verrucomicrobiales	Akkermansia	unclassified													2.12203	11.9151	2.71571e-07	2.36116e-05
74201	Verrucomicrobia	unclassified	unclassified	unclassified	unclassified													2.00594	4.73266	3.0217e-07	2.57943e-05
1224	Proteobacteria	unclassified	unclassified	unclassified	unclassified													-1.51696	7.9452	3.20569e-07	2.68763e-05
2133944	Bacteroidetes	Bacteroidia	Bacteroidales	Pseudoprevotella	Pseudoprevotella muciniphila													2.37273	3.46687	4.27347e-07	3.51999e-05
1104322	Firmicutes	Bacilli	Lactobacillales	Lactococcus	Lactococcus cremoris													-1.69962	3.31951	4.40238e-07	3.56365e-05
2646097	Bacteroidetes	Bacteroidia	Bacteroidales	Bacteroides	unclassified													-4.58661	0.803342	4.50806e-07	3.58735e-05
1590	Firmicutes	Bacilli	Lactobacillales	Lactiplantibacillus	Lactiplantibacillus plantarum													-1.88214	4.58863	4.82405e-07	3.77482e-05
1449093	Firmicutes	Bacilli	Lactobacillales	Lactococcus	Lactococcus cremoris													-1.74359	6.72239	7.24057e-07	5.57286e-05
371601	Bacteroidetes	Bacteroidia	Bacteroidales	Bacteroides	Bacteroides xylanisolvens													-7.74822	5.80993	7.72145e-07	5.84713e-05
2005519	Bacteroidetes	Bacteroidia	Bacteroidales	unclassified	unclassified													2.29667	1.906	7.87466e-07	5.86849e-05
44688	Firmicutes	Bacilli	Lactobacillales	Lactococcus	Lactococcus lactis													-1.73639	6.3489	8.03462e-07	5.89415e-05
1352	Firmicutes	Bacilli	Lactobacillales	Enterococcus	Enterococcus faecium													-1.72479	7.79218	8.57769e-07	6.19573e-05
33038	Firmicutes	Clostridia	Eubacteriales	Mediterraneibacter	[Ruminococcus] gnavus													-2.51049	6.28267	1.08251e-06	7.70061e-05
246787	Bacteroidetes	Bacteroidia	Bacteroidales	Bacteroides	Bacteroides cellulosilyticus													-5.14009	2.01736	1.18932e-06	8.33411e-05
2735723	Firmicutes	Erysipelotrichia	Erysipelotrichales	Turicibacter	Turicibacter bilis													-3.43739	5.81881	1.33972e-06	9.22386e-05
1311	Firmicutes	Bacilli	Lactobacillales	Streptococcus	Streptococcus agalactiae													-1.68727	4.75403	1.35558e-06	9.22386e-05
2650158	Bacteroidetes	Bacteroidia	Bacteroidales	Bacteroides	Bacteroides luhongzhouii													-4.61346	1.64881	1.42864e-06	9.58207e-05
48461	Verrucomicrobia	Verrucomicrobiae	Verrucomicrobiales	unclassified	unclassified													2.05688	5.62889	1.49028e-06	9.85475e-05
1366	Firmicutes	Bacilli	Lactobacillales	Lactococcus	Lactococcus raffinolactis													-1.83243	3.39477	1.54106e-06	0.000100208
186817	Firmicutes	Bacilli	Bacillales	unclassified	unclassified													-1.73659	3.57286	1.55808e-06	0.000100208
49546	Bacteroidetes	Flavobacteriia	Flavobacteriales	unclassified	unclassified													2.39245	1.55065	1.61597e-06	0.000102527
35760	Actinobacteria	Actinomycetia	Bifidobacteriales	Bifidobacterium	Bifidobacterium choerinum													-3.40001	3.78349	1.64136e-06	0.000102749
1870985	Actinobacteria	Coriobacteriia	Eggerthellales	Arabiibacter	Arabiibacter massiliensis													-2.26157	2.40406	1.81923e-06	0.000112386
1639	Firmicutes	Bacilli	Bacillales	Listeria	Listeria monocytogenes													-1.65848	2.43045	1.9808e-06	0.000120778
91061	Firmicutes	Bacilli	unclassified	unclassified	unclassified													-1.71697	10.2891	2.59676e-06	0.000156305
272622	Firmicutes	Bacilli	Lactobacillales	Lactococcus	Lactococcus cremoris													-1.61073	3.71991	2.77467e-06	0.0001649
815	Bacteroidetes	Bacteroidia	Bacteroidales	unclassified	unclassified													-4.89266	10.9832	3.19647e-06	0.000187593
2690837	Actinobacteria	Coriobacteriia	Eggerthellales	Eggerthella	Eggerthella guodeyinii													-2.3225	1.76237	3.34061e-06	0.000193457
1350	Firmicutes	Bacilli	Lactobacillales	Enterococcus	unclassified													-3.09512	7.20714	3.3788e-06	0.000193457
449673	Bacteroidetes	Bacteroidia	Bacteroidales	Bacteroides	Bacteroides stercoris													-4.1338	0.769881	3.81149e-06	0.000215602
74426	Actinobacteria	Coriobacteriia	Coriobacteriales	Collinsella	Collinsella aerofaciens													-2.45216	1.47827	4.1072e-06	0.000229563
889971	Firmicutes	Bacilli	Lactobacillales	Lactococcus	Lactococcus lactis													-1.63862	3.49251	4.7996e-06	0.000264331
562	Proteobacteria	Gammaproteobacteria	Enterobacterales	Escherichia	Escherichia coli													-1.69461	4.07205	4.84184e-06	0.000264331
693979	Bacteroidetes	Bacteroidia	Bacteroidales	Bacteroides	Bacteroides helcogenes													-4.20012	0.974336	5.54408e-06	0.000299189
820	Bacteroidetes	Bacteroidia	Bacteroidales	Bacteroides	Bacteroides uniformis													-5.55531	3.5617	6.07345e-06	0.000324032
387090	Bacteroidetes	Bacteroidia	Bacteroidales	Phocaeicola	Phocaeicola coprophilus													-3.85633	0.380734	6.89517e-06	0.00036374
1046624	Firmicutes	Bacilli	Lactobacillales	Lactococcus	Lactococcus lactis													-1.72001	8.09083	7.13736e-06	0.000372332
31979	Firmicutes	Clostridia	Eubacteriales	unclassified	unclassified													-2.72701	6.4653	7.31946e-06	0.000377636
684738	Firmicutes	Bacilli	Lactobacillales	Lactococcus	Lactococcus lactis													-1.65945	4.27004	8.59975e-06	0.000437197
841	Firmicutes	Clostridia	Eubacteriales	Roseburia	unclassified													-2.39365	5.66055	8.66012e-06	0.000437197
28116	Bacteroidetes	Bacteroidia	Bacteroidales	Bacteroides	Bacteroides ovatus													-5.22939	7.94128	8.82258e-06	0.00044066
1295826	Firmicutes	Bacilli	Lactobacillales	Lactococcus	Lactococcus cremoris													-1.62028	3.12074	1.02893e-05	0.000508507
81852	Firmicutes	Bacilli	Lactobacillales	unclassified	unclassified													-1.87426	2.63739	1.09481e-05	0.000535432
976	Bacteroidetes	unclassified	unclassified	unclassified	unclassified													1.36941	11.3247	1.14073e-05	0.000552135
357276	Bacteroidetes	Bacteroidia	Bacteroidales	Phocaeicola	Phocaeicola dorei													-4.42729	3.31755	1.39798e-05	0.000669749
2763056	Firmicutes	Clostridia	Eubacteriales	Oscillibacter	Oscillibacter sp. NSJ-62													-1.85226	6.75553	1.44819e-05	0.000686793
2929494	Firmicutes	Clostridia	Eubacteriales	Faecalibacterium	Faecalibacterium sp. I4179													-2.61904	0.298238	1.46644e-05	0.000688493
186826	Firmicutes	Bacilli	Lactobacillales	unclassified	unclassified													-1.71362	12.5537	1.51706e-05	0.000705206
1610	Firmicutes	Bacilli	Lactobacillales	Loigolactobacillus	Loigolactobacillus coryniformis													-1.65236	4.50403	1.54029e-05	0.00070596
1587	Firmicutes	Bacilli	Lactobacillales	Lactobacillus	Lactobacillus helveticus													-1.56834	2.91337	1.54875e-05	0.00070596
33042	Firmicutes	Clostridia	Eubacteriales	Coprococcus	unclassified													-1.87193	2.4337	1.84175e-05	0.000831444
1151742	Firmicutes	Bacilli	Lactobacillales	Lactococcus	Lactococcus taiwanensis													-1.70187	2.18773	1.94921e-05	0.000871575
2879149	Firmicutes	Bacilli	Lactobacillales	Lactococcus	Lactococcus sp. NH2-7C													-1.50173	4.53814	1.96897e-05	0.000872105
2082587	Actinobacteria	Coriobacteriia	Coriobacteriales	Parolsenella	unclassified													-2.40264	0.890575	2.24893e-05	0.000986796
2756	Firmicutes	Bacilli	Bacillales	Brochothrix	Brochothrix thermosphacta													-2.09969	0.425966	2.28003e-05	0.000990183
1853231	Bacteroidetes	Bacteroidia	Bacteroidales	unclassified	unclassified													-3.22608	0.0102323	2.29883e-05	0.000990183
1363	Firmicutes	Bacilli	Lactobacillales	Lactococcus	Lactococcus garvieae													-1.68355	8.74353	2.35017e-05	0.0010031
213118	Proteobacteria	Deltaproteobacteria	Desulfobacterales	unclassified	unclassified													-2.26273	1.45722	2.61644e-05	0.00110669
84999	Actinobacteria	Coriobacteriia	Coriobacteriales	unclassified	unclassified													-2.10141	2.52351	2.69125e-05	0.00112816
2094151	Bacteroidetes	Bacteroidia	Bacteroidales	Paramuribaculum	Paramuribaculum intestinale													1.66268	11.9474	3.01029e-05	0.00125074
1502	Firmicutes	Clostridia	Eubacteriales	Clostridium	Clostridium perfringens													-3.68895	4.20157	3.19556e-05	0.00131607
1613	Firmicutes	Bacilli	Lactobacillales	Limosilactobacillus	Limosilactobacillus fermentum													-1.6734	2.6233	3.60503e-05	0.00147179
292800	Firmicutes	Clostridia	Eubacteriales	Flavonifractor	Flavonifractor plautii													-1.75049	9.20527	4.1344e-05	0.00167336
543314	Firmicutes	Clostridia	Eubacteriales	unclassified	unclassified													-2.39107	2.44183	4.19603e-05	0.00168379
1599	Firmicutes	Bacilli	Lactobacillales	Latilactobacillus	Latilactobacillus sakei													-1.74616	2.6408	4.39638e-05	0.00174924
174708	Firmicutes	Erysipelotrichia	Erysipelotrichales	Allobaculum	unclassified													-2.29841	5.9516	4.55131e-05	0.00179567
544645	Bacteroidetes	Bacteroidia	Bacteroidales	Butyricimonas	Butyricimonas virosa													2.18042	0.637767	4.79567e-05	0.00187631
2682776	Actinobacteria	Coriobacteriia	Eggerthellales	unclassified	Eggerthellaceae bacterium zg-886													-2.16982	1.88949	5.82573e-05	0.00226048
303	Proteobacteria	Gammaproteobacteria	Pseudomonadales	Pseudomonas	Pseudomonas putida													3.12496	-0.102825	6.31843e-05	0.00243156
182773	Firmicutes	Clostridia	Eubacteriales	Clostridium	Clostridium isatidis													-3.70516	1.88475	6.64827e-05	0.00250395
645991	Firmicutes	Clostridia	Eubacteriales	Syntrophobotulus	Syntrophobotulus glycolicus													2.46299	3.49742	6.6663e-05	0.00250395
387661	Bacteroidetes	Bacteroidia	Bacteroidales	Parabacteroides	Parabacteroides johnsonii													1.62269	4.0072	6.66655e-05	0.00250395
2530390	Bacteroidetes	Bacteroidia	Bacteroidales	Muribaculum	Muribaculum gordoncarteri													1.5654	12.2165	6.82599e-05	0.00254349
194	Proteobacteria	Epsilonproteobacteria	Campylobacterales	Campylobacter	unclassified													-2.48372	0.384496	6.97631e-05	0.00256519
1197717	Synergistetes	Synergistia	Synergistales	Cloacibacillus	Cloacibacillus porcorum													-2.41109	1.95885	7.01653e-05	0.00256519
2650157	Bacteroidetes	Bacteroidia	Bacteroidales	Bacteroides	Bacteroides zhangwenhongii													-3.4069	2.21306	7.04814e-05	0.00256519
1503041	Actinobacteria	Actinomycetia	Actinomycetales	Arcanobacterium	Arcanobacterium pinnipediorum													2.47685	0.0947583	7.12274e-05	0.0025724
565647	Firmicutes	Bacilli	Lactobacillales	Enterococcus	Enterococcus faecalis													-2.65237	0.81182	7.45502e-05	0.00267186
169435	Firmicutes	Clostridia	Eubacteriales	Anaerotruncus	Anaerotruncus colihominis													-1.81972	5.76786	8.31586e-05	0.0029578
85023	Actinobacteria	Actinomycetia	Micrococcales	unclassified	unclassified													-2.51281	1.67953	9.25096e-05	0.00326566
1622	Firmicutes	Bacilli	Lactobacillales	Ligilactobacillus	Ligilactobacillus murinus													-3.0952	2.1256	0.000108163	0.00378974
1301	Firmicutes	Bacilli	Lactobacillales	Streptococcus	unclassified													-1.50233	6.27647	0.000147923	0.00514444
216572	Firmicutes	Clostridia	Eubacteriales	unclassified	unclassified													-1.62485	10.9757	0.000154411	0.00533058
1300	Firmicutes	Bacilli	Lactobacillales	unclassified	unclassified													-1.69241	10.6458	0.000164141	0.00562512
135858	Firmicutes	Erysipelotrichia	Erysipelotrichales	Catenibacterium	unclassified													-2.5066	-0.298023	0.000170959	0.00581631
1490	Firmicutes	Clostridia	Eubacteriales	Paraclostridium	Paraclostridium bifermentans													-2.57314	1.30376	0.000172744	0.00583478
657308	Actinobacteria	Coriobacteriia	Eggerthellales	Gordonibacter	Gordonibacter pamelaeae													-2.01335	1.92852	0.000191017	0.00640588
2093857	Firmicutes	Clostridia	Eubacteriales	Dysosmobacter	Dysosmobacter welbionis													-1.68744	7.56254	0.000230382	0.00767124
1843210	Firmicutes	Clostridia	Eubacteriales	Anaerocolumna	unclassified													-2.40291	1.3935	0.000262683	0.0086852
