# Supplementary material for: Dietary Fiber Lacks a Consistent Effect on Immune Checkpoint Blockade Efficacy Across Diverse Murine Tumor Models
Source: Cancer Res. 2025 Jun 20;85(17):3335–47. doi: 10.1158/0008-5472.CAN-24-4378 (PMC12402783; doi:10.1158/0008-5472.CAN-24-4378)
Supplement: Table S5 — Serum metabolite peak areas from the B16-OVA model [file can-24-4378_table_s5_suppst5.xlsx]

## Sheet: Table S5
Supplementary Table 5: Serum metabolomics data from B16-OVA tumor-bearing mice
				Chow + isotype control							Chow + anti-PD-1								LC_In0 + anti-PD-1								HC_In0 + anti-PD-1								HC_In1.9 + anti-PD-1							HC_In8 + anti-PD-1
compoundId	formula	blank1	blank2	2	4	6	7	9	12	14	22	23	24	26	27	28	29	30	32	33	37	40	41	43	44	45	46	49	50	52	55	56	57	60	61	63	65	71	72	73	75	78	79	80	83	86	88	89	90
(R)-(+)-2-Pyrrolidone-5-carboxylic acid	C5H7NO3	955.45	921.54	20826	25007.7	19154	15280.9	18615.8	22163.1	19634	21345.1	18612.8	29254.6	18044.7	17168	11759.1	20286.4	19636.9	22192.6	22216.7	13701.3	15697.6	15462.5	13237.2	19089.9	14296.5	36691.6	24503.9	20774	20834.7	29581.7	22731.2	13306	13811.8	24872.7	19806.8	24217	9692.9	15096.5	30772.5	12961.1	8744.1	19482.8	19455	19194.9	7964.15	16586.2	14092.9	6997.29
1-(4-Hydroxyphenyl)piperidin-2-one	C11H13NO2	2168.48	1026.34	95039	36342.9	77310	50488.9	28548	34751.8	152035	136166	80762.2	102828	169117	170379	83235	100689	94641.5	69389.6	55115.5	34386.9	114651	93400.3	106827	98308.9	122524	101112	93436.7	54428.3	77858	129543	120528	93848.9	108996	102560	151652	93340.2	83889.3	55218.8	84380.4	43754.7	36141.9	70710.6	75312.1	52638.4	46289.2	91028	79650.7	26745.5
1_6-anhydro-b-D-Glucose	C6H10O5	3419.55	3729.15	57969	48780.8	57591	48500	64269.7	37826	58071.7	83055.8	71006.5	69306.3	55100.7	60219.7	72132.4	65824.5	65515.1	7768.49	9964.5	7812.62	10670.9	10170.5	11515.1	6915.67	11858.8	11575	7068.41	10938	9658.41	7296.64	9315.15	13948.4	8787.35	6391.95	15724.6	7669.4	12442.9	15075.1	9019.53	6862.28	5365.74	9894.36	13923.1	12366.5	7833.23	10997.1	9885.93	10391.4
10-hydroxy-2E-decenoic acid	C10H18O3	95174.3	75531	481007	303428	374187	375793	176214	346862	445536	467143	295999	580277	510010	487272	286592	384008	371813	219242	282497	365874	454748	293411	306530	341167	412108	367967	396861	565291	932714	675322	445137	502515	465180	379870	435589	287730	225119	525196	518227	250577	249598	304187	180393	183854	130067	162691	149885	134273
11-deoxy-PGE1	C20H34O4	405.1	1197.45	22129.4	20847	24130.7	21004.8	17098.4	17314.6	46924.6	28734.8	25404.6	40629.8	19498.9	29501.6	27596.2	29683.6	23832.3	37194.1	36185.9	26275	22352	28803	41942.2	47595.3	40312.5	36517.8	30781.7	33474.3	26956.5	31378.1	36399.2	33891.5	49267.5	39301.4	36450.1	43561.5	31582.6	35381.7	18415.4	21228.8	13227.7	25200	43695.9	36765.8	27540.9	47229.2	41985.1	28815.9
13(S)-HpOTrE isomer	C18H30O4	31514.4	48712.7	183471	147202	135004	269640	171883	216269	492548	150721	319344	284356	541180	188308	172193	164069	182319	238292	220180	330401	282492	280163	180792	382203	299462	362681	234722	207961	223843	302848	382221	239015	338940	350373	316974	320786	256888	406129	448800	317774	219825	369086	190848	248009	345117	201100	186163	81846.3
1-hydroxy-2-acetamidofluorene isomer	C15H13NO2	0	0	344871	266145	309377	321854	248064	451770	356508	387247	400763	504098	319442	372717	341337	481494	401259	246198	187180	114109	145677	139106	145662	185478	201932	154246	145448	138533	194376	266022	239208	168464	195295	185133	167760	148126	177689	175784	218008	141054	69606.2	107056	200293	217516	87513.5	157831	130837	118144
1-Methylguanine	C6H7N5O	0	143.11	154054	137636	125612	98616.4	110221	194910	129785	146822	151671	200552	108094	130432	108387	166730	162619	138885	203085	137692	148977	132763	153812	169803	153605	156226	112061	164616	172646	282339	195278	149982	143014	150922	141064	158964	132700	177902	181316	158090	49109	126583	164193	144712	71580.2	210105	110481	86819.9
1-Methylnicotinamide	C7H8N2O	10182.7	10811	226092	118816	158732	121197	161574	120375	233030	164762	169461	168925	187976	202023	198963	257078	202713	308485	424201	292174	193076	164228	110963	142118	342336	166232	158139	261410	152522	496612	269066	119628	175983	151374	212948	440285	142076	137827	115960	67260.9	121008	249731	124227	168604	111936	232042	237192	137749
1-Oxo-14_17_20_23-tetraoxa-2-thiapentacosan-25-oic acid isomer	C20H38O7S	64659.8	25067.2	449687	577506	612248	502277	445799	136722	285630	182205	182166	255775	457997	216166	655230	315528	195335	192841	165340	816588	370921	526347	1.5595e+06	320339	317329	860186	1.66953e+06	129998	347844	550250	265614	155241	363857	172967	138197	133333	5481200	792012	2802385	112144	477241	394875	106874	152954	191448	418992	132051	109811
1-Tetradecanesulfonic acid	C14H30O3S	3198.7	2737.58	34655.4	70423.6	20686.5	18282.6	16018.1	7165.22	41165.8	15433.5	30252.8	16188	15914.3	12518	10925.1	11479.8	13622.6	11068.2	26067.5	20309	20083.5	35614.3	12731.8	17546.3	22913.7	9753.24	14543.2	12983	14476.2	22536.9	11718.8	13903.2	13984.5	6085.94	13720.6	9361.32	18407.8	22993.1	66724.1	28475.3	31916.2	44915.7	12203	36409.4	223150	27878.5	17716.7	16419.1
2',2'-Difluoro-2'-deoxyuridine	C9H10F2N2O5	0	0	38609.9	42126.8	28220.3	21834.6	37812.6	63891.8	33608	41370.5	61581	48952.6	28521.8	32340	32649	38816.6	41959	43006.8	40074.2	50081.1	48581	49144.3	38822.1	35842.6	48846.4	34771.7	26250.9	49565.9	44880.8	57572.3	23979.6	37388.1	43458.7	28701.9	41260.4	44289	45320.3	37125	21955	34891.8	17263.8	42405	19207.3	28145	20344.4	64682.4	25475.3	25373.6
2_3-Butanediol glucoside isomer	C10H20O7	4069.6	5133.79	306288	214911	249572	230365	69097.3	219948	219941	377631	169853	334115	181103	246454	141524	260187	239891	91677.3	153678	158555	202300	114687	220802	177422	167358	236598	210237	380434	1.01757e+06	261371	257425	292298	270716	169777	303966	138914	126372	249593	358673	110544	84582.9	129306	12623.8	19500.3	23833.1	15113.9	16177.6	21073
2_4-Dinitrophenylhydrazine isomer	C6H6N4O4	31737.2	18314.7	7976852	4640498	7.62893e+06	7.76521e+06	6156930	10723741	12689893	9923710	7922804	15885440	6930884	7.457e+06	9332736	13362911	12651096	7.03422e+06	11086699	5646960	9788383	11331197	6.84077e+06	8940436	7.14342e+06	2.94271e+06	6669468	8414701	4863205	11538175	15741577	7.01314e+06	9620991	4.53705e+06	7.67019e+06	8.02341e+06	7.7461e+06	8029144	11129851	8465283	6.52271e+06	7815236	10407557	7.7078e+06	6938250	7701218	7.23205e+06	4717708
2-aminobutyrate	C4H9NO2	8941.58	7543.92	30167.4	23311.8	31660.9	25409.7	25515.8	35726.9	35243.2	48917.3	47405.2	45202.7	45077.6	34756.9	37378.8	34152	48203.3	104084	89701.8	53631.5	82266	50984.5	45789.1	46616.3	68489.5	89723.5	47169.1	73749.9	117626	136211	52045.2	55648.4	85735.4	76652.8	62436.1	59853	54171.5	43994.5	86863.4	47429.8	32008.4	56931.5	53112.4	55826.1	49683	61534.7	62344.1	38264.5
2-dehydrogluconate	C6H10O7	910.67	1053.31	99475.9	93641	87064.8	65585.8	68921.4	115241	114319	106374	114859	145218	99837	94724.9	94143.8	133033	172717	94202.4	100800	74570.5	71559.6	62536.5	95022.9	102883	88124.9	99408.2	77807.4	96103.3	113651	144127	105547	82096.9	96098.7	87661.3	134108	100296	78707.3	115438	215267	84621.1	32841.1	70271.2	86275.8	108118	53197.1	109815	79929.9	52103.7
2-Deoxy-D-ribose	C5H10O4	7423.89	6646.12	36374.9	36692.9	31306	36806.5	22266.1	20968.7	39140.2	32659	14491.4	43835.5	45367.8	43971	40338.7	39090.9	24324.3	27074.7	40705.4	41964.4	57241.4	37002	36553.2	39286.3	35125.7	46538	46104.5	35080.6	62474.3	66452.3	29915.1	12259	43389.4	47770.2	43299.6	34369.7	44403.4	41470.1	73334.7	28115.8	26918.8	42571.1	53612.2	33587.4	33102.1	49070.1	27334.9	31916.3
2-Hydroxydecanedioic acid	C10H18O5	17855.7	18435.9	455325	293229	316573	232870	68934	343174	231195	657484	217015	256507	210625	333577	210584	365950	333194	63001.6	123043	185086	176924	91328	288669	165156	180537	215695	269361	611193	726896	351920	156054	395725	248248	152286	300976	126047	115872	220330	159478	70571.2	109476	147403	33484.7	31826.9	24447.9	27774.5	25368.2	36784.2
2-hydroxyglutarate	C5H8O5	1897.96	2811.54	115892	116073	120242	74438.6	83781.1	108146	103956	120764	127007	188197	117010	102755	100344	140458	135842	120401	139256	103413	122763	78425.9	92920.1	137530	158791	125079	94321.4	109304	134311	159862	107383	108794	91013.8	142539	129362	121849	82960.6	92520.8	163161	93873.5	76264.4	112626	108697	90940.3	70655.3	149022	92904.1	83187.1
2-hydroxyhippuric acid	C9H9NO4	3130.96	5226	34174.7	35393.2	28208.9	21859.1	6444.23	21193.3	12302.1	25636.3	13065.8	40245.6	50905.7	39733.9	35008.8	68948.6	71866.9	17383.7	18667.3	17174.9	18364.3	9013.66	22889	38033.8	15959.8	23930.7	22260.8	6114.34	36840.4	22181.1	13226.8	26429.4	11973.1	43492.4	20729.7	20856.6	17012.9	64252.7	47501.1	24321.2	47699.6	9912.79	40244.1	90239.2	43849.8	14914.5	21128.7	5384.61
2-Hydroxyvaleric acid	C5H10O3	557095	310253	2798276	2.74147e+06	2.9539e+06	2.35375e+06	2.96005e+06	3.22972e+06	2.73822e+06	2.12007e+06	3681046	3296822	2.00936e+06	2.12012e+06	2812371	2.87296e+06	3641678	4138478	8411089	6231862	7.22453e+06	3.87742e+06	4874043	5385198	5.68518e+06	3.22449e+06	3.01191e+06	4.16969e+06	3.69452e+06	8591501	3648142	4.03778e+06	3818258	4.93559e+06	3.19524e+06	7.43665e+06	5.01214e+06	3.09172e+06	3590216	3754276	2.08903e+06	9158066	5.42416e+06	3649807	2.65053e+06	11000540	5.70842e+06	5.95505e+06
2-Isopropylmalic acid	C7H12O5	5121.94	4817.87	13305.1	15687.3	21444.8	18503	15546.4	13876.9	16429.8	17736.2	16741	21747.4	15342.7	19934.5	13071	46810.3	17503.5	12176.8	13365.3	11926.7	18948.4	22230.7	13258.5	15512.8	16989.5	13867.6	14813.9	14429.3	25303.5	14940	16339.6	14157.4	15202.3	62342.5	15278.6	14635.5	17675.3	18380.9	37111.2	18756.7	11122	17037.8	47035.1	14484.4	13699.7	16402.3	14071.9	19516.5
2-keto-isovalerate	C5H8O3	65611.4	67913	4.87026e+06	3.63518e+06	4.64003e+06	2712448	2.90655e+06	4.04274e+06	4.78515e+06	6.47029e+06	4801176	5.60303e+06	3.12699e+06	4.08174e+06	4.19342e+06	4.21553e+06	4.0368e+06	4.82267e+06	4.66791e+06	4016437	4.33411e+06	4.44526e+06	4782935	6.08952e+06	4786466	4.58985e+06	4.12016e+06	4519486	4143848	4876654	5.34125e+06	6.57133e+06	4.95029e+06	5.97612e+06	6.32409e+06	5.16419e+06	3.6081e+06	5262942	4.44793e+06	3.57642e+06	3.41733e+06	4.45235e+06	5785136	4.14422e+06	2653961	5359986	4.4732e+06	2.44641e+06
2-Methylbutyroylcarnitine	C12H23NO4	1972.68	1587.57	581439	442459	467543	418335	328536	854686	366577	616028	684104	924367	475474	444784	415878	715532	648464	725240	475151	294389	453079	396071	703058	604256	459622	533138	391209	802515	502245	750010	740203	432536	572762	558183	702121	560994	483098	702480	739699	517912	211590	676382	623187	504794	359320	519009	515173	430176
2-Methylhippuric acid	C10H11NO3	233016	204812	1.02358e+06	1.04638e+06	1.05199e+06	668152	709752	706471	1.32385e+06	975043	929504	1.39723e+06	714244	942831	1.03273e+06	733629	1549824	337119	715387	553820	534975	612581	693731	814974	887648	390480	474115	515365	534912	370482	514890	620027	487499	638120	507578	334588	587483	347838	570483	501315	266719	422357	158888	339752	438490	252515	320159	215352
2-Nonenoic acid isomer	C9H16O2	33319.2	28687.4	81720.8	83342.6	71070.7	69242.8	72714.3	67648.3	113503	95332.7	83513.4	131471	102039	101564	79835.3	67922.4	70749.9	89979.2	90434.6	78231.9	110721	106092	85035.6	117259	122903	120863	102587	103835	147461	106746	145102	135308	108787	91578	111514	108950	33229.3	111687	170740	90385	70476	104013	92108.5	110640	80895.4	91121.9	84610	24915.9
2-Oxoadipic acid	C6H8O5	1682.47	1759.89	70914	64054.7	96134.7	32463.5	31841.5	59317.7	30086.2	56179.5	67573.2	52714.9	34902.9	50914.5	30733.8	46823.3	54925.3	54205.5	68134	37958.8	59306.6	43863.9	38725	118146	163502	40714.8	24017.2	34421.5	30586	25505.3	70678.6	64333.9	27591.2	74434.8	193569	37260.2	29488.8	44924.8	19766.8	49951.1	36614	41193.4	66839.6	29820.7	41610.5	59667.6	37118.8	36887.7
3-(Hexane-1-sulfinyl)-N-N-bis(2-hydroxyethyl)prop-2-enamide isomer	C13H25NO4S	0	0	29842.8	18100.1	32513.9	21659.6	28334.9	33479.8	35739.6	38875.2	34749.5	48935.1	39816.2	33204.8	33230.4	36107.7	37654.3	39786.3	24314.3	13472.1	7187.36	15108.6	18310.5	25320.5	39569.8	26077.8	20124.5	24755.7	21797.7	27751.5	21069.5	32105.6	31122.2	28650.3	20032	20389	33648.6	36131.5	21895.8	30621.5	10554.1	16083.1	21431.3	14032.8	25225.2	32116.4	22379.3	13840.6
3-[2-(2H-1-3-Benzodioxol-5-yl)ethyl]-5-oxo-2-5-dihydro-1-2-3-oxadiazol-3-ium	C11H11N2O4	13028.4	9456.02	289517	1064703	458669	251185	72066.7	22792.6	720459	554953	521698	39947.7	92194.8	199239	184805	235837	202295	205526	106917	195203	293806	98342.5	166238	189801	233055	127492	135723	154440	141353	166541	5150.08	63034.2	202134	94030.4	164531	146372	367950	97676.3	341042	204500	92393.2	95420.8	33549.4	61589.4	288934	95946.8	236382	116121
3-hydroxy-3-methyl-Glutaric acid	C6H10O5	1836.61	1517.16	1.49147e+06	1.34553e+06	1.42798e+06	1.15547e+06	1194681	1.42044e+06	1.55775e+06	1450855	1552925	1.95167e+06	1331861	1.44645e+06	1.25092e+06	1.53749e+06	1577853	1.34122e+06	1.52644e+06	1.29656e+06	1.51295e+06	1.43451e+06	1.36086e+06	1675006	1.57767e+06	1.55537e+06	1.47656e+06	1.46928e+06	1.44053e+06	1.84711e+06	1.87499e+06	1.52464e+06	1.66727e+06	1.78306e+06	1789998	1.62673e+06	1.08648e+06	1.41795e+06	1943328	1.31125e+06	802922	1.20474e+06	1.27334e+06	1.4837e+06	971804	1.6988e+06	1.31427e+06	951430
3-Hydroxyanthranilic acid	C7H7NO3	623.18	793.41	233974	404150	283115	319593	198885	153429	233370	251965	399207	303458	200150	202527	221587	226368	344290	137499	247341	226302	228648	224275	241564	246633	245930	252562	181800	207858	331052	215432	251921	180407	190447	190938	165049	113739	309765	215342	186017	201149	73337.4	132772	192105	216042	138627	208602	113873	90637.5
3-hydroxybutyrate	C4H8O3	4098.76	3703.5	827956	898572	674748	404086	518828	452099	729721	562657	513294	222457	362470	463321	482279	874617	844668	798739	659470	329975	413192	1583987	378591	1.07556e+06	638528	437298	820632	882603	2.25674e+06	349088	1.92197e+06	1.17088e+06	287537	239803	189945	624096	509632	1.03998e+06	1.15281e+06	554638	444155	795202	1.58474e+06	663956	1.45645e+06	1.53792e+06	658220	1.25854e+06
3-Hydroxyhexadecanoylcarnitine	C23H45NO5	223.37	237.22	52845.8	44126.3	48732.7	17194.4	41132.8	84610.7	19101.6	16538.7	29250.2	51528.3	27574.5	30746.1	59975.9	27171.5	54188.3	69037.2	69409.9	33495.1	73802.1	45297.9	45103.9	59340.2	65702.1	29198.3	21351	39918.1	61727.3	46142.3	68632.8	58387.7	29877.5	12364.7	16752	36895.9	55477	41485	13174	46432.6	32987.4	54194	64336.8	33353.2	67765.1	121183	28768.1	72424.2
3-hydroxyoctadecanoylcarnitine	C25H49NO5	400.67	284.69	56052.6	71713.6	55886.6	34607.6	57883.9	81269.1	48156.2	48011.1	56472.9	73862.3	43438.3	57829.8	69908.5	68417	63102.4	103684	114640	102011	104884	101991	67062.2	116676	65455.3	90319.3	43929.4	77756	73711.5	134850	88093.2	75256.9	90979.2	125780	45407.4	82231.4	82959.3	32743.2	44220.7	100595	47292.8	92257.9	77977.1	82750.5	54500.3	111044	59312.5	48163
3-hydroxyoleoylcarnitine	C25H47NO5	757.94	1712.02	43025	92949	84356.1	49395	66640	78289.4	72342.1	52962.3	43661.3	88270.8	37802.9	23147.3	91882.2	60817	95840.4	78407	63450.3	51078.8	105802	114678	54942.9	109424	162862	92698.7	101378	115582	83804.6	73000.2	119818	109954	55084.2	37183	15332.5	50282.8	77341.8	77375.9	51159.9	60559.7	59384.5	87337.6	156189	80787.2	133325	160255	61163.2	147272
3-hydroxypalmitoleoylcarnitine	C23H43NO5	6271.32	7466.91	59837.2	81624.8	77556.7	25889.4	54923.6	56568.6	28453.7	39405.2	34374.3	70821.2	8228.67	16344.5	45090.2	53500.7	49800.8	46961.6	66640.1	53928.9	55939.5	92588.9	39395.8	87638.6	56893.4	54738.8	36651.1	84815.6	58212.3	23184.6	123658	71277	21927.2	14729.1	18438.7	17638.9	55352.1	62526.3	53782.8	69542	41330.6	71548.3	94505.8	59342.8	82756.2	106530	41892.7	102633
3-Hydroxypropionic Acid	C3H6O3	329471	286927	8749260	5.82185e+06	9173783	5.98989e+06	7.88572e+06	5900322	5.55224e+06	6.78833e+06	6.76806e+06	5.38971e+06	7.40753e+06	4.53656e+06	12118136	10424959	3.18362e+06	7.40129e+06	10108373	7931576	5.50685e+06	8429468	7757168	8.24064e+06	10866060	8.36624e+06	6548994	8406679	8491023	6.94785e+06	7.55079e+06	6.654e+06	11066745	7.43049e+06	7.65276e+06	8875932	8409417	8897057	21915064	2957338	5605420	10114111	8.07281e+06	6.08787e+06	6.72745e+06	11322324	7.17333e+06	6.20795e+06
3-hydroxytetradecanoylcarnitine	C21H41NO5	227.05	253.35	47408.6	33210.8	43807.1	45349.9	48151.3	37634.2	26541.9	14450.9	31490.3	47706.1	17899.3	23974.8	28702.1	26939.7	38991.8	37085	42987.1	10642.7	37046.8	56482.1	35480.9	78429.1	44136.5	29320.2	17499.3	48439.2	53146	8012.3	91807.4	27078	43216.7	30675.9	4104.18	44293.9	22446.3	43178.4	17083.6	30511.7	15241.3	30130.8	84648.5	30405.5	63406.7	80052.7	16309.3	48214.1
3-Methoxytyramine	C9H13NO2	2774.49	2712.4	52715.8	11859.7	16088.8	43598.1	16484.1	38640.9	123857	32814.1	23607.9	55349.7	87349.6	43102.7	23161.7	25434.6	36574.7	32397	24720	88444.6	17367.7	17744.9	30653.7	21080.6	35143.4	69165.3	15978.3	46395.1	27999.3	68509.6	36950.1	50296.9	40870.3	32096.1	41368.7	31525.7	28336.7	57800.2	44604.6	26476	4839.26	16038.4	65427.8	65571.6	79282.5	55617.3	35075.3	28912.1
3-Methylglutaconic Acid	C6H8O4	1317.61	1161.24	1.24973e+06	1153921	1250784	978790	1022613	1196344	1.33005e+06	1.24299e+06	1313086	1.5905e+06	1.12861e+06	1.25698e+06	1.11888e+06	1.31079e+06	1.34608e+06	1.10633e+06	1268939	1.11742e+06	1.29187e+06	1.21799e+06	1.15173e+06	1.38975e+06	1.31846e+06	1.28972e+06	1.22672e+06	1.24267e+06	1.19023e+06	1493840	1.50663e+06	1288298	1.39909e+06	1.41502e+06	1.4833e+06	1.33583e+06	940318	1.1902e+06	1.60744e+06	1.12367e+06	685531	1.03705e+06	1.09715e+06	1.23271e+06	825067	1.42034e+06	1.1316e+06	828631
3-Methylindole	C9H9N	0	464.92	1161068	469389	1.02962e+06	736681	568035	621959	1.87625e+06	2016189	1.36876e+06	1.01933e+06	2.12702e+06	1.90877e+06	1.05021e+06	874646	891929	1.02239e+06	753364	518491	1.05692e+06	1.13243e+06	1.30464e+06	1.26783e+06	1.08532e+06	1.19857e+06	1.1916e+06	592024	962706	1508944	1.65304e+06	1.22466e+06	968941	1.56754e+06	1.80125e+06	949382	1.05262e+06	814421	1485416	735982	466114	880704	1066600	888089	577423	1.18995e+06	955355	363055
3-Ureidopropionic acid	C4H8N2O3	695.17	936.25	41720.3	40208.3	85387.2	26221.3	39914.7	152787	39844.6	64839.3	88293.9	100424	63990.8	36242.8	51426.1	64484.3	90952.5	35145.2	66762.6	58310.7	48728.7	65372.5	57358.6	53920.1	65270.8	39468.5	24127.5	46841.6	49710.2	66564.8	36104.1	37644.1	46901.2	39932.4	53141.5	68944.7	69134	28646.9	43158	47288.7	19597.2	49700	38256.7	37186.9	22560.7	73685.7	30123.3	44940
4-(Decyloxy)benzene-1-sulfonic acid	C16H26O4S	10754.2	12308.2	111060	130613	69629.9	59407.3	50950.1	36220.8	73433.9	86300	48704.8	70676.2	34718.7	45868.3	83276	56526.8	80900.8	68465.9	39260.3	49082.8	72254.9	54104.2	55378.9	55194.9	53466.2	41953.7	52330.7	36638.6	60233.6	60866.8	38561.2	47090.8	38252.5	42507.8	50558.8	72949.5	129061	42067.3	195167	88338.4	43847	45704.8	31128.8	46352.1	40143	32606.8	33795.3	37958.7
4-(Trimethylammonio)but-2-enoate	C7H13NO2	1878.98	4554.78	192020	213838	125737	162336	164480	196218	225391	166191	208351	286574	157230	148182	159721	160690	220114	107516	117098	132086	115164	106846	150369	179191	118148	145333	136861	143543	235802	248648	153017	158112	157827	112714	115096	128060	99994.1	134011	157783	106929	62550.5	111864	124472	149028	104766	171661	131278	85999
4-Acetylbutyrate isomer	C6H10O3	91099.9	93259.5	5543837	5.72878e+06	6091018	3921579	2.75766e+06	5.0865e+06	6.14952e+06	8.32469e+06	6.89576e+06	4913028	4.3805e+06	5500772	6.65105e+06	6.08855e+06	5946760	6564340	7.56462e+06	4.82505e+06	5.75769e+06	7.99849e+06	7318604	7.06807e+06	7.71612e+06	5350805	6077270	5301064	6.39726e+06	12954232	8.25637e+06	10304481	7.39157e+06	5.37781e+06	6138762	7.82451e+06	4.05134e+06	6.88072e+06	5743676	4.71956e+06	4.72707e+06	6.88999e+06	8162726	6026452	3.74062e+06	10690596	5985644	3.75743e+06
4-Ethylphenyl sulfate	C8H10O4S	1772.25	2231.42	27728.1	15280.3	40277.5	19731.2	22935.4	13902.9	31776.2	24812.7	23295.3	11552.9	67603.9	43237	23169.6	48675.3	38231	22334.6	29289.4	21125.2	27363.8	11839.1	25382	16596.9	32695.4	13441.7	14097.7	14800.9	26620.3	32765.8	17204.6	20489.6	27224	43756.9	52980.9	24312.8	14129.9	21318.3	23107	13212.7	14293	18997.7	13776.8	21416.9	13694.2	28150	23144.6	9300.12
4-formyl Indole	C9H7NO	5815.86	6111.81	1944368	1.13623e+06	1.98754e+06	1.61104e+06	1252048	1.88497e+06	2.19694e+06	3.39401e+06	2.55567e+06	3.10786e+06	2.89287e+06	3.3973e+06	2156794	1.65291e+06	1.82593e+06	1798957	1.54851e+06	1.05261e+06	1.7877e+06	1.6495e+06	2.12859e+06	2140434	1.90571e+06	2.24876e+06	1908383	1382668	1.42367e+06	1.5692e+06	2806344	2.10928e+06	1.83136e+06	2.38547e+06	3.11156e+06	1.59682e+06	1.47917e+06	1.27376e+06	2.06509e+06	1456465	1.43368e+06	1.56825e+06	1.95298e+06	2.01489e+06	1.32788e+06	2201337	1.73239e+06	964192
4-Guanidinobutanoic acid	C5H11N3O2	25097	27466.7	850667	676414	681854	548969	418984	625018	638073	836395	612922	938554	904355	665557	536384	617464	703108	1.27112e+06	574757	268412	388463	341761	288599	278374	328218	450590	757480	191249	609606	294438	386784	296735	263841	276272	400952	319737	677450	270134	938553	577679	431379	248271	281109	541308	172389	454570	239397	458109
4-Hydroxyindole	C8H7NO	1276.09	1499.53	1.89702e+06	34566	1.77952e+06	1.22558e+06	826843	43813.4	1.4204e+06	2.28038e+06	1.86392e+06	2987744	1.01831e+06	1.25276e+06	1.24586e+06	1.89401e+06	2.42511e+06	1459105	1.66524e+06	399517	896246	1.12487e+06	78234.6	29909.5	1651870	5840.99	93770.6	621728	12734.5	1.22227e+06	1.27706e+06	43491.1	1.05766e+06	43205.1	814839	644633	886739	10863.9	1.3692e+06	887842	926751	806433	1440334	1570965	957829	458098	598710	388034
4-Hydroxyisoleucine isomer 2	C6H13NO3	0	0	205485	142243	133017	163217	118119	270305	200237	207755	205473	262504	221467	181554	199335	267256	225040	240895	202319	132613	141555	126739	163531	185620	164703	210056	183055	180412	190858	286013	223018	164725	244071	215978	204302	187926	211408	187917	280411	154207	71728.1	139894	199111	262381	99961.3	173038	186444	121829
4-Hydroxymandelic acid	C8H8O4	4499.39	5165	42535.6	44226.7	63102.6	54836.7	41523.9	83020.4	94100.5	85981.3	85169.8	104365	104540	117110	67471.9	76199.4	71754	71383.6	59876	43636	81712.7	64193	63424.6	79572.5	110212	69100.7	66943.6	68368	40522.2	98242.1	68732.6	75485.1	81345.1	85358.9	105447	87414.2	43582.9	64252.7	108687	63521.4	37299.6	58799.5	43708.2	56007.1	39312.7	103893	65424.9	30309.7
4-Oxoisotretinoin isomer	C20H26O3	20300.5	43973.8	94747.2	45021.4	52800.1	104738	50649.7	28078.1	136269	55829.3	51080.6	67645	110272	105529	48809	44983	58738.2	56947.6	41825.3	58480.4	73519.1	58736	79533	85504.9	83466.4	58604.5	92371.6	92738.6	106788	81220.1	164007	45688.2	115072	34997	48501.2	65746.2	137376	36939.5	368751	47830.5	38775.8	51272.4	93964.6	19716.5	109799	73939.5	41670.6	62913.3
4-Phenoxypyrimidine isomer	C10H8N2O	43398.2	48935.5	8173026	3471491	7.80789e+06	5.12229e+06	4.59953e+06	3.99591e+06	6.24224e+06	8902376	5.8812e+06	9651185	5.76499e+06	9763635	5.02586e+06	7.38507e+06	3679660	10435264	4.19214e+06	3.45653e+06	6289352	5243492	6.15134e+06	3620475	8.317e+06	3241591	4.01878e+06	6812744	2.84344e+06	4.08016e+06	12880079	6.1988e+06	8542257	7.6012e+06	12413187	4.21296e+06	5.93423e+06	3647672	7.80148e+06	2.95549e+06	4229069	6.44066e+06	8472658	8261404	4.00431e+06	4654520	7838444	2.28299e+06
4-Pyridoxic acid	C8H9NO4	11208.8	5153.49	136318	151606	94876.6	27949.6	67567.7	399107	109256	128883	128817	172612	102730	84855.4	107994	100339	67015.7	30734.8	67918.2	48146.4	76154.2	100222	78272.2	129165	89696.7	67558.5	128114	90786.1	96712.1	94517.4	62761.1	108791	88748.7	87521.4	30137.4	47865.1	32130.7	120352	70466.9	56293.8	24569.3	112313	126717	96354.6	60589.7	69504.8	36670.5	43645.2
5_6-Dihydrouridine	C9H14N2O6	0	389.55	159694	157277	165223	118694	148269	166610	139154	160733	212835	220498	150926	150189	150072	175529	215668	149229	182429	169225	160930	110308	143218	148473	152443	201686	119671	171561	237867	234494	166043	133839	144629	157194	120324	160823	157774	158164	164586	105213	54003	168296	186729	151048	87503.1	230793	112203	102151
5_6-Dihydroxyprostaglandin F1a	C20H36O7	22349.3	43473.5	228503	159970	171987	208709	85868.4	241133	167503	284525	123554	273623	239949	223218	109714	164610	124370	77605.6	117606	176934	166360	111739	208864	172811	219397	210002	233202	400657	718174	334866	250458	334437	250416	247471	312232	141062	141979	220830	146789	121371	188972	184849	71048.2	21096	63886.5	57401.4	56953.6	28765.4
5'-Deoxy-5'-thioinosine 5'-monophosphate	C10H13N4O7PS	0	0	100791	34293.8	93510.9	49879.5	55899.7	93081.3	59746.9	96771.6	49960.2	327573	163958	129012	111553	181804	58921.3	1368.6	0	0	0	0	0	0	0	0	0	0	0	0	0	2058.88	0	923.88	0	0	0	0	0	0	0	0	0	4910.72	3520.53	0	0	0
5-hydroxyindole-3-acetic acid	C10H9NO3	2218.93	2573.37	39449.1	30627.6	30067.8	40681.4	13404.6	51995.9	32778.4	54411.2	28888.5	53672.3	43869.3	37132.3	33266.5	62513	57443	18082.2	16800.6	20981.2	26001.2	37252	39037.7	42743	37801.1	45668.6	36543.4	29018.3	45976.6	13779.8	40538.1	32461.9	37552.1	41903.9	30582	25463.7	23923.8	27544.8	38730.8	24145.6	19204	20514.9	41979.6	20734.1	22570.1	32953.9	18679.3	16294.5
5-hydroxyisourate	C5H4N4O4	187.17	0	39193.2	22219.9	34186.2	26923	28907.6	33670.6	41736.6	39539.4	38972.4	56761.4	24149.9	22574.7	29927	65594.7	63234.4	50478.1	35677.8	22912.6	39210.1	34482.2	21759.9	27540.6	37206	31117	29036.1	38464.6	36678.6	53686.8	54272.7	34710.4	51559.6	25139.7	36312.6	45826.4	48522.5	50219.1	70599.6	32019.8	26030.9	51374.7	53211.6	40721.3	33926	31564.5	29005.2	23165.4
5-Keto-D-gluconic acid	C6H10O7	383.72	232.36	0	188277	0	183750	196160	215220	0	223764	0	292395	0	212102	0	0	0	0	166462	0	210545	207781	204472	0	0	0	0	226207	0	253368	258616	248576	249556	0	233379	0	157766	183258	256465	199488	99138.2	0	179534	232053	136476	251238	210204	150454
5-L-Hydroxytryptophan	C11H12N2O3	974.65	1104.12	5480.11	13492.8	5595.18	4342.13	3557.09	26728.9	6625.85	8654.51	7216.11	7546.36	8912.61	12286.9	7172.08	6075.83	5998.08	4337.71	4065.57	6096.68	7563.95	6656.38	16560.3	30618.5	7602.94	40592.1	18745.9	6075.04	51788.4	5607.12	7973.15	25548.3	5813.61	36063.8	10199.1	5307.54	4484.96	19765.2	8204.06	4199.29	3490.95	5177.15	5816.44	5243.87	3421.73	5402.73	6379.75	3709.36
5-Methylcytidine	C10H15N3O5	0	249.04	45865.2	62302.8	64878.9	84484.8	75952	81701.7	87440.7	64598.9	113358	107469	70644.1	77568.5	81547.9	60872.2	55728.5	79140.8	114210	110574	100900	164679	61427.9	125429	83034.4	91357.8	61485.1	110744	95027.6	93570.8	130606	107942	103030	135270	135661	101208	86896.7	86234.6	110729	64823.9	30424.1	77159.1	84708.3	100134	60222.4	58774.3	95191.2	51977.9
5-Methylcytosine	C5H7N3O	764.66	1017.48	68635.4	62149.7	71278.9	46038.2	65606.1	111248	55706.9	76458.4	99359	106390	55506.8	55384.3	69220.7	91133	123289	97190.2	79273.3	70082.8	73320.7	67436.4	73328.3	82921.6	77049.9	73394.3	55427.8	81374	80277.7	138346	93527.2	73593	93151	66369.4	76464.7	124630	59605.7	70293.2	94110.2	48610	19905.2	97715.1	67811	61069.9	30393.1	93303.3	47230.8	45595.5
5-methylthioadenosine (degradation product?)	C11H15N5O3S	325.38	146.07	59441.1	58268.4	69767.8	69227.6	80278.6	132296	111919	91412.9	129024	95666.9	66127.8	65979	109432	174210	187886	31635.2	67249.4	54574.7	78489	79690.6	132734	134884	145662	43013.2	49612.6	77718.6	116050	156308	101064	117711	150623	42165.9	60265.9	120879	94162.6	179322	115568	127986	26851.9	106435	68943.5	75992.5	72818.4	230086	156806	144938
6-beta-hydrocortisol	C21H30O6	11626.1	20653.3	0	10444.2	29196	79475.6	136716	34088.9	26482.5	178392	44486.7	247383	557628	255605	39170.2	66163.1	92987.4	167432	83224.9	527486	288206	265120	103156	127537	473364	506235	338241	406062	206004	281469	592612	612077	482614	633226	207537	872732	337922	829808	219704	417727	217534	225973	140584	114020	66621.6	35481.8	209428	88458.7
6-Deoxohomodolichosterone	C29H50O4	2560.41	6540.52	334488	223662	180989	170530	170463	307772	310095	348378	273335	243951	311840	272579	228586	243388	218104	236277	222523	340696	355984	432984	326052	269313	445741	363517	472031	422105	372991	411004	614362	483359	273627	270522	512251	384519	197175	220789	307969	97418.4	45597.9	108496	115954	208745	224466	541063	486454	259636
7-ketocholesterol	C27H44O2	7228.09	15377.6	114867	172061	149916	146220	106298	344130	70924.1	207129	139825	105384	107347	103828	130320	103643	190752	128295	130134	167998	182400	211378	203586	350011	182528	227675	335855	191547	283103	116793	430314	359659	266312	211509	283981	422991	115166	222273	253704	65389.9	67122.1	70385.8	137274	196586	47137.9	178439	131776	88595.8
7-Methylguanine	C6H7N5O	0	0	26145	31068.1	27562.5	17124.2	25085.4	27369.5	22666.9	30280.1	30397.8	38368.4	18940.9	21682.7	19627	28314.2	32881.1	22871.1	37653	24331.5	29039.4	19957.6	28915.1	28575.7	31916.6	26994.7	22591	33193.5	34148.1	42565	37541.2	28526.1	26241.7	24849.9	21333.7	26629.8	22530.2	27193	33494.8	28837.1	12970.7	26144	28398.5	24422.3	15986.1	29663.4	19451.4	16275.6
9-Decenoic acid	C10H18O2	16756.6	30765.7	493309	461577	224931	392577	293957	325527	804765	776048	561183	436773	281780	660236	516554	762505	503701	668531	713786	746786	853660	857337	705128	982511	787053	785556	1.10749e+06	1.04134e+06	846938	783380	1.43212e+06	1.14406e+06	1.18746e+06	543369	455775	758786	586396	1.03187e+06	1.54577e+06	494904	331669	540747	975901	823581	542044	659270	639250	494198
acetyl carnitine	C9H17NO4	4602.87	3412.78	153110400	133231520	108743200	105460160	112889312	187592784	140764800	121268968	138058496	193764864	97274336	111349224	129659080	166122992	160293936	203978672	110540920	84260544	90966784	125896360	101590208	148448336	106064840	152883648	122420288	134106488	219465024	202991312	229477568	161489584	133125400	100650888	93617464	118392128	153959936	153068304	195816784	126193176	52626384	126673280	201883792	166625776	112116992	182485120	129090024	120571400
Acetylcholine	C7H15NO2	2378.74	2515.19	3989124	2.62143e+06	2.74728e+06	3071537	2.02971e+06	5847616	4.11749e+06	5443154	3.87592e+06	5909988	5.09027e+06	3.86125e+06	4.03611e+06	5.46987e+06	4.86344e+06	5.95248e+06	3442942	1.84802e+06	1.90861e+06	1.79749e+06	2.73424e+06	2.8462e+06	2.26401e+06	3.25755e+06	2.30979e+06	3.02405e+06	4.37348e+06	5.02527e+06	3241016	2.80481e+06	3523685	2979855	2476196	2.87073e+06	3.86081e+06	3.00008e+06	4072609	2315175	1.24581e+06	2.01223e+06	3.31544e+06	3412242	1573980	3098211	2.70577e+06	1602245
Acetyl-DL-Valine isomer	C7H13NO3	1851.68	1584.74	716767	612836	463946	359718	517840	440223	489844	535663	535779	720928	590278	493826	397714	406554	597473	11034.8	3094.01	5078.62	6525.87	7649.78	6173.74	4380.23	5631.29	4551.91	6173.87	3075.57	12831.8	8210.27	6975.79	4729.56	4495.86	3728.89	3223.52	5667.35	12625.7	2940.21	9018.56	4376.63	4103.66	2458.93	3470.08	4309.01	6138.75	3706.3	3806.41	10752.4
Acetylglycine	C4H7NO3	12429.9	13948.6	171498	179051	169481	120660	171720	127589	170665	143063	238139	230206	121705	132714	174073	183620	231546	138111	178284	178377	180185	169998	123163	206834	156493	210856	143171	131718	406006	230276	212417	175257	144612	172856	104294	158165	145044	140775	202311	99375	81857.7	243330	233841	129383	150838	310604	164994	178581
Acetyltropine isomer	C10H17NO2	1402.68	1145.18	51733.8	24615.2	21388.6	33310.2	12041.1	31775.7	72754.5	26290.6	10689.5	50732.5	76349.2	43762	26626.9	36157.5	31769.5	17168.4	20769.3	63644.6	17876.7	19328.5	41843.8	25733.5	37152.1	72462.2	51587	60230.5	54219.9	98568.4	15715	51854.1	31019.2	26903.5	31789.6	35173	16391.1	58154.1	54977.4	17512.9	9853.22	25201.8	3146.72	4508.26	5688.1	2125.04	3125.6	2642.17
aconitate	C6H6O6	4740.26	4586.09	133789	126664	106150	30410.1	77236	173643	118916	116116	164407	234299	139334	124604	117623	211114	232636	140291	165047	119894	108165	31011	145231	128232	106532	141488	69076.4	143237	181282	202987	118246	106672	75619.7	111341	106218	128237	53183.6	163409	147884	93000.8	56622.2	179073	174600	144387	63181.2	182176	118529	70456.8
adenosine	C10H13N5O4	741.45	423.13	4.13078e+06	1.86363e+06	1.86993e+06	5274459	209382	696630	2.10026e+06	1.90107e+06	1393688	5569225	2.01582e+06	10123312	529146	1.1385e+06	472234	103889	105826	699011	8.24741e+06	1.52518e+06	1.47957e+06	2.32908e+06	784497	1.50717e+06	698515	543068	2.43828e+06	927496	13035495	1.45047e+06	2847388	8721960	11163916	800543	6.06901e+06	5.44868e+06	12081829	466089	1231373	324874	4.94452e+06	11772700	1.20266e+06	610521	2.98603e+06	260899
Adipic acid isomer	C6H10O4	24812.3	23653.7	201824	134868	106215	133379	107123	65512.4	120466	121582	64060.4	150001	150976	125651	104263	134682	137770	78802.9	130757	135277	188611	121152	103103	141397	115057	150352	153950	122461	176114	137886	145176	85509.7	133688	151786	125322	155292	157716	170654	249964	80589.3	118080	110607	135129	129473	126257	100555	126417	121234
a-ketoglutarate	C5H6O5	2083.11	1991.92	294527	311416	333589	159218	211775	129417	171793	216179	254720	230826	151003	224999	164594	195466	151870	207013	199262	102878	81458.8	57954.5	83682.3	124320	144354	105122	64721.5	82136.4	75793.3	88338.1	65402.9	118294	64769	204378	175034	88709.5	42917.6	90187.1	48838.3	97628.4	84594.9	155773	175454	92746.6	64600.3	166811	96032.1	90188
alanine	C3H7NO2	4142.42	3059.64	3301712	3.02711e+06	3235282	3.56313e+06	3.31231e+06	4.6727e+06	4871569	5.02285e+06	4863114	5.92293e+06	5.27931e+06	5.04459e+06	4927414	5366198	5.75326e+06	4.87305e+06	4849471	3569604	3.63822e+06	3.6953e+06	4.53107e+06	4.29088e+06	4991416	4.56563e+06	3.1326e+06	4.49812e+06	3785907	10446545	4.83583e+06	4.46654e+06	5.91563e+06	4245460	4.98999e+06	4494659	3.73854e+06	4.13341e+06	5302171	5143672	2.44184e+06	3412369	3.41905e+06	3815775	2.46126e+06	5543770	4083096	3.10566e+06
allantoin	C4H6N4O3	6857.15	5569.78	4.98463e+06	4.7108e+06	6052116	4.33265e+06	4.7868e+06	2.17408e+06	5015521	5351662	6553224	523212	5202527	4.49409e+06	4.90774e+06	5653700	1.39338e+06	4.64481e+06	5.02684e+06	4833692	4.7415e+06	3.98928e+06	4263250	4.75933e+06	4.54955e+06	4.8672e+06	3519873	4.55219e+06	5.64451e+06	6.34122e+06	2.17985e+06	2.63051e+06	3939632	4.11514e+06	3.55143e+06	5017672	4906454	3759656	4292893	2.43668e+06	1893335	5780032	5.24518e+06	4.00716e+06	3.10329e+06	5.47593e+06	3366544	3.77858e+06
alpha-Ketoglutaramate	C5H7NO4	1372.98	736.87	7616.23	10906	12594.9	10442.7	12085	9078.48	13151.9	7626.29	10102.5	10535.1	5039.18	10948.6	6345.61	17307.5	12422.8	10583.5	10211.8	11027.1	7528.11	11649	8633.26	13708	11733.6	15433.2	12489.5	11934.9	14008.4	7461.97	7863.02	9972.12	10464.1	10499.1	10572	12483.5	14399.3	7962.55	19699.3	7504.04	11151.8	8973.32	4867.61	10736.5	10837.8	12886	12827.3	6388.23
alpha-Linolenoyl Ethanolamide	C20H35NO2	225.2	401.73	22602.6	25460.6	20347.5	12597.4	14492.2	27102.2	27687.2	67676.9	37589.2	23565.3	14911	28713.9	46725.5	59363.4	38979.5	64018.7	45942.6	100246	90187	50812.8	26946.8	35304.6	22647	31100.7	55220.6	37219.9	55007.4	48740.2	98104.6	38161.3	50284.2	20748.1	21514.4	48309.7	29405.6	65444.1	97565.8	15634.8	7473.38	18820.4	39481.6	32286.3	11983.3	22864.6	28570.8	19160.1
Aminoadipic acid	C6H11NO4	1396.46	3280.74	46856.2	31967	35613.8	28372.5	26728.2	75513.9	49864.1	77690.2	55130.8	75275.4	50979.8	53773.2	40481.4	65288.4	57388.3	117332	100062	64295.8	79822.8	69959.4	71126.7	68817.9	112727	104567	76701.4	90355	98364.8	126230	128323	87538.6	110020	107661	119200	81728.4	90974.1	92052.2	133692	66311.8	34954.9	52542.2	83434.2	81994.8	49289.5	80213.1	66776.8	50934
Anthranilate	C7H7NO2	7270.94	3752.89	66001.6	76587	35405.7	34253.7	32913.6	119075	84962.5	44622.6	38069.8	49146.9	87808.3	85576.4	48249.1	57599.7	59667.5	26606.8	43073.8	80869.8	51753.8	41295.1	102855	127463	70853.2	153543	116264	64120.7	220410	78775.4	54173	115530	48739.4	89441.2	89243.8	58154.3	36474.8	157898	92797	12806.5	36430.2	63870.9	41367.2	29447	45773.7	67119.6	69653	31631.6
Arg Ala	C9H19N5O3	1415.06	1394.56	10499.5	8477.72	6947.56	7278.62	8837.82	17547.5	8696.45	12484	9996	7872.92	6674.54	9355.72	3345.31	6996.2	7851.71	7069.98	7380.21	11610.3	15490.6	5196.51	6543.6	7801.33	7990.84	9579.25	8024.28	8094.99	8366.06	17201.9	6378.91	6812.14	8213.74	6387.12	40648.1	11386	13225.7	9736.32	25584	7579.25	3275.28	8209.01	8558.55	10537.8	7454.17	19408	9786.64	9563.36
arginine	C6H14N4O2	2089.15	3198.91	223570	164758	195551	199315	111258	480580	326320	468624	286848	467697	449690	392291	259456	281289	303311	340364	278457	181612	228279	232839	220599	205160	282824	318511	250773	246040	305782	406542	289591	274615	348233	286769	355414	222437	289801	213876	367604	244242	116484	110974	201495	242428	128612	213470	174683	90940.5
asparagine	C4H8N2O3	0	857.24	154231	132124	196732	171145	146576	216756	274534	379140	271081	341284	390736	340686	270506	321866	338630	317851	251898	199778	240286	247974	269648	207747	316326	327777	241020	271416	282694	443937	268706	261261	376945	294984	390803	214324	191509	242987	426338	269042	144207	172950	199991	206326	138482	263299	250667	129167
Asparagoside A isomer	C33H54O8	0	0	13346.6	5915.99	8532.4	10790	10328.6	3650.76	17987.7	18349.7	13001.3	19677.9	5641.65	7493.2	14227.5	11920.1	2274.01	13887.7	16707.9	9809.96	10693.3	12009.6	12868.5	14510.1	18055.4	10815.4	11307.1	8648.42	15175.4	16781.7	10471.8	10589.9	16709.2	14778.8	13299.1	12310.5	4479.7	10963.8	8747.93	7732.21	5841.29	14855	9422.53	20714.3	9796.66	11655.6	10921.4	9318.16
aspartate	C4H7NO4	854.28	4576.96	85508.6	54048.5	81230.1	58668.8	39765.3	127259	63324.6	94560.4	91358.1	92673.9	67569.6	63752.1	46879.2	87810.4	92230.2	81843.3	68692.1	67322.9	68929.6	66493.7	96039.1	87532.4	66364.5	78821.9	67441	102858	91152.8	89803.2	161725	75946.8	84133	68176.9	107922	71301.3	60454.8	119512	119330	59373.5	37327.7	70701.5	65152	69171.3	49909.9	80629.4	71301.6	76574.8
Azadirone isomer	C21H41O7P	0	1012.65	105599	193267	145945	164331	113179	151691	187595	184879	178520	217786	267823	229350	134724	233262	211469	145491	206354	229833	326330	269306	167563	273064	275759	195681	300912	225789	291053	264332	373400	348867	227649	309741	333650	258314	188185	220217	532986	173903	150846	186940	230456	195606	157024	236981	185242	143746
benoxinate isomer	C17H28N2O3	5566.39	1374.03	35554.3	30374.3	35516.8	37922.3	25668.7	30051.4	42722.6	45234	40132.8	32927.4	28172.1	37386.3	32348.9	33214.8	34232.8	55871.2	56305.2	43348.6	42628.5	42901	49972.9	54989.9	49701.2	55857.9	56098.8	73122	51490.4	40866.2	69243.8	48368.3	55242.2	39201.9	49387.6	36916.9	50365	58915.4	49635.5	30484.1	21230.3	39960.7	33879.2	48023.2	28531	40495.8	39621.4	22334.7
Benozic acid	C7H6O2	357786	306548	1.52031e+06	2.02839e+06	1.30978e+06	900588	1.08704e+06	2.49453e+06	1549643	1070382	1058335	1580350	1.92214e+06	1948071	1.04209e+06	941475	1.45967e+06	611313	725872	1.00265e+06	1.5068e+06	1.03988e+06	1.23435e+06	2.07387e+06	1.99123e+06	1553454	1.34241e+06	1.16746e+06	1.41389e+06	1.47751e+06	987179	1496477	818978	1.59722e+06	2.21572e+06	1.34421e+06	640213	1.38143e+06	1.83716e+06	802638	561394	1.03451e+06	715835	617702	556291	1.65411e+06	835907	708703
Butyl isodecyl phthalate isomer	C22H34O4	0	3154.17	83973.8	105941	60247.6	81750.6	82539.2	127630	106364	114649	95676	136556	60797.4	89046.4	71002.8	98430.4	122439	64961.2	204593	31268.2	47303.5	60990.6	88251.2	153943	100485	65435.3	65742.4	134404	91376.2	114339	126903	99546.4	230954	160680	153446	74448.8	75114.1	56085.4	43509.2	48206.7	70657.8	62685.8	211597	67433.8	59803.8	106976	129641	51360.5
Butyryl-L-carnitine	C11H21NO4	2078.29	1162.41	1.36326e+06	1.80333e+06	1.11521e+06	1.00254e+06	1.03522e+06	2.92248e+06	1613043	1.58452e+06	2636820	2.08669e+06	2398633	1.93333e+06	1.30474e+06	2.04584e+06	2.12179e+06	2.2836e+06	1.86135e+06	2.09576e+06	2.65514e+06	1.45432e+06	1.63818e+06	1.98968e+06	2.26488e+06	1.93635e+06	1.53932e+06	2022655	1652688	4029446	2.71223e+06	1.65763e+06	2566477	5.33554e+06	5.76776e+06	3706367	1.59629e+06	1.83434e+06	2377562	1533092	576611	1.51832e+06	1969926	1808615	1.02291e+06	2.02467e+06	1.35639e+06	1.16953e+06
C14:0(Myristic acid)	C14H28O2	5457626	4.53724e+06	42078764	40810348	27619970	43476512	23889654	7.11806e+06	81233512	32358322	34075084	1.12687e+06	41639904	65802100	40040324	65109500	9767627	76773328	90577960	95184640	11812661	60023520	90313928	85994520	72216216	36889024	122418752	118485856	96609128	70106520	51665376	98122536	135881216	44411132	78774664	73757776	119809472	171009168	167772720	46141532	23965542	36885420	63041856	40191620	38656144	41182656	81900488	18098832
C14:2	C14H24O2	11518.2	19155.8	2.20091e+06	2.61493e+06	1.0557e+06	1.1743e+06	1.38553e+06	855897	4.0635e+06	3751477	2.46782e+06	1530533	1.08223e+06	2758711	2.72852e+06	4212424	2.54447e+06	3360924	4574249	4.15172e+06	4.53608e+06	4.9173e+06	3906662	6.2691e+06	4.1071e+06	3.75647e+06	5.99795e+06	7410914	4.12932e+06	3847659	9985549	7999624	4.79437e+06	1.79049e+06	1.67663e+06	4144410	3.817e+06	7364816	5953396	3.61399e+06	1.57262e+06	3293692	7281998	5163884	3836651	4.79296e+06	3720684	3.30893e+06
C15:0	C15H30O2	3.62301e+06	2.6706e+06	18435350	15456323	12120220	13657559	10165164	3.07853e+06	11994273	10870847	16394719	4.75244e+06	14510501	16853690	8998386	11496447	13068865	10483075	13561625	11902125	15916693	12092697	8757620	14842285	15036309	10434710	10651836	7.9323e+06	11494105	12209960	10363140	8162344	11360380	9052539	8742725	11603653	38133392	10519887	19872798	9311655	7.59724e+06	9551929	9332898	17497960	6.71775e+06	10089033	8.37907e+06	7.56064e+06
C15:1	C15H28O2	234724	132427	2233028	1.5516e+06	1.51592e+06	1.29222e+06	904217	294527	1.67509e+06	1.77387e+06	1623572	599444	1.40245e+06	2.80911e+06	1.07241e+06	1.12677e+06	1.54541e+06	1.02911e+06	1.13826e+06	1.17578e+06	2.01729e+06	746374	560096	1.03455e+06	777384	879784	943999	889079	1.06193e+06	859390	878672	692475	775843	734757	535010	800843	7.11288e+06	984195	1.31959e+06	593030	625223	942410	857702	927394	437455	632507	625372	496852
C15:2	C15H26O2	11857.7	11629.4	137058	236323	77310.7	158231	73288.5	119673	459586	431236	152399	186505	168187	227385	77068.5	272311	179180	180947	272927	192788	266071	301082	258315	374397	353553	352748	272186	310622	228881	163573	385685	275438	346771	270949	215344	333464	201312	286730	249975	134434	146869	115277	298976	275124	202599	138767	232997	135783
C16:1	C16H30O2	1.47914e+06	771319	66895280	60392372	39904268	61734852	46452544	24399942	120168216	149314960	69012920	40099332	44786868	91698016	52001748	83411448	54452604	267587888	224400240	327840896	139292400	125779672	180161408	208096048	131911240	157529424	267068976	273466304	271473440	164141248	107870528	248563968	269546944	146951168	129634600	132187976	218027776	364214304	337795104	107605608	54114516	81767168	201775600	302742624	81132064	119867808	188195248	117268248
C16:2	C16H28O2	14581.5	17333.2	3228651	3.15478e+06	1.52861e+06	2.77859e+06	1.25614e+06	1017580	5.05273e+06	5.03093e+06	3.57565e+06	1195928	2.74534e+06	5.53959e+06	2.65951e+06	5253821	1.99837e+06	3162528	3.78102e+06	4068392	1441970	1307028	2.68379e+06	2.94907e+06	1.90023e+06	2183560	4515184	5.16932e+06	3.42254e+06	4.01745e+06	3.32199e+06	3.47102e+06	4.29469e+06	1.32548e+06	1.87029e+06	3.26748e+06	4719016	5.49681e+06	4957814	2.17908e+06	542336	2.37997e+06	3.36467e+06	4.41918e+06	1.49686e+06	2.85269e+06	3101860	1.41419e+06
C17:0	C17H34O2	3.06137e+06	2.20079e+06	14932388	13416843	9539565	13032981	11991125	8399845	12964149	11220720	12985109	13628048	14431025	16416741	10871171	10684343	11030589	9389485	12019008	10137917	12468027	11924823	8.22547e+06	14372605	15533423	10389356	10867653	9150728	11473804	10804474	12664057	11138067	13440856	10415187	11359875	10265603	21600586	12561104	16659587	9467238	8778899	10433256	11550280	13273741	8519573	11317152	10114999	8761869
C17:1	C17H32O2	214851	172194	6.7329e+06	5.90012e+06	3.65142e+06	4.57841e+06	1.54655e+06	1305338	7.02139e+06	7.98819e+06	5.48092e+06	2.54361e+06	5219211	9326615	4.72626e+06	5.63362e+06	4.8793e+06	6.42475e+06	6262408	7.36266e+06	1562934	3060218	4.44886e+06	6692836	5.12943e+06	6.25432e+06	6.74935e+06	6.66579e+06	7.23872e+06	4.82061e+06	3.49555e+06	5658950	7.26961e+06	1973152	3.11803e+06	5.39433e+06	14060885	8452516	7740424	3.35722e+06	1.99599e+06	4.3415e+06	5.65467e+06	7575166	3.25021e+06	4.31452e+06	5463274	3.96322e+06
C17:2	C17H30O2	15696.7	7454.89	716504	788321	333628	457969	372524	366426	1.11013e+06	1.12126e+06	671209	600438	634802	1.0659e+06	630133	734177	630795	634968	416514	526186	522789	255383	401994	587458	463672	464730	724160	624786	621218	365316	612484	523230	621087	409665	316164	458436	511913	807800	837614	350692	168270	352249	524762	530103	320149	420017	488598	327717
C18:1	C18H34O2	2.0518e+06	1.28758e+06	82850904	30254454	114003176	63181216	57505376	8917403	243781504	40175328	46918164	21466196	94253800	177679248	386307680	111348160	16447216	121983272	120081000	24600842	24371910	105612768	122926536	406893216	543024448	67945928	257212352	140953984	148192576	81791136	47014476	92769664	271016672	83069288	310336992	50110484	187495232	266855344	454267040	84309832	207881680	148609872	84704968	78731624	152295744	337362176	86177400	46657484
C18:2	C18H32O2	487775	284518	162304048	50726996	211854544	65603452	86751480	9899764	595669184	74305008	38467732	32057024	145213904	179971568	378241408	419073632	27087472	159323088	568574592	160773184	29464478	219943280	274750208	500810016	374060320	266144368	700651264	776585536	403007616	224085520	87930104	182115072	860804864	96311232	402128128	213667392	239834864	887764672	899638080	171246832	150513536	408931168	230298736	176758528	282153184	421347808	181289648	63844340
C18:3	C18H30O2	48201.4	36549.3	49759020	47067968	26838056	48784660	26833218	7.86386e+06	78751056	98814840	58005908	15910616	52632268	93349336	46584132	89809384	59613452	19402716	16222836	22562192	13109973	9350611	12357645	14381141	11535752	16044800	23285430	24654224	20993248	19530394	24699994	22356438	24019040	12912583	12032600	16160203	21735614	29857134	25998378	11037837	5.64453e+06	14077740	19006048	25155384	10752100	17123040	18660598	14571903
C18:4	C18H28O2	7572.32	13861.9	1.86226e+06	1747182	1.1239e+06	2089575	911681	1.43257e+06	3.44293e+06	3109233	2.2846e+06	1.78104e+06	2.07603e+06	3.29178e+06	1.71663e+06	2.51649e+06	2.00326e+06	482802	232815	439839	363544	206492	291873	263294	177068	409907	393773	467961	545446	465132	371736	612412	435939	434522	238053	357734	420158	552258	582095	200495	123021	315942	317640	400167	336017	421090	339845	246842
C19:0	C19H38O2	658620	430022	2347835	2290009	1.33774e+06	2.23608e+06	698042	815196	2513586	2036023	2.15391e+06	1.04434e+06	2028188	2.82146e+06	2.29318e+06	2491559	2.22402e+06	1.80785e+06	2.29775e+06	1.08615e+06	1.16896e+06	2.40106e+06	2.20919e+06	2.72499e+06	2.53257e+06	1.87992e+06	2.25637e+06	2.18919e+06	2.1528e+06	2.13769e+06	1.00333e+06	1.2631e+06	2.4871e+06	1.77872e+06	2.22712e+06	2.45138e+06	2.91047e+06	2282380	2587487	1.85974e+06	1.62622e+06	2048388	2.33951e+06	2.3616e+06	1.61885e+06	2.06169e+06	1.7045e+06	582600
C19:1	C19H36O2	43036.8	69930.3	2.17538e+06	1.96344e+06	1.06323e+06	1.60741e+06	1.34324e+06	739329	2.24758e+06	2912917	1.99336e+06	1.33461e+06	1.95678e+06	3334245	2.09397e+06	2335922	1.92278e+06	1.52101e+06	2.7664e+06	2471243	1.91743e+06	1.86355e+06	2.67556e+06	2.32552e+06	1.74559e+06	2176531	3108386	3.11918e+06	2.48633e+06	2.15558e+06	1102931	2.10239e+06	3.21622e+06	1.47138e+06	1.85472e+06	2215359	2.90505e+06	3.09893e+06	3.18246e+06	1.26303e+06	675245	1701060	2890399	3004973	1375144	1.8325e+06	2356558	1.81674e+06
C19:2	C19H34O2	1977.21	7395.06	235663	379056	177474	278314	170196	129116	251540	357406	396030	362504	256163	413710	199044	393344	310407	196243	285418	174100	198291	181494	228632	231643	195415	261892	295873	266512	240672	294501	164120	307781	376497	184347	201951	345692	494393	319645	384412	73559.7	136645	305889	222728	328067	138403	201695	255501	219592
C19:3	C19H32O2	37875.7	24080.3	97560.2	86356.3	42957	73080	55191.1	99200.3	154336	181887	106561	126135	72071.4	143028	129877	156788	81123.5	161556	181915	246409	105985	111295	178977	217694	189133	217736	210372	309072	215136	124291	235198	236579	250642	143244	102243	142962	199231	360654	90754.9	66791.2	82775.6	139453	242664	197223	98369.3	156339	232525	67509.5
C19:4	C19H30O2	13888.4	2901.4	22767.2	48633.9	42859.8	40337.2	22643.6	87662.2	39006.6	40903.6	39867.6	87191.8	57772.8	74505.4	59216.9	69323.1	30681.5	29498.3	35085	13036.5	8701.89	10057.5	10112.9	54766.3	14994.6	63981.2	21366	26730.6	38246.5	36542.9	25245.3	23535.1	22176.6	12231.1	17077.2	22280.9	15324.8	58220.9	51036.6	34903.3	17118.9	14068.4	24082.4	28442.4	16237.3	7334.37	15562.8	4727.34
C20:0(Arachidic acid)	C20H40O2	1.53977e+06	1109994	5.07978e+06	4.41485e+06	3.44971e+06	5.88962e+06	4684036	4.33591e+06	5110486	4.01724e+06	4.95667e+06	4111214	5.02e+06	4.61742e+06	4.58318e+06	5.3365e+06	4.94741e+06	3.88506e+06	6.24023e+06	4.39473e+06	6.90085e+06	6642752	4969976	6.52349e+06	9066036	5400396	4.8477e+06	6403078	4.47353e+06	6.35375e+06	4661956	6.67362e+06	7.00913e+06	4.35602e+06	7.78495e+06	10967929	11249899	5.55834e+06	7227976	5.38556e+06	4.17346e+06	7.49949e+06	7.34214e+06	6.60695e+06	4.9047e+06	6113390	4.39523e+06	5.05599e+06
C20:1	C20H38O2	62047.2	47622.6	10053907	8380608	4.38712e+06	7.62371e+06	4.8811e+06	8040564	13794113	15893501	11698312	7516076	7.74657e+06	16595564	13032976	16143912	10470217	7.46987e+06	14152152	18296146	12531960	11880751	16255141	13946611	12497548	11378603	24821630	24613768	14507785	15265025	9139976	17494370	28766224	7897872	14321853	17397596	14790149	22793936	20539238	9086224	3.85309e+06	9532971	16835948	23379528	8824945	10202871	15723765	9379125
C20:2	C20H36O2	5184.4	7816.84	6040806	6150408	2.83539e+06	4761821	2.78677e+06	2743246	6.78149e+06	8712395	6.66303e+06	4532384	4340810	9319646	5.40564e+06	7.41662e+06	5.75973e+06	5.54607e+06	9211164	8.16553e+06	6.50587e+06	4.94775e+06	7497052	6.35714e+06	6.3658e+06	6094556	9820089	11146009	7.10483e+06	11552096	3158383	8366212	10722201	4.26189e+06	5224998	9770219	10343285	9499063	9371015	4542688	2.16252e+06	6.59791e+06	9779614	10941450	4.13364e+06	6.45788e+06	8631151	3.86383e+06
C20:3	C20H34O2	11594.8	12845.5	7.81474e+06	7743972	3.92884e+06	6.62674e+06	5.36704e+06	5228908	9570978	11441632	8566696	6.14681e+06	6.41325e+06	11852580	6815450	9640897	7.01931e+06	7.65518e+06	11651261	12186075	8924901	8414549	9849561	9283919	7.93569e+06	10170053	12473879	15171621	11710512	15415855	7.1043e+06	12539243	15687865	7.68227e+06	8.35921e+06	12510437	11265507	12502715	11925115	6934554	3.3597e+06	7.7022e+06	12395083	12773731	6.07123e+06	9366030	11916585	8.11358e+06
C20:4	C20H32O2	12122.3	54659.1	24421974	26428930	19415510	25434994	25987592	8986851	34299344	46257316	35816676	23655406	26235088	43848924	28708960	33100848	29680982	54319420	49535396	56447820	22591882	49936272	56985556	59661216	47620704	67903672	70667328	80698744	73158552	70942792	37978324	77457128	88533728	53127156	51859824	73256248	59922692	75319288	81113288	44970768	24049154	54245564	60168624	67156920	35134592	58219844	69543472	22006342
C20:5	C20H30O2	89313.6	57009.8	10684174	10149415	6.65523e+06	12380648	9623541	2.60473e+06	16176083	19192116	13699008	8.24032e+06	11140185	19785386	10690857	13194700	10967560	1.14718e+06	748473	1320504	738028	594576	536413	847946	448102	876983	1.2365e+06	1.10998e+06	1.5065e+06	1.21283e+06	1.23055e+06	1653797	1.14795e+06	938410	538494	867217	1.42259e+06	1.15786e+06	1485395	628141	580876	1.02881e+06	1.22836e+06	1.17425e+06	593826	1.22034e+06	948707	880497
C21:1	C21H40O2	41323.3	24611.9	272997	251585	245719	229237	188941	271184	426189	256044	291332	259027	249262	277835	360154	333039	241920	165324	239976	237781	276448	356594	370343	353093	351557	289932	462489	372068	293302	284204	385912	373885	575759	199766	189395	419339	304400	281331	359401	204900	125938	257027	434836	382600	228926	250839	337392	271503
C21:2	C21H38O2	0	4321.02	9963.54	6867.38	7372.27	8896.58	2727.18	1704.17	9796.89	20286	2016.48	4127.02	10529.3	9636.46	4329.75	13972.7	28264.6	13537	7904.47	13411.4	25315.2	15292.5	22100.8	38390.4	23644.7	29105.2	20364.4	27804.9	28446.8	23951.6	25500.1	32413.6	30569.6	46432.6	40095.8	22427	25501.6	31540.2	34119.2	19266	8334.79	27873.6	75748.6	29042.3	43457.9	47923.8	91728.6	10871.2
C21:3	C21H36O2	0	0	14839.7	9131.47	13509.2	22758.7	13109.3	12844.4	23298.9	15521.7	11591.8	15538.3	18915.3	26130.7	12740.4	17749	9108.11	34257.6	44118.9	37720.7	33244.1	45189.4	59719.3	69069.1	79761.6	86223	61686.1	36292.6	82067.8	46137.4	49928.7	63510.6	67588.3	110750	82985.2	41865.8	44588.7	65069	79927.9	47718.2	35948	41229.8	125286	98248.4	63898.9	63052.2	127732	19360.1
C21:5	C21H32O2	958.5	1043.31	818660	996081	456302	953460	534070	309951	1.09414e+06	1.1045e+06	819122	843151	650346	1.29386e+06	687571	863132	835566	78431.7	98627.1	45290.3	31233.6	50856.4	28298.6	20242.3	67909.9	25355.3	137311	92277.9	88979.9	45137.9	133554	167475	35672.6	61075.5	36893.7	10657.2	112586	61747.4	51978	47932.5	53700.7	123396	47324.6	154543	40105.4	98889	34390.6	61161.3
C22:1	C22H42O2	53581	30138.7	1.2604e+06	896032	707437	755339	759548	1246518	1428966	1.13515e+06	1.19808e+06	779819	682847	1.11435e+06	1.34552e+06	1.81904e+06	1.18421e+06	526860	1.09531e+06	1.07461e+06	1197203	1313776	1.43391e+06	1.27247e+06	1.38275e+06	653936	1.61289e+06	1.47664e+06	1.01539e+06	1.14126e+06	1.93209e+06	1.42732e+06	1.5564e+06	494536	998015	1.91491e+06	1.23348e+06	1316979	1.3327e+06	588556	404003	1.06255e+06	1560260	1.13863e+06	974656	1.26534e+06	828547	477788
C22:2	C22H40O2	5913.81	8838.39	293657	271741	157404	228729	213095	244355	294959	241804	285716	198519	148088	265803	226955	359048	318580	259454	344282	252212	244885	211847	287796	291867	300435	252260	256170	399412	234674	412292	452915	323246	315549	162783	205898	446585	362375	225608	277814	169648	66850.7	391628	345343	397129	213938	247579	259805	221306
C22:3	C22H38O2	1492.05	409.16	220874	228445	136509	193819	149676	242729	293896	279647	292504	237647	142872	215194	198054	272538	256561	353552	739059	833609	669367	624733	666849	508818	522662	430144	819024	801130	351703	832018	924398	588502	865099	364370	505375	989204	645183	581756	651865	397414	196133	451930	642564	515517	301555	406647	546381	397362
C22:4	C22H36O2	41507.2	19181.8	2591578	2.85656e+06	1.51946e+06	2094362	2014008	1.96374e+06	3302337	3.44601e+06	3.42083e+06	1.85544e+06	1.67095e+06	3.39346e+06	2.6496e+06	3.87054e+06	2.91899e+06	5.75744e+06	6823852	8918703	6.97011e+06	7.43484e+06	7686856	8394525	7.43816e+06	7.64109e+06	9236917	12984201	6697192	12797672	10203857	8856045	12890333	5.18759e+06	5.27206e+06	12152592	8741928	9439355	9916745	7.34031e+06	2.30815e+06	8479565	9524339	8153658	5415079	7.85888e+06	8678164	6685044
C22:5	C22H34O2	2867.53	3588.51	9558764	10305405	5559344	8935501	6994790	7.18586e+06	13811893	14468224	11950379	7344840	6.466e+06	15082493	11321493	12064509	12395576	5.88616e+06	9837659	9722758	7525468	9166283	9713053	10879336	7.67059e+06	8797675	10195463	13033029	7.41005e+06	11547355	11331543	7.80886e+06	13287009	4762096	4.83309e+06	12786421	9478690	10721421	11168377	6.38408e+06	2112534	7298504	11231649	9341468	4.98247e+06	7.41427e+06	8618501	6.49377e+06
C22:6	C22H32O2	23467.3	16988.4	48427348	39278084	29488650	33627092	32956922	11008876	67991656	46190444	38103588	24958400	38629824	77557664	61915184	75627096	26950938	19668270	16923818	20110482	16871972	15843705	14118781	19469194	13152621	18745216	28091616	26949354	23621038	30227070	23936912	30075784	23570546	13268771	12460597	18407338	31032542	27630306	30855256	15239056	6.5187e+06	18626066	24793174	28045336	13852371	20789800	22281806	19051190
C23:0	C23H46O2	159010	118510	697321	577063	505039	591052	479999	423036	683366	410149	699075	682141	683482	584938	517247	526250	595549	420637	590963	608898	859295	816572	536458	870043	871700	653964	567872	539228	676070	681419	667888	549811	699029	576251	562857	821818	1.52795e+06	535482	1.08377e+06	686490	409086	521796	496483	609623	371961	575810	395044	241741
C23:1	C23H44O2	58998.9	41029	169181	158544	118322	115596	106927	138971	275072	196286	172933	200607	132412	170759	185666	209553	198982	108019	170020	153544	225518	248416	183948	243161	171683	115108	208290	199282	123069	125989	193247	215663	183108	135600	193834	219390	203340	162089	190284	82555.1	83159.1	171921	251842	135075	108616	217988	132314	103935
C23:3	C23H40O2	0	0	4067.65	11361.1	9350.87	24241.9	5707.33	12563.9	17669.3	5711.76	6082.83	19618.6	14124.5	18983.8	7088.79	10275.4	8122.05	10644	26138.4	21433.3	27062.7	24097.7	28369.2	46445.8	44219	64803	40418.5	31339.8	42446.4	22594.1	40320.3	30173	32766.2	75280.4	53147.9	38455.9	29826.7	40998.4	57650.4	42536.7	45309.2	39962.5	87212.9	28790	38881.4	76837.1	129327	30715.2
C23:4	C23H38O2	11657.2	0	10777.7	6562.6	11541.8	23169.9	7489.28	8312.55	15949.2	13498	6936.24	20426.5	10478.2	23471.3	12795.4	12309.7	9260.79	18771.4	22071.4	15282.4	18356.4	29744	27631.9	45787.4	42900.6	58693.1	31869.5	23979.9	37350.9	21048.5	36659.6	31392.8	26967.1	52536.7	53033.9	15603.5	24205.6	31126.8	41813.1	14303.6	32273	44488.9	61947.2	60041.6	40751.1	36858.2	65792	14102.2
C24:0(Lignoceric acid)	C24H48O2	383995	255852	1.88501e+06	1.42503e+06	1.26938e+06	1.21734e+06	1.34991e+06	985519	1538872	1035584	1616510	1.66911e+06	1635645	1.11889e+06	926145	1.1664e+06	1.28032e+06	893758	1.21703e+06	1.34171e+06	1.80817e+06	1.76864e+06	1.29814e+06	1.63712e+06	2.07974e+06	1.19672e+06	1.42091e+06	1.14044e+06	1.5297e+06	1.62731e+06	1.15149e+06	992396	1.54671e+06	959207	1.21931e+06	2.11164e+06	3.21747e+06	1.06114e+06	2.40785e+06	1.95194e+06	854145	1.39206e+06	974572	1.89712e+06	736983	1625717	906637	531678
C24:2	C24H44O2	2659.05	2136.36	213567	206105	98718	188153	215893	202481	240849	225728	254738	224144	86143.5	173081	235087	259662	264872	145798	183676	167926	224371	254950	214173	282885	294269	172014	183284	331359	164644	235162	366809	261918	206131	101748	165493	345882	224759	188206	199435	77625.9	94111.9	253336	252975	131103	119302	268891	221577	185755
C24:3	C24H42O2	1283.17	407.12	19899	28445.4	15129.8	16391.1	14794.8	15384.3	28986.2	8648.3	34677	10414.3	9582.19	21659.5	14928.9	30284	34093.5	18094.3	12634	38041.5	27553.8	32494.5	36771.6	34415.1	31024.4	15175.1	32085	33679	32362	30188.2	38596	50297.9	36894.8	17225.6	20865.6	49971.5	33668.8	22541.5	32595.1	14968	6340.09	27983	38007.6	20674.8	28669.2	32036.7	34245.4	17456.6
C24:5	C24H38O2	0	356.76	457144	550549	203813	315588	189180	314423	567619	548161	528323	325005	320382	509773	413737	576482	538854	385048	878143	1.09084e+06	879670	875278	807126	741550	809757	623883	916096	1.12215e+06	528210	1.30129e+06	1.2435e+06	836110	1.30512e+06	405283	529756	1687719	670098	787695	856528	507948	177907	563777	749512	624988	346035	583896	735171	326308
C24:6	C24H36O2	0	0	1.01436e+06	1.24293e+06	503108	761069	439582	923994	1298239	1.53922e+06	1.33042e+06	808467	699886	1.19317e+06	1011044	1426085	977181	271332	388522	422735	241930	244572	287194	290288	274675	164966	432889	559321	370748	638942	344903	552892	430443	225791	217105	381694	524666	359405	497592	265948	128370	322796	457266	279158	278384	358803	406880	192451
C25:1	C25H48O2	20503.8	12901	94861.3	71077.2	90092.3	55226.6	50134.2	22868.5	109498	73497.5	37799.6	93530.3	97148.8	72546.1	90890.2	103893	79163.1	43093.8	56256.6	56699.3	67999.6	85663	92076.5	99298.6	66929.1	65029.1	78581.4	74425.4	98700.7	63052.6	104125	73307.4	53326.2	51177.7	59506.7	70276.3	114069	61392.8	101522	26630.7	39200.8	69180	100602	69587.7	62727.8	66410.6	73585.4	38861.2
C25:2	C25H46O2	1549.46	1608.39	9188.25	6350.52	12311.4	8107.08	5534.23	8000.84	14217.5	4519.41	10607.6	20729.8	10465	14724.1	12094.1	12473	7307.77	5231.86	9558.3	10407.7	15463.9	9852.16	12369.7	14568	11199.9	9084.86	10786.6	9558.02	7444.2	11965.1	15410.2	8386.81	14275.5	15104.8	13090.7	9655.6	8310.79	10401.2	13089.2	6388.6	6925.69	8426.97	13267.1	12294.8	8888.46	9596.05	17752.2	8171.15
C26:0(Cerotic acid)	C26H52O2	119212	87461.8	511819	348215	319941	311774	371428	212546	424914	249584	527905	409951	382978	285276	233612	256135	264179	236430	315191	322950	458944	509152	237345	409139	444651	333667	353002	279050	433897	366030	376152	250037	351351	287211	309227	501732	958511	278322	662351	500535	233024	283824	182348	423892	146772	402575	199048	188240
C26:2	C26H48O2	981.53	693.1	19305.4	31583.1	9669.82	20036	15482.1	20361.2	26024	14132.6	26352.2	43448.8	25059.7	21382.7	26323.6	27314.7	25047.3	24585	23236.4	25100.7	33833.7	28518.1	28808.3	44134.4	35833.5	19437.2	36767.2	16679.8	26792.2	33837.7	43932.6	36990.5	30034.3	30186.4	31639.8	40946.2	29316.5	25471.4	31061.9	11391.3	10764.2	52558.8	41507.3	25606.4	20595.2	20923.8	32052.5	19301.6
C26:3	C26H46O2	344.63	450.76	10548.8	10629.7	10493.4	9327.27	8219.91	8248	15705.9	14080.5	16406.5	7190.26	7965.9	19161.1	11252.8	15005.6	14142	19913.3	15372.8	9770.28	13872.5	15425.5	13034.3	17730.7	14558.1	13424.9	17131	13194.8	11344.6	14762.1	27989.5	15589.4	21805.7	22267	18346.7	23056.1	14059.3	14161.1	18381.6	8589.07	8354.35	12362.3	27566.3	14841	8822.06	14038.4	13977.7	13832.4
C26:4	C26H44O2	228.55	0	11151	10760.8	6537.85	5831.21	6633.83	15729.1	16861	9254.87	22136.5	12524.7	8114.01	12842.4	15077.2	19439.7	14820.1	13067.2	14278.1	16875.3	22739.1	20836.9	27497.9	37233.2	19604.5	11628.9	24272.4	22968.6	15841.5	26201.7	27044.8	31769.2	15756.3	14283.9	11789.1	41696.6	25202.3	16598.3	18109.8	10413.6	3543.67	22661	26008.5	18117.7	10335.4	21484.1	17887	10125.8
Capryloyl glycine	C10H19NO3	10701	11481.5	333957	276920	359501	244703	257250	151634	465720	329359	330713	466472	188049	284683	255818	318240	309056	537986	489646	401252	357175	440099	505834	631435	518098	565204	424806	524678	596121	514538	589884	509424	723707	477594	405586	356690	299297	426962	300186	304540	214579	305646	476956	437373	332395	637503	365110	243971
carbamoyl phosphate	CH4NO5P	0	0	17666	16832.8	15137.7	13314.9	14289.8	18714.4	18118.3	19775.5	17095.7	19681.8	17497.2	17112.3	17086.2	17859.8	17129.7	20960.5	19123.2	17549.9	17807.4	15119.2	15251.1	16470.5	16383.5	19852.1	20168.6	17978	23260.2	19383.6	19253.7	19297.5	16662	19988.4	22106.5	19056.7	15837.1	15446.6	20177.8	14936.6	11731.9	18877	16932.1	14622.6	12853.2	16519.4	16483.2	15415.5
Carnosic acid	C20H28O4	12481.4	14275.4	29615.9	20902	36428.2	20629.3	15661	22631.4	62745.9	52281.1	35046.6	51076	40871.5	62518.3	52774.6	45468.4	50023.6	38268.5	49319.1	29085	34454.5	36033.8	42790.3	58244.1	47759.2	34743.9	30396.7	31415	37110.6	33385.6	72875.6	43037.7	37077.5	39776.8	29969.2	25842.5	32859.8	27643.3	30562	18703.1	43787.7	23919	56713	28980.9	53609.6	49059.7	33308	59691.8
Carnosine	C9H14N4O3	2078.74	2473.14	203470	116493	133661	116685	82003.5	122109	189337	194343	169237	217232	169965	139239	120994	223641	189967	249422	265231	189371	256749	184107	237047	241128	256651	225747	221326	256442	268156	310465	329488	185877	334096	254654	235650	231703	141605	363295	484540	185909	113812	123488	270759	251498	143641	207133	218168	112161
ceramide (d18:1/22:0)	C40H79NO3	0	10841.8	12709	12784.5	31777.1	6658.71	32788.9	77247.8	32282.9	41513.1	36595.2	64497.3	11873.9	14949.6	26506	21837	18489.5	45554.1	35663.4	43278.7	36512.1	47195.5	38562.8	11847	26602.3	10565	19521.3	31193.9	25349.9	82504.1	44779.1	27778.9	24116.1	40169.4	24604.6	40608.9	13358.7	29370	15571.6	6063.35	8202.66	6046.49	41617.9	10964.5	14730.2	17269.4	28843.2	7218.51
ceramide (d18:1/24:0)	C42H83NO3	0	0	45600.2	27368.2	22731.6	18010	32315.9	70820.9	60813.1	24556.2	26604.5	32585.9	84355	41304.9	22434.7	21495	25717.2	43853.3	34100.5	27318.1	30962.1	25544.8	47457.8	41215.5	115760	12397.1	27441.7	31403.3	32196.7	175958	14659.4	10966.5	34387.7	31610.9	29284	40216.5	76758.1	25143.9	0	10044	22877.2	34825.6	89505.5	11528.4	15321.1	100531	48847.1	26357.4
ceramide (d18:1/24:1)	C42H81NO3	0	0	74710.3	67830.9	83794.5	89876.4	113371	271309	82072.1	149088	111304	223854	66712.3	97189.5	93892.1	75799.2	132428	129724	108050	173151	145397	203879	117934	105694	118989	134784	99572.8	110592	214782	328096	266710	111279	108406	65207.5	138616	205001	73785	46276.5	111055	32703	12238.3	56931.3	155272	43468.8	33952.9	68850.6	124272	44647
Cholesteryl sulfate	C27H46O4S	28538.6	23161.6	10529572	8471591	7865088	7.16413e+06	8.35713e+06	11141703	15317903	10086291	10163821	2.36297e+06	11909665	10352211	9778731	9387781	8824061	13737773	13749075	8933711	15805475	13488323	16076656	15345489	15317808	11161477	12174741	13779551	18192444	13503432	7.47605e+06	11708723	15716765	12412099	12198593	14123841	18694078	10940148	14504616	7971498	6.98466e+06	10014209	11268280	9365687	8.35208e+06	15696232	7.46573e+06	8646217
cholic acid	C24H40O5	642.53	548.31	1.71465e+06	1.92279e+06	3.67441e+06	1.57367e+06	1.37709e+06	2.10895e+06	3724222	6.29576e+06	2.95301e+06	3855031	4.40544e+06	2.49926e+06	3.86158e+06	4235750	3.90119e+06	1.83977e+06	7.88031e+06	1.22499e+06	2.09213e+06	1.67987e+06	3075734	2.87431e+06	4647888	1.8061e+06	1.4627e+06	1.90547e+06	1.27745e+06	1.69602e+06	1.21592e+06	823299	1.16259e+06	3.34763e+06	3.18374e+06	2.30477e+06	1.47788e+06	935645	1404128	1.10164e+06	6238934	2.5797e+06	3.97501e+06	5.79685e+06	1.42243e+06	7.47916e+06	2.3286e+06	8914303
Cinnamic acid	C9H8O2	14011.2	13179.6	133204	77212.8	86575.4	88277	82146.4	56981.2	61559.4	68491.3	63800	117396	46604.6	53695.5	50166.2	80563.9	105731	100916	184860	64539.4	51645.5	33916.7	53467.6	134617	69877.4	31582.4	37293.4	33618	32510.7	119834	50908.4	35077.2	43078.8	62073.8	64971.9	122651	66332.9	33656.7	40035.1	108839	32710.3	117740	204673	40368.9	30963	108311	75054.9	36944
Citronellyl propionate isomer	C13H24O2	34390	47696.2	605036	488838	340953	321988	272514	181607	750745	522605	452722	352350	277380	439024	632016	690028	518302	316132	404206	299297	330685	457992	343030	785416	508166	319770	406022	534969	375394	265871	474447	520234	310650	145214	214820	311898	485004	384767	556939	148040	190996	263536	552666	225078	311862	480579	260409	265850
citrulline	C6H13N3O3	14179.1	11869	4.50153e+06	3.54945e+06	4.94896e+06	3832273	2.92062e+06	5.72393e+06	6858650	8076334	5.47762e+06	9292828	7.63934e+06	7.10401e+06	4.73369e+06	6.94947e+06	7.21925e+06	5.36293e+06	5.34382e+06	3.28749e+06	5205154	3.80121e+06	5076164	4.71368e+06	5093520	5.62173e+06	4.37177e+06	4.65852e+06	6.03841e+06	5.93549e+06	5.96947e+06	4.72622e+06	6.10494e+06	5425678	6.29175e+06	4.32705e+06	4.2936e+06	4.71103e+06	7310454	3.71602e+06	2.02848e+06	2.72783e+06	4082172	4.49866e+06	2.26578e+06	3.86333e+06	4.22858e+06	2.438e+06
Corchoionol C 9-glucoside	C19H30O8	2794.48	2574.73	11643.7	16618.2	26789.8	10866.1	10617.9	21280.7	33453.4	37044.1	14722.9	29451.7	16592.3	8602.55	22130.7	22558.4	10917.8	3078.51	5878.64	3653.61	9205.38	3882.02	11493.2	3845.88	10627.3	10362.8	11568.8	12229.2	18586.6	13353.5	5139.48	9615.1	4738.25	13499.8	7403.46	9193.14	12371.6	9674.68	6153.08	8676.95	8892.2	9725.33	10419.2	6472.79	5842.94	4450.61	4793.69	7231.25
Corosolic acid isomer	C30H48O4	0	0	51027.2	31325.2	70189.4	100865	31324.5	27442.2	87301.1	77433.2	123511	118532	154753	135878	72845.1	101375	126204	83917	84610.4	53513.4	71084	69907.8	136321	224086	275454	202911	124238	126234	115233	107994	129107	124643	188227	288502	232111	59134.1	99728.6	134154	107931	115830	142166	181506	312509	340044	164772	186948	263716	70620.2
Corticosterone	C21H30O4	2335.78	0	90616.8	72220.7	93458.2	78954.3	80461.4	102301	144988	29629.3	129082	217008	94056.9	137411	197942	141209	107700	22811.2	27997.5	122430	124106	141998	78359.7	317399	149536	115380	110898	158278	61336.7	106723	319095	111724	121209	44745.8	82926.9	65157.7	66948.2	207964	219805	131592	46707.6	81573.9	214869	88332	190882	182815	95569.9	132920
cortisol	C21H30O5	4195.46	2801.92	140106	114773	138388	46362.9	89568.6	243330	171515	84630.2	224744	278876	87042	165663	276678	193553	164591	109029	81879.8	148777	190423	194559	109257	283640	269925	137405	103811	160596	69710	118873	330177	99578.3	158373	93284.1	127966	80026.1	40121.7	92101.4	79822.4	94542.8	70982.8	128960	192910	69338.7	159702	288981	134851	192302
CPA(18:0)	C21H41O6P	5085.8	1492.32	39536	55560.6	42863	58865.2	51598.2	48011.3	59683.3	53115.7	55833.6	52902.1	55466	60964.6	51536.1	49655.2	55215.2	59438.3	58109.4	50341.9	56348.8	51315.7	51522	76298.6	61864.5	55589.1	51162.9	57908.7	54410.3	46770.1	58221.9	59257.5	52876.8	48644.4	59759.2	65260.4	66774	53791.3	60968.1	50266	55769.1	65754.6	54607	51774.1	59435.5	77406.5	60946.4	45912.3
creatine	C4H9N3O2	29249	25459.3	105867880	100445216	124501024	122305544	103178648	163818816	157866544	170137808	168992320	197600656	176224176	165373248	166567920	160422400	191238352	145822080	122693864	88001376	95482904	104498392	131013344	138420976	141201088	143490320	100518888	130041272	132740416	245250288	157864944	137484208	175993600	118921952	147946272	124346592	123041792	127498584	182394496	158225424	80136616	96768104	100717480	115522528	80095392	149244720	103005688	72350888
Creatine phosphate	C4H10N3O5P	807.74	615.63	29015.4	12561.5	16000.3	9019.45	9527.25	60034.7	21037	25751	37080.7	48038.9	34524.3	18695.2	19588.9	77643.8	63559.5	26904	52076.9	27995.5	25839.6	11706.8	49429.4	27999.7	22367.4	51963.2	27900.4	57826.7	52811.5	60965.7	49894.3	29884	21984.7	23752.2	49527.3	38874.2	7771.43	113647	55733.2	30563.1	23316.2	66944.6	81711.7	51480.3	24745.5	85989.5	50977.7	37760.7
Creatinine	C4H7N3O	11255.5	13633.2	7.78902e+06	6.31736e+06	5.62473e+06	5336316	5.68667e+06	8482297	6.69718e+06	8.20205e+06	7.25487e+06	9950255	6190906	7142600	5.4404e+06	7.13285e+06	7.73146e+06	5.74991e+06	6.00823e+06	5194234	5.67706e+06	5.49897e+06	5.83415e+06	6.13091e+06	6.03809e+06	7576424	6.1467e+06	7149208	9387858	8419074	8528679	6879412	7.13853e+06	7.4371e+06	6.44389e+06	6190416	6.11375e+06	7.4341e+06	8660253	5.64867e+06	2512300	4045682	6558736	6894738	4292626	6496486	5.28433e+06	3.40927e+06
Cresol sulfate	C7H8O4S	10008.3	9410.4	1.10224e+06	870248	1.34409e+06	595393	1.21294e+06	739716	2.36364e+06	1.1622e+06	689100	1.21291e+06	1.45475e+06	3.25821e+06	2.06235e+06	3.96237e+06	4.1367e+06	11890925	25399114	14955211	25304520	14413209	11718931	31722474	46294752	18563630	20373488	19818242	42264348	22507978	3.05728e+06	7890876	26546986	21927050	18605750	7.61125e+06	15695992	19043944	34452044	6.26737e+06	565351	1.63371e+06	878924	1.01363e+06	1.29979e+06	1.06124e+06	1.24315e+06	621165
Curlone isomer	C15H22O	2216.69	2818.82	28850	24036	38959.8	11991.4	21315.8	48782.7	49766.1	49294.7	36354.7	42209.7	40393.3	47184.9	32382.4	36769.6	34262.9	40770.3	39464.2	36944.8	36230.7	42993.3	21474.2	36862.2	15914.3	38660.9	43681.7	41543.6	32487.6	65374.4	50177.4	49190.3	39317.3	47834.8	45581.3	38395.7	12102	40223.7	55519.1	10691.4	9930.38	31485	32628	33647.8	22714.7	32395.1	18020.9	11348.2
Cysteine S-sulfate	C3H7NO5S2	275.31	725.44	199454	167265	150603	160956	107852	100008	137886	182889	106212	117421	116457	206345	170782	169222	91769.1	211039	471549	161849	112396	278175	206112	167128	334428	199460	226416	268541	129446	293270	137780	254457	199379	291591	246434	258504	207503	199336	373704	171416	152268	139206	309626	272615	145945	265515	187059	103261
cytidine	C9H13N3O5	285.52	314.04	69673	37282.6	32345.8	30933.8	33469.7	63806.5	44807.5	52104	50790.5	59052.4	32275.4	23859.5	39534.7	57558.4	53941.3	62776.6	63725	38764.2	46926.5	60530.8	72347.7	60246.8	53821.3	72318.2	58435.3	100426	76070.7	167076	73871.1	74978.6	75182.4	58232	54262	63995.6	35364.9	81621.7	90019.5	104577	24659.9	64348.2	61326.5	55454.5	37616.5	106965	57952.5	50349.7
cytosine	C4H5N3O	1479.58	1085.29	616982	574769	617039	442522	550097	812785	567139	641756	884985	920790	443210	458381	595792	774442	959740	768182	767392	699288	697026	619053	682562	773906	715043	765366	555708	786322	698209	1.09568e+06	884210	644296	736102	701669	678052	1.07459e+06	504058	664824	861427	494773	212933	846966	600889	572834	359314	850617	530970	462023
DAG(15:1/22:4)	C40H68O5	0	0	46558.2	32992.2	202119	243906	216080	486804	307629	113731	167341	131890	303998	111668	158193	202334	328290	1.53434e+06	1465270	467728	395476	1.78213e+06	1777084	2.35285e+06	1.54645e+06	2.10298e+06	2.92549e+06	1251695	1.55875e+06	1.41735e+06	1.90819e+06	1.4263e+06	1929929	2.12828e+06	2.86624e+06	2.83631e+06	1.46019e+06	1.04005e+06	1.90035e+06	334725	1.64826e+06	1.33311e+06	4.18971e+06	3.20195e+06	1.50468e+06	2.34322e+06	2.78988e+06	1.54833e+06
DAG(36:3)	C39H70O5	28124.7	14190.6	101558	91391.4	55681	39699.4	41440.8	62579.8	76953.3	71756.2	46255.4	98494.2	72094.4	69564.8	66805.6	73925.1	97055.9	164442	72206.6	73816.9	77830.8	40329.4	28007.5	56607.9	59492.5	45315.3	83725.3	47338.7	65061.1	241225	63073.3	45008.1	37222.2	24926	30591.7	65395.2	48523.3	72507.2	119018	53488.8	28468.5	46714.5	45490.9	35545.5	28814.7	43981.9	51516.3	33289.3
DAG(36:4)	C39H68O5	35077.6	20636	218722	246766	116809	83710.6	73384.1	234274	242032	283313	156902	195803	190857	185801	188796	252615	332395	334959	128209	122136	105001	77742.9	64150.9	73913.7	84026.8	63797.2	132774	60725.9	135817	550042	92848.6	76510.2	85951	45180.2	55545.4	155761	76730.2	107218	158045	102817	37111.6	80845.7	50078.3	99384.3	34514.3	97143.5	84906.5	61618.3
DAG(36:5)	C39H66O5	8308.89	3722.67	84700.6	128752	26877.1	25419.1	16685.2	90978.6	121869	85581.1	53040.9	78690.5	86330.6	77308.9	63899.6	90766.4	118743	55577.2	32022.4	32309.2	23943.8	14632.1	14686.5	28031.4	24899.8	14601.2	25542.9	7445.02	75004.7	98542.1	37327.7	16936.4	9313.41	10519.2	19770.2	32229.7	16326.3	29320.1	40514.5	26553.4	3659.31	17523.5	8077.96	20385.3	21063.5	33899.8	18034.2	11296.3
DAG(38:5)	C41H70O5	6438.33	8247.6	24776.3	34386.3	24832.7	10844.8	13269.1	71880	57514.9	37708	13772.1	50387.8	27119.7	32218	23141.8	48277.2	51065.6	63523.6	55057.5	80015.6	68313.2	54625.8	36538.6	29855.6	53012.8	30124.3	35955	46524.4	52205.1	208264	50398.2	43366.2	62301.1	25071	38518.4	76405.2	49390.1	44496.6	77472.5	46797.9	15494.9	35732.4	28581.8	22325.8	19794.3	55087.8	45422.2	30820.5
DAG(38:6)	C41H68O5	9210.5	6179.18	48128.1	37244.4	45342.4	14818.9	30053.6	139237	122232	95918.6	49957.7	86117.5	63857	30907.4	80106.2	113173	122402	69137.5	57180.7	63835.6	66137.4	45709.4	50639.4	45267.9	61311.9	22354.7	40172	29416.5	79636.4	229216	59622.6	32654.9	54072.4	27821.6	29022.6	89520.5	50039	27701.5	93714.3	38188.4	7303.94	24527.8	20020	35365.8	15373.5	79838.2	40850.6	32519.9
DAG(39:5)	C42H72O5	0	0	0	0	18819.2	13907.9	0	69452.5	12962.5	28359.2	14148.6	56741.6	21425	0	62933.3	42585.5	11944.6	9289.42	13440.3	20183.5	37733.4	76505.2	62071.1	74621.1	127379	106141	45732	37195.2	33745.4	15011.5	110056	28212.4	12570.3	129359	137582	108927	100769	107950	162392	0	321852	162481	463240	219264	120461	303057	267682	210891
DAG(40:7)	C43H70O5	0	0	22423.3	53868.2	14727.9	18549.5	11725	51316.1	87296.9	49002.6	24616.8	61561.9	17780.4	35844.9	48580.1	63445	92942.3	8953.68	6873.11	7068.45	8538.3	0	0	7236.04	4093.2	5591.26	15100.3	1867.93	11966.3	47215.8	0	5004.35	8664.93	0	5608.2	5868.28	15910.2	0	0	3491.67	0	5489.96	0	4685.81	0	7635.11	1945.29	0
DAG(40:8)	C43H68O5	0	0	71889.5	82076.6	43003.2	34842.6	21170.8	133757	135122	74379.9	64195.9	109793	50202.1	51693.3	72038	104182	155468	26477.3	6696.28	14681.4	2804	5934.01	10927.8	8778.63	6126.35	0	0	6040.58	7412.97	41311.2	14623.3	5126.17	6516.94	5171.7	5328.13	13342.3	8318.89	9541.86	8583.69	2189.72	4356.51	6912.52	1988.55	10017.5	4972.68	22163	10695.9	5444.15
decadienoylcarnitine	C17H29NO4	3311.69	3790.78	70513.3	84702	57061.6	44839.6	52058	70115.9	85170.8	58451.2	80207.4	79548.8	35904.7	48286.4	87115.5	81028.6	83444	42143.4	27067	14144.2	26700.4	16993.9	34199	39311.3	48801	34697.8	35419.2	35658.4	24583.3	35896.3	43061.4	39857.2	45197.3	22175.8	13044.6	36123.8	38897.8	32451.9	45934.4	32915.2	12067.8	29727.3	53350.5	45171.1	27849.9	44445.4	24271.9	25504.3
Decanoyl-L-carnitine	C17H33NO4	1279.51	1079.25	162849	140874	102491	105301	84313.3	108166	169089	132098	110952	142649	59531.8	89104.2	111367	135163	140553	246813	182030	114163	136292	191865	147725	212912	124971	160445	209377	269697	138576	156197	266287	174299	156855	84428.7	73583.3	147576	133482	320838	175972	201095	95276.9	192817	310635	237178	162788	211849	165670	264554
decenoylcarnitine	C17H31NO4	1231.91	899.21	301314	296364	171664	197996	198227	344696	315782	318347	250313	248709	100804	181490	264406	389314	244095	432356	393703	193931	316028	272803	298219	574738	381323	345554	389237	528628	317002	337613	506782	448044	327160	258994	140234	297015	312941	454769	441913	296249	166145	367433	676067	458975	253247	464955	280254	384183
Deoxycytidine	C9H13N3O4	0	155.21	210960	203262	210378	149490	186237	280927	187683	199903	304231	310692	167626	154099	204480	279610	332798	252598	257921	255122	217486	213736	234460	270151	254716	255952	182015	259188	230788	368691	283760	216253	273067	224176	228995	365981	167474	221724	293329	172424	77851	291360	204527	193084	122296	273657	183452	159781
deoxyguanosine	C10H13N5O4	489.07	173.22	138296	64308.9	71686	189038	6603.27	21519.8	79583.3	55130.9	47646.5	171172	77532.8	384893	18941.2	47025.7	15902.2	3174.66	4467.16	23937.3	317718	56675.7	51949	79535.4	34290.8	52110.9	24434.4	17987.4	80266	31266.5	426427	54939.9	109642	328070	392542	28801.4	225994	166668	432875	16974.1	42917.9	12715	183605	422758	38489.1	21523.1	95362.8	8092.21
deoxyuridine	C9H12N2O5	1225.17	1405.86	855174	716498	639123	499939	908405	1.35873e+06	677269	1.00446e+06	1059394	1.08954e+06	550996	589983	756688	800030	886514	885991	953446	1.02563e+06	782651	930853	773614	615950	761701	1.04052e+06	598888	1.12938e+06	824800	1.44614e+06	536308	864552	1.11164e+06	663893	886123	1.21584e+06	916453	625706	647608	645409	406878	852676	504761	625183	376619	1284545	439665	561412
D-Galactonic acid	C6H12O7	283.84	549.47	202353	179530	223647	175014	193080	217435	256914	222953	252961	312877	179764	238382	196609	249657	250334	182875	214705	184541	230397	220777	214430	299061	238564	223449	203898	240532	193111	283260	266799	248234	261845	248498	255493	223184	151374	210025	252387	227314	90678.5	169181	183348	246830	139904	292982	230994	150164
Diaminopimelic acid	C7H14N2O4	238.37	753.47	42892.4	42283.3	59441.1	37268.5	38352.6	74379.9	53098.7	52475.8	63714.3	74548.3	54076.6	47720.5	49802.2	65510.3	85998.1	31922.4	36287.2	30048.8	39293.2	23448.4	32858.4	40744.9	25696.4	43358.2	20573.3	28921.2	48588.7	57139.5	29273.3	28276	30070.3	23754.1	29120	32635	22704.3	32123.3	37343.5	20516.1	11975.5	29842.5	26739.8	23257.5	14576.9	32092.5	21912.1	16056.2
Dihydronaringenin-O-sulphate	C15H14O8S	705.11	350.87	47937.3	14361.8	171353	122751	75100.1	19775.6	40791.7	86797.6	132234	66202.4	48452.9	84413.1	94616.4	102506	65856.2	294.67	236.71	598.46	0	527.89	869.36	708.98	0	261.5	0	437.85	707.14	311.06	1287.16	357.45	608.45	0	219.11	625.67	0	277.8	0	758.67	407.95	589.58	834.13	363.51	890.58	0	888.63	590.05
Dihydronepetalactone isomer	C10H16O2	37687.5	32971	141964	138270	85648.2	84463.8	85033.3	104484	211761	135968	131008	163023	101923	119215	160171	139051	143139	111647	81143.5	91658.6	107330	115839	128366	130865	111011	118826	127884	125302	158980	127902	134815	131319	138882	87902.4	115098	112779	113939	125814	199352	89684.2	60033.4	76735.1	122050	86791.3	101605	95612	86386.1	36908.6
Dihydroroseoside isomer	C19H32O8	2540.91	2373.1	60669.5	37457.7	44716.5	13554	6855.21	23034.2	14605.1	92561.5	11036.6	27704.2	10362.2	48952.1	13199.2	36814.8	39424.4	4044.38	19213.6	19270.8	21753.3	14251.7	26873.8	6590.52	24156.4	21779.2	17060.1	72213.9	154410	28345.6	8708.18	15314	22198.6	18382.9	23536.3	23194.5	13753.5	20749.7	18172.5	6248.82	14793.4	16821.7	10308.2	5193.74	6281.05	7047.37	6249.01	3849.5
Dimethylglycine	C4H9NO2	79679.9	75030.4	1.08372e+06	813092	973148	841440	629051	1.50522e+06	983434	1.20906e+06	939682	3.82078e+06	842147	1.09448e+06	721182	1.10834e+06	1.46408e+06	821886	627724	4.72042e+06	659711	1.69089e+06	779990	1.38734e+06	863230	7.20871e+06	556880	1.15228e+06	1.01551e+06	963307	752147	617782	1411468	487308	834395	667067	872578	715575	1772903	873750	1.64463e+06	794292	558760	1.45373e+06	557006	744710	898042	775421
DL-Pipecolic acid	C6H11NO2	21485.3	20253.5	341425	337235	358531	301182	258031	366866	452542	384405	480628	525601	448038	479172	380543	400736	552691	245978	260810	172306	292704	172278	278758	261145	276657	372161	262275	305771	499926	397836	422832	252118	302067	350188	276061	257030	276552	365016	370486	268718	89557.6	205552	253067	283313	181558	344637	215342	124207
Docosyl 4-hydroxybenzoate isomer	C29H50O3	0	0	281889	218661	236510	205052	371563	372182	343582	326684	411458	772368	291821	297937	256012	271638	306200	545875	407009	465446	303449	371304	359657	375417	469405	454848	403197	470661	224973	1.12681e+06	531272	516467	532618	371201	332170	687931	450667	283334	232479	224466	142527	237205	350423	269607	179301	285884	320889	233735
dodecanoylcarnitine	C19H37NO4	809.35	626.6	225197	242613	210052	166742	132242	135671	242359	162543	166611	132287	71737.1	134694	198009	218311	234835	311606	220246	153988	253641	284263	200087	358971	180870	220787	226702	352195	209757	176735	541271	347300	216333	79579.3	87236.2	161012	197834	359787	283791	307468	106633	264271	402265	294788	314739	268154	200397	346170
dodecenoylcarnitine	C19H35NO4	429.19	591.13	170310	200949	138772	93976.8	120599	126575	115728	148489	101879	147186	64010.2	136143	133054	191209	169705	192670	200466	124654	157866	148378	129413	312558	186936	142992	201981	222878	111917	139592	308130	170046	103223	58657.4	83324.2	174614	149025	199094	131126	193469	126355	171825	285086	220299	183767	222181	140148	228007
D-Phenyllactic acid	C9H10O3	248161	174434	804251	671045	639109	570523	566213	648790	614644	514144	511935	733323	638456	611474	409134	509275	591497	567630	731852	548779	1423698	498571	495510	682417	683030	439176	523520	432788	433206	847334	467959	497382	471689	519259	572305	760789	491303	490592	717138	438776	393292	554784	817311	295235	278486	650853	377202	204134
Ecgonine	C9H15NO3	4252.06	4472.88	16254	19076.2	13392.7	17466.6	15448.4	10407.8	18626	14059.5	12296.3	13633.6	9805.62	9780.22	13331.3	15917.2	16525.4	11193.9	16954.4	10399.6	10694.4	17298.7	13807.1	37279.9	13767.5	36478.1	40020.1	19763.8	10958.5	11038.3	6771.98	13208.8	20613.4	21814.1	21939.8	22572.5	16239.3	14464.7	30398.5	9819.44	13877.3	13855.9	19502.7	25972.4	14392.8	14748.2	15783.3	9818
Ecgonine isomer	C9H15NO3	2769.85	2824.38	220843	182808	174076	179091	133991	294932	221183	239472	235793	318178	208832	227931	209059	277016	223330	102068	77682.9	65402.5	73546.5	66628.1	66251.6	103362	76158	106824	80437.6	93860.7	126130	121544	107868	99757.9	112703	95557.4	77761.3	87475.8	100936	90079.6	105530	54825.4	43414.6	64844.8	119538	127729	57718.4	84192.8	80306.2	61251.7
epsilon-(gamma-Glutamyl)-lysine	C11H21N3O5	341.35	370.2	8664.65	7696.79	9976.2	8384.55	7578.58	14540.6	13874.6	14790.1	13574.5	19110.6	13075.1	13191.5	11406.4	15554.5	15115.5	17869.1	20814.5	16427.2	22121.5	16615.8	19980.3	15755	21833.7	17549.2	11140.2	24212.2	11716.1	29596.3	16207.8	14284.8	17094	10989.1	14060.1	16559.4	12153.4	21237.5	21487.6	15936.2	5164.91	13974.5	12178.8	14592.8	9186.28	18270.2	13225.6	8636.21
equol sulfate	C15H14O6S	0	0	8294516	5.22725e+06	7.83357e+06	5.91167e+06	3.66541e+06	3.70451e+06	4.40619e+06	7.66895e+06	5303875	10722742	8.33069e+06	7537178	4733466	10453908	7720584	17074.5	16448.5	9984.2	21131.1	8064.93	43334.3	7864.19	15549.2	10241.1	4793.49	12289.1	26679.6	18466.3	14753.6	11953	14636.6	15768.1	18569.7	16968.7	5332.24	12010.3	19037.3	12251	3862.05	5927.57	8731.46	35752.2	10074.4	8015.83	10449.3	4856.46
Ethyl 7-(2-formyl-5-oxopyrrolidin-1-yl)heptanoate isomer	C14H23NO4	3164.9	8113.56	14955.9	9349.2	9917.15	5464.9	11434	11411.4	11571.5	11457.9	12013.5	18874.5	12517	8905.96	7028.11	14015.3	9025.11	25612.5	27558.3	26108.7	20923.2	22100.3	25958.7	44587.1	32185	46359.7	28663.7	38223.6	40735	41441	40462.1	38516.7	42404.9	42121.9	37609.5	22960.3	30322.8	25325.7	34892.9	35954.5	22719.8	32200.1	47798.4	35133.5	26030.4	39427.6	15709.1	13479.3
ethyl serine isomer	C5H11NO3	2393.97	6064.26	430156	384875	465418	466473	389619	661897	584773	686912	604337	761702	680480	661675	642752	570279	685406	566798	493324	350789	366358	395423	542093	523193	510781	543531	405223	467352	522083	939523	628597	534057	672901	438758	601538	485420	468895	548051	656370	622707	304933	365141	322291	414793	319177	512429	358088	298711
Ethylmethylmaleimide isomer	C7H9NO2	1806.49	1364.74	57960.2	97551.6	37421.9	44836.1	37578.7	86950.4	75539.3	40190.7	21935.1	11379.2	68102.7	66258.8	71717.5	42278.8	28440.2	11352.6	33145.9	64003.7	47098.2	39009.2	70329.3	116630	51283.8	116461	105655	67983.1	196616	44958.4	29657.4	95748.3	32017.2	95105.7	44493.5	28214.5	31601.2	128765	66377.7	18723.9	19996.8	47592.4	34800.3	30407	29835.7	58450.4	60474.5	61454.4
Ferulic acid 4-sulfate	C10H10O7S	0	0	37365.3	24171	44771.7	23355	24492	49739.2	27822.9	49716.8	52692.3	77290.3	42422.8	33426.8	39298.8	40240.6	77178.7	6370.87	2660.48	3036.52	2435.12	3598.83	2146.46	1473.06	9281.55	6569.48	5100.5	13813.9	6489.43	5342.42	4637.47	3101.07	4263.18	6090.25	7727.38	5017.77	1196.09	1564.25	8384.1	15030.7	2473.18	4182	3868.45	5443.26	6795.29	6088.54	2265.8	1372.65
Formimino-L-glutamic acid	C6H10N2O4	1120.17	972.94	81488.5	59271.3	98586.5	59607.6	44078.9	192516	76748.9	119482	88734.6	145600	128479	104151	77056.7	117912	121575	63443.2	95603.2	51922.7	81233	53262.8	74190.6	87431.6	108052	72250.6	48288.9	65330.4	98760	177410	91623.5	74390.3	70809.2	73097	113986	75670.7	66213.8	57987.3	64806.3	75973.3	25107.4	49661.9	87127.9	63946.9	34255.4	89393.8	45458	35689.9
Formylglutathione	C11H17N3O7S	0	0	12532.2	8770.95	11059.4	10133.2	6734.91	29048.5	24958.6	26152.3	38839.9	46553	20434.4	20936.3	15509.5	46907.9	40814.2	23567.9	31782.5	19192.9	20714.7	25096.4	36109.5	31747.7	28262.3	41813.4	46678.1	29304	43311.3	45540.6	43775.6	39090.6	49943	20473.6	40974.5	36851.3	14373.7	37696.4	73225.6	26211.7	6423.55	12598.7	23792.6	36450.4	9125.43	35539.2	27166.9	13294.6
Fructoselysine	C12H24N2O7	1439.8	1347.89	10578	19259.2	5906.56	9151.05	4840.71	11322.8	48942.5	14435.6	17707.6	105539	40073.7	17568	9018.01	14874.3	15331.3	9298.07	21815.7	30019.1	10942.3	19928	20118.1	80603.1	14757	277983	373265	67168.4	128850	16074.8	61333.6	13733.8	29796.6	24791.5	69838.4	104438	21220.8	23628.7	56917.8	64287.7	4205.05	10377	18171.5	145472	22263.1	136368	92292.3	7316.1
fumarate	C4H4O4	4043.05	3482.39	214967	256610	326436	169029	195370	97150.9	183057	165089	214102	426062	222418	234378	139419	230201	212066	117728	178048	87286	133007	66980.8	102245	149470	224051	76605.1	72705.7	73240.8	60966.6	110431	85183.3	93868.1	71324.8	104505	142076	121720	54956	81262.8	79104.6	111411	82211.6	172057	151326	93445.5	54904	139225	76936.9	107108
Fumarylacetoacetate	C8H8O6	7368.91	7457.57	73770.2	208747	162288	73200.4	39996.4	36531.3	257764	320069	207979	108389	19156.2	45731.1	43531.3	74584.8	164735	74362	22779.9	52445.7	120519	176967	33149.4	45619.7	57940.4	39513.4	25707.4	44679.3	30014.6	77637.4	32248.2	12457.2	59500.3	33612.9	53766.2	43168	131411	17649.6	31691.5	102548	17511.3	22702.5	8459.35	39073.4	61983.8	31514.6	82656.4	164800
Gabapentin isomer	C9H17NO2	5831.37	5821.68	51392.1	54851.9	29594.2	33293.1	20663.5	48429.7	54766	38486.8	30560.3	75961	58433.1	47159.8	36598.1	54916	51191.2	48013.5	51186.9	52572.1	90359.5	60735.6	41373.2	50381.2	49327.4	54194.9	78392.7	39430.2	69081.6	75261.4	73089.1	34223.9	58590.6	50406.8	47643.8	59674.4	63365.3	49886.8	98705.9	26644.3	19251.5	25471.8	32566.7	21400.2	24579.8	26421.9	23628.7	14498.3
Galacturonic acid	C6H10O7	910.67	1053.31	100465	95725.1	87909.8	66630.4	69511.5	116679	117288	107619	115849	146747	101672	97310.2	97180.3	136190	174372	95035.2	102377	76482.4	73195.3	64090	97615.6	103952	89774.2	100561	78717.1	97599.8	114147	145962	107013	82828.6	98741.7	89170.5	136048	100953	79807.7	117726	219642	85487.7	33395.5	71564.5	87242.4	109098	54169.8	112015	80571.4	52873.7
gamma-Butyrobetaine	C7H15NO2	2382.47	2506.68	3989166	2.62149e+06	2.74747e+06	3.07157e+06	2.02972e+06	5847652	4.11769e+06	5.4434e+06	3876000	5909988	5.09028e+06	3861270	4.03613e+06	5.46987e+06	4.86344e+06	5.95252e+06	3443031	1.84802e+06	1.90868e+06	1.79756e+06	2.73424e+06	2.84621e+06	2.26401e+06	3.25755e+06	2.30979e+06	3.0241e+06	4.3735e+06	5.02527e+06	3.24102e+06	2.80481e+06	3523685	2.97994e+06	2476196	2.87073e+06	3.86081e+06	3.00008e+06	4072609	2315175	1.24581e+06	2.01236e+06	3.31548e+06	3412242	1574019	3098211	2.70579e+06	1602300
Gamma-Glu-Leu	C11H20N2O5	178.24	209.4	19302	18638.4	18793.8	14115.1	11123.2	30167.4	22828.3	30931	30840.9	37667.8	27032.4	23741.3	15513.5	25287.8	34541.9	22169.5	26044.3	13845.5	22448.7	14771	19764.1	25398.7	30261.3	21269.3	15209.4	16570.2	19772.5	26363.1	28030.2	16908.5	17609	23348.2	30208.4	23758.3	13853.5	18656.5	28249.9	17712	8675.34	19319.4	17946.7	16058.1	8683.49	22715.6	17641.1	13542.4
Gentisic acid	C7H6O4	746.36	395.55	2822625	2.34335e+06	2.98459e+06	2489218	1.92926e+06	1.1816e+06	2.90501e+06	3.85421e+06	2.50672e+06	1747721	3.11319e+06	3.39574e+06	1.83253e+06	2.65489e+06	2.49537e+06	79147.6	93899.1	63858.2	89246.9	43330.9	84368.7	59044.6	127018	63340.1	53155.6	74989.1	76832.2	135061	62724.4	59502.1	103166	163223	178361	104756	52254.7	71365.6	122328	53437.9	42412.2	84849	40168.6	70397.2	21702.3	83148.3	51212.7	30016.1
Geranyl acetoacetate isomer 2	C14H22O3	8402.03	37284.9	977233	787834	1.02151e+06	1.08063e+06	899540	999260	1.7292e+06	1599175	1.37234e+06	1.28487e+06	1.10899e+06	2.01038e+06	1.8066e+06	1.09127e+06	1.01465e+06	268960	230212	143322	137579	288636	262826	213424	172991	146575	237994	287885	282132	187816	326243	519260	321439	317080	134799	194461	314307	235654	341137	157385	244305	247730	512933	349307	164420	358427	238221	253748
Gln-Glu	C10H17N3O6	449.99	648.51	309251	267776	256892	178280	192686	374249	340313	368424	358416	474073	266872	315408	315773	474344	432012	270628	424517	277567	327391	196857	251075	296654	283344	281968	186323	291672	244326	220238	309616	240299	230553	242571	263456	329600	184861	258084	302174	123568	100706	287437	305888	294163	139530	346291	262663	195873
Glu-Ala	C8H14N2O5	425.67	615.29	81081.7	77916.3	80533	48838.2	69194	71878	89976.7	90269.5	99639.6	136453	79422.4	80014.6	77583.4	97447.5	116974	58333.7	118914	83652.3	88221.7	52018.6	67116.8	61431.6	91164.6	76461.5	51015.3	95325.2	43738.2	168308	65390.8	66165.7	78024.3	67252.3	82941.4	107258	38406	61520.9	71580.9	62952.2	32176.8	96151.2	60161.3	62142	33056.9	124706	67953.4	67345.7
glucosamine	C6H13NO5	324.18	195.88	33468.9	17862.2	16394.9	23403.2	11732.3	27939.9	26383.4	33399.3	25605.1	52986.2	28585.4	26782.6	26508	30181.2	20753.6	21714	26965.9	12858.4	13350.9	19826.2	28449	21983.8	17198.6	26576.1	26678.3	21831.6	30133.5	20104.8	21950.4	24945.4	21444	17741.2	13572.2	16754.8	24188.5	21616.3	28757.7	8593.02	7217.83	10692.9	21241.5	29635.8	10005.9	16324.2	24214.9	12230.1
Glucose	C6H12O6	0	12918	10451597	9103905	9725675	5343099	8.19532e+06	6555134	10622577	10167045	3.31854e+06	3403048	8973495	10140393	8645314	10335585	3551579	5525501	10716996	8812085	7.04129e+06	9793133	9362791	11601131	10310334	10816697	9946199	10179483	9711167	8682832	5238329	7.23425e+06	11342653	7.5319e+06	7.83562e+06	11309345	7.11488e+06	9618151	13315120	4427359	5.13515e+06	8.25177e+06	8682197	3.13588e+06	6488074	11707813	8929615	6267360
Glucosyl (2E-6E-10x)-10-11-dihydroxy-2-6-farnesadienoate	C21H36O9	2369.73	1974.8	340248	266806	289083	192616	52870.5	197531	222121	397898	135584	362549	123559	288070	142941	191978	244516	53052.1	71458.1	131319	122994	84419.2	206954	123517	175827	140661	145697	429742	918670	313172	165980	343375	193659	165386	277333	84894.4	73433.4	230252	126479	105813	93315.8	141660	6573.33	45783.6	8022.87	9199.64	17917.6	29752.5
Glutaconic acid	C5H6O4	12973.1	13578.5	126524	124397	115670	43581.2	86009.1	224134	126532	123606	195882	306120	196447	164052	134489	249494	307167	120589	137219	108320	96466.7	37437.5	135720	116264	102812	124221	60295.6	115200	160817	182272	106926	88131.4	65770.4	104732	93891.2	113321	57288	147408	134970	87614.7	60167.4	156775	146057	131186	58891.8	158076	102863	76142.2
glutamate	C5H9NO4	4453.08	5608.88	321376	173128	220155	154989	147815	343673	224394	256361	275488	314838	227884	180157	175786	317520	266549	235097	266069	220700	229801	201078	317521	277149	249837	312860	261412	341074	300485	375532	342868	277935	316643	290708	351356	301199	185373	376431	391603	191624	110062	253227	235050	233556	169644	305452	255224	222609
glutamine	C5H10N2O3	14400.2	26613.6	4.01788e+06	2.88993e+06	3404519	3.53265e+06	2.78904e+06	4.68256e+06	5.88892e+06	6.52891e+06	5.2709e+06	7.07757e+06	6493794	5782520	4.87748e+06	6.1196e+06	5.88878e+06	6.79568e+06	6069102	4159624	4.64754e+06	4337348	4911190	5.04097e+06	5.3644e+06	6.23393e+06	4.80426e+06	5.20585e+06	6330738	6.52621e+06	6384614	5.30557e+06	7.19827e+06	6288510	6.30796e+06	4.56863e+06	4.6931e+06	5654728	7.76478e+06	3214624	2677872	3.58463e+06	5.71122e+06	5410659	3333521	4.73863e+06	5.77647e+06	2890988
glutamine isomer	C5H10N2O3	522.82	883.82	20921.7	19862.8	21754.1	20780.7	21268.7	30890.1	35703.4	33941.4	35507.5	39579.5	30049.9	40128.4	33895	42171.3	42995.7	10677	17759.7	18326.9	23690	20324.1	25059.2	29546.9	29496.9	20957.9	16905.6	19702.7	24532.1	27750.6	28494.7	21691.8	24807.8	15748.9	17411.2	21041.6	26462.2	23921.3	23686.1	18105.2	6459	13101.9	24163.2	21203.5	16189.5	36000.6	24532.3	16345.8
Glutarylcarnitine	C12H21NO6	702.91	651.2	76968.5	57613.5	64570.8	55523.7	44842.6	135931	77928.9	83449	83700.4	112460	70866.5	78610.5	86307.9	92407.7	120555	97190.5	130320	65599.4	83855.9	79946.9	107073	163589	126650	128070	96348.2	112473	157346	162943	165638	89894.5	149836	103436	86737.1	99305.5	310963	125194	124452	113473	32771.3	67240.9	154926	182531	93122.8	139996	104799	62031.1
Glutaurine	C7H14N2O6S	140.85	0	11411.5	9155.39	8973.41	7485.19	9424.31	14757.2	14463.1	16798.5	15203.5	17609	16339.8	15654.4	13536.5	12543.2	16873.5	19349.2	20995.3	14380.4	17493.6	8324.04	13086.1	12415.2	20979.3	17711.5	10280.3	14378.9	10559.3	31820.9	16125.9	12271.9	16926.4	16065.5	21345.7	21876.5	8901.04	9256.84	14064.6	14121.7	9026.13	14994.6	10320.4	11062.7	7372.91	22708.9	13464.5	7621.77
Glyceraldehyde-3-phosphate	C3H7O6P	1879.07	763.71	13057.5	13448.8	11045.5	10250.3	11920.9	12385.6	12901.5	12762.7	11665.7	14570.4	11884.9	15101.9	12239.1	12608.2	15661.6	11417.4	12120.3	10161.4	11017.2	12817.5	13277.4	13304.6	13109.9	12243.8	12615.7	14073.9	9736.24	13837.5	15245.6	14591.4	12153.6	14820.5	14826.2	11564.6	8628.71	13749.3	13772.4	10999.6	7891.88	13235.4	11280.6	11770.3	11660	0	9947.79	7653.81
glycerate	C3H6O4	21420.7	20665	177151	196339	220328	140838	162500	211380	216853	216117	205283	243816	173201	177777	170537	240803	249792	206603	178330	177481	208214	177010	141185	214804	202785	203915	181465	186285	185325	213419	216476	201562	193865	195762	179252	221815	170802	171535	995709	150553	96310	162663	164746	172873	119452	207177	178145	133075
Glycerol 3-phosphate	C3H9O6P	2033.48	1790.26	31584.7	31210.6	24700.7	16615.3	24777.7	69197.3	37571.4	39537.6	55396.6	58647.8	37903.4	28494.9	33552.4	51524.2	54772.7	48094.4	57722.8	43366.6	37782.1	20932.5	67468.7	39745.3	34877.9	59428.1	38197.8	56037.2	68957.3	89722.7	50096.2	45917.1	43705.5	43840.2	47045.3	54552.2	27234	58675.6	40756.3	40484.4	26829.1	60560	45408.1	37499.7	21999.2	64946	40733.7	32878.9
Glycerophosphocholine	C8H20NO6P	749.49	349.25	1.62347e+06	1.54559e+06	1.43477e+06	1.35984e+06	1.3555e+06	4042722	3371971	3.90896e+06	4.40303e+06	6388972	2.85401e+06	3179514	2.71393e+06	4.95195e+06	4.80866e+06	2.37427e+06	3682329	2.79263e+06	3.57499e+06	3129704	4.10708e+06	4.44684e+06	4381358	5.87301e+06	5.69969e+06	4.2722e+06	6172604	6.20792e+06	6.02299e+06	4583423	7.34944e+06	2.92926e+06	4.99164e+06	4.56461e+06	2.4297e+06	4477105	9682019	2.72945e+06	823748	1879232	2.8232e+06	3.8926e+06	1.27975e+06	4.8101e+06	3.83199e+06	1.90616e+06
Glycerophosphoglycerol	C6H15O8P	176.88	0	121634	99692	132275	75905.6	106890	165072	142968	120045	164878	164022	132827	86397.2	96109.3	130806	165113	137484	283702	196344	214545	153688	144630	147267	269680	187135	176036	213153	191757	504697	185899	205796	198977	192896	329828	287532	96876	168179	171029	198876	57777.9	232259	147403	133566	85191.6	468120	135920	143175
Glycerylphosphorylethanolamine	C5H14NO6P	0	0	38235.1	32044.7	24023.8	26629	28067.6	85576.7	45909.8	52695.1	60418.8	68260.7	41655.4	43127.4	44974	56280.4	70675.2	42604.3	45759.2	39440.6	49974.5	41357.4	63408.9	46701	57993.1	59619.8	43794.1	59827	100348	96051.8	59043.8	63365.5	63524.7	40944	77150	55750.2	28861.6	66653.2	74844.4	41114.7	14976.7	45682	37760.1	36254.9	22794.4	65890.1	49332.5	38557.4
glycine	C2H5NO2	10065.7	8971.89	315413	213020	287947	246350	192254	246081	296915	371131	360228	671448	375367	302751	272087	352737	387891	305004	336756	740417	337071	251008	242576	567317	333528	327139	268498	323685	992586	564984	314391	295933	497600	340310	351762	308339	255925	258408	405128	258887	201370	268348	234702	245589	144328	352278	262022	211145
Glycolic acid	C2H4O3	53832.5	48626	251268	194639	227593	197155	131746	328867	259092	314632	234524	378114	282966	287070	191698	288575	245519	220332	291570	213860	251295	262982	240533	250616	222148	361060	290935	263292	370736	288791	365523	296182	291641	365387	314567	223935	272918	271876	595223	163358	155466	159675	279903	260987	153837	167998	215075	113774
Glyoxylic acid	C2H2O3	6660.6	4944.04	48348.6	40537.1	41417.3	37706.9	34702	48124.2	49296.2	52001.6	46581.3	60383.2	47899.1	49977.6	42894	50740.2	50544	43425.9	50274.1	49186.4	45190.4	45179.9	45792.6	50864.3	47465.2	49374.2	49319.6	41948.7	58220.6	58006.6	55969.9	45097.6	55853.8	48836.8	50795.6	50759.6	41209	52488.4	59811.6	44242.6	33057.5	45116.1	43106.2	43474.5	29509.8	47777.9	44751.4	37101.7
Guanidinosuccinic acid	C5H9N3O4	0	172.79	32076.1	29735.4	33081.1	23274.7	18749.2	12411.5	38025.8	24425.9	42305.7	61443.8	27817.5	41767.6	23887.6	37985.8	46566	43317.8	26509.2	26134.5	32145.5	15066.5	19715	28422.2	30053.9	29782.7	20959.6	25505	42882.6	82421.7	32841.1	18285.7	20817	42429.4	31713.1	28142.5	19796.3	39375.8	35689.3	64363.8	8370.41	35427.7	27609.4	29716.6	13755.2	48730.3	19217.9	13446.3
Guanidoacetic acid	C3H7N3O2	0	0	18245.8	13061.3	13018.1	12578.3	10256.6	22506.2	20045.4	22342.7	17640.9	24768	24879.3	25118.6	15858.1	22328.8	16621.1	9030.28	14814.5	15489.7	20108.9	19099.6	16243.6	19749.7	16254.2	19877.4	25096.9	24419.9	22143.6	14947.8	26922.5	26114.3	17402.4	18744.3	23314.4	20570.1	19901.7	22202.2	28222.9	15093.2	9153.97	10072.4	17295.1	17374.8	12481.8	17396.8	18586.8	10966.7
Guanosine	C10H13N5O5	0	0	79022.4	39098.1	82155.2	42091.6	49119.2	4707.91	61659.6	85301.1	75546.3	107764	58249.8	67430.4	25055.1	68985.9	43190	90830.2	11984.3	26500.7	87824.9	31455.8	31288.7	18885.2	42987.1	67221.1	42519.7	48112.8	67995.9	33278.8	119373	47418.1	100514	65511.8	131776	36677.9	82435.6	37724.6	100367	12378.6	19037.3	46069	57475	66554	37379.8	27133.8	47231.2	16957.1
Heptadecanoyl carnitine	C24H47NO4	413.6	624.37	12190.8	176146	13831.2	3199.33	14260.2	623.24	3293.91	8891.01	15370.5	5129.4	3035.3	1508.98	2714.04	3467.19	2392.41	3591.01	9644.84	4032.49	9358.93	7274.47	17149.5	9665.03	7727.34	3601.07	14762.6	8651.52	14159.4	3138.52	19353.2	2926.88	7490.22	3608.59	815.26	8131.15	8629.46	18609	16113.1	88658.1	627.54	1893.47	8484.61	7062.08	0	10873.8	2250.05	6608.1
Heptaethylene glycol isomer	C14H30O8	49349.4	53926.3	6.0288e+06	4.08515e+06	4.64698e+06	3862016	993165	2.99362e+06	7303912	7.87776e+06	2.68156e+06	4.81025e+06	2.23377e+06	4.32464e+06	2.55291e+06	4229730	4.45239e+06	1.66996e+06	2.0606e+06	2.6807e+06	2.62962e+06	2.28745e+06	3.18339e+06	2479284	3025256	3235288	3544928	7.83626e+06	19183590	3880661	3137294	5041989	3.53729e+06	2.7077e+06	5200270	1.86847e+06	2438569	3590819	3852859	1.75985e+06	1.32902e+06	2.2455e+06	368477	761420	633611	703914	732180	876697
hexadecadienoyl carnitine C16:2 isomer 2	C23H41NO4	170.78	196.74	224218	203420	142921	105519	157634	157830	236184	174258	188025	234699	42601.5	107544	191557	245048	181698	176633	143861	114892	122039	236706	162104	267686	187217	126413	179166	259968	143882	174964	360853	274327	146840	63568	54873.2	188292	113315	195130	122771	98164.4	52273.1	201137	274900	138272	179194	436151	125009	210947
Hexaethylene glycol	C12H26O7	154086	193036	14391863	11849544	11485808	9237332	2.60204e+06	7.03801e+06	37524012	17915544	6.23092e+06	13230384	6202938	12862408	6.56689e+06	11170435	10601309	4.6011e+06	5.13982e+06	6578872	7139850	6.10761e+06	8.37689e+06	5978280	7.26538e+06	7589944	8526037	18513662	44383400	9965278	8056764	8904472	10299029	6592926	11205939	5.49946e+06	6258828	9104577	14688044	4322946	3231692	5.41228e+06	817539	2.1438e+06	1.57778e+06	1337053	1535778	2.7963e+06
hexanoyl carnitine	C13H25NO4	1792.27	1575.53	353465	408885	250605	195208	248285	406862	306346	320991	297949	316079	100660	200965	259080	465805	339640	601149	586275	274981	406664	482872	362809	582782	338064	346655	499546	618765	573909	440225	850494	585943	432258	199178	193784	418406	424252	567995	594875	430347	167143	431254	705960	526725	284067	576634	327896	536095
Hexanoyl Glycine	C8H15NO3	13723.4	7693.52	432911	529110	402111	270507	340850	242595	599132	336041	393931	467170	198401	305254	290426	391349	370211	100134	230525	247869	377261	635209	534239	634052	315181	208557	309409	363936	483487	203583	887455	495927	237413	121474	199891	204184	183037	380581	231134	396840	125917	355597	337402	183963	368773	584994	262353	305690
hippuric acid isomer	C9H9NO3	49767.9	52740.7	73475.7	49000.1	426902	408424	369520	652748	578832	802859	337218	914262	100628	73021.9	116816	90120	80722.9	71086.9	115099	61727.9	56483.5	82537	127527	75918.2	101472	55639.6	61594.8	67234.9	71378.1	61691.7	46385	82229.4	66332.6	90082	56097.8	54435.4	70976.8	67270.1	50125.7	81358.7	52397.4	42186.9	103136	55785.4	59123.1	77499.6	44355.1	42295.9
Homocarnosine	C10H16N4O3	723.13	924.57	45158.5	26472.7	31288.6	27291.7	24597.4	48687	45594.8	39819.6	38223.6	54076.8	30594.8	29235.4	31216.8	59396.4	65340.2	46730.3	41485.7	33250.7	40761.3	36077.7	48953.7	60536.9	58128.6	45872.2	37950.5	47505.1	60795.4	71342.2	71809.8	46820.9	63914.6	50942	42169.4	47554.4	43264.4	64123.2	95134.4	41931.4	18718.8	29333.2	48795.8	43177.9	27626.4	61942.2	41543.3	28885.3
Homocitrulline	C7H15N3O3	212.98	184.22	75898.7	46157.7	38390.1	39539	27826.7	46986.1	40773.5	56264.6	68463	66759.9	72015.7	63356	50817	28965.7	33123.8	55440.2	76003.1	113305	87758.5	96819.2	71403.4	79572.1	94106.8	156244	137016	142035	155994	152405	176500	200384	169400	189650	224752	92332	74051.7	128103	145595	103367	28867	46929.2	40843.4	74891.1	27801.1	48276.6	47286.1	27951.8
Hydroxyaspergillic acid isomer	C12H20N2O3	1745.02	3736.55	141353	115050	107088	85640.5	97824.3	188881	123007	112414	146452	141587	100752	97855.8	95811.6	154134	165232	165504	151876	132959	147425	108073	161192	161645	140188	174210	145700	179456	225161	239621	158524	138126	158122	140967	121537	164143	127486	163177	167184	112527	52139.5	165723	153227	153912	87766.5	172295	128331	91153.6
Hydroxybutyrylcarnitine	C11H21NO5	455.9	609.76	955541	1.11318e+06	804026	572319	794360	1.20257e+06	876509	579881	926679	1.08671e+06	465403	588430	696298	995692	1.17952e+06	1.34617e+06	847956	529629	717544	824009	660136	1.14381e+06	754149	922953	638836	870670	2208711	1.33371e+06	1.44495e+06	989451	679824	770412	626982	714941	772928	825004	870548	788228	469714	943663	1.73601e+06	906614	889605	1755740	791418	915783
Hydroxycitric acid lactone	C6H6O7	829.84	602.29	285055	104480	172883	140826	184733	133534	156614	180868	187588	146577	137502	89725.3	147992	108654	132637	257257	176328	127298	135493	164975	147880	87721	198352	185011	151333	246009	94574.5	212314	192028	135816	170064	155175	183416	223454	171144	150598	280293	233065	210579	276014	180737	188334	180136	190388	143149	161326
Hydroxygaleon isomer	C20H22O5	19164.7	20490.7	202563	30141.8	31640.1	63475.5	36494.8	32215.5	31102.2	31472.5	25295.6	32810	61739.2	49737.6	30520.4	22473.6	24737.4	32909.6	25340.3	34950.8	29957.2	37598.1	34287.9	41404.6	32322.4	48473.5	35269.2	26232.7	53605.3	53549.4	35183.2	34641.7	47039.2	32784.9	28024.2	30335.9	51361.8	36642.9	525287	23021.7	35829.8	32067.8	40611.9	35659.3	32180.5	39209.9	23680.2	35215.5
hydroxyisocaproic acid	C6H12O3	384435	343227	901816	745882	947842	710027	721939	508806	689450	840101	832377	1.33025e+06	595980	647699	555604	628383	952090	1.10619e+06	3.33256e+06	1.29988e+06	1628800	666788	1.05295e+06	1.7014e+06	1.54636e+06	791114	688885	664294	867564	1.39949e+06	896258	774528	683504	1.32565e+06	1092474	1.18872e+06	809826	552535	749964	811901	1.10577e+06	1323640	1.91234e+06	1.60271e+06	744987	2143724	1686203	1.6255e+06
hydroxyphenylpyruvate	C9H8O4	72968.9	17101.4	175891	356859	186565	137369	159397	463701	188548	180993	173484	134959	237605	359273	226733	111734	208589	65355.5	82118.2	126182	155950	102296	185193	317439	184989	183395	129558	80976.7	211873	109980	92531.2	212309	102972	118055	217817	136458	85118.8	183127	189116	56623.7	71816.7	90531.6	98582.9	77180.4	75516.8	216924	109866	61263
hydroxyproline	C5H9NO3	3246.58	1895.74	95041.5	84812.8	73324.9	71667.7	74525.7	95431.6	127818	134783	124295	163892	137177	123711	114664	127389	118276	99138.2	105484	92627.5	95225.3	70649.4	100707	112297	79853.3	142194	112207	111765	114523	124002	118872	81705.5	124344	97834.8	91172.7	93556.4	75807	93388.5	140161	61997.8	32668.5	63510.1	80658	84288.4	55763.7	73721.6	88694.9	35299.6
hydroxypyruvate	C3H4O4	2072.21	1625.66	88556.2	50025.2	63313.3	69974.4	95004.4	57932	58317.6	98605.1	54083.7	33562.1	50344.4	48428.2	88409.4	47992.2	49766.1	98210	95883.5	47191.1	42771.1	63150.9	72502.1	52678.8	70438	73944	56146.4	115854	33273.1	108111	45066.1	19151	66561.8	74670.7	105618	87092.9	54247.5	65113.3	41949.7	59054.7	72215.6	102338	82447.7	44088	55770.8	104904	61736.9	72800.7
Hyodeoxycholic acid	C24H40O4	10332	0	254002	255010	439628	225481	108763	169379	405516	762458	211045	575076	508133	432286	520175	658094	545896	331093	889138	313007	679488	425597	706672	676591	1.06787e+06	369191	219024	331031	270136	314254	470191	455591	289449	457498	561100	374769	256147	339052	398268	260783	547308	335135	505498	839264	271494	761176	550040	707573
hypoxanthine	C5H4N4O	610.79	1212.71	2.01294e+06	3.25003e+06	2387363	1.26716e+06	2.02046e+06	2560077	1.7318e+06	1.79679e+06	2.01103e+06	2000255	1.13888e+06	2.50018e+06	821666	1.42306e+06	1506139	2170248	338836	1.95311e+06	1.95246e+06	880914	2462522	1.26274e+06	1.78791e+06	2.54838e+06	1.46321e+06	1.90118e+06	4.24095e+06	2.39793e+06	2039425	2.84442e+06	1.68403e+06	2.11495e+06	3.03046e+06	1.79104e+06	3.40934e+06	3.09769e+06	1749595	400980	490046	2.76455e+06	1.17495e+06	834106	929219	2.11388e+06	1658638	1.4753e+06
Imidazole propionate	C6H8N2O2	10228.1	8834.92	1.30778e+06	451138	539297	420751	329816	677402	338839	658195	746335	606374	462904	431676	312301	449478	636864	553731	1.07985e+06	433950	512423	458011	551870	683613	600631	585144	364833	464475	649150	604653	678358	443180	452364	595206	494982	430929	407530	295942	419180	390294	258501	242951	473268	550562	220264	313240	252780	184757
Imidazoleacetic acid	C5H6N2O2	1828.37	1534.84	81502.3	54174.6	75187.5	64588.9	53724.7	82484.7	59157.8	108862	85402.5	119943	76372.6	71095.9	68424	89921.4	106323	47653.1	73261	48931.6	76768	48512.6	34750.6	43477.2	81356.9	61873.8	50151.5	56280	51770.6	94473.4	71345.3	58201.3	53028	54412.6	77139.7	79562	58047.6	33999.6	63053.1	69032.7	21190.4	49330.4	48569.6	69323.7	26461.1	62320.6	39529.3	26870.5
Imidazoleacetic acid ribotide isomer	C10H15N2O9P	0	0	16985.1	16091.1	15009.5	13459.9	14426.8	15008.4	16841.7	14229.2	18621.1	19208.1	14132.6	13312.7	13589.6	16298	16033.3	12842.6	16132	10854.9	15509.5	15646.5	11839.1	17225.5	16912.8	14806.7	15900.4	16351	15534.1	17635.2	20199.4	15454.7	17976.2	17411.6	18092.8	14992	13451.2	15085.6	20225.8	14382.1	9425.56	14613	14004.8	15619.1	11314.8	15568.4	15281.5	10598
Indole	C8H7N	772.67	1713.1	87886.1	84598.8	103385	79072.2	71426.5	114087	135961	132763	116047	145721	129298	167529	97624	73782.9	101448	83048.9	67454	58049.5	72227.4	76949.1	97130.9	117752	104964	121666	93314.1	77248.1	99255.4	82137.3	102857	89649.6	76153.7	123959	156639	95008.9	84208.3	77832.7	102675	74787.1	56704.3	84444.2	88722.4	79063.9	51599	113851	92342.1	51742.3
Indole-3-acetaldoxime N-oxide	C10H10N2O2	17056.2	18885.5	6.68562e+06	4671147	6632508	5.03484e+06	3.21385e+06	7597828	8.31731e+06	11171967	8.3865e+06	13836525	11825760	11954292	7356288	8078060	7895960	6.5223e+06	5.46776e+06	3.4572e+06	8.21834e+06	7.27833e+06	6.66752e+06	8.00409e+06	8639088	8.38844e+06	7.17448e+06	4.66111e+06	6.40025e+06	7437988	12962183	8784582	7.8817e+06	9556201	10834612	6.28286e+06	5.23196e+06	5574502	13255348	5306052	3.69436e+06	4739654	7.2031e+06	6.46355e+06	4026416	7.67947e+06	6.87228e+06	2.85104e+06
Indole-3-acetamide	C10H10N2O	17700.3	13895.9	827472	2.42437e+06	1.08043e+06	718177	594574	2.19599e+06	1.24626e+06	1.76611e+06	1.44892e+06	1.62111e+06	1651549	1.54575e+06	1.34994e+06	1.2794e+06	1.21128e+06	1.3812e+06	982715	643222	933000	1046262	1.64618e+06	3445820	1.38582e+06	4244200	1190117	713231	4.1172e+06	908064	1.48098e+06	2.24861e+06	1.20215e+06	2.75369e+06	1.33231e+06	1051843	921996	2.68794e+06	1.479e+06	940241	534075	781241	973961	953287	647816	1.11068e+06	1.12562e+06	590212
Indole-3-acetic acid	C10H9NO2	4057.61	2646.56	305304	182916	222673	216459	175365	154560	234760	227965	203351	346685	218481	179174	194680	302871	208731	203488	370720	202503	335716	251680	175596	212477	297267	228130	365860	136690	198372	520456	339264	192601	377233	197392	256558	380685	350956	158714	607001	252950	148991	238546	449940	270415	125069	216175	138282	56877.6
Indole-3-acetylaldehyde	C10H9NO	4346.64	2434.15	18985690	7386938	12766701	9416281	6.81289e+06	6040142	18013808	13529112	8441725	7.51831e+06	8567070	20852586	15402969	17908642	3.95226e+06	11465069	14322405	6.0306e+06	16164217	6.11468e+06	13100041	14357456	15380219	6472700	16059772	8.07332e+06	14230195	16479175	9227579	6.82736e+06	20313922	9228873	9843196	10410941	11260479	9559779	34979208	4.54834e+06	7716812	10124830	12476899	8.25883e+06	9122068	14760336	5.62949e+06	8479465
Indole-3-carboxilic acid-O-sulphate	C9H7NO5S	0	0	114883	116890	81645	175796	99032.4	62197.4	83506.7	125345	70417	165703	160855	144607	40801.1	111992	96334.6	2481.56	3716.97	1130.69	5361.05	1963.84	5104.9	4195.88	5843.51	2937.66	1282.43	3781.53	2149.57	3454.66	2923.17	2840.4	3756.27	2987.54	8872.38	6092.96	1360.76	15958.2	21746	4512.6	15217.8	6621.73	2568.19	6625.98	1200.77	5024.36	4673.78	4060.23
Indole-3-carboxylic acid	C9H7NO2	19679.2	16296.4	482786	264008	556966	389040	321499	385932	701349	1.06921e+06	648749	920082	951462	899787	563840	640813	662432	527538	468575	303836	591691	404392	411198	749766	663804	896882	683448	319709	591017	518425	663366	680526	684525	844953	903722	545078	482976	315419	953192	334954	235040	487600	554665	394070	253803	569796	581761	228537
Indole-3-ethanol	C10H11NO	0	1219.21	28658.8	56027	21636.7	23745.7	31339.6	65998.1	38377.3	32979.3	32078.2	29947.1	36314.7	39567.3	23918.8	27944	23768.3	34832.6	28847.6	39915.5	45885.8	25460.8	45441.6	48369.9	28972.7	58626.7	56045	31481.8	72338.4	40618.3	31010.6	53734.1	35574.2	49505.2	42854.2	51827.7	32980.1	36412.8	23987.2	20361.8	7678.32	34396.6	28780.7	29125.8	6296.77	49189.7	21033.8	13108.8
Indole-3-propionic acid	C11H11NO2	1784.9	1590.39	813161	372348	870383	721507	577250	689693	1017713	1.14279e+06	937433	1.30813e+06	602582	704041	844513	966226	844204	628824	718978	511352	974414	955084	487389	473568	967969	309392	453641	477643	359582	984759	940384	573864	959148	362238	842560	1.19881e+06	812673	395234	1.33264e+06	512843	143647	556000	669060	518973	328686	925741	505985	242230
Indole-3-pyruvic acid	C11H9NO3	811.04	1544.65	296892	104387	226550	105111	158124	156940	150324	329432	251640	221630	98111.9	155163	127028	141830	118948	387182	410487	198612	96174.2	85367.7	123788	90491.7	123265	95446.9	98067.9	133494	59525.2	238200	115207	138967	85985.1	224623	317586	215187	80022.3	76040.6	78043.2	174998	152803	361785	256765	119994	75770.6	255894	119307	54432.6
Indole-5_6-quinone	C8H5NO2	38712	29475	4.10264e+06	246049	103277	123919	83436.8	156386	238436	117967	82594.7	849514	461791	232263	186565	109212	115378	69727	130052	235361	144318	112767	1082688	431284	226858	279691	231651	226432	344504	114812	97470.9	266012	143543	372020	138099	112264	161745	366849	205146	839942	74418.9	64212.1	88413.6	101642	48605.2	116667	145860	148526
Indoleacetaldehyde isomer	C10H9NO	310.49	212.62	25659.2	331.15	72368	30564.7	31347.5	576.75	39267.3	76384.1	39536.1	76206	801.85	1460.41	4067.1	65525.1	13646	102687	16373.6	366.53	39553.5	23274.5	1148.18	933.97	64769.8	1049.03	842.25	4286.75	794.7	25329.5	124520	1191.71	97743.7	1096.71	38580.9	23974.5	64267.3	811.22	86108.4	13605.7	15585.9	56387	90663.1	91030	35174.1	13635.7	12142	4481.48
Indoleacetic acid	C10H11NO2	2411.47	752.62	125849	59246.3	132045	82206.8	73671.6	121707	147262	226574	162215	226343	183571	212181	130580	110504	128299	105810	95714.2	56439.6	105801	96960.2	111120	138084	126761	136502	114294	71005.9	75718.4	93617.6	176500	134977	126962	171123	215827	83695.6	91811	67721.5	125950	85067.9	74974.1	91141.4	113312	105547	67426.6	155372	114295	51449.2
Indolelactic acid	C11H11NO3	9752.89	9972.23	946444	228530	970242	753571	617424	340062	894024	1.05128e+06	672690	1.45879e+06	480313	429140	382814	732126	602834	1.36368e+06	1.01347e+06	461370	621386	424997	316364	240237	516373	168289	299207	358734	134831	1.38937e+06	431180	323620	490941	374076	392063	866562	593676	119573	694935	505837	198442	907359	1.08136e+06	335868	194586	825303	308998	262409
Indoxyl sulfate	C8H7NO4S	3782.06	4063.61	12803045	270984	11387841	8718285	5.56418e+06	367029	10969908	7.25329e+06	4.40728e+06	7.44054e+06	7.65809e+06	9449963	9145491	13638940	5.81644e+06	10810273	11149775	3.07018e+06	6339574	3058512	616162	295226	11778607	79476.8	751409	4150810	146745	8.14543e+06	9429684	375991	8365216	367506	5.62336e+06	5038980	6.94713e+06	131690	11021380	6.30237e+06	6581732	5.71729e+06	5401480	5599884	6765704	3.55042e+06	4878669	2.84548e+06
inosine	C10H12N4O5	0	0	2399302	2.00499e+06	2.81514e+06	1.6708e+06	1.61667e+06	776620	2.00235e+06	1.97669e+06	2.23944e+06	2.98087e+06	1.17588e+06	1.67223e+06	755028	1.83052e+06	1.31982e+06	1.97498e+06	370329	806220	1.73197e+06	790539	862442	540541	1149282	1.76464e+06	1.06326e+06	1.4261e+06	2.14262e+06	1.16004e+06	2.74221e+06	1.44193e+06	2.02172e+06	1.79488e+06	2.46587e+06	1.11117e+06	3.05799e+06	1.38833e+06	2.02468e+06	305793	385590	998153	1.88799e+06	1649394	872885	996267	1.60415e+06	657991
inositol	C6H12O6	766.67	399.93	10420395	9074450	9697027	5313135	8.16534e+06	6528870	10584761	10132537	3306987	4.80947e+06	8939283	10109219	8610350	10298928	3.53931e+06	5.50611e+06	10682780	8779492	7.01883e+06	9761443	9334091	11565277	10275119	10782987	9910827	10149148	9677808	8659979	5.22123e+06	7213396	11307621	7.51354e+06	7819254	11275251	7.08152e+06	9587297	13285596	4410006	5.10755e+06	8.21764e+06	8652875	3.13057e+06	6.45965e+06	11677656	8899151	6235540
Inositol cyclic phosphate	C6H11O8P	0	0	14825.9	11811.4	13120.6	15162.8	11476.4	16062.2	15055.2	17789.6	15619.7	15421.5	15452.1	15059.8	14216.2	13083.9	12060.7	17554.9	15944.7	16100.7	14620.6	14646.7	14353.3	13844.2	15001.1	16136.3	16499.4	15599.4	18131.3	13711.6	13337.9	15040	15393.9	15218.6	15653.4	11952.9	13333.1	14464.4	13313.1	9998.99	12938.8	12111.4	17125.7	15411.1	13597	12024.8	14769.8	12203
Isethionate	C2H6O4S	18621.3	18698.9	198255	248545	204040	220748	198510	277481	199635	206820	154345	160121	153411	156445	234162	207845	288903	237006	167369	309988	287919	258980	269653	236474	214630	219188	226993	266684	507802	247826	247879	297553	281274	237667	276035	241932	335385	263455	214772	381259	181857	291562	243510	202592	395478	308376	237574	208784
Isobutyryl carnitine	C11H21NO4	1630.1	945.44	1360735	1.80235e+06	1.11354e+06	1001227	1.03376e+06	2.92248e+06	1613043	1.58293e+06	2635377	2085263	2398633	1.93228e+06	1.30334e+06	2.0442e+06	2.12012e+06	2.28206e+06	1.86003e+06	2.09576e+06	2.65396e+06	1.45432e+06	1.63818e+06	1.98848e+06	2.26426e+06	1.93477e+06	1.53782e+06	2.02137e+06	1.65011e+06	4029446	2.71111e+06	1.65763e+06	2.56532e+06	5334294	5765890	3704808	1.59496e+06	1.83434e+06	2.37556e+06	1533092	575844	1516858	1969926	1808615	1.02291e+06	2.02467e+06	1.35639e+06	1.16859e+06
Isovalerylglycine	C7H13NO3	21670.8	23705.9	113644	99350.7	122115	106651	81960	91384	97501.2	109333	64694.8	83456.6	83074.7	104340	100443	109493	82639.1	76283.8	96755.1	100152	87186.7	75553.4	87690.3	98683.3	97840.4	100016	101588	86245.7	91804.5	82869.8	90096.5	63143.4	74298.7	51822.3	78930.1	85996.2	78384.6	71125.3	81259.7	59579	83180	96701.1	79058.4	88623.8	81731.5	98769.7	64231.3	99424.3
Jasmonic Acid isomer	C12H18O3	2738.96	51560.8	220658	236209	196186	206555	63270.9	205262	308835	241070	211496	179105	165509	299766	237143	220596	181793	110014	97329.4	106430	123188	129803	126022	209817	158687	145918	128302	148921	244226	0	276691	242330	111594	133441	104681	105798	138337	166415	172058	68693.9	63592.6	141468	223237	152619	142089	191804	107203	138507
Kynurenic acid	C10H7NO3	10978	10410	60893.8	76251.7	70210.2	63917.2	51216.7	96313.2	95055.9	109908	74463.6	115759	94280.2	133286	83764.8	71812.5	67284.8	64556.2	68132.6	62080.8	57756.7	61890.3	89736.4	87166.6	87686.7	96504.4	71843.1	59581.1	92594	55619.6	86580.9	76971.8	80663.7	93053.9	117557	78682.3	74236.5	80292.3	90651	70197.2	44464.9	48764.2	68868.7	77734.1	37299.9	88774.2	57067.4	35863.4
lactate	C3H6O3	2236.26	12306.6	15992240	5.5184e+06	8.35806e+06	5.19525e+06	2.99465e+06	3.83078e+06	17127296	11261825	2.13348e+06	3.73513e+06	15776840	14380333	13726151	17921942	3.26419e+06	5.13349e+06	8501205	3.20416e+06	10359017	13037500	18404942	17076716	19766576	16010677	16813182	15948263	10535431	8.33347e+06	3.37147e+06	4.82097e+06	20424894	3.32456e+06	18870016	7.21126e+06	11952067	16921866	30117894	2677051	3231957	6.43366e+06	17692184	2.28692e+06	7.93179e+06	21016224	13689961	2.28677e+06
Laurate	C12H24O2	2.02656e+06	1.78397e+06	5.96075e+06	5.15288e+06	4.18055e+06	5.35476e+06	4.38688e+06	2.43894e+06	9145529	7.73673e+06	5335948	4.26673e+06	5.99745e+06	7.01116e+06	6034062	7286668	5.59563e+06	8325006	8856227	12738581	10642173	6.81303e+06	8142012	8.21645e+06	7.09818e+06	7.98322e+06	10785857	11529269	10674845	9049897	12787339	11678888	11101643	6.8714e+06	6947702	7.2567e+06	10563837	15151845	18731614	6.02914e+06	4.12194e+06	5605516	8111604	12104224	5.07133e+06	5.94731e+06	7.47451e+06	6.47557e+06
L-Carnitine	C7H15NO3	82589.6	117308	365167328	256448272	258438864	288908768	193043824	419276128	333788384	362146464	333963904	451936384	377471520	333722528	332742880	415024896	375654912	383081824	335891872	218860224	242815760	216281904	295146592	323960352	275544224	363081952	313912416	303444768	323238816	497907744	359546080	271790912	396645376	382083040	322533760	312271008	370714208	309015520	460087200	270182016	141324304	235612288	343335776	415419360	169053040	300043424	301645472	193109760
Leu-Ala isomer	C9H18N2O3	961.14	753.37	213405	130252	160652	119667	99197.6	115740	172432	180377	167302	155374	131875	135085	163392	187427	241363	170637	100527	100532	119124	117938	136618	149776	80611.3	130458	117045	145296	167204	193393	187818	119509	185188	100691	119085	124693	180500	117558	162893	70850	59576.8	123203	112955	123859	88187.6	118558	97085.4	82285
leucine	C6H13NO2	5159.48	5409.14	1.1767e+06	1.05248e+06	1.42583e+06	1.17752e+06	693774	2.38588e+06	1.77153e+06	2.19977e+06	2.044e+06	2.43904e+06	2.57057e+06	2.03909e+06	1.40257e+06	1.77366e+06	2.32805e+06	1.67865e+06	1.59158e+06	1.05748e+06	1275938	1424301	1.42114e+06	1.46638e+06	2.19779e+06	1.81425e+06	1701524	1.35115e+06	1.70574e+06	2.15907e+06	1.8365e+06	1.48711e+06	1936859	1915634	2715383	1.64048e+06	1.36395e+06	1.52399e+06	2.55232e+06	1.46286e+06	821808	1.13482e+06	1.50369e+06	1.40064e+06	738166	1.75089e+06	1.54515e+06	834265
Leu-Gly	C8H16N2O3	3875.27	3445.05	117797	126229	127512	131136	101349	171374	160282	147565	136753	210072	184829	164621	119379	140510	192380	85694.7	107335	79117.8	79534.7	57308.1	74869.4	94689.1	93740	141619	104819	93538.2	132757	123428	92779.1	84384.5	87714.7	120449	93444.3	113830	88435.8	113441	142800	99987.8	31024.8	65843	84431.9	132066	41940.3	118810	82055.3	51960.4
L-Fucose	C6H12O5	402.33	850.81	1.39217e+06	968403	1.3666e+06	1.16405e+06	1240708	1.8332e+06	1.1192e+06	1.75241e+06	1.86191e+06	1.49591e+06	1365565	1.21845e+06	1.68949e+06	1.89498e+06	2.03732e+06	4.76931e+06	4.9951e+06	4.54845e+06	4.10883e+06	3.3736e+06	3.93867e+06	4.86412e+06	4.5047e+06	4729388	4.54142e+06	4.35127e+06	4757949	5.40692e+06	4143812	4.20964e+06	4.30965e+06	5.26186e+06	4.63257e+06	6.66436e+06	4380698	4152438	5.87436e+06	3.26529e+06	1.94634e+06	4.86204e+06	4036347	4.15269e+06	2.7818e+06	5054926	4.48146e+06	3.40536e+06
linolenylcarnitine	C25H43NO4	216.42	255.62	27498.8	0	11916.2	423.99	18966.9	14470	37369.9	28871.9	12996	0	8424.46	16353.5	25157.2	25863.4	23648	21338.6	15795.3	14905.5	16323.1	24048.4	12747.5	25312.7	20390.7	18361.9	16262.8	22366.8	21903.1	20738.2	39461.4	29564.2	13925	9802.32	7394.26	17544	12070.7	21200.5	17468.1	12121.4	6011.37	18876.4	30098	14891	19926.1	41196.1	13597.1	18071.1
Linoleoyl carnitine C18:2	C25H45NO4	0	161.56	440801	447551	330118	251509	373584	406401	462393	334090	411321	471209	113570	211498	395688	389417	410465	407958	333743	277444	319000	520817	329471	583323	437780	323099	373535	527468	356140	406881	759250	570886	290299	164634	134323	387101	265561	367900	278164	229717	152508	427653	554010	317734	399979	823760	302204	475022
linoleoyl carnitine C18:2 isomer	C25H45NO4	1312.43	0	75677.8	161533	91135.4	53302.6	68202.4	91607	109056	90135.1	116959	159631	41958.6	75707.8	87453.3	105621	108299	103728	105375	50171.8	167778	144145	67588.6	211907	139677	58203.6	133520	100307	109051	67825.9	304438	169403	74938.7	41910.6	51539.6	119291	89273.5	97071.4	192859	70306.3	40954.4	127863	199353	78511.3	116654	246259	88887	142328
Lithocholic acid	C24H40O3	0	0	26899.9	6320.14	54096.6	40190.2	12715.3	6775.86	46677.9	62397.7	8240.25	6489.37	83230.5	55704.2	48516.5	48907.9	12396.9	16964.6	32345.2	6743.14	32744.1	32072.6	55462.7	71228.2	50296.3	34869.5	14157.5	29509.8	13220.2	23311.2	59248.2	39115.4	60384.4	48894.3	94733.8	18987.6	23612	52860	36782.1	76630.5	33382.7	30746.8	81290.5	209392	73751.7	93339.7	56047.3	10542.3
L-Menthyl acetoacetate isomer	C14H24O3	57938.3	45295.7	1.73115e+06	1.788e+06	827118	886842	1.3624e+06	605961	2.35245e+06	699595	1.27259e+06	1011705	309569	654526	1.52909e+06	2.11118e+06	1.27476e+06	841720	1.30762e+06	1.05129e+06	594927	2.12784e+06	1.3275e+06	2.33741e+06	1.48391e+06	677935	1.95855e+06	2.86803e+06	1283036	1.16397e+06	3.31263e+06	3144444	1.20712e+06	229428	332818	1824163	931108	2.46502e+06	1.36266e+06	1.45388e+06	768062	2224671	3.54229e+06	943576	2.47005e+06	3.14062e+06	920454	2.3833e+06
LPC(14:1) isomer	C22H44NO7P	0	0	13078.9	22967.6	20846.1	22606.2	14377.5	19655.9	19455	22578.6	21146.5	27875.3	30567.7	24747.6	19605.6	34722.7	22191.3	17752.3	20172.6	21282.3	27137.5	22978.3	13659.6	22510.3	24842.3	17145.1	32575.7	17063.1	24369.7	21899.3	33442.8	29945	19778.1	26410.1	17152	19579.4	17020.2	18005.5	64027.2	18550.3	18132.3	26279.7	16546.6	9240.31	10847.5	16705.9	21071.1	14190
LPE(22:6) isomer	C27H44NO7P	0	0	1.42385e+06	2172648	1.74549e+06	1.83907e+06	2.5505e+06	2.68151e+06	1630257	2.20748e+06	2318029	2540771	1.66365e+06	2.07611e+06	1.84705e+06	2.3253e+06	3.52265e+06	3572965	2559923	2.06245e+06	2369137	1.81389e+06	1.83922e+06	1.49794e+06	1.80221e+06	1.9772e+06	1.69781e+06	2.26532e+06	2.42388e+06	2930735	1.55005e+06	2.26861e+06	1.94447e+06	1.98579e+06	1983960	2.7036e+06	2.70835e+06	1.38805e+06	2.22834e+06	1.30118e+06	1378193	2906356	1.83778e+06	2.08013e+06	1.20277e+06	3029671	2.44731e+06	2134164
L-Pipecolic acid	C6H11NO2	31142.5	30176.7	316162	239272	293229	298645	210448	512528	444741	617454	450882	654366	602652	497290	371627	481539	517576	914727	755461	514819	619510	521119	525379	481108	777033	862725	592437	751669	545264	1089644	671077	655735	869775	704264	979333	691354	542624	641541	965232	634654	258494	363598	513448	551788	279562	581082	505169	280124
L-Threonic acid	C4H8O5	4667.52	7320.45	202633	181457	173806	152435	144839	358439	309083	298411	287575	421769	331545	311016	314247	413297	429058	120652	199297	275255	339954	248692	334368	457505	396850	594217	381590	285884	536676	455848	494221	401255	423285	281017	311056	305756	245966	534634	1.21845e+06	286162	92122.5	242801	255479	286962	156071	570472	378681	231839
Lys-Gly	C8H17N3O3	175.08	137.03	95366.1	163409	101339	72355	130884	146321	75640.5	77619.6	189581	98422.4	70685.1	63851.1	91043.7	117702	214817	77024.7	104527	181277	198777	118504	116530	141757	132664	122749	101877	137001	168455	328009	189643	120104	150938	177188	155592	213752	85645.6	128250	193033	137731	15265.1	249737	81679.7	86098.6	44183.5	194033	91805	71504.8
lysine	C6H14N2O2	0	5726.84	203468	148339	177993	193753	132785	352249	275479	406590	293379	425525	373908	325244	224867	299294	327521	602265	496473	323153	401274	342502	343798	295258	470942	565938	382592	498054	343374	734869	445390	417870	543930	466625	655776	428170	349979	389568	586583	390693	161186	232124	313399	349670	174416	349087	309065	156943
Lyso-PAF C-18	C26H56NO6P	0	0	274008	210903	207781	268441	252839	520820	259401	333615	267765	351710	248461	272386	307820	363734	430167	280076	264274	218942	176094	345120	272931	370091	324268	269843	279802	246895	309515	318845	525473	319012	330162	282328	296867	331012	209634	237168	197915	231584	196213	272910	268391	283067	182688	197284	254480	182687
LysoPC(14:0)	C22H46NO7P	0	0	2.09467e+06	2.08021e+06	1.91707e+06	1509641	1.86442e+06	1.72568e+06	1869545	2.36847e+06	2.64667e+06	2930792	2.04997e+06	2273084	2.38401e+06	2708369	2.35242e+06	1.84636e+06	2894476	2.46431e+06	2.8571e+06	2.25372e+06	2.25862e+06	2.60293e+06	3265312	2610286	2.45648e+06	3.03298e+06	2428947	3.41475e+06	3.52696e+06	3.25097e+06	2.98117e+06	3.35992e+06	3.64332e+06	3.52264e+06	1.95782e+06	2.84796e+06	2.83005e+06	1.7923e+06	1.25581e+06	2.44816e+06	2.87377e+06	2713790	1389900	2.89811e+06	2.6914e+06	2.05617e+06
LysoPC(14:1)	C22H44NO7P	0	0	227712	229334	239738	247125	278252	215097	243246	299982	271249	185947	237539	257872	271936	236459	256587	294950	262321	269555	218565	248772	257389	260348	275607	259435	278714	257647	253627	283322	261061	248661	265349	237949	223360	292798	273996	267328	244671	271448	246461	284724	229528	259685	225576	308711	249742	244655
LysoPC(16:0)	C24H50NO7P	1627.41	4448.06	9200809	12234664	11191177	10041080	7.23727e+06	13676904	12205983	14090664	12956255	23101194	17467518	15417561	9511755	18677648	16808842	12640501	13044995	11596193	25056578	18533642	9301129	15656680	16887754	11021929	19353226	9675717	19206250	22428830	25170112	18423714	17716628	16938728	15256139	15680411	10017964	15536088	64548208	8617612	6.98496e+06	9816261	13677227	9421301	7.50399e+06	13633331	11269308	6217188
LysoPC(16:1)	C24H48NO7P	0	1727.13	114446	246477	175917	139361	84934.3	166188	213222	227021	233332	298472	291815	262057	140382	306831	220521	229523	342858	292224	840489	445391	183180	274983	432223	275767	445011	225773	497539	399361	645860	510860	390912	561370	546699	320351	209256	409414	1587989	178568	141185	151898	375894	231337	125962	258538	255294	126641
LysoPC(18:0)	C26H54NO7P	0	689.34	7260892	7.91073e+06	8346114	7.67462e+06	6.12745e+06	14904365	9591043	10149546	9826567	15135784	12141352	11261688	6.98585e+06	12196691	12536776	9973508	10075735	9398511	18178330	15399693	8487704	10936429	12767231	9014985	14568248	7.46426e+06	14502031	17699878	18266482	15901621	14758903	11276549	14208072	13192577	8.09714e+06	10796361	37577412	5.97512e+06	5.60937e+06	7900264	7.99458e+06	6.26245e+06	5.73661e+06	9970911	7.52954e+06	4.88702e+06
LysoPC(18:1)	C26H52NO7P	805.49	4785.63	53642956	66143916	57416988	52223252	51706096	53581308	71267416	65986700	81157704	84635328	63841012	70188912	68815464	79586552	78506616	78264576	110928808	106049536	130426456	98299032	109681920	120665752	116667944	107333576	110068568	107417376	99284328	104804504	132040616	121477032	117789224	128456984	161049488	129462328	77542824	96478104	96311168	69224480	49112564	75736120	98412864	115211936	62242308	96228552	105842592	69097816
LysoPC(18:2)	C26H50NO7P	2053.05	1446.6	7.12597e+06	9927591	9281237	8.21668e+06	6.49994e+06	10677030	11724860	12586727	10625149	20979330	15423605	14371896	8985543	15243411	11990117	9188687	11580028	8204838	17952938	12328031	6.89653e+06	10689251	12493856	7.59537e+06	12827867	7.76357e+06	12218591	14525749	16737696	11799641	12114160	13120272	10371053	12055204	7.49202e+06	9845893	38595032	4.94389e+06	5.04099e+06	5969648	10259291	7779248	4417460	8249312	8801533	4.4547e+06
LysoPC(20:0)	C30H53N3O6	468.72	0	890689	757047	955465	764835	724262	1.05787e+06	1.01677e+06	1.12951e+06	1.13562e+06	1.26629e+06	834842	1.14841e+06	1.11283e+06	1.01291e+06	1.05233e+06	1194262	995298	668138	982451	942052	913664	1.22631e+06	1.01732e+06	952798	899896	942165	874835	1.09718e+06	1.26432e+06	872944	1.07604e+06	1.2322e+06	1.05928e+06	1.12369e+06	887982	822480	700994	390646	468124	687658	1.10921e+06	860936	688336	817596	896315	646386
LysoPC(20:1)	C28H56NO7P	0	0	82970.1	124391	91996.7	97492.4	54397.4	123143	117681	160038	136822	207998	161562	122975	115641	231481	115257	186632	204843	143831	216365	168515	137647	205395	206938	140936	200106	182375	169155	160355	326806	185709	234514	237182	252106	160050	125769	152190	338765	76472.6	78402.8	116270	211195	157559	88201	129906	149022	86142.9
LysoPC(20:2)	C28H54NO7P	0	0	1.48566e+06	1.91575e+06	1.68015e+06	1.53294e+06	1.35968e+06	1.59917e+06	1.83557e+06	1.95698e+06	2.20003e+06	2.77287e+06	1.57204e+06	1.9054e+06	1.88331e+06	2.76068e+06	2.51823e+06	1.97131e+06	2.45947e+06	1.65946e+06	1837940	1.43785e+06	2.01752e+06	2272908	1.86509e+06	1.69612e+06	1.51582e+06	1603069	1.11586e+06	1.79593e+06	2.28314e+06	1.47364e+06	1.85535e+06	2.12761e+06	1887098	2.30377e+06	1.9604e+06	1231449	1188214	804569	872420	1803437	2.81402e+06	2438380	1.2579e+06	1.58216e+06	1.58505e+06	1.74972e+06
LysoPC(20:3)	C28H52NO7P	0	0	517851	775153	746715	740611	341270	748142	941726	873363	875092	1.57628e+06	1.04186e+06	1091963	631388	1.10273e+06	972533	503499	1002441	650171	1.62312e+06	961795	530207	915774	957876	622100	1.02599e+06	615414	747762	770874	1.56482e+06	852302	791145	1.16268e+06	965636	867996	635811	741032	2.06824e+06	306934	333704	330028	1175671	658754	404806	455806	561692	328477
LysoPC(20:4)	C28H50NO7P	0	0	2.47703e+06	3464691	3119694	2.87434e+06	2.27161e+06	3131279	3.85454e+06	4.34716e+06	4.21019e+06	6.60855e+06	4813914	4.95274e+06	3.27998e+06	4.99312e+06	4.41866e+06	4.54803e+06	7.08068e+06	7.64525e+06	15639911	11126080	6.48852e+06	9454436	9219493	7.81934e+06	12827236	6393592	10808492	8.14536e+06	15923304	12008192	10307699	10174664	10751072	9544979	5.07631e+06	8714510	29517878	4.05742e+06	4198964	4445770	6.70844e+06	6.65133e+06	3856092	5.73945e+06	7.06722e+06	3416730
LysoPC(22:0)	C30H62NO7P	396.49	708.62	373122	238521	389248	358880	318440	256937	315714	419051	486326	562386	350712	389392	300471	347446	269418	597157	396946	100112	363665	375104	337589	432932	376169	149699	273825	343807	247723	499422	179710	254254	307406	471777	367676	160270	288233	266350	340108	193616	209634	289045	328443	306214	242864	328209	323615	219232
LysoPC(22:1)	C30H60NO7P	10672.1	11622.4	206134	168332	55687.1	170823	76528	79954.6	145179	258217	112633	47499.1	173140	170509	181950	176128	165674	261918	213237	162282	108918	163254	196798	192702	110150	132621	251867	236972	185307	227714	202288	69777.1	263885	186541	166493	77968.4	191281	86464.9	209939	99725	68600.9	175193	142306	168361	140625	219207	75355.1	68447.8
LysoPC(22:4)	C30H54NO7P	0	0	234924	190162	280923	260127	157672	130150	227875	287559	269453	386185	218618	173549	196027	307006	309229	938582	1.11429e+06	834979	1.11317e+06	1.0622e+06	1152615	1.35285e+06	1.16454e+06	927400	1.08878e+06	1.21155e+06	771006	1.29928e+06	1473784	788581	1.26656e+06	904458	901898	1.64774e+06	1.03636e+06	817521	634633	646984	367003	726209	1.00986e+06	909088	437607	898664	1.01956e+06	560624
LysoPC(22:5)	C30H52NO7P	0	0	1.53998e+06	1.26283e+06	1893067	1.76803e+06	1.31991e+06	1.26709e+06	1.92881e+06	2.23551e+06	2247357	2.26597e+06	1.62474e+06	2.00305e+06	2.05658e+06	1.81122e+06	2.88576e+06	3762816	8047558	5.85583e+06	8.26026e+06	7558656	9162125	9076735	9260263	6.52028e+06	6.27195e+06	7.98892e+06	4.51942e+06	6.91054e+06	8607802	4.52189e+06	6.3371e+06	6022594	8.01787e+06	12432255	4614752	5.2802e+06	4.92303e+06	5.20125e+06	2.26844e+06	4784376	6.90214e+06	5495910	3.01172e+06	5.61205e+06	6243242	4438792
LysoPC(22:6) isomer 1	C30H50NO7P	0	0	2.07258e+06	2.70346e+06	2.51263e+06	2.31095e+06	2.08712e+06	2.74508e+06	2.97977e+06	3485048	3.17026e+06	5.56586e+06	3.43792e+06	3.68401e+06	2.45889e+06	3.82585e+06	3.88318e+06	2.34223e+06	2636371	1.96302e+06	4.33136e+06	2.9741e+06	1816138	2.52043e+06	2544772	1.92495e+06	4.00279e+06	1.99173e+06	3.26286e+06	3.68024e+06	4.30017e+06	4.36083e+06	2.43923e+06	2.72228e+06	2.77878e+06	2.8335e+06	2150238	2.64044e+06	9876124	1.2345e+06	1.38337e+06	1.59303e+06	2.07807e+06	2.09167e+06	1.22758e+06	1.97916e+06	2.18846e+06	1309977
LysoPC(22:6) isomer 2	C30H50NO7P	0	0	31219162	32902854	37607936	29686042	35457184	35607424	38098928	46288292	46448340	52833920	29930010	39636708	40087388	44433148	53012912	32475874	31549184	25066182	31689568	29614718	33742812	32062720	29592378	27440434	42550972	33315912	33687972	39056476	40154468	46086260	32636830	30452296	32701464	39437640	29811770	29340544	41367764	21828450	20470100	25778358	25730262	36325700	21057838	31379642	35696212	28031354
LysoPC(24:0)	C32H66NO7P	0	0	446793	295710	358509	375400	445883	398713	441839	556203	499606	586696	377352	496654	471549	411971	411124	699658	448349	376515	426062	455671	507282	521792	444463	491448	466230	446090	376762	714726	582635	463128	453341	511477	514881	574490	448718	409898	301430	253019	245889	407214	498544	424659	304404	496299	405116	247639
LysoPC(P-16:0)	C24H50NO6P	0	0	307858	326003	453623	282786	314692	259636	309282	433124	413185	509181	321008	331295	400357	410286	442761	411203	338453	211973	156786	385030	401174	366504	310603	175049	318829	299607	414953	498029	503101	298376	468506	211134	426856	518304	300305	337517	391224	252821	200206	283480	336346	412038	234313	382937	435856	228199
LysoPC(P-18:0)	C26H54NO6P	2989.98	3087.59	494960	504532	475334	543627	491092	700315	519735	672749	792632	757471	536629	635938	594906	555861	820199	781723	715634	616065	727983	822144	757364	860394	729006	773553	845099	693402	865143	819121	1.34989e+06	884460	867812	758062	798063	835657	723762	646078	832752	515859	390566	807140	683103	791453	545851	586880	594737	539024
LysoPC(P-18:1)	C26H52NO6P	893.96	563.36	358997	264732	343616	372829	389507	598564	300401	448413	520078	411530	248906	494094	365605	391705	380794	428689	287361	339899	516209	464763	392277	381703	404933	226872	335041	304624	291604	377897	447923	525386	452187	382552	478404	353936	349030	473370	263901	297688	187148	446447	445298	355881	255689	380982	448351	308257
lysoPE(16:0)	C21H44NO6P	906.38	1400.65	2672.3	22782.4	19232.1	19428.5	13091.6	39658.6	11152.3	23529.6	8979.89	21618.7	21397.9	36401.7	18894	42136.1	18597.5	10223.6	23970	15606.9	21080.9	17894.2	17145.8	28740.5	23893.7	14038	22997.2	14431.2	19909.6	27591.7	19350.3	33841.4	9826.34	11708.3	9873.75	20656.5	30732.8	17186.1	51616.1	4482.14	11462.2	8508.48	17345.7	20660.4	22580.3	31345.1	34423.9	17727
LysoPE(18:0)	C23H48NO7P	0	0	321553	357291	385401	383644	279802	538597	392869	411465	435350	620977	514882	451177	320677	562826	511923	418641	459218	354028	490125	374460	317445	369090	397233	260089	399743	332330	454542	662397	430488	382173	472555	348858	499138	426340	354472	308982	937448	240931	249062	425616	347459	240467	265181	404146	330069	241926
LysoPE(18:1)	C23H46NO7P	1202.88	2696.5	119220	232249	143278	172165	114642	154109	229003	281807	197700	268574	295161	254204	157519	289688	229851	216677	357274	278327	397332	260217	176685	214959	345565	181159	206534	255119	302975	311632	284539	281987	290160	320490	379745	303101	184398	191773	464649	126723	143397	180646	251919	240523	122532	261842	253631	150230
LysoPE(18:2)	C23H44NO7P	0	0	1.98049e+06	2.07616e+06	2.58894e+06	1.79249e+06	2243575	2510614	2.53857e+06	3.71627e+06	3.22333e+06	3.45873e+06	2.72008e+06	3.26627e+06	2.90314e+06	2.43237e+06	2.83011e+06	3.05121e+06	3.30307e+06	2.06235e+06	1957968	1.72143e+06	1.99943e+06	1756628	2.82879e+06	1.78872e+06	1.43406e+06	2.45733e+06	1659011	2851944	1684192	2.11246e+06	2.20954e+06	2.42043e+06	2.72776e+06	3.48839e+06	1.8276e+06	1.54263e+06	2.06948e+06	1.50047e+06	1028157	2.11283e+06	1.70373e+06	1727544	811402	2.72713e+06	2082541	1.48747e+06
LysoPE(18:3)	C23H42NO7P	0	0	46548	29655.4	83272.7	46573	16404.5	31913.9	34107.6	127218	73821	124131	102401	122893	67900.2	61779.2	27642.7	21670.9	11056	16839.8	20885.4	2341.38	20724.7	31196.5	37361.3	5874.75	19310.4	16263.1	47336.1	1202.65	373.96	0	31038.8	9801.39	13846.6	49954.3	401.2	0	19230.3	0	1018.38	0	9463.02	19490.2	615.5	24290.3	18784.3	8104.05
LysoPE(20:0)	C25H52NO7P	0	0	4948610	5.05997e+06	5598640	3.90925e+06	4.42496e+06	4901410	4.97991e+06	5663692	6.63833e+06	7.78943e+06	5.21071e+06	6.92106e+06	6112560	5703118	6.53872e+06	4.95193e+06	4.73925e+06	3.09941e+06	3.76603e+06	4.30098e+06	4.34519e+06	4.79988e+06	5703846	3.55672e+06	4.1036e+06	3514247	3.78734e+06	4.59702e+06	5.98735e+06	4.2271e+06	4.80535e+06	4614846	4374514	4.73967e+06	3677959	3705560	3.73821e+06	2.61944e+06	1.96821e+06	3948974	4.27457e+06	4.74554e+06	2887774	4.45171e+06	3.8835e+06	4126632
LysoPE(20:1)	C25H50NO7P	0	0	2.29178e+06	2.52328e+06	2.11388e+06	1.85345e+06	1.96957e+06	828085	3.09598e+06	1565353	990762	688812	2.69608e+06	2.95833e+06	2609193	3054216	1.74842e+06	3035990	4401434	3.90692e+06	5.04943e+06	3.97627e+06	4.28899e+06	4.49018e+06	5022042	4.74771e+06	4.21296e+06	4295874	3.66455e+06	4.13048e+06	4.5877e+06	1.47511e+06	4.57369e+06	5407646	5.59021e+06	4679860	3378026	3.65838e+06	3.53695e+06	920346	1.95613e+06	2.90792e+06	4.27932e+06	4028968	2.32434e+06	3843370	2.14622e+06	2.45036e+06
lysoPE(20:2)	C25H48NO7P	226.9	0	7.03837e+06	6.5848e+06	7.31223e+06	6.62052e+06	6754650	7.56717e+06	9618483	10659960	10129003	11207400	8170368	9673344	8591956	9363335	7.94777e+06	7289110	8596697	6936910	7.33474e+06	6.86651e+06	7825650	7776348	8642947	7.29969e+06	7.49087e+06	8.2735e+06	6548904	8961957	8.05987e+06	8797874	8849445	8856961	6737982	9058103	6.57852e+06	6.32419e+06	7678602	4.39929e+06	3596438	5.46185e+06	7.55474e+06	7.53358e+06	4.39247e+06	7.73762e+06	6.95516e+06	5006688
LysoPE(20:3)	C25H46NO7P	0	0	151348	179989	167577	155687	139749	173893	204927	226460	232332	209323	180960	249262	210441	211652	128236	176474	277493	183351	245116	154181	180927	164536	221038	227688	193125	236524	223032	151464	196505	300099	237451	282179	250872	262176	238188	159464	230726	62055.8	91854.6	143049	223770	188052	75745.5	192445	203969	73296
LysoPE(20:4)	C25H44NO7P	0	0	178852	276788	298604	357898	328494	420031	345966	486138	482043	646239	509636	475408	300701	497820	499207	644823	934726	641747	1.23985e+06	690922	488939	623056	654236	437927	654724	633564	866678	776104	752984	677835	775594	746303	831345	858820	482235	551151	1.39528e+06	384262	386353	572531	576168	531759	269701	684099	645268	363198
LysoPE(22:0)	C27H56NO7P	1036.91	0	82550.2	99285.7	110000	92540.9	55429.1	139487	105373	130349	110053	254567	177887	143627	123753	163077	123642	163816	144564	67560.4	154181	153144	81262.2	170081	135194	82815.9	115441	64684.1	143172	101597	199919	144227	162479	166132	96784	113858	110309	104062	287205	30467.8	63455.6	70556.6	133661	70842.1	55065.5	81368.9	83389.1	44947.4
LysoPE(22:1)	C27H54NO7P	650.92	693.14	417032	435744	418165	321020	357201	368650	482599	506100	520451	639964	520224	616130	447718	481538	508402	349385	552600	371417	448008	367811	443290	552454	463575	430262	414510	396959	351744	406255	636273	441659	502114	584937	442300	441381	425297	382330	376609	180512	209262	390297	566640	523077	311879	378128	443404	375991
LysoPE(22:4)	C27H48NO7P	233.11	0	1.56962e+06	1.40821e+06	1.58635e+06	1.43275e+06	1.42455e+06	1.40221e+06	2.0176e+06	2311400	2391815	1.16844e+06	1654046	2.12122e+06	1.93111e+06	1.93395e+06	1.18126e+06	2.21242e+06	3195893	3.89671e+06	4.05467e+06	4044320	4177802	4.05887e+06	3.97536e+06	4.66461e+06	4872916	4091160	4042550	3.32851e+06	4797140	4993194	4.71066e+06	4.20825e+06	4482344	4419184	2.76055e+06	3.68787e+06	4.2497e+06	2.35629e+06	2.15614e+06	2.52283e+06	3.01691e+06	3.74441e+06	2.27802e+06	3.15633e+06	3.72448e+06	2.38247e+06
LysoPE(22:5)	C27H46NO7P	0	0	22426.2	47533.6	19284.7	16326.7	42644.8	38487.3	24125.1	22341.4	50850.9	53826	70500.8	61556.4	68598.6	24570.8	86308.5	246894	471430	287374	426264	382217	321029	399734	418762	364603	179416	429814	267629	367288	266216	153146	303849	342427	330073	695678	131870	232210	174004	270301	80044.2	417938	240314	229868	133559	442912	255215	191642
LysoPE(22:6)	C27H44NO7P	0	0	315015	526315	354553	396477	404269	653958	405437	557132	474948	701336	566341	570639	380135	502692	805020	633147	705136	497028	833558	537256	355095	400617	436674	327785	389098	477978	768811	789218	550225	718109	522959	515555	485157	586836	556719	363039	1.03443e+06	229871	239413	611204	424965	368524	242399	601679	544073	341067
LysoPE(24:0)	C29H60NO7P	0	575.15	54348.9	33506.6	35351.8	48647.2	61327.4	32513.3	63216.5	93226	31903.7	128492	66380.8	108288	87559.6	86998.6	16206.4	93130.9	47645.5	31719.7	59064.1	55297.6	24054.4	64579.6	56742.9	18028.8	46580.6	40468.2	43618.5	86505.7	75792	35528.7	60587.2	80365.1	11147.8	31580.3	51661.5	27925.2	6345.67	7881.6	0	15290	63930.1	40021.6	37178.4	7310.18	27486.5	0
LysoPE(P-16:0)	C21H44NO6P	254.35	653.77	135193	105079	123055	82460.4	131669	177696	138915	139686	155195	181542	106087	97125.7	150898	126616	129801	138963	177920	101557	167021	122713	152374	125754	162498	144958	74073	110575	126449	246773	128755	181664	173562	141887	155344	157917	163218	117127	112378	94659.3	92908.6	182749	141806	84084.2	108805	132945	153801	95503.5
LysoPG(18:0)	C24H49O9P	0	0	6918.45	3042.27	6735.37	10114.6	28216.4	12897.8	7174.68	5807.84	10195.6	2573.42	4666.91	0	6860.24	9444.91	7473.79	18319.8	44768.9	23341	28059.4	24041.8	18056.2	17396.9	133437	91119.1	39053.8	107126	37420.1	94921.2	11626	124461	64254.5	169822	151919	72929.6	70072.4	17631.7	26257.1	124366	68789.5	202785	71238.3	88041.1	64031.7	324133	159434	80040.5
LysoPI(20:4)	C29H49O12P	234.23	0	348708	412502	398827	338842	403164	330821	543174	654621	627931	569467	381775	487729	509606	595464	294751	341937	686636	474055	511042	673592	659229	598422	559016	620604	571978	590901	594523	362405	669318	521563	506785	588430	505668	710667	393744	536978	524018	107402	233522	468389	489351	632390	349692	606652	595529	398011
lysoPS(22:0)	C28H56NO9P	0	0	157222	274892	217322	185158	141007	231767	292574	255107	266334	446818	456604	337727	217983	359710	322604	212696	430428	457780	774794	495063	299426	491277	667504	444959	552619	443004	543203	507114	698625	645414	480154	782104	792889	442987	342355	435218	1.22058e+06	285140	244074	320576	479760	387903	230637	418126	462106	217805
malate	C4H6O5	59460.2	60186.4	548680	612714	631301	328794	424865	277767	466193	428265	474190	1.14309e+06	574335	607896	346911	611505	550401	369817	492010	249357	337910	219679	283688	382318	485366	277926	239686	250977	256848	295629	272480	309171	195344	284162	321762	222691	150947	258460	336535	304659	252755	344340	481867	292455	168746	445271	265807	309270
Malonylcarnitine	C10H17NO6	312.22	211.77	81875.5	55016	59887.9	46491.2	58061	69912.1	47644.8	54531.4	43418.6	54477.7	39047.3	24469.8	55718.5	74743	68345.6	72155.5	100192	44072.3	51868.8	37517.5	73017.6	53344.2	45048.4	105037	58074.8	82606.5	127903	105724	74685.6	74450.9	61560	58292.8	62303.4	73414.3	46015.3	81429.1	22276.7	82965.6	36868	71211.1	62374.4	73934.9	45653.9	121961	79575.1	63911.6
Mandelic acid	C8H8O3	60340.6	49907.9	279080	290731	334165	230723	150032	180187	268291	177767	147102	232242	201344	219545	106120	148423	196656	128684	159638	205336	810854	323931	159964	174487	163752	204221	206190	123317	235645	223368	125273	147471	121349	141434	133199	144978	330447	167232	519675	106007	150490	168030	97783.4	118560	110926	95108.7	86837.5	129523
Messagenin isomer	C29H48O3	14145.8	13720.6	648887	694541	461224	252045	375089	992583	719746	672845	585229	694240	445480	546642	713775	542822	533895	593598	519356	1.01859e+06	935188	733630	747258	647215	485802	627446	985898	525749	814202	1267155	1.07492e+06	664572	724712	543854	541811	647484	357283	579247	495193	159701	95899.4	272586	246908	323563	153501	468083	462211	241435
Metalaxyl isomer	C15H21NO4	1757.94	1865.99	45604.2	41644.7	32892.6	18483.9	12501.4	170664	50137.1	40112.9	24226.2	91299.3	32630.4	37081.7	43684.5	47922.5	124613	163404	76919.7	19165.6	16941.5	15217.9	20559.1	35927.5	79038.6	29685.9	17516.7	33614	24159	57664.2	34132.1	21273.2	26016	44057.5	20940	12178.2	61193.9	12462.4	47156.6	18464.9	10228.5	16470.3	14344.9	32687.8	23970.7	13761.5	12790.4	10649.8
methacholine	C8H17NO2	3771.1	5827.2	32543640	25214736	23350842	25034026	21586102	63102636	37772156	58894092	38367424	65153104	33428470	38075820	42718492	48029204	38919060	24684814	19931710	10346687	14519791	12612991	13975475	15829777	17402368	18242658	14288757	16710947	19813174	27255906	21501042	15768857	17688570	20312982	21039582	17532296	22063262	20797334	31631024	17921778	9808556	15129167	29176522	31902688	12683853	18460258	21009342	16347859
methionine	C5H11NO2S	802.75	823.32	297597	227414	275856	240172	203991	361751	364280	476966	544609	628439	544520	415862	343389	377810	435450	472311	454939	285590	372907	231699	370082	261918	501464	405228	300294	423578	240443	764660	374755	377861	552101	602426	825881	457104	233775	321654	654562	287106	178161	257130	228728	289243	116155	427959	306031	137109
Methionine sulfoxide	C5H11NO3S	307.25	0	321913	256164	318765	281605	244667	473531	373060	500618	622674	797163	641179	488740	389709	419210	532958	405741	384628	296634	396688	223433	371012	266963	421151	488404	528903	414933	337668	788366	374399	354812	503254	603822	873235	442488	257515	321183	551833	260575	188812	233293	200135	348907	113703	379550	287725	148062
Methyl equol sulfate	C16H16O6S	0	0	640979	880090	672487	550204	293130	336229	474495	462420	682014	1.0289e+06	1.24352e+06	1.06492e+06	595956	1.16612e+06	1.52974e+06	241.2	0	1772.13	0	0	0	235.6	0	0	0	0	0	0	0	0	0	881.93	877.8	0	0	0	0	0	0	0	0	1123.87	0	0	0	0
Methyl farnesoate isomer	C16H26O2	23644.2	14415.1	1.01467e+06	994841	632476	1000013	646771	533981	1.67512e+06	1.93578e+06	1.26633e+06	575847	878074	1.64056e+06	1.03849e+06	1.65013e+06	1.28799e+06	1.30588e+06	1.4578e+06	2.15442e+06	1.38028e+06	1.21478e+06	1.21604e+06	1.64941e+06	821227	1.48003e+06	2.26647e+06	2.4567e+06	1989945	1.82108e+06	2.30994e+06	2.29427e+06	2.11718e+06	1.15362e+06	1.08867e+06	1.8697e+06	1842321	3.15962e+06	2.45197e+06	1.59506e+06	368476	1.37206e+06	1.9588e+06	1.91376e+06	991531	1.43262e+06	1.32699e+06	971645
Methyl-Histidine	C7H11N3O2	1630.22	10100.3	681718	503022	653135	579379	467985	940472	927715	927839	980440	1.19036e+06	915970	907260	737690	995815	933439	968923	803461	755013	1.0169e+06	836270	1044833	1.10235e+06	1.09735e+06	1.22364e+06	888677	991241	1572955	1.67599e+06	1.37779e+06	1.04422e+06	1.41567e+06	1.20951e+06	1.25752e+06	894256	655560	1.13831e+06	1.71549e+06	951206	436257	713398	1.01648e+06	1.15356e+06	584797	1.31755e+06	1160820	567217
Methylimidazoleacetic acid	C6H8N2O2	10134	8782.97	1.30762e+06	450996	539127	420657	329671	677299	338647	658114	746215	606493	462882	431605	312077	449425	636730	553593	1.07978e+06	433927	512420	457967	551856	683482	600449	585094	364572	464330	648907	604500	678173	442963	452242	595007	494660	430884	407340	295879	419044	390108	258351	242871	473015	550451	220141	313089	252716	184659
Methylsuccinic acid	C5H8O4	3141.94	3769.98	547565	492041	521084	397602	422147	537759	558991	521187	569726	700364	459875	531969	454190	539851	576411	481364	539291	476999	545426	508916	478120	605040	560712	561194	515407	537501	541932	625020	666149	544363	599634	627207	644161	563626	385370	487546	684384	471628	287188	449452	485648	524549	359664	634720	488617	344741
Myristoleic acid C14:1	C14H26O2	202702	112929	5182412	4483175	2564816	4.08652e+06	2609714	2.12639e+06	10066293	10841835	5733898	2913897	2.99824e+06	6.44462e+06	5367462	8680747	4.93172e+06	12113029	13342685	18835454	14721088	9100595	12215565	12132737	7.44868e+06	12695408	21533362	19724210	15581565	11653456	26195282	20099264	18700978	7.77715e+06	7.84426e+06	9648349	15983636	28469230	22353990	8511707	3552419	6848860	15656085	17866662	6709312	7.78358e+06	9859056	8857603
Myristoylcarnitine C14:0 isomer 2	C21H41NO4	414.1	428.11	269123	267257	244941	172288	202368	341536	297992	279643	284942	357046	85532.8	149631	221645	275993	350801	422377	338854	289815	367361	578352	297475	638085	475633	313844	335912	486133	358726	516103	936234	501069	292751	195809	145577	387989	221162	333655	264843	203048	120132	292017	648082	292973	342590	659123	276007	311797
N-(1-Deoxy-1-fructosyl)threonine	C10H19NO8	0	0	2986.33	5427.15	2355.72	1814.47	637.06	1739.23	12340.9	4793.33	6487.78	33501.5	10732.9	3128.45	2246.63	3265.58	3755.9	1755.27	6496.41	6371.56	2585.94	5108.49	3597.47	21035.9	3061.32	54470.6	123460	9292.12	32402.5	2370.21	16144.9	3059.15	4456.24	5537.5	16735.9	21039.3	4289.21	5710.64	14915.4	10007	601.82	2078.33	2657.86	23219.8	5391.79	41405.1	31596.7	1904.58
N1-Methyl-4-pyridone-3-carboxamide	C7H8N2O2	946.52	472.82	500249	881991	639738	696896	458914	375858	541251	547507	882098	672443	471298	469904	521211	520103	807845	315487	546385	511184	530306	510324	538326	539310	555098	552040	411544	449080	749230	477966	568772	431189	444735	434981	379382	268797	695156	484360	443159	450995	180089	285278	423350	489276	322951	456064	266387	217592
N5-(4-Methoxybenzyl)glutamine	C13H18N2O4	236.02	641.25	406344	259359	217686	194511	188035	192570	137446	409707	230885	284322	243749	243411	138334	156936	229190	21907	16324.4	6559.45	7853.67	6235.85	6864.94	8523.18	10078.8	11625.8	12501.9	25307.5	18080.3	40777.4	15173	15669	14588.6	35479.1	18131.7	25030.5	8934.61	20882.1	47926.6	18107.6	3502.75	8465.4	12225.9	11051.7	8247.03	7876.19	9270.14	5503.52
n5-Iminoethyl-l-ornithine	C7H15N3O2	1095	931.14	1.52577e+06	1.73543e+06	1450321	1.23733e+06	1.19333e+06	2.10148e+06	1.66169e+06	1.77776e+06	2.11186e+06	2459060	1.61285e+06	1.32612e+06	1.63531e+06	2731836	3569142	1.07283e+06	1.56982e+06	1.92814e+06	2.52299e+06	1.84843e+06	1.91568e+06	2.15877e+06	1.9363e+06	1847562	1.84484e+06	1.91236e+06	2.33859e+06	3.00622e+06	2.77397e+06	1.60622e+06	2723888	1.60211e+06	1.39696e+06	2.78587e+06	2.65173e+06	1872647	3.01873e+06	1.48914e+06	361580	1.58607e+06	1568243	1.74967e+06	962714	2.08227e+06	1.596e+06	1.07482e+06
N-Acetylasparagine	C6H10N2O4	1756.47	1713.32	13463.8	16722.7	14994.3	12070	10461.5	19995	18337.7	16438	14512.2	36020	26024.3	18642.5	14896.5	19042.7	21679.5	11316.8	11713.9	15760.8	18173.2	11227.8	14457.7	22577.3	14799.8	22697.2	41889.5	13868.7	29192.8	17264.3	16315.6	16084.1	17238.4	20331.7	12168.9	12809.9	13190.9	19517.8	86614.3	9960.42	5272.4	11883.3	9200.86	22411.4	7382.1	11575.1	14784	8668.33
N-acetyl-aspartate	C6H9NO5	3772.48	4250.01	549439	283324	382527	271693	337640	467589	540719	661814	575937	608889	496556	316781	422245	584682	576939	665132	646521	438520	421500	306091	565447	653134	582603	879934	561051	616489	706210	1.17232e+06	626840	583126	563172	774281	678256	747797	445610	735273	1.18161e+06	451799	231485	594100	508723	462182	321131	691315	545305	427580
N-acetyl-citrulline isomer	C8H15N3O4	0	0	8945.54	13689.9	13561.6	9077.56	10496.2	17687.9	13688.7	20727.1	11552.7	19337.5	11638.5	17333.6	13968.4	11653.4	17699.3	11885	10956.3	6631.99	6799.61	7445.26	7802.75	9703.21	9815.65	16998.3	8294.73	10930.7	8257.38	8522.77	11582.1	8768.25	12607.1	12816.6	11991.9	7321.67	8034.1	11926.5	13527.4	6046.8	2940.29	5795.45	7354.1	8143.21	4700.7	8538.17	9419.71	4517.08
N-Acetyl-D-fucosamine	C8H15NO5	822.79	1074.84	35377.1	27819.2	33252.8	24546.5	24734.2	37446.4	28422	51741.6	50627.1	31184	21283	22129.5	20574.7	47358.6	99303	11239.2	19233.8	13196.9	13639.5	8137.6	9213.2	15317.4	15038.7	24241.4	24460.1	27489.5	31233.7	36269.4	35315.6	27280.2	25964.8	28955.5	20590.6	24449	11806.5	27448.7	24571.7	20032.2	4277.08	12298.4	11484.5	17258	6023.29	23135.2	12021.8	8844.65
N-Acetylglucosamine 6-sulfate	C8H15NO9S	0	0	47841.8	38183.3	39134.8	28866.1	36640.4	48345.3	41480.1	42183	20708.6	47819.6	36289.9	27022.5	44922.2	60141.9	55833.2	42476.8	36005.7	54451.4	46646.1	40012.5	60340.1	56748	46462.9	49225.4	39578.1	61086.2	67192.9	55113.8	56593	38434.2	48059.6	42506.7	38268.2	54394.8	47135.4	52732.5	46210	43428.8	20151.2	62036.9	49111.7	50531.4	35970.3	56110.2	51346.5	37261.1
N-acetyl-glucosamine-6-Phosphate	C8H16NO9P	0	0	11842.9	4136.05	8086.64	6066.67	6092.15	15651.8	11364	11524.6	11613.5	14117.6	9993.84	7149.09	8781.69	16470.5	13732.2	14046.9	11683	7926.1	8608.8	8193.47	23310.2	15529.8	10631.1	20265	12316.9	19725.2	15664.4	22390.3	23386.6	15105.1	17465.7	11840	20036.7	15145.3	6591.52	27313.4	28564.5	15055.8	7320.37	16422	14647.8	12311.6	10907.9	22780.1	14707.4	12545.5
N-acetyl-glutamate	C7H11NO5	3521.82	4630.14	55469.4	55196.4	72254.7	40529.2	55106.4	92329.8	78087.1	63597.4	80729.1	97113	79191.8	72564.6	54057.5	70732.2	84857.2	71853.8	80622.5	59148	97516.4	44929.1	37967.5	68608.8	108444	65602.1	44892.4	52059.3	64453.6	85670.9	52122.1	107717	40587	99299.1	94460	67495.5	36750.2	54565	67143.4	67958.9	30869	68913.4	53131.6	35684.4	29211.5	92127.4	57024.7	48452.5
N-acetyl-glutamine	C7H12N2O4	1111.33	1833.41	61705.6	66248.8	78625.6	51671.3	55001	85199.6	87200.9	68812.9	74216.4	90922.9	70883.6	61334.7	55098.5	90296	104079	56896.6	53917.4	52546.8	61808.3	42828.9	46863.2	65921.2	47873.8	65324.6	59363.7	45436.3	65907.1	86885.8	55030.7	38315.8	51844.9	57147.2	39453.8	55528.5	46207.3	40519.6	72757.8	41309.7	21280.2	64277.9	52983.3	47917.7	33877.3	60513.2	50829.2	32844.1
N-Acetylhistamine	C7H11N3O	1676.09	1852.14	83910.6	99842.4	146234	88875.4	60154.6	87933.7	72538.4	119567	100139	146864	80101.9	114065	94682.8	161476	162556	28338.6	40175.8	26992.9	53408.3	18458.2	32182.3	32536.5	50602.9	30404.4	20847.8	21708.6	31625	54188.5	31361.7	27682.2	28856.3	44481.8	45859.1	30504.8	31259.6	32493	44771	33663.3	10662.4	17969.2	27585.5	32728.5	5481.69	43721.6	27668.9	33266.6
N-acetyl-histidine	C8H11N3O3	867.75	877.51	432686	357533	370782	264920	280957	464948	281500	338176	409049	433950	241790	222223	181318	264392	297429	305789	300927	216389	175368	132566	182672	201405	184628	336445	217842	243474	219111	406751	271738	143932	171231	346330	305918	327346	144614	159036	198287	170415	64994.7	304587	193514	173298	83883.1	195131	128608	64224
N-acetyl-L-2-aminoadipate	C8H13NO5	1281.9	1353.74	14166.5	10493.7	14562.9	12946.9	7079.94	23403.2	10228.8	15665.5	14835.9	18435.1	11371.4	12452.2	8954.44	11322.9	19152.9	22483.1	35571.9	25727.5	30570.1	35357.6	24757.5	42226.2	48730	35082.1	32028.2	37716.5	51612.4	29078.2	58939.7	42722.9	40296.4	47329.2	37371.7	30836.9	78435.2	38065.4	45180.5	54301.4	12912.7	13603.3	34332.1	32120.7	22863.4	25639.8	24391	18416.3
N-Acetyl-L-alanine	C5H9NO3	1511.45	2288.8	96212.5	79617.9	90983.3	46217.5	82816.4	97770.4	68621.8	77764.9	93593.5	97279.7	55790.9	51811.5	60245.7	101211	114745	73838.3	111990	91106.6	80909.7	65080.7	72598.4	93047.9	80103.1	89698.8	84340.8	93875.8	90660.2	139051	88831	82969.1	81175.2	81160.7	62751.6	126929	81912.7	70886.7	94172	52424.9	29966.6	118605	74331	64393.5	39616.3	99088	62322.4	55669.7
N-Acetyl-L-arginine	C8H16N4O3	1539.08	1738.72	224368	234830	201008	185926	137094	338105	332129	333404	284315	546029	443111	327060	208111	258964	270194	266928	199409	128805	164669	112500	138457	175314	176022	313394	246819	173219	264502	264099	235550	148894	183754	236479	290074	200140	173737	182661	340943	186902	57982.6	109106	134315	243196	65538.8	208512	150272	66482.2
N-Acetyl-L-glutamine isomer	C7H12N2O4	1392.64	1673.49	62709.5	68327.7	92459.4	56047.8	86055.6	100365	97771.8	81756.2	93181.2	103802	68930.5	64975.1	62452.7	101419	114219	74887.8	68238.1	60705.9	53036	44892.5	63499.7	67788.7	57161.1	79619.9	54958.9	55883.9	54829.8	71408.3	60948	37560.8	63069.7	66978.4	56865.6	70837.1	49660.6	49898.7	48741.4	46368.1	22034.3	79582	61458	63710.7	38723.6	71967.9	58647	39350.2
N-Acetyl-L-methionine	C7H13NO3S	0	0	275285	245577	306374	211452	210128	86359.7	263581	136271	92243.7	245015	266178	261349	225055	231068	192627	94428.5	193709	214362	226447	174456	199634	184066	209193	245215	230439	283314	149044	360579	170630	58632.5	284119	187127	348497	226030	129800	203364	209316	92123.7	137149	251630	230595	150178	124951	288602	145965	142780
N-acetyl-phe	C11H13NO3	47136.7	44908.1	814624	670787	912388	652068	729436	1.25822e+06	1.31698e+06	1.00487e+06	1.09963e+06	1.20638e+06	830285	913182	834745	797232	921406	431278	340999	419299	430389	457181	652516	694621	736677	448763	522164	431888	393518	624499	617113	419952	636188	568857	725869	554679	324451	453025	371715	616866	330612	737136	557969	341371	374768	790586	543979	297554
N-Acetylproline	C7H11NO3	2670.96	4067.61	28003.3	19379.8	25010.9	20492.9	9777.16	13787.6	22390.2	10498.9	12442.6	13145.1	12719.9	23168.5	25226.5	20478.7	10065.2	3994.41	16486.2	10484.1	13729.3	16942.7	13403.4	20715.3	21394	16865.4	18240.8	14122.7	20522.7	18920.8	14056.6	12236.6	8773.74	10129.3	18006.8	10785.8	13229.9	16057.4	11758.5	24078.1	13106.8	29160.2	26270.9	16743.1	18983.5	28761.5	18206.9	26880.9
N-acetyl-trp	C13H14N2O3	2272.36	2911.42	89915.2	70967.6	94516.3	76499.3	61090.4	83055.4	139414	106556	85756.9	141524	105966	106147	102474	93472.9	75093	60808.8	48493.6	33995.2	60654.2	76892.3	65332.7	70229.9	89453.1	75049	69821.5	42910.4	58046.2	55775.3	92129.2	48767	55116.8	61054.1	82598.1	41223.9	46939.5	47421.9	61363.1	65981.3	65909.5	64626.6	82074	49615.8	71933.9	69532.9	58881.6	53687.6
N-Alpha-acetyllysine	C8H16N2O3	3424.38	2996.55	117382	125835	126914	130524	100384	170630	159714	146898	135882	209233	183853	164209	118704	139891	191481	85390.1	106897	78497.1	79023.9	56782.8	74068.1	93909	92775.3	141054	104276	92980.6	132386	122669	92203.6	83741.4	87217.2	119806	92796.8	112966	87289.7	112235	141998	99175.1	30371.9	65347	83837.5	131506	41247.5	117771	81358.6	51135.3
N-butyrylglycine	C6H11NO3	8704.67	8462.33	93039.6	111407	106410	78439.9	85369.7	39743.8	85183.6	114965	65612.9	74233.7	56876.2	86111.6	85004	118281	76600.6	61176.2	87914.8	71150.8	94992.4	109652	66068.5	121670	95237.3	71269.4	87459.5	63664.5	110307	68163.8	135672	67199.1	50362	42105.4	64454.8	70844.4	85925.2	81618.5	113474	76948.7	58832	103281	103051	86184.8	85590.8	148428	62575	136725
N-carbamoylsarcosine	C4H8N2O3	8724.89	8689.76	231982	187472	248348	244329	195075	323906	372382	525164	391265	496379	569590	465874	358860	435956	456295	443877	340773	257407	353115	340179	383707	286948	442358	466305	330921	379616	390161	668047	399482	344740	531412	392614	556893	297854	247691	350006	611874	387626	204004	230147	276246	300630	189329	385809	325690	172505
Neocnidilide isomer	C12H18O2	26558.5	22148.3	49106.6	99216.5	33338.3	38362.7	28966.8	38017.5	44743.9	25982.7	35546.5	55838.1	48265.4	37424.2	23594	38243.2	28223.2	118356	78676.7	82417.7	107917	144033	83297.4	188809	158934	124006	87607	147133	154377	107283	193088	155654	40930.3	43153.4	44964.9	95491.1	69175.8	108886	158926	78226.1	59441.8	80787.9	103212	71749.4	115749	148384	60832	51418.6
Neosolaspigenin isomer	C27H44O5	10687	11330.4	62027.9	69987.8	77905.1	62292.3	53635	41729.3	62301.3	54040.5	59465	70967	52688.2	59171.4	64522.4	46345.7	46814.2	55179.8	32452.7	28381.8	73972.8	58325.2	66555.1	35952.6	57869.7	36234.2	58083.3	41966.7	30124.6	64392.6	58429.7	51785	60411.2	30214.6	29715.6	54528.5	60442.5	55687.2	52684.1	57935.2	40656.7	36293.8	35576	48974.4	35606.5	46778.1	55354.9	43006.7
N-Ethyl-4-methylbenzenesulfonamide isomer	C9H13NO2S	9967.04	15767	13559.7	10246.9	10366.9	4566.32	8461.77	4011.39	9946.74	7289.41	12963.3	6155.31	30883.7	8628.29	12016.3	29479.7	15709.1	68139.4	62801.8	43430.9	28046	29274.8	62492.9	48981.4	143810	44976	58963.2	90134.1	42597	250089	95105.1	116187	226448	327450	510526	196523	65096.5	85106.8	119919	76940	86341	135184	109282	47165.8	15062.1	257854	124961	28814.4
Netilmicin isomer	C21H41N5O7	32795.5	31291.8	3.45334e+06	2.25843e+06	1.50088e+06	2.78054e+06	937213	716077	3.08268e+06	1.84085e+06	2.17412e+06	880526	2.13704e+06	2750172	1.98961e+06	2.64419e+06	1.46297e+06	1.47332e+06	1987351	2315177	1.99103e+06	1.40866e+06	2.75015e+06	2154970	2.23832e+06	2.49755e+06	2.11163e+06	4322477	1794802	1.70508e+06	1.50267e+06	765594	2588385	2.14009e+06	3337629	1637588	2.60008e+06	2.70036e+06	1.96767e+06	1.62867e+06	1.06483e+06	1.8905e+06	807396	1.21057e+06	1.02841e+06	1.35142e+06	1.28345e+06	1.28283e+06
N-Formyl-L-methionine	C6H11NO3S	0	174.61	86241.7	91219.2	102661	69598.6	52021.5	24519.2	78599.1	80535.1	40023.7	36422	61919.4	63260.8	66161.9	73326.7	48287.1	51837.3	72469.1	50350.2	69822.1	83896.9	59182.4	72683.6	51283.1	98112.1	69777.2	78152.4	105180	77534.5	53632.2	21872.3	55508.9	53869.1	52821.1	49042.6	54211.8	52153.6	46701.7	33455	44489.7	69324.9	83692.4	78127.5	75653.3	102418	68217.9	59662.5
N-Heptanoylglycine	C9H17NO3	14737.4	10857.7	210979	211563	239206	112173	111916	58042.7	227090	122902	129419	218782	85774.1	137197	148675	153453	171282	45402.7	63986.7	63698.9	91196.2	115854	153033	188710	91416.9	49629.1	90105.5	121049	145503	78007.3	193124	118496	90648.4	51854.6	73130.5	70999.1	54940.1	85019.8	66097.2	77639.9	56933.1	135234	175014	83655	98030.7	217206	88843.5	144712
nicotinamide	C6H6N2O	9760.33	5961.37	888922	837659	427444	705295	294105	867634	654011	559448	528640	674168	581573	620101	441507	628504	420805	594746	424815	441566	473800	598097	927578	741913	506395	1.16213e+06	924392	854202	1.31915e+06	676180	862568	891792	726950	530893	779922	548260	1.08306e+06	1.3012e+06	1.80569e+06	976576	606606	738800	756417	850731	677002	739858	733571	625948
N-Methyl-L-isoleucine	C7H15NO2	1366.74	421.82	26534.1	26595.1	22622.1	25386.4	19546.9	16247.6	23145.8	39495.8	33277.7	36942	20903.5	30102.8	24868.9	25405.3	36556.9	409207	318835	243456	357399	361193	316541	494755	382152	554705	601630	359896	1.08584e+06	1.55044e+06	958223	720690	634382	529119	493688	496798	319556	358249	739566	381615	300941	1.11386e+06	674511	519756	324790	696170	436232	354689
NN-dimethylarginine	C8H18N4O2	2564.45	2890.19	446147	391953	379991	296502	406930	586572	469420	517122	571165	656211	428649	383486	442106	569707	673101	541046	653609	454376	543740	413197	470855	484338	515356	544796	371081	564002	575582	865772	508094	459929	536734	505791	492176	597662	509710	467727	629432	380053	163132	546015	438545	445662	254090	633125	413141	301084
N-N-N-Trimethyl-Histidine	C9H15N3O2	3166.2	3238	725568	863834	819721	691516	601894	2194615	647743	491686	425516	694295	1.11299e+06	813724	608226	586348	433084	186866	160578	311686	206979	270140	493967	451390	297440	474659	482851	362095	583229	248698	166316	365627	207362	321370	239871	186888	430632	482794	937394	177116	358932	296783	206331	435754	297405	90218.9	155212	117342
N-Octanoylglycine	C10H19NO3	10458.2	11401.1	333957	275786	358227	243614	257250	151634	464438	328319	330052	465444	188049	284109	255818	317093	308187	537043	489450	400145	356202	439350	504984	630556	518098	565204	424027	524040	594604	513425	589884	509424	722783	477594	405586	356690	298326	426069	300186	303907	214579	305646	476173	437373	331610	637503	365110	243971
N-Palmitoyl tyrosine	C25H41NO4	7705.81	4999.97	42454.4	23925.6	15676.7	9076.42	25262.7	25427.7	13542.4	44794.6	38744.2	47727.8	39517.2	21999.7	31572.9	46395.6	88574.9	48242.9	9804.17	12563	17374.2	8260.27	15358.9	14389.8	3469.91	13078.4	10994.2	14153.1	32265.1	35645.4	25283.8	10886.8	10950.8	6271.1	3812.21	25790.3	9445.55	11072.5	62729.7	16191.5	324.43	14776.3	3672.48	12514.3	4558.52	20786.5	12813.8	13801.5
N-Propionylglycine	C5H9NO3	8824.31	6107	652176	542380	532143	539410	524475	655153	778756	945909	861089	1.28942e+06	904766	782508	774418	856658	742368	720920	778165	656174	729704	484453	683053	691558	530927	1.05731e+06	714068	808238	839949	967381	792646	510812	747547	733694	648636	682640	472405	613387	650846	368542	230584	440754	633032	578900	358465	403279	490881	215968
O-(hydroxytetradecadienoyl)-L-carnitine	C21H37NO5	351.6	772.14	92297.5	91555.5	96248.1	53243.5	72372.1	78283.7	106425	73819.4	99872.1	94265.7	21567.1	71451.1	75927.2	125830	111525	73323.1	110761	31931.1	81532.2	100302	74286.5	111726	98984.6	56510.2	89192.6	97990.2	63133.3	58360	174181	101224	71766	31540.8	50080.2	46595.3	73496.2	83935.1	72046.2	85231.5	34547.8	122480	124843	97962	110883	116329	68517.6	131566
O-adipoyl-L-carnitine	C13H23NO6	664.75	500.03	67361.4	60440.3	58048.9	32560.1	59209.5	102967	84998.5	76041.7	100401	95378.6	59925.9	90967.4	82898.1	78320.7	98873.5	103191	91035.3	91371.5	98298.6	86874.6	83846	98288.8	93934.7	166136	88175.4	85647.1	264183	160707	108539	87928.2	117785	103319	74541.2	77913.7	111694	91207.1	91068.8	80012	53353.3	68341.7	156331	98480.5	90511	118007	62756.8	45959.3
O-Benzyl-L-serine isomer	C10H13NO3	839.24	291.71	40738.9	25345.5	27386.7	25166.2	15950.1	42288.2	25667.4	30288.7	28084	38063.5	27397.3	29015.1	28459.3	41017.5	31165.8	19715.4	12299.7	8486.44	9270.03	9973.84	30080.2	12497.3	9925.32	10608.7	17136.4	27054.7	22557.8	44544.2	12242.2	11341.3	13317	13389.8	12178	10768	12673.5	11918.7	15700.6	10020.4	6094.12	9847.18	13837.5	17282.1	7952.13	10424.1	9939.96	6719.86
Octadecanedioic acid	C18H34O4	153270	107814	571053	380930	477586	1081639	622825	753648	2875588	798616	800681	1.2085e+06	2.95585e+06	1.07369e+06	517587	653493	854963	777991	764110	2.28225e+06	952681	743369	523771	1.32066e+06	1.33816e+06	1862131	738306	903462	826721	1.01429e+06	1637895	1.32949e+06	1.49701e+06	1.22241e+06	1316088	1.10793e+06	1.19713e+06	1.79319e+06	1.97811e+06	1.23932e+06	740986	1.3004e+06	799906	934295	1.21785e+06	829373	526548	458680
Oleoyl Ethanolamide	C20H39NO2	67169.7	23806.6	161266	148888	174188	127337	103911	108310	155769	141390	121499	144546	112386	142862	145299	125142	133600	165655	144212	161086	124643	190195	124108	223100	216198	227136	238521	125352	232871	218101	261597	195705	155537	164925	161196	201235	300968	291717	290557	110697	188821	136638	230362	161250	107741	147741	208223	198601
Oleoylcarnitine isomer 2	C25H47NO4	220.31	0	506975	622078	497826	341364	540474	617367	599271	491880	570178	684359	174143	362019	595090	552018	689444	893726	813507	837424	953218	1.32977e+06	891513	1385826	1.19259e+06	927426	861210	1.17086e+06	1176838	898328	1.62694e+06	1.29383e+06	738585	475294	399165	821551	630987	794185	645102	484899	418047	829905	1156126	691883	926961	1.67768e+06	771475	854273
Oleoylcarnitine isomer 3	C25H47NO4	2292.15	0	147034	230134	168083	88048.4	124110	210955	192970	185277	176514	268412	91217.1	136033	167488	215236	266798	251732	259179	221586	490662	559088	193075	526818	432902	197172	284145	279782	415455	304958	636657	533763	257085	156805	130661	203998	241364	269321	628386	165278	158228	215567	385657	200007	307761	523784	278345	240069
ornithine	C5H12N2O2	4469.32	9010.89	316017	260462	404508	379843	233443	492995	448658	721895	594957	708409	739983	595345	463266	527099	653434	499745	338175	211980	278048	256369	251256	283574	395590	335972	256768	288908	271992	408998	372698	320996	474098	369211	523517	324017	264910	255793	478385	284582	141771	216055	214192	237450	115750	238700	224994	173617
orotate	C5H4N2O4	573.66	171.04	19720.1	23271.3	24903.1	13085.5	22029.5	31001.7	17920.1	21472.3	24135.2	29259.3	14593.3	18003.2	20043.5	28387.1	35754.9	80045.5	29068.1	27164.6	29071.9	19358.9	23172	22780	29477.1	25480.2	20315.1	27743.4	27185.7	38904.5	26465.2	28822.3	22862.3	29438	25635.2	38863	21941.8	21775	57432.3	15556	10374.5	39498.1	18960	19793.1	10267	24772.6	19856.2	24235
O-succinylcarnitine	C11H19NO6	473.46	825.86	85628.5	71666.9	61802.9	47889.4	52889.2	264978	77149.1	79881	77008.7	98016.8	77932.1	86009.1	71914.3	88673	100964	64893.4	61386.1	56172.2	54471.9	48471.8	101302	117971	60060.4	127317	73747.3	80435.5	187545	108188	84545.6	103538	79944.4	82270.7	67990.1	64773.6	65825.9	140524	83429.6	50848.6	23017.4	51770.7	76286	72720.9	41609.2	107768	79494.7	57610.4
Oxiracetam isomer	C6H10N2O3	17200.8	15880.4	3248320	2.54669e+06	3553182	2.75948e+06	2.11398e+06	4.10394e+06	4.9538e+06	5648720	3.8758e+06	6566306	5492954	5.06175e+06	3.39827e+06	4.97948e+06	5.11549e+06	3.7296e+06	3839024	2.32335e+06	3692436	2.75029e+06	3.69259e+06	3.52815e+06	3.76991e+06	4.04197e+06	3.13429e+06	3.34039e+06	4.30657e+06	3.99594e+06	4274149	3.43711e+06	4.50459e+06	3.77056e+06	4.50141e+06	3.03852e+06	3112257	3.33955e+06	5.2897e+06	2.69027e+06	1.44447e+06	1.93158e+06	2.93144e+06	3207489	1.61342e+06	2.84577e+06	3001093	1.81517e+06
PA(20:4/16:0)	C39H69O8P	0	0	16143.2	22332.7	18530.2	19474.9	24659.4	22534.5	25025.8	25310.4	27367	19950.5	22166.1	24596.3	25207.1	19474.7	23085.6	28286.1	34074.7	27170.1	30835.5	33722.5	31284.6	43069.5	43319.9	39427.1	31351.2	43037.7	28826.8	33691	42715.1	42300.7	33914.4	52939	54372.9	41274.9	39974.7	29686.9	21457	45226.1	29103.8	47957.3	26989.1	36638.8	37946.6	49797.8	55113.7	38300.2
p-Acetaminobenzaldehyde isomer	C9H9NO2	6562.69	2918.49	643733	391324	84878.1	57330.1	54877.6	260543	142212	101649	69874.6	138654	207330	240322	125748	69492.3	101213	107221	60068.5	180169	86004.7	73394.5	711520	471118	124005	318875	187257	118617	545917	115418	76420.6	233807	64565.8	404103	98763.3	54139.6	45962.4	351653	72700.1	23131.8	24774.6	40256.2	37030.9	39944	26490.2	55651.2	87041.8	42260.5
palmitoleoylcarnitine C16:1 isomer 2	C23H43NO4	1235.65	1257.25	119103	130452	101900	74739	107728	114138	155184	112901	114451	143167	33315	61179.8	106096	129265	122186	281596	213312	217452	295343	400259	213116	431593	303478	200022	242633	338690	314959	217561	603759	427770	174798	84228	68459.7	168232	142971	317623	177077	167817	96778.2	175751	401157	212462	258271	461830	191571	237559
Palmitoyl carnitine C16	C23H45NO4	225.98	147.37	446505	468721	489105	341787	454583	854657	547244	573688	663789	770493	266365	424258	618640	586300	761245	777952	643505	783826	766210	930062	767158	1.03348e+06	949647	914823	625457	829326	951092	1.11679e+06	1.05197e+06	920732	784658	681017	513556	783202	569872	624968	548582	350469	311132	633770	885927	557874	595357	1232465	603028	509132
Pantothenic Acid	C9H17NO5	1156.02	929.21	673836	597854	599584	455133	617671	850501	720799	758459	793977	956298	543475	591641	627746	842597	794060	602804	379706	396005	353884	371450	403336	502564	530770	577228	520446	396804	744291	951088	580981	635881	657982	558379	551159	646928	363329	453963	650979	465601	286310	564769	528844	378959	298532	667136	439031	341347
PC (30:0)	C38H78NO7P	0	0	50532.3	58348	67227.9	62430	34589.5	124775	54342.3	60838.6	69503	106089	51896.4	45214.4	56189.1	64968.8	47323.8	82465.7	59333.7	62955.1	55996.7	60738.2	77060.8	72360.6	74315.6	67415.9	54178.6	61125.5	39883.8	42415.7	100221	59704.4	62917.7	79430.3	78332.8	58102.8	35225.4	63651.7	70403.8	34876.1	40740.1	41210.4	52063.5	59643.4	39226.1	56528	63038.6	37853.9
PC(14:0/18:2)	C40H76NO8P	0	0	1.37035e+06	1.79611e+06	1.24274e+06	1.38258e+06	1.5032e+06	1.30656e+06	2150577	1770909	2.00881e+06	1.96962e+06	1.44049e+06	1532353	1.88028e+06	1.84487e+06	1.53794e+06	2.79256e+06	2.65417e+06	1.8966e+06	2.10897e+06	1.53006e+06	1.40175e+06	2.16582e+06	3.18944e+06	1.98366e+06	1.94792e+06	2369835	1.46294e+06	3.20732e+06	2843094	2.14409e+06	2.15676e+06	2.88898e+06	2.14152e+06	2699548	1.23771e+06	1.75717e+06	1.94364e+06	1.28762e+06	945648	2.00182e+06	2.20246e+06	1796014	983065	2.38295e+06	2.25758e+06	1752107
PC(15:0/22:5)	C45H80NO8P	0	0	334189	319602	377361	304796	285611	329166	348103	337552	401789	444819	441934	521495	421718	313868	381665	222672	247937	237822	280161	251657	239293	382583	375021	232537	284362	277643	243572	257897	432415	284382	259125	319319	309057	318335	140273	269136	245702	201067	136791	253230	286909	291412	125887	298898	334469	297873
PC(16:0/14:0)	C38H76NO8P	0	0	901756	905314	873243	821922	951645	1.7681e+06	1.12454e+06	1419097	1375165	1.32958e+06	826806	800758	1.13307e+06	1.07032e+06	984929	2.19597e+06	1.53786e+06	1.48414e+06	1.52908e+06	1.39861e+06	1.28829e+06	1.84725e+06	1.95642e+06	1.45913e+06	1471480	1.65414e+06	1.3373e+06	2.27935e+06	2.00264e+06	1.59365e+06	1488417	1.78737e+06	1.81525e+06	1.91751e+06	1.31112e+06	1.54438e+06	1235371	757061	591658	1482063	1.41169e+06	1.15671e+06	724802	1.88463e+06	1648195	1120783
PC(16:0/15:0)	C39H78NO8P	0	0	368888	488987	409027	354255	391284	592560	442704	553355	538480	753023	391469	529282	545574	488013	495532	546675	477265	363161	445761	405522	351262	595355	407414	395078	308580	409797	352629	531202	494755	383196	374687	437231	400164	396707	374602	354772	319121	209198	181841	389852	451715	373840	217750	470997	452405	389525
PC(16:0/16:0)	C40H80NO8P	0	1259.47	12475809	13159659	12376337	10386586	13906043	24679334	11269763	16986938	16472475	16336037	10027587	11695053	13995557	13808229	14223032	20274326	16142035	18466750	20569184	20403854	18044150	23640742	19961042	19816786	19339648	19638786	22442994	25918608	23640202	21367554	18328654	22022330	18499466	21318740	13880903	19724536	17555552	10603981	9816561	19146046	17290432	15599627	11307891	21626352	21496478	13656552
PC(16:0/16:1)	C40H78NO8P	0	0	3.11135e+06	4.42687e+06	3.46187e+06	3.296e+06	3.81269e+06	5158684	4562209	4224314	5.24784e+06	4.80071e+06	3.08561e+06	3294915	3.95385e+06	4610822	4639116	7.826e+06	9273779	9419488	10639984	7.77504e+06	6016596	9122866	11172152	8852068	8.31257e+06	10553647	7987708	10843765	10331847	8842478	8.11155e+06	11733993	13063348	11259208	5.68274e+06	8042402	7663756	5.8603e+06	4.14221e+06	6.27535e+06	8567471	6991972	4.46985e+06	8.33896e+06	9367837	5671586
PC(16:0/17:1)	C41H80NO8P	0	0	70650.9	94567.5	78284.4	69090.8	95072	98911.7	87173.9	83775.5	99496.1	94730	73495.5	69393	69972.4	104475	125148	127417	160074	178501	212431	169019	139996	174625	189075	141101	146821	169040	132275	201720	175419	175799	139715	162851	184894	170484	122243	144818	133767	142661	91980.9	132129	148302	141318	106987	169843	173402	127795
PC(16:0/18:2)	C42H80NO8P	0	6586.76	307849408	304632032	299556864	293300320	358758656	196956464	310182496	397676192	367213728	418169184	245683344	266791104	325308384	334044512	335822208	419217152	356132320	268952480	272757088	276314816	243541136	283622528	329111424	254836032	282660032	328998528	244614064	476974560	320398880	288274592	318794592	301508352	236192368	369741984	229159424	234167600	302678688	232006528	191859344	291746976	268937344	288279712	183220720	336053696	280764320	242271760
PC(16:0/19:1)	C43H84NO8P	0	0	562340	698918	510580	578046	496205	621667	569900	490945	770154	837920	710951	722177	565504	667800	785676	779125	939082	514379	810327	651705	703174	959824	1.06922e+06	644002	593763	640880	603739	694104	832070	628942	710015	956612	738948	678545	696270	581724	464300	439925	315378	616287	922025	700415	424812	700736	660212	700128
PC(16:0/20:3)	C44H82NO8P	0	0	19651302	25090730	18935178	17516984	16691907	21152772	28610982	31828082	30714486	39554432	23158698	26344848	25511662	30550018	28107368	32345064	28636050	19351872	29069114	17809110	15615685	22502350	31286362	14516488	15830568	15274163	14520548	23081946	25771390	17309570	23715062	23520534	23762008	24987024	17293466	14846595	18095958	8324806	7.29625e+06	15546531	24017554	14719435	8391429	18004952	18709054	10809365
PC(16:0/20:4)	C44H80NO8P	2320.84	0	55234272	62338116	58149740	62166256	71657248	72105688	68026504	75404440	81241624	80146424	53301212	53423684	68518456	64993884	76449272	100773864	96909960	111267128	115329048	115084184	105563232	120545576	121312232	116150624	123555624	118494848	107597304	134646224	139368128	121480576	121510552	113678424	113424736	132155608	78370344	97781576	121703712	85828456	73868120	100238568	86005280	102682464	73400288	121143296	124024384	84794136
PC(16:0/22:6)	C46H80NO8P	0	0	29379466	40015020	34652148	29604094	45924100	52090492	39390796	53892436	56933604	61925292	23827366	34965700	45047740	47271076	54563632	72619168	40131904	32430542	47529788	46777924	26660990	42447440	41159796	25410896	42444128	30295222	34675668	54373312	49242196	43804016	42164284	33363296	33920400	46022124	35750972	30053232	52560980	25129250	18664930	36688844	31047856	26585896	19069934	52561740	40338372	25271522
PC(16:1/18:2)	C42H78NO8P	0	0	2.60412e+06	4.26816e+06	3.04217e+06	2731836	3.60418e+06	4.4835e+06	5.33678e+06	4.73064e+06	5030912	6.09934e+06	3723347	4326894	4497747	4.97275e+06	4.22317e+06	6666360	6.19914e+06	5.34543e+06	8.08787e+06	5363902	3795852	5.54321e+06	7.48331e+06	4701553	4.07382e+06	5.27451e+06	5.05249e+06	6499470	6.7627e+06	5.77294e+06	6.07033e+06	6102118	5.78336e+06	7067156	3655775	4.31766e+06	6.58305e+06	3.21994e+06	1.81548e+06	3.71325e+06	4738299	3383784	2.07277e+06	6732186	4817667	2735849
PC(16:1/20:5)	C44H76NO8P	0	0	91497.7	137460	143588	104658	162360	145026	238847	182523	198499	255585	180201	141880	251333	276594	187949	188986	149082	118478	219425	124023	132470	200490	239605	109606	178583	113919	96060.9	190641	217852	190827	148707	194202	182485	191747	71008.9	158948	235940	125356	59305.1	146841	116955	128367	70810.2	195036	147490	130930
PC(17:0/18:2)	C43H82NO8P	0	0	5.71521e+06	5.62413e+06	5644608	5185160	5.42763e+06	5.3676e+06	5752120	6.53875e+06	6.4202e+06	8394352	5.98064e+06	6.35931e+06	5.82056e+06	5109812	5.43253e+06	4.8689e+06	4.35057e+06	2.31352e+06	2.63438e+06	2.63717e+06	2.73559e+06	3.87781e+06	4.56838e+06	2.71279e+06	2578547	3.18025e+06	2.3823e+06	4.0746e+06	4.03134e+06	2.92485e+06	3138498	3.71203e+06	2.87806e+06	3.3884e+06	2.95504e+06	2.70661e+06	2828691	2.1093e+06	1683102	3.14396e+06	3.66918e+06	3.58729e+06	1.73979e+06	3525327	3.17263e+06	3246073
PC(17:0/22:6)	C47H82NO8P	0	0	905965	1027818	837184	893113	1.23406e+06	1.04277e+06	822621	1.00209e+06	1.19238e+06	1.48769e+06	877936	1.095e+06	904229	912703	1.35793e+06	724030	577645	425777	413862	435865	465328	405587	642285	443399	507440	512181	376776	681832	638380	588679	434534	535161	429050	518156	447703	346051	463655	313943	341043	616370	604837	526018	318781	697954	521060	704152
PC(17:1/16:0)	C41H80NO8P	0	0	870669	1.29094e+06	862337	874299	920466	856884	1.09521e+06	823505	1.21169e+06	1.45697e+06	1.01921e+06	1.00615e+06	910097	901615	1.35109e+06	979241	1.52269e+06	1.05787e+06	1.19903e+06	1064120	817440	1.47634e+06	1.58502e+06	1.02794e+06	998523	1.05822e+06	799288	1.2898e+06	1.51904e+06	965353	978968	1.36116e+06	1.17137e+06	1.34595e+06	1.03747e+06	1.03527e+06	887480	725138	611346	965774	1531841	1.11622e+06	606324	988039	1.18203e+06	1.08872e+06
PC(17:1/18:2)	C43H80NO8P	0	0	72852.3	72565.2	53192.6	51543.2	80984.4	61725.2	114155	88157.5	89437.3	88181.3	117380	76271.9	77000.7	98484.2	84044.5	79574.7	78986.4	50356.7	58332.8	34700.3	74057.3	39406.4	78274.2	50480.7	47143.8	50645.6	37332.7	69630.2	69085.4	51408.6	59479.7	56941.6	43091.3	58989.5	81299	47460	37935.7	41844	43135	48790.9	76302.6	61342	53788.2	56947.4	48004.4	50722.2
PC(18:0/18:2)	C44H84NO8P	957.96	0	126691040	105045384	114074680	113690328	76062080	113680296	135037136	97589112	96615808	91486488	111865664	105417536	117605848	121777856	72683136	97776360	126066624	96413816	97360448	104912840	110198680	99702648	127814728	99450296	101541952	113588544	91554624	186311728	72472568	76333640	119927352	112657608	115783648	139288944	103328352	88460512	92098872	75516824	63620880	97001448	56318636	58032908	58515452	106838240	92321056	68295136
PC(18:0/20:2)	C46H88NO8P	0	0	632135	540519	573623	527623	462559	688957	696230	808168	770036	922778	797512	695882	541388	815805	704514	1.03915e+06	978451	587907	649031	537870	771787	664777	733349	611679	507661	698372	394806	861211	742150	623552	736502	777011	659457	673550	873969	493340	428319	311948	386282	614908	1.00176e+06	753661	366512	525838	605370	470512
PC(18:0/20:4)	C46H84NO8P	0	0	2854.98	2747.27	2573.06	4491.87	4413.66	4564.52	6259.4	5237.57	2166.72	4179.43	5856.75	7043.26	3871.77	1803.35	4831.62	3386.77	8439.33	8115.33	7462.82	10342	12017.5	25227	32383.3	20043.8	10121.6	18968.9	6910.93	5419.46	13011.3	21955.4	15791.3	22560.5	55049.1	23359.4	21653.4	11755.1	4089.57	22257.8	21127.3	43346.8	3141.26	16195.1	28215.2	29625.8	21865.7	5248.06
PC(18:1/20:4)	C46H82NO8P	0	0	20130.7	14192.8	16094.2	14408.1	20469.4	36003.3	29882.7	28373.7	33393.5	29696.3	12410.9	17770.2	23689.4	22770.6	24798.3	49369.4	41410.1	41215.4	51890.9	53601	55245.8	44594.9	67879.1	46033.9	38975.6	43748.9	39325	61447	63665.1	46753	48944.9	62810.7	53388	68302.8	44364.7	33855.2	28586.3	3601.83	5295.59	34889.9	45780.8	30339.8	14884.5	38304	32721.2	13931.6
PC(18:1/22:6)	C48H82NO8P	0	0	5.68101e+06	8800171	5.92477e+06	6.22242e+06	7.837e+06	6.01602e+06	6982576	8664349	8.2156e+06	9700509	5593324	6903492	6140004	6.61826e+06	9148463	7.78831e+06	5.81155e+06	5707932	5.89578e+06	5.35534e+06	5044401	4744365	6.83906e+06	5.8952e+06	5293524	5.89365e+06	4.93855e+06	6.9649e+06	7821902	9400092	5.43087e+06	5.72351e+06	8.06058e+06	5.32873e+06	4.33178e+06	4.83726e+06	5420784	4688234	4215798	5.16308e+06	6527516	6985216	3143037	5560044	7.04887e+06	5029485
PC(18:2/15:0)	C41H78NO8P	0	0	2.11507e+06	2.40802e+06	2.20369e+06	1.84027e+06	2.11053e+06	1.86876e+06	2163531	2260798	2.61033e+06	3.37863e+06	1.9534e+06	2.6207e+06	2420085	2.37282e+06	2.44109e+06	1.81746e+06	1.90268e+06	924062	911382	899684	889657	1.41602e+06	1.61122e+06	895990	977588	1.26038e+06	782952	1.78841e+06	1.40973e+06	966385	1.09315e+06	1.39724e+06	919134	1.49444e+06	1.06332e+06	736766	998861	767257	566931	1.14796e+06	1465910	1.3341e+06	681695	1.57449e+06	1222286	1.3523e+06
PC(18:2/16:0)	C42H80NO8P	0	6586.76	307849408	304632032	299556864	293301664	358763232	196963184	310185568	397685472	367213728	418181216	245684352	266792512	325308384	334055040	335831072	419233056	356139264	268960800	272758528	276341856	243555664	283623968	329114080	254846576	282663296	329012224	244620480	476999936	320416000	288287072	318809216	301515136	236199856	369766304	229163344	234172848	302685280	232008784	191859344	291748160	268953696	288280960	183220720	336057888	280771072	242271760
PC(18:2/17:0)	C43H82NO8P	0	0	181884	146426	171133	146007	234336	253849	277622	154712	211797	169880	284085	225169	198354	186533	180710	277131	185796	163310	132692	114509	237606	155315	176507	152198	137150	136840	100475	276774	120115	150619	210836	168071	143159	179755	191860	137044	105316	106035	97525.8	146357	127656	101420	139021	227258	141716	97267.7
PC(18:2/17:1)	C43H80NO8P	0	0	814282	1.18552e+06	926412	958326	1.01824e+06	622368	1.14713e+06	1127229	1.31126e+06	1429792	1.08296e+06	1.10744e+06	1.25125e+06	1.15733e+06	1.16277e+06	843080	780365	385246	327423	434994	489765	596236	828363	496787	478874	608363	417636	644117	756926	549797	459485	631426	479188	629351	492528	434066	421996	318388	267811	519238	709473	615939	318541	492449	625749	687481
PC(18:2/19:0)	C45H86NO8P	0	0	1.6853e+06	1306944	1232739	1208977	1.2091e+06	1.37405e+06	1.66857e+06	1.76765e+06	1.47435e+06	1.95355e+06	1593648	1.29033e+06	1.50835e+06	1.67046e+06	1.15497e+06	2.17399e+06	1287035	792090	976362	1.0619e+06	1.40611e+06	1636297	1.23629e+06	935102	1.01222e+06	1.21918e+06	988848	1.23102e+06	1177041	1.02713e+06	1.18802e+06	1.24312e+06	1.05572e+06	1.07812e+06	1.00826e+06	846694	811212	512570	708621	819786	1.21266e+06	1.07134e+06	609287	1.05058e+06	1.05018e+06	754039
PC(18:2/22:6)	C48H80NO8P	0	0	1.06308e+06	1.37469e+06	1.34133e+06	1.26811e+06	1570679	1.0288e+06	1.3556e+06	1478328	1.7655e+06	1.75795e+06	1.05913e+06	1.44077e+06	1203679	1.242e+06	1.60801e+06	1.13522e+06	1.16126e+06	1319155	1.42653e+06	1.29191e+06	1.09679e+06	1.14343e+06	1.65153e+06	1.62091e+06	1.48022e+06	1.3065e+06	1.16807e+06	1.40805e+06	2084027	2.34342e+06	1.45097e+06	1.59281e+06	2.33009e+06	1.79964e+06	737287	1200117	1.21821e+06	992246	770677	894189	1.15718e+06	1.37345e+06	733120	1.10157e+06	1.48884e+06	927576
PC(18:3/16:1)	C42H76NO8P	2059.56	0	257810	324113	250820	248181	287897	165477	394443	265152	418919	357146	283044	286306	364381	316076	259971	342712	459794	491191	521671	361702	419100	462975	577086	566419	470946	595271	455249	510092	579837	566091	459683	579404	574261	615148	293278	500946	392813	337419	243278	430769	459594	344484	232954	486323	537673	400808
PC(20:0/22:6)	C50H88NO8P	0	0	85862.3	86115	122719	131692	95758.4	162780	131327	173808	140326	171973	113012	142823	122189	140075	146956	103057	125754	103995	108189	129468	98592.8	123950	113595	107951	135642	122594	67984.4	163176	137485	78250.5	89990.3	122535	113105	154313	86146.5	84303.2	53523.6	53843.1	57661.1	92459.4	124109	98781.3	59685.1	78810.9	80352.8	92779.7
PC(20:1/22:6)	C50H86NO8P	0	0	158278	251794	204913	182941	162595	219411	240926	239417	258380	248245	164372	273069	189951	242203	252808	281232	218840	178094	246532	185564	187661	163039	165979	184782	138331	137650	138209	255395	185932	169242	157934	176961	163007	223640	193145	101776	96632	81371.1	91262.5	201423	251115	208071	102395	151508	226113	143100
PC(20:4/16:0)	C44H80NO8P	0	0	64187.2	51249.7	49476.3	53452	74821.3	102107	79408.9	90147.2	103779	102271	40589.4	61693.1	67363.4	77121.5	86741.9	146804	139609	141064	155423	177740	169274	147516	172977	151948	178543	155447	138291	220796	201906	155718	174295	170301	137488	193903	107104	127283	114588	15229.5	24466.8	120093	120537	95973.1	54784.8	154257	145276	56539.7
PC(20:4/17:0)	C45H82NO8P	0	0	83387.2	103840	100882	100316	199230	179429	103877	126056	197043	135058	89286.8	98785.9	143659	100032	131385	209880	157389	248204	251912	283242	143274	221777	219276	226975	200063	198003	192541	308744	295959	336982	261815	226302	251582	245996	180158	187532	159919	141980	132727	211635	132838	192791	154360	274006	201875	156762
PC(20:4/18:0)	C46H84NO8P	0	0	16371613	16679828	18807342	16030565	18508720	31340738	24085682	28348328	30126842	29529344	16109647	21632272	21111814	23604216	29375914	49976964	42448048	48880556	71615200	60364668	38102756	48382176	56343008	36952864	47384156	35556412	42836132	53378940	51775212	47320052	69259000	42018048	65598864	62689868	33263704	37038760	51087916	21973842	18653094	37399152	25164624	20722378	17584154	48021280	35691116	22327010
PC(20:4/20:0)	C48H88NO8P	0	0	204615	287542	268538	335867	198587	388241	303494	418674	301092	420051	240433	324470	250194	362330	310129	787930	686003	568093	593535	536750	562959	503748	629761	473073	470307	478083	462512	1.08311e+06	812357	642387	653801	515929	540122	520094	675875	500231	460781	418942	300796	450805	501335	511306	370140	642361	627178	417464
PC(20:4/22:6)	C50H80NO8P	0	0	144566	173145	214340	198580	344326	202974	205886	243254	364170	246695	164738	258295	212156	173171	298082	240968	242020	267262	353478	362525	234317	312174	421015	377348	530764	263398	295302	517859	431173	782602	331648	440761	604116	346704	159208	281164	251196	246879	200041	234000	226429	329948	194190	264436	393503	277225
PC(20:5/16:0)	C44H78NO8P	0	0	6506100	6.88268e+06	7781728	8027670	6968172	8099630	9982463	9609683	8.28181e+06	9300088	8671340	8.29341e+06	9604461	8.32728e+06	8937467	2.44079e+06	2.35118e+06	2.77457e+06	3.06316e+06	2.13188e+06	2.15674e+06	2.36422e+06	3.14805e+06	2.9772e+06	2.51561e+06	2940022	2.20273e+06	2362707	3039791	2.92708e+06	2.37975e+06	3.25257e+06	3060984	2.65886e+06	1.71028e+06	2.51402e+06	2.4088e+06	2146381	1.54575e+06	1.93444e+06	2.41755e+06	2.49111e+06	1.76796e+06	2608342	2.70607e+06	1.89479e+06
PC(21:3/16:0)	C45H84NO8P	0	0	652628	747838	554493	563155	556565	640929	861500	700414	794606	921068	834827	655604	659025	847368	727754	475748	493185	311569	403302	312272	332333	468406	554972	334835	252220	383352	267880	414785	466234	298565	354671	551214	324428	416466	435186	294812	234018	199883	201221	312825	680148	525035	211707	321017	337674	297250
PC(22:5/15:0)	C45H80NO8P	0	0	27426.4	40741.9	32627.2	31843.6	33907.2	58823.2	44226.6	34803.2	66672.1	48009.9	44566.8	38258.5	55935.2	24187.7	51908	72038.3	103179	116611	123861	107242	110479	147408	139103	124737	71073.5	82787.9	100480	116192	124954	89835.1	100774	107231	105347	117174	85815.3	76952.5	57673.1	68442.5	40252.8	96511.9	102818	81792.6	57517.6	114195	117028	74291.5
PC(22:6/13:1)	C43H72NO8P	0	0	5217.99	7724.89	6967.96	6491.81	11463.5	29104.3	13943.7	9777.15	12256.5	13935.5	13317.6	12505.6	12101.2	9210.88	19853.1	26346	13144.2	8640.78	10249.9	3680.52	6971.58	11316.5	16430	8114.42	4343.73	11464.5	8144.47	14506.4	5904.41	12793	6466.8	12645.8	9530.49	9221.18	7494.75	7351.54	4750.84	3950.94	2025.46	16594	11911.8	8200.28	8602.3	21021.5	15192.1	9897.95
PC(22:6/16:1)	C46H78NO8P	0	0	639132	1.21533e+06	968117	847333	1173369	808779	1.33634e+06	1.45324e+06	1.57583e+06	1.7977e+06	945724	1.24676e+06	1.35906e+06	1278806	1.30892e+06	1.62087e+06	967830	968793	1.60226e+06	1.20956e+06	815555	1.09607e+06	1.39846e+06	883108	1103191	799877	886862	978144	1.31511e+06	1.35053e+06	1.01376e+06	1.15626e+06	1.26381e+06	1.24358e+06	830392	775853	1.13422e+06	886226	556020	820819	1.00982e+06	848061	614446	1.35511e+06	1.24375e+06	762824
PC(22:6/17:1)	C47H80NO8P	0	0	81285.8	48998.1	68810	55209.1	34227.9	66301.9	68666.6	60522.3	30849.4	57824.9	76047.8	96614.3	58895.3	82028.2	66948.5	56220.8	69335.4	63815.1	50058.2	68588.1	26514.7	100248	93393.6	95048.5	87537.4	64362.8	32466.1	55556.8	93178.6	81031.9	68622.6	119248	51803.7	55112.7	24619.5	22914.4	9961.52	101144	60448.5	112157	65452.7	57494.6	44627.8	63229.6	99273	56937.2
PC(22:6/18:0)	C48H84NO8P	0	0	8.35385e+06	7791078	9350416	7430040	10093979	21208602	10358507	12355045	13962581	14466845	6329348	8477536	9725354	11629319	16368072	19745136	10996696	9407699	13533672	12814955	7.39407e+06	9663701	11178777	5966280	9393258	7.22948e+06	8159936	17748248	10580184	11054988	12356844	7348772	11312856	12860359	9573969	6.89098e+06	10803244	5008559	4.10762e+06	9531176	6.29691e+06	4.67635e+06	3.64164e+06	12607472	7926654	5.69522e+06
PC(22:6/19:0)	C49H86NO8P	0	0	128560	139486	130453	148739	156134	215172	141752	175309	165451	243766	121669	158217	156437	131429	174406	180940	102272	59102.3	78695.7	98163.7	88305.7	84984.6	103428	51449.6	48277.7	106493	88812.3	118861	100782	67465.6	79221.9	70491.4	62042.7	70595.2	101624	60785.6	77591.6	50099.4	53062.3	94976.8	86093.5	65056.3	54393.6	83823.7	80137.1	96743.8
PC(22:6/20:2)	C50H84NO8P	0	0	1.06705e+06	2.06031e+06	878618	1.18802e+06	624126	470091	468728	263170	427932	1.19579e+06	905362	4494540	329962	246041	539158	795224	1.39117e+06	739188	702060	212075	138459	164304	354210	379767	211318	190566	376252	239295	244752	268374	310285	146405	142317	237126	762380	109886	157795	129191	338686	297441	161296	180976	170341	177915	116485	173427
PC(22:6/20:3)	C50H82NO8P	0	0	86786.2	100793	131715	98362.4	123923	106807	78199.5	93211.1	109001	127309	78328.8	108226	106181	110149	129510	130667	163534	165075	239160	245680	175963	221756	278332	238212	185899	158094	117794	221013	334915	226354	222021	226226	265197	244179	83065.3	141758	102271	165115	77466.9	117864	165176	154813	136484	133794	206447	126660
PC(28:0)	C36H72NO8P	10962.9	12826.7	32225.7	64252.1	59829.9	78134.8	72264.1	58753	54693.5	66955.1	66813	70446	32961	55549	66513.1	54360.1	51216.3	66308.2	97849.1	35998.8	50428.5	80750.1	76919.5	69672.5	79744.1	50312.9	38848.6	35964.4	46385.5	64435.9	62526.9	66555	90073.4	84245.7	87492.9	89153.1	54845.5	60604.6	25934.3	76850.8	73099.1	75733.3	62859.3	43255	46492.9	64209.8	88113.1	64865.4
PC(30:1)	C38H74NO8P	0	0	61907.4	86268	24591.9	37332.7	42434.1	68286	114440	94644.5	69351.8	105277	65997.6	55921	94192.9	91544.1	67477.7	225993	181303	177272	202667	119178	105135	166758	225339	164008	152630	188368	113521	239632	225917	199021	165699	312014	364231	201617	62825.7	130473	116400	93081	73802.3	96131.4	153436	132027	67141.7	156151	168539	106896
PC(36:5)	C44H78NO8P	0	0	21202.6	19046.4	20026.7	20232	21447.7	30076.2	26476.4	38777.4	28136.8	28171.8	16995.3	17301.8	25736.7	32950.3	29210.9	39982.9	28128.9	18359.1	20524.4	25370.2	26767	25472.7	29971	24003.6	20160.5	25773.6	19281.8	42965.4	25497.8	23240	27245.1	25634.7	16621.5	40670.2	23377.1	17534	16621.3	3539.87	5276.34	21012.4	20789.1	17011	12202.8	25317.1	23031.8	11918.1
PC(39:4)	C47H86NO8P	0	0	323290	335581	281492	277541	338356	352627	313769	393262	367288	454635	333974	435502	348260	309921	366992	540998	536338	385154	410424	570308	447599	573193	482255	418164	328744	498876	436868	401138	602339	522645	521618	553221	543523	628082	393476	394954	420093	186137	330289	354206	486632	490324	236821	424279	495943	374779
PC(P-34:2)	C42H80NO7P	0	0	304419	208560	309798	328710	289212	361529	356049	355255	271001	384977	361762	242150	316529	315030	260530	270905	247931	89065	161843	246924	181549	227597	272382	159987	156240	209211	147647	104854	167276	181196	185188	188773	221744	101471	180182	160984	141459	68396.9	125996	75835.5	200544	217273	145424	162661	170234	87220.4
PC(P-36:2)	C44H84NO7P	0	0	286860	229316	275731	333945	227589	421202	317001	347394	365731	392092	295049	184928	313876	368961	343003	193434	178263	169218	166895	161807	176927	211851	225108	198983	194351	201418	161244	150644	249890	199699	257379	214536	176454	213910	199419	160303	189870	89037.2	102486	143730	170109	197572	130855	188657	162209	130244
PC(P-36:3)	C44H82NO7P	0	0	1.25702e+06	1.09373e+06	1.30863e+06	1333967	1.1815e+06	1.96444e+06	1.17889e+06	1.66726e+06	1.50359e+06	1.54279e+06	1.08583e+06	1.09481e+06	1.03883e+06	1.45029e+06	1556423	2.00725e+06	1.6442e+06	1.32929e+06	1580655	1.83123e+06	1550411	1.93062e+06	1.5165e+06	1.92947e+06	2.20363e+06	1.91613e+06	1.72959e+06	1.56647e+06	2.67466e+06	2.02012e+06	2.13789e+06	1.94743e+06	1.86089e+06	1919342	1354632	1.52196e+06	1.80884e+06	1066609	1126245	1.55529e+06	1.73534e+06	1.68686e+06	1.11741e+06	1.5128e+06	1.59707e+06	1.15482e+06
PC(P-38:3)	C46H86NO7P	0	0	351320	294676	427732	385346	354363	543089	351378	456060	432019	455565	370407	461845	266230	397906	421952	539593	528998	558947	647290	669980	571163	655513	590198	644419	807239	607894	607629	622696	878091	756377	709225	499381	617534	775554	478906	563490	624157	359954	437385	456287	634568	669525	335619	458067	696763	327314
PC(P-38:4)	C46H84NO7P	0	0	471927	550513	680182	563369	521360	833292	712870	1.01211e+06	898678	990117	557927	746453	597436	791394	882969	1.59877e+06	1.16271e+06	923012	1.51825e+06	1.36465e+06	730068	1.58944e+06	1.34711e+06	924901	1.3477e+06	840853	1.17368e+06	924980	2.13217e+06	1.13394e+06	1.70717e+06	1.21094e+06	1.31496e+06	1.3067e+06	954691	910574	1.33355e+06	605929	457319	1.05865e+06	891744	734347	527291	970631	1.04588e+06	538227
PC(P-38:6)	C46H80NO7P	1163.72	0	369312	277977	367550	465600	526132	384813	419532	540027	498836	568310	295951	487908	443855	473277	309854	347034	290233	210137	257843	411231	272538	341893	249555	389036	317655	271526	300267	349463	319823	394992	347463	305862	383870	312774	315826	183495	234670	199732	277471	252782	291389	334980	227533	332707	275394	230917
PC(P-40:6)	C48H84NO7P	0	0	409497	428679	465176	412750	554184	630600	478317	651956	572696	700489	361505	534478	508583	516471	555228	512226	349318	399433	342109	467183	341396	337141	448619	499579	457568	307866	429986	457644	671881	677520	482769	435014	319253	380888	380293	361485	325690	281280	348805	432740	362477	475700	284851	418625	364485	307776
PE(16:0/20:4)	C41H74NO8P	2360.58	3049.79	286271	303665	368836	438371	403254	726379	311924	354917	326715	513741	370132	501562	270647	309169	518607	765373	450908	359553	585210	287296	268451	483473	408956	332342	276263	549762	432168	670284	404334	409025	310521	539777	461165	660826	374070	468864	503717	369780	341533	645452	528418	443707	298260	435776	579307	456020
PE(16:0/20:5)	C41H72NO8P	0	0	26057.5	35743.5	37578.1	51199.8	24386.3	93201.4	67322.6	74959.1	42094.1	63192.8	60136.1	57915.2	42911.1	30165.7	58032.2	37978.1	19380.5	36513.9	18834.2	11238.1	3786.3	32424.2	19377.2	31241	10446.2	28402.7	31850.9	21632.7	15217.3	18805.7	8382.26	54425.4	35083.3	33343.3	22194.2	23297.3	6826.72	11042	2979.91	19076.8	39380.1	22996.2	11674.5	13188.5	15003.5	26673.7
PE(16:0/22:6)	C43H74NO8P	0	0	528294	973518	452450	702825	661681	1.51061e+06	544538	580158	576852	657694	567561	860167	451130	530402	1.08422e+06	1.32387e+06	514550	684286	558514	347241	292606	459270	488954	387556	410212	562147	450121	1.05116e+06	389838	583162	345489	639278	436435	796153	575279	418515	652019	441778	473991	825398	655615	557306	447188	676151	707450	501015
PE(18:0/18:0)	C41H82NO8P	0	0	251786	288479	283046	234667	298224	388112	267473	257689	306085	415772	280208	277181	329232	252067	261582	266758	267900	170933	278754	253315	253569	270421	299536	229586	220951	177060	224113	236069	321905	194021	196300	225479	202267	247687	112715	240080	225595	114103	140910	185941	314614	246925	140142	281406	268410	195603
PE(18:0/18:2)	C41H78NO8P	0	0	605688	594546	652674	662783	792866	833432	671100	732730	789601	821578	604974	624192	711342	687178	693662	815240	659428	548833	545072	567837	434792	613444	615870	482673	530805	648785	450119	973419	606780	647761	646748	574254	471628	656003	483732	508158	581464	535956	438860	584748	536880	565292	408321	775478	639722	606422
PE(18:0/22:6)	C45H78NO8P	0	0	132490	153313	184547	112398	252972	383073	258893	261973	263796	382251	175050	19291	311374	301687	330840	204744	101243	104631	140063	146229	128850	155080	211814	66549.3	81764.2	111595	99111.3	268840	212316	132386	167346	126814	163424	193574	141935	125888	123476	143225	85301.9	215941	164422	111147	79334	214322	194548	139163
PE(18:1/18:2)	C41H76NO8P	0	0	128296	197937	111956	135467	177389	262474	180125	227524	192481	271510	232812	214164	185799	163364	172351	335505	166787	97038.4	121025	79605	97921.7	117942	174401	96533.8	64680.4	104039	76373.6	267731	109345	116785	91964.7	141890	142452	165746	102951	88770.3	67571.6	79361.6	50549.6	137295	131812	118120	55276.7	190710	147209	78182.7
PE(18:1/20:4)	C43H76NO8P	0	0	139078	231662	146495	191805	217158	525751	237565	214917	260878	253961	261896	243316	235987	183612	271691	600430	317896	396817	430090	262447	249230	388714	423641	305514	209263	313525	332665	522826	329456	339208	259653	416666	407718	413846	277127	346307	171525	152170	124916	389790	332414	193437	153231	491241	408820	237125
PE(18:1/22:6)	C45H76NO8P	0	0	120462	312488	132149	154410	175951	593758	147796	155189	138879	254332	142980	240105	134258	113670	251098	277925	103264	139654	122449	88538.9	74582.9	92107.8	102201	97222	101096	115594	117500	159857	97649.7	171613	74477.7	106059	135962	136054	105149	132949	127334	80585.9	85711.8	223609	109174	123680	96436.7	184145	157872	153988
PE(18:2/18:1)	C41H76NO8P	0	0	221293	307264	215802	232243	208782	317716	207160	313050	168126	375226	267373	277331	206369	190028	254522	228994	155481	150117	162180	100485	128021	138265	232817	136152	88079.8	153982	97421.8	254740	139439	138966	100926	208751	163492	194478	105373	118266	160432	145469	97383.9	187839	184670	143092	70492.6	172796	145782	144336
PE(18:2/22:2)	C45H82NO8P	0	0	1.3841e+06	1559781	1417473	1.34162e+06	1.51983e+06	1.36875e+06	1.38931e+06	1.62962e+06	1.95824e+06	2.19932e+06	1.28645e+06	1.67682e+06	1.57542e+06	1.3281e+06	1.82607e+06	1.64663e+06	1806387	1.3096e+06	1.68724e+06	1769798	1771717	2.37821e+06	2.35686e+06	1792240	1.71233e+06	1909166	1.39194e+06	1759079	2.46181e+06	1.80039e+06	1.73023e+06	1.97923e+06	1.86545e+06	1.87795e+06	1.39361e+06	1.62296e+06	1.60938e+06	1.17981e+06	1.00367e+06	1.69819e+06	1.6915e+06	1.76473e+06	1.15002e+06	1.91819e+06	1.95706e+06	1.72264e+06
PE(20:4/18:0)	C43H78NO8P	2288.53	3394.72	707588	808417	755674	765532	842699	1.23287e+06	624272	916331	540155	946273	760343	769416	731680	701726	923066	1.19576e+06	602767	942088	878586	654776	705091	794796	895765	736541	676034	780966	799821	1.25998e+06	667959	719313	566675	772010	769751	1.13621e+06	594644	724034	910230	578624	600718	1.15996e+06	754049	787905	608570	652586	1.01488e+06	732043
PE(20:4/18:1)	C43H76NO8P	0	0	29663.3	68985.6	75902.3	161373	108082	514114	139555	173421	100952	262974	177072	104415	142283	117258	212448	303118	140979	167797	125361	113840	211688	337829	326825	236635	132844	368974	246895	350629	183544	263852	202393	300011	330243	443541	130305	393480	295301	92505.2	0	238804	372040	181879	46090.8	271336	417137	237475
PE(20:4/19:0)	C44H80NO8P	0	0	31150486	40052668	35988940	33254826	39129880	46966900	45162860	55073860	61273376	61858972	34471908	45187536	47396352	47357876	51358400	90790168	77963656	74318368	116873920	100524584	69175656	97418264	101244216	60029312	87151640	71944896	71833320	88311064	111347520	76230992	98766568	83250296	86625432	108283936	58248492	70571976	101905784	48078172	37284404	66529744	57992608	51370944	37139228	88968096	90800096	45369740
PE(22:6/18:0)	C45H78NO8P	0	0	211108	256169	233457	228346	493616	472539	284658	304825	389811	327856	205161	260075	298171	268865	422582	477554	214534	229022	229842	211825	208812	238148	224353	191749	185457	190414	218238	529647	236691	316181	210093	221805	196564	265709	266580	199170	187337	169439	143561	369417	166030	200440	177622	396638	288805	211561
PE(22:6/P-18:0)	C45H78NO7P	0	1486.57	336829	215632	281899	361942	368313	390065	228461	258873	319568	291313	247383	362349	181670	227502	212137	260871	338028	255316	248565	296152	160554	266289	235826	147931	324283	250018	232578	287141	291896	346347	216470	202955	224286	266413	199072	209009	299223	164836	299240	138457	321169	289754	230837	197910	314745	174474
PE(34:1)	C39H76NO8P	0	0	43465.8	61830.7	38555.6	53454.9	33421.1	96749.7	74770.2	64761.5	93633.5	91019.4	68750.6	35187.5	55195.3	82192.2	78013.7	62462.4	49845.4	64330.1	27042.3	42327.8	43010.3	65493.7	100393	56941.2	37544.2	38048	52150	55623.1	97241.1	34780.7	50321.3	111481	93281.2	55293.5	64272.5	49810.1	71060.2	43941.1	11206.2	47297.9	74512.6	54182.5	32884.8	72368.1	73680.6	41216.7
PE(36:1)	C41H80NO8P	0	0	7131.05	7348.09	7874.04	7962.74	7369.48	8725.52	9714.21	9996.37	7677.89	7030.58	12301.8	10603.5	6293.81	15111.1	12607	15920.6	15597.8	22178	17842.8	15954.7	15811.1	31531.5	47539.9	19947.5	17362.9	32690.3	11650.6	17035.4	19165.8	17396.3	36583.9	45541.5	50094.1	28887.1	25664.4	22091.1	17606.2	20950	12152.7	20905.9	20342.2	19616.4	18235.2	33011.5	34530.4	18478.1
PE(36:2)	C41H78NO8P	0	0	84968.1	77986.3	82170.4	101493	88095.2	120552	117740	113424	109517	132123	141923	126152	100213	118180	113359	140985	98120	77251.9	72278.7	74992.3	84444.2	134580	212381	111268	76572	155505	71157.1	149268	86449.9	130414	131662	183640	148858	150325	131558	85569.1	101081	165057	99340.7	158216	94938.9	114942	121370	194414	154368	96809.2
PE(36:3)	C41H76NO8P	0	0	89085.2	166397	98865.1	84127.3	75269.7	132387	149814	157956	113601	182963	130374	184682	119669	148394	148504	199094	105906	106898	124484	62800.6	69934.6	101903	150946	60155.2	46892.9	64406.3	61127.9	143399	87677.7	59983	103702	109384	127585	118069	85241.9	74699	59383.3	68834.1	38795.1	95254.9	95938.8	61304.4	42082.9	100975	97931.3	39789.8
PE(38:3)	C43H80NO8P	0	0	6764.68	12534.4	6704.38	10107.1	10874	9547.25	11508.7	12335.4	16549.8	16244.8	18698.4	19606.1	10781.9	12573	13878.9	7161.11	11258.7	4253.54	6692.18	6832.37	6810.49	18567.4	24548.4	13277.9	7602.47	13923.7	7672.7	11796.9	13753.6	18986.6	15681.7	31420	16738.4	12191.3	15059.9	8242.14	3409.88	7824.13	9743.97	11879.5	20262.4	13584.9	16707.5	21769.4	20751.3	11075.1
PE(38:6)	C43H74NO8P	0	0	240229	355487	304355	298128	409935	611873	372555	421161	407606	609003	372198	492309	405050	425319	604957	945846	402014	408503	641237	312959	292594	354143	492562	262122	240727	255146	327114	660355	268745	324470	403880	441941	392180	491063	598170	251388	410294	276441	222032	720117	345524	263241	238055	772391	541057	286459
PE(39:3)	C44H82NO8P	0	0	5625.02	9342.05	5312.96	13286.9	10962.8	7924.08	7474.84	6223.78	10187	13025.3	15584.4	15004.9	11298.4	8859.14	9557.27	4810.58	10736.3	4607.75	3964.64	6595.35	10541.9	10359.5	21005.5	15932.2	1967.48	9678.23	1413.64	3837.08	4703.35	14470.6	12940.6	37317.8	19499.2	10998.7	23059.8	5241.25	2583.41	7419.86	12055.4	19418	9089.19	13555.6	17467.1	13834.7	13924.2	9686.84
PE(42:7)	C47H80NO8P	0	0	134559	171808	144877	127863	152872	42913.7	154658	97451.2	169706	241790	118721	155940	178457	156559	163025	82562.1	63686	58901.5	56001.6	79454.2	84246.6	84547.9	102891	82011.5	82842.1	69761.1	49109.9	97712.3	129241	143884	76985.4	85949.9	85032.8	65171.4	61386.1	73762.7	52777.9	39840.8	29591.7	87904.3	108750	71386.9	56333.4	91756.9	91861	101557
PE(O-18:0/22:6)	C45H80NO7P	0	0	218784	233602	215139	340862	255642	309885	253683	244479	234543	246190	189954	227266	169768	212641	261456	233372	213568	217487	152160	273463	138820	296948	220004	161187	295396	215363	154743	190454	246450	324008	212405	286244	182923	288342	198758	187640	239686	134416	289279	133734	282503	237579	221084	176322	307886	156209
PE(P-16:0/20:4)	C41H74NO7P	2192.74	5823.46	161420	125094	148605	200951	163378	316261	113357	210441	158367	232054	134391	131054	121889	148412	154537	215318	188033	165147	173758	251329	139671	293621	241726	177190	248458	239579	230491	175200	249074	258131	188058	190496	209930	237827	167650	217046	261454	145439	206377	141294	248912	237648	163118	230326	185002	146321
PE(P-16:0/22:6)	C43H74NO7P	0	0	65485.3	16858.7	98404.7	62200.4	204179	346967	119759	238994	220612	85148.7	51716.7	10197.5	162629	220547	87971.5	28810.7	42455.6	67935.4	66864.5	193586	80624.5	206887	66008.9	48059.3	159474	112175	76078.4	126893	239503	233608	131058	172299	176115	138414	31904.5	155167	200118	98972.3	113714	95084.4	286504	154382	149891	184518	193790	125255
PE(P-18:0/20:4)	C43H78NO7P	6629.52	6751.51	249074	172741	220182	236157	217163	334906	159252	180770	177938	201885	223184	164529	144811	177199	198296	270030	302695	234780	231544	481582	205046	366451	344963	240672	389205	333777	230953	224030	361963	384123	280999	285543	279723	372821	243724	290131	350172	232822	309218	196346	457338	340050	286731	257064	394434	190589
PE(P-18:1/22:6)	C45H76NO7P	0	0	128098	76898.7	79944	107408	107461	141242	90529.1	92959.2	77465.8	121436	61219.2	116936	65281.5	107290	99531.8	54524.8	47978.1	45353.8	55986.9	42017.6	36659.4	69521.1	64775.7	31083.5	63530.7	49968.6	60680.4	62326.3	48795.9	70334.5	63717.2	58092.1	43535	43736.9	56137.4	44394	78216.7	30363.8	65738.3	50135.4	46982.8	60463.2	49628.2	72202.9	67257.4	84761.5
PE(P-19:1/18:0)	C42H82NO7P	0	0	932946	730159	864826	1.03914e+06	871958	1.65404e+06	913773	1212311	1.20969e+06	1.12948e+06	795225	734478	921765	1.14132e+06	1.02295e+06	646199	760130	570490	585631	594367	710522	805324	733222	641934	686064	745668	591304	496032	846777	709868	792167	816305	594849	809210	622129	714490	723024	328659	466688	557286	776758	749610	538620	572929	587439	466049
PE(P-35:0)	C40H80NO7P	0	0	228783	177617	161319	219381	198965	230873	257962	263154	175833	228215	205549	84054.4	205349	269011	151167	212354	204293	216156	281137	277829	255035	209456	258515	279572	259143	238815	321108	133154	334512	197946	239058	190721	253065	150896	225505	271905	240989	99503	206228	203985	275703	260745	230426	173169	175754	144424
PE(P-36:4)	C41H74NO7P	0	0	142974	102480	120505	131681	190052	325276	149049	178312	185517	182835	135147	133988	148199	142998	130773	275336	249187	196972	198430	293869	227844	267144	268479	201152	180165	184993	208019	238382	282493	245447	206679	234614	233281	213276	207211	216721	154923	103892	129563	155418	176362	209220	129889	255746	241155	127647
PE(P-38:5)	C43H76NO7P	0	0	202286	232129	241862	286505	184169	354214	185946	221529	177813	343828	241263	293214	159484	177038	193725	161594	180944	182895	167888	232622	106106	217879	180866	137208	148776	187749	137020	158410	213988	230424	154649	227220	168087	146121	161403	195512	192825	104920	152041	99770.3	186091	202785	89899.3	132889	141484	132780
PE(P-38:6)	C43H74NO7P	0	0	264935	185836	241459	240610	398670	470470	265406	325842	364488	320785	240825	258855	262928	277859	238111	268143	240567	224934	215409	310537	209620	245350	230190	194740	238644	199268	190996	268424	303116	305544	242797	248783	190284	232987	230510	196318	165905	100422	161109	193109	209162	171309	165385	280437	283688	133480
pemoline isomer	C9H8N2O2	9548.49	8631.22	25828.1	49492.3	32240.1	25416.5	21405.5	33425.7	33387.4	39707	33086.8	50446	32764.3	38700.3	28369.4	33339.6	34114.2	35420.1	28760.1	22179	35058.4	28701.9	32389.3	46377.7	55944.5	28935.6	24143	28406.1	34685.6	47788.8	56833.5	27168.5	47671.2	37063.8	46836.7	32183.9	30828.1	28856.9	54826.7	24468.1	23001.3	24247.2	33977.3	32133.5	20661.9	26093.4	29976.6	20793.4
Perfluorooctanesulfonic acid	C8HF17O3S	707.25	525.37	144012	106796	166643	182788	116633	145928	242205	251910	222500	287239	192943	206480	186945	186051	153937	139742	117519	131328	120877	149651	168504	165735	201244	197665	266810	214594	284752	234175	207791	250015	282553	265005	241980	151370	189298	258239	406226	133276	128153	122372	222941	237020	159840	142396	189022	92069
PG(16:0/18:0)	C40H79O10P	0	0	125725	69683.9	79747.3	136656	81773.5	172791	72033.6	112855	102436	93254.4	117287	120850	102674	90124.2	105122	85986.1	95137.6	64793	68544.2	94945.7	27501.1	61402.4	70595.8	72718	103228	105387	80277.8	88470.9	101518	108802	67853.2	87997.9	82807.9	91248.6	85896.5	62913.8	81004.2	49447.5	95082.8	73099.6	66612.8	97033.1	55017.1	67251.4	67824	58623.6
PG(16:0/18:2)	C40H75O10P	0	0	18814.1	14397	16256.7	32711.8	34830.8	80303	55643.9	64587.8	61384	70425.5	62729.3	54675.1	52658.3	23284.7	57696.2	722373	477646	441828	410603	330486	212038	236870	1.02426e+06	349248	352898	646814	646721	1.34485e+06	416297	902198	586376	743346	1.07553e+06	1.10801e+06	447189	313951	291049	513113	208172	829518	240677	273257	166184	921337	1.00544e+06	360830
PG(18:1/16:0)	C40H77O10P	0	0	23658.8	24968.3	13997.3	11517.3	58252.2	120723	33084.3	44360.4	51100.6	76142.9	38210.3	38845.3	37442.1	34935.9	25606.2	204852	122559	131394	199611	78866.2	86523.8	65871.8	338437	118021	94618.2	174830	170341	403202	72548.8	275063	203008	247772	478351	364212	170320	137636	121909	178129	21515.6	214908	81769.2	93930.6	63495.4	380535	342506	71950.9
PG(18:1/18:2)	C42H77O10P	0	0	6319.93	11222.1	3492.62	3804.21	12206.5	39053.6	19783.4	14906.9	11712	22188.5	23351.3	10665.2	15285	12896	7455.16	75076.9	88275	114568	144575	61528.7	52226.2	52307.7	291777	71916	90758.2	113012	132552	155957	63952.7	144374	94832.6	133516	298459	129369	30500.9	59871	47714.9	96337.1	62325.4	152822	26026	18679.1	37036.1	213177	222791	49776.7
PG(18:2/18:0)	C42H79O10P	0	0	37138.6	22803.7	13032.3	35524.6	44980.6	62782.3	35108.1	50990.7	58571.8	34178.7	25143.7	47003.2	47862.8	33252.4	55746.9	361736	263885	287575	279228	226569	177605	246910	966669	289454	280146	433685	285913	1.03097e+06	309841	719307	363724	363059	741148	527661	244179	161409	262309	364021	166905	470438	157358	245533	73648	478463	559309	125627
PG(18:2/22:6)	C46H75O10P	0	0	5449.69	6291.19	4081.42	3928.51	5317.61	36419.7	11673.2	12423.4	11330.1	30077.8	1966.27	10734.1	9279.26	5960.4	17318.2	18444.1	2557.82	13745.1	14471.1	11744.8	8989.38	14504.4	5407.52	10087.8	20844.3	11575.3	25249.7	18760.2	26526.4	29850	13504.4	15971.9	16305	12558.9	11692.5	6582.69	14953.2	0	2431.42	5190.31	7659.84	6267.51	7862.93	25136.5	11952.2	0
Phenol sulphate	C6H6O4S	10471.7	6130.82	17017720	15598112	13350072	6.72688e+06	9474139	11902348	19448430	21423976	10161441	6929612	5261611	11858601	12059951	13007499	2334044	3.686e+06	7.45684e+06	825048	5426026	537868	915359	6522036	492664	507755	517407	650356	4663316	391003	495511	167601	500847	1.16167e+06	506785	202527	6108300	626994	1.93064e+06	1.13326e+06	7.41724e+06	437533	2.70455e+06	10115747	4714084	553315	2.03643e+06	2.60552e+06
Phenylacetic acid	C8H8O2	34785.3	27108.8	707178	881104	410543	268298	329662	426430	815640	545873	271904	732322	590371	447870	193821	403553	370078	47612.8	58028.6	83534.8	75753.8	76351.7	74766.7	91166.6	73190	101747	125744	51746.7	120381	107664	64930.9	62576.4	49993.4	68181.1	67713.8	61170.6	91746.2	76468.5	347747	39145.4	43874.8	56169	46341.5	82364.6	45353.1	46415.9	48998.5	36832.3
phenylalanine	C9H11NO2	1834.86	2176.37	1.40492e+06	1.17971e+06	1.39642e+06	1096385	924680	2373395	1.65588e+06	1964783	1.95449e+06	2.11707e+06	1.84251e+06	1.72854e+06	1.50755e+06	1778659	2.00931e+06	1420817	1.44852e+06	1.09238e+06	1.32211e+06	1.23203e+06	1.24908e+06	1429186	1.87436e+06	1.62671e+06	1.37974e+06	1.21163e+06	1.32962e+06	2.15705e+06	1.83859e+06	1452957	1.73714e+06	1.69854e+06	2157446	1734810	1.13185e+06	1.20592e+06	1.99974e+06	1.45834e+06	699319	1.34246e+06	1.23603e+06	1.23665e+06	706989	1.72747e+06	1302009	772295
Phenylalanine isomer	C9H11NO2	9012.59	11805.9	371013	343199	329517	305458	194729	450230	367418	386386	383104	535274	468320	420487	343638	522706	438399	107963	86756.9	44602.6	58898.6	63160.7	141395	50569	68329.9	78880	56257.7	102858	96840.1	120874	77457.8	51421.8	86332.4	70776.9	79488.1	62987	71412.7	71248.8	95042	48913	32842.8	34396.1	85861	86031	46089.1	56726.3	48530.3	37693.1
Phenylpropionylglycine	C11H13NO3	47218.3	44974.5	818404	674615	916631	655311	731740	1.26231e+06	1.32025e+06	1.00765e+06	1.1026e+06	1.21028e+06	832583	916202	837514	799848	924419	433227	342576	421304	432544	459756	654728	696541	738573	451143	524466	433965	395726	627709	619746	422176	638259	570816	727720	556772	326139	455058	374201	619486	331867	739224	560375	342810	376086	792542	545566	298561
Phosphonoacetaldehyde isomer	C2H5O4P	0	0	68107	63469.1	93205	74571.4	56794.5	76912.4	74752	65727.6	62821.6	91504.4	86145.6	76935.7	43228.9	58223.5	103109	63974	110180	92723.5	87920.1	46477.6	116363	110922	84096.8	83094.8	103869	82074.2	61295.6	89721	112494	53044.9	83891.2	77953.9	100115	115903	45660.5	75202.9	46380.9	66124.6	61637.6	61809.8	67569	101829	41346.9	90559.1	77313.6	59881.1
p-hydroxybenzoate	C7H6O3	60894.4	44350	789971	631163	854566	942711	452240	430829	704264	1.00993e+06	971199	1.1399e+06	1.0974e+06	858201	749847	753759	525658	222080	146503	166814	203188	151063	769315	150433	150060	178206	144885	75349.9	226905	131380	118214	142187	98896.4	137722	165083	55582.2	217576	242201	410721	387341	436913	340167	91762.1	244587	225101	92807.4	84515.4	190283
PI(18:1/20:4)	C47H81O13P	0	0	1140.58	0	0	47721.7	123094	0	10603.1	7979.05	1738.92	27319.3	34486.2	29900.8	1507.03	9316.42	3726.36	27435.3	30099.2	4846.47	2728.5	8882.92	26972.1	39461.4	520384	87193.7	13214	191042	12142.5	37372.8	19048.5	19988.6	20653.7	843841	271501	11458.9	198016	9097.36	0	414102	281290	763127	134212	383910	728686	415121	403059	360111
PI(20:4/18:0)	C47H83O13P	0	0	851881	1.01675e+06	783360	782156	3.08304e+06	1.14771e+06	1.91468e+06	1.14354e+06	2.31117e+06	1.77442e+06	1.22397e+06	1.37993e+06	1.48121e+06	1043521	1.17814e+06	1.7144e+06	1.13758e+06	1.36513e+06	1.56319e+06	1.97225e+06	1.79074e+06	1.20214e+06	1595885	1.00159e+06	1.10094e+06	1.11636e+06	856221	2.39447e+06	1.62216e+06	1398796	953011	1.10354e+06	912971	1405829	1.13834e+06	1.01531e+06	338449	544643	459974	1.41448e+06	1114423	780050	786067	2.16308e+06	1.56029e+06	741012
PI(22:6/18:0)	C49H83O13P	0	0	15053.3	17411.5	10654.8	8904.56	41847.6	17197.7	19182.4	11981	34445.5	34671.3	20205.5	23495.5	24560	18399.5	17723.7	20642.2	10738.9	8280.88	13719.7	20184.5	13879.5	9609.22	12592.1	4541.07	12798.1	6944.56	3898.71	28847.7	17378.6	13173.8	4108.33	12722.2	9039.01	9722.43	11615.3	3992.78	6266.86	6357.83	6668.13	17985.2	9455.69	3333.75	7811.02	26278.8	18832.9	10441.5
Pipecolic acid isomer	C6H11NO2	203.03	614.33	35338.4	39670	40557.5	35281.5	32294.8	39005.6	45194.4	40651.4	46067.9	58409.5	50586.4	47602.3	41482.3	40350.8	55551.8	26215.6	27113.2	22450.5	28141.3	17476.9	30681.2	25708.2	27711.3	48185.6	25021	32304.8	50348.9	38281.9	36222.2	23916.2	30252	33082.6	26691	22644.4	31185.9	36356.8	29292.8	29409.2	9359.47	24396.6	28254.6	28763.5	20670.8	31341.9	22757.9	13676
pirbuterol isomer	C12H20N2O3	4220.76	3950.96	337971	262239	233917	165587	227967	348161	219417	277084	293159	308874	180461	174731	203010	286469	319637	330616	305772	250889	282600	221597	325669	344903	273006	366546	229477	337436	418518	506782	371318	290347	313660	298709	259958	353421	287793	309611	333760	227032	111130	337349	314824	269471	194070	394103	260603	200881
Pramanicin isomer	C19H31NO6	17969.7	23217.2	51117.2	28519.4	42252.9	69069.1	32367.1	64607.4	204107	69564.6	38315.9	82988.1	143236	91288.7	72093	35379.3	68180.8	76384.1	46545.6	146983	29952.2	33868.2	121870	69678.4	86987.2	128787	72975.5	105975	59972.9	117744	83300.6	90130.8	76665.4	86425	71820.3	70898.8	75741.9	100442	45202.5	46480.5	21416.7	44423.2	50800.7	51456.1	69168.3	58581.4	35382.7	23350
Pro-Leu	C11H20N2O3	1133.55	995.97	631034	474811	431060	386272	364018	646798	527425	628228	534025	711306	413855	454013	410244	587003	608109	1.0389e+06	679040	541978	562386	515995	624428	655776	552377	818415	528266	700704	949772	1196936	706227	617805	761112	692692	553592	674237	713714	663971	847788	491234	246996	415344	742761	764146	427480	714885	507348	270011
proline	C5H9NO2	2420.13	1039.65	607280	556991	644692	528821	510947	844263	794438	953615	927862	1.23565e+06	1.09066e+06	880119	742275	915584	1.04746e+06	1.25073e+06	1.2593e+06	753342	942900	599503	803198	616338	1.29158e+06	996128	682805	816417	575915	2.3599e+06	705807	697440	1.1825e+06	1.07591e+06	1.75095e+06	1.39324e+06	583164	552715	1.17607e+06	770683	472322	947085	572389	602205	326349	1.21903e+06	711022	459972
proline betaine	C7H13NO2	4210.47	3147.24	33348848	40611708	31328694	27647312	31387918	25216118	35784888	31962022	36989236	43884316	32556568	34744544	25829418	26916418	36726644	375526	464122	615454	470783	134143	162568	264241	227766	578885	640788	192383	820323	1.09847e+06	345423	682874	323557	955661	375895	450238	211529	306867	521426	271188	132470	243771	989196	347305	534079	466216	146904	375049
Propenoyl carnitine C3:1	C10H17NO4	4600.4	5458.05	31963.2	36930.2	42973.5	30889.2	6063.29	14947.1	35066.9	45028	8825.53	27693.3	21496.7	29764.9	34243	31816.8	21125.1	13989.1	23436.2	16980.9	21841	20354.8	32200.5	29243.9	32992.4	15716.6	40935.8	45353.9	105138	43038.8	17310.5	39307.1	27304.5	22450.5	51713.3	15184.5	16886.2	33418.4	25271.7	20204.2	23585.7	23838.9	19268.2	8306.91	13694	18264.5	16289.2	12106.6
propenoyl carnitine isomer 1	C10H17NO4	1419.2	1575.97	28058.7	27096.6	27686.6	19532	21715.7	42301.9	38178.8	28508.5	27647	41526.4	33038	30851	28483.3	33233.4	33048.9	21323.1	17784	12768	16761.6	15150.9	13750.1	13859.5	11850.2	19149.3	14699.8	18903.4	18355.1	21451.5	22219.1	16949.5	22658	19461.7	24067.6	13739.3	16783.9	19444.8	23668	15585.8	10748.6	11402.4	19843.3	17382.8	10343	20568.4	13228.4	12886
Propionyl carnitine C3	C10H19NO4	1090.03	830.57	1.87995e+06	1.94009e+06	2020313	1.54062e+06	1.1751e+06	4.22654e+06	1.83675e+06	2.46142e+06	2348302	3549839	2.17874e+06	1948778	1.84249e+06	2823945	2.95291e+06	1.78457e+06	1.39373e+06	641175	946673	845387	1.01321e+06	1.54223e+06	1576694	984267	974573	1028847	1.05166e+06	1.99046e+06	1.69246e+06	973328	1.23718e+06	1.30598e+06	1.33282e+06	1.58129e+06	1278300	1.08368e+06	1.71117e+06	1.22459e+06	525679	1.3798e+06	1.3752e+06	1.63574e+06	687142	1.69551e+06	1.12346e+06	1.20596e+06
prostaglandin E2	C20H32O5	94018.9	26496.6	313132	212197	213471	329370	272309	210089	163727	172258	289945	248752	274729	229949	364081	206795	294184	191608	413013	391585	325985	344890	236935	415935	264101	446535	275282	396672	235589	254316	321999	391696	196118	326772	422184	294430	320500	201485	195792	165816	247309	274380	331075	399384	241538	101398	331365	262350
Pro-Thr	C9H16N2O4	362.84	268.71	37542.1	83024.3	37053.7	42164.2	13156.8	91766.8	193297	75253.2	50368.5	299561	211146	139432	60836.3	162818	134661	19163.7	30781	47098	121138	101380	66532	207636	126108	270370	352382	112022	448404	141526	433940	101428	173983	48166.9	74170.8	121680	95739.2	182758	603362	71938.2	13243.1	33658.3	151008	204368	53249.4	132742	180226	24932.3
PS(22:1/20:4)	C48H84NO10P	0	0	154320	375965	275151	212032	522833	389182	237461	242277	320892	207748	130892	205504	188574	229100	452210	343851	170792	156367	179469	221470	138559	127788	168512	171741	225432	197593	158949	356512	192895	282677	108797	173160	132072	214207	122969	108070	106892	184705	198962	229281	156759	106327	174084	247309	251075	249996
PS(30:1)	C36H68NO10P	0	0	11533.9	25910.9	8655.69	7154.96	5330.79	5691.9	9652.52	13885.5	6752.72	4721.9	12734.6	16736.4	7660.32	9973.75	5531.38	5841.35	9551.65	16535.7	18468.8	10232.6	23316.6	22455.2	18375.8	18442.4	17767.3	11425	39604.4	10878.1	10853.7	15819.6	9141.85	20313.5	18578.1	6705.96	6536.5	11829	14721	1150.68	673.85	6940.6	3343.1	5406.59	1356.13	7916.77	6457.72	1437.09
Pseudouridine	C9H12N2O6	298.68	314.06	384605	387307	371813	259464	363371	448455	368912	398995	503106	500616	307959	329906	352515	453179	561975	406388	482072	408011	424492	334438	405512	414435	429514	446593	301250	441891	560416	668470	419706	330730	397870	372445	307730	447218	384137	378183	434201	302792	120152	477852	407960	367383	231222	553779	317936	273259
Pyridoxal	C8H9NO3	4029.74	5206.45	102351	114807	172774	146367	110017	226916	270191	230296	237897	306548	267762	292163	167053	213794	263261	196624	172946	119974	233148	132951	164714	226359	275944	186685	159468	180351	141830	292646	213559	195885	227476	195032	276758	224971	131898	167742	318282	170693	87284.4	157345	131280	172893	79088.9	270643	187815	112165
Pyroglutamic acid	C5H7NO3	221502	196485	3.41367e+06	3.02119e+06	5.80377e+06	3.08954e+06	2.95646e+06	2820386	3091730	4127666	4062289	4.04533e+06	2529988	2.37008e+06	2090442	3050198	4255383	2.76232e+06	2643101	2.52018e+06	3.21081e+06	2.74778e+06	2.65626e+06	2.53912e+06	3.19492e+06	2.45653e+06	2.66073e+06	2.35469e+06	2767974	4.23231e+06	2.99988e+06	3.21834e+06	3.15467e+06	2.30288e+06	2.51614e+06	2.56215e+06	3.74734e+06	1.97115e+06	4.61586e+06	2.60935e+06	1.33345e+06	3.65809e+06	1.81199e+06	2.08725e+06	1.51437e+06	2.31099e+06	2.58854e+06	2.90278e+06
Pyroglutamine	C5H8N2O2	3491.4	3656.16	714840	693439	701282	527154	624006	679236	834876	664662	823217	1.10684e+06	826031	753316	617862	852375	786961	204266	253178	329951	363998	224058	324388	276228	305462	543310	337886	384740	608588	373291	379725	312319	288930	429376	301114	307131	260848	374248	263754	186725	109710	278813	325565	367164	197590	421968	316504	174583
Pyruvaldehyde	C3H4O2	2333.6	2197.53	2818572	2.55439e+06	2773607	2232198	2.30758e+06	2.75125e+06	3.1241e+06	2.79183e+06	2.94325e+06	1.25419e+06	2582088	2.93318e+06	2480390	2955375	3.13344e+06	2511849	2.98205e+06	2.43659e+06	2.88348e+06	2.80274e+06	2.61942e+06	3.24504e+06	3.03919e+06	2.87496e+06	2717699	2.91801e+06	2683282	3.52953e+06	2.42456e+06	2.98572e+06	3.28404e+06	3303090	3.34696e+06	3.09758e+06	2.11506e+06	2752612	3.7281e+06	2.62612e+06	1528585	2286084	2.46488e+06	2.82707e+06	1.93144e+06	3329596	2.60704e+06	1880460
pyruvate	C3H4O3	2.07419e+06	1.87614e+06	19029478	22132080	19763858	14120939	14271072	13337720	13517505	14964747	17532726	13045365	8562580	12971640	15454584	12148740	13081325	24518002	21351594	11267483	6.0614e+06	7.94086e+06	11203105	12877555	10595836	10548003	7.44113e+06	10390539	7147314	18741310	8604244	11372073	6.91594e+06	18104768	12148608	14826157	7.50314e+06	10041272	4408280	12774067	15461808	27717294	10561047	10101156	7.62171e+06	20505304	10763686	11597987
Retinoic Acid	C20H28O2	207598	206769	342050	378713	437437	587075	464048	207060	803929	123779	298191	370394	766101	539622	295302	285619	125369	382741	247529	378235	496957	340774	300659	486341	586734	564626	198695	394889	488719	374377	228783	495932	734698	362731	447153	283026	946862	356754	3815999	359409	658839	373700	278248	256677	450493	345928	2.15334e+06	398725
Retinol isomer	C20H30O	0	0	30272.4	33724.5	17050.2	19069.2	0	104253	51363.8	23481.4	57362.4	21311	89418.5	17392.3	20642.2	45016.6	53961.4	89966.1	49051.5	103236	32228.6	40053.5	91538.9	83684.8	116338	53424.1	64628	96328.2	108868	319769	41283.3	64002.2	130479	42818.6	74724.2	194026	31708.9	57201.7	88551.1	141655	27992.7	186165	42582.2	18030.6	57245.3	183942	130778	101538
riboflavin	C17H20N4O6	0	0	11330.6	8374.94	13588.6	12378.2	6429.64	17540	25440.8	23670.4	21880.6	54447.4	33466.3	29022.5	16301.9	22798.2	22877.6	10111.8	6124.52	13390	10704.4	11279.1	13502.2	13227.5	12492.4	19173.4	7912.65	14942	10619.3	21285.7	21196.8	8515.84	9803.29	16003.2	17010.5	13041	7934.55	16713	18752.6	7652.96	3604.84	5274.67	18546.7	14955.4	6846.23	13306.8	7176.83	1939.24
Ribose	C5H10O5	5142.5	5925.08	318579	275481	306826	237860	256900	309775	335743	319364	329156	427648	297987	318437	274303	318290	338880	273877	327336	270867	325499	299692	282433	345203	312344	328889	293375	304610	295130	390690	408033	323539	350742	369173	367719	329742	223132	304694	403959	255578	163511	249641	271096	317029	203692	352991	270044	205070
Ribothymidine	C10H14N2O6	0	0	33609.9	28225.6	29465.2	24477.3	19732.7	32302.9	27762.9	39268.8	38981.1	56147.6	32149.2	35404.6	20222.7	39522.3	63080.6	15037.3	31181	14961.9	19529.8	10239.7	14253.5	13048	22548.4	17857.1	8978.56	18461.9	25928.7	57682	18681.8	14007	19112.9	29244.1	21320.4	19747.4	10198.1	14234.7	22187.6	14258	3742.18	10323.5	13825	16750	5661.59	26893.7	10297.2	5792.94
Ribothymidine isomer	C10H14N2O6	240.56	0	18369.2	10701.5	12118.4	7793.14	12719	18589.7	13496.4	13635.4	9854.64	11774.4	9117.66	13520	11677.4	17694.9	12726.9	15689.1	13006.4	9666.17	8084.16	7777.84	7417.36	13474.2	12450.9	15286	14095	17470.6	14722.5	21646.9	12957.1	12538	13345.3	10328.5	25557.4	11835.7	12211.8	9750.03	10898.4	13298	3981.6	11808.9	11914.3	8624.78	3969.86	19524	10483	6306.24
Rubrosterone isomer	C19H26O5	6751.59	7224.35	142054	425412	93677.7	87934.8	59578.7	113110	76522.4	49958.1	80077.1	89274.4	88323.2	67756.9	88757.2	75436	55115.1	48934	59123.1	68353.5	205861	134963	35480.9	97627.6	98839	61628.3	41027.7	40721.7	57179.9	90795.4	28549.1	30423.1	56241.1	27594	57942.1	53833.1	161973	52149.4	147328	57018	63771.2	55727.7	22041.7	47877.4	90643.8	39217.5	38924.3	49363.7
Saringosterol isomer	C29H48O2	3533.65	6298.55	12305468	10606421	11659813	5.73008e+06	5.74629e+06	15194619	14081817	14126787	10560235	8779423	6615068	7.25987e+06	13014380	14947725	15267361	6938750	6.39768e+06	17633874	17865258	14487509	9711435	7.96971e+06	7.61138e+06	5468978	11471339	6382740	8484351	19637976	12095365	7.04428e+06	5691756	6162840	5.62342e+06	8.27758e+06	5.11974e+06	5.56787e+06	7.27739e+06	1.88223e+06	2833739	3.62346e+06	5.56951e+06	3.01758e+06	3.0211e+06	6274004	6.34852e+06	3.82903e+06
Sebacate	C10H18O4	113576	100804	316259	308102	226392	194877	154078	268580	285611	300989	194340	333975	323878	364775	181248	280001	298846	194870	240697	313269	438830	271554	398004	324251	309632	417394	515731	601458	737450	451931	331424	381758	305273	248076	259885	256149	234711	523915	616810	178698	166498	211078	193343	185562	154109	204226	250060	129073
Sebacic acid	C10H18O4	15787.5	13609.3	407797	245290	255985	205357	53309.6	224555	254116	348340	129526	325460	226503	241799	144412	308881	236508	86309.7	124985	213636	179823	111925	262827	145161	153425	207080	309897	372431	836324	485478	193360	305481	195655	180199	222331	104844	100148	220396	288636	79957	78294.9	110521	36388.5	43157.7	35185	29077.5	32305.2	31769.7
serine	C3H7NO3	6361.2	9042.68	429175	328193	473853	423350	319619	421719	545937	748075	597048	739257	715881	640156	466738	557333	656520	649149	664713	411246	577966	511565	542097	483602	661232	690449	550270	604461	582134	901231	638531	644768	732688	658567	754629	470375	457740	537867	901723	490414	290701	382878	477751	491957	316208	610797	521587	352806
SM(d18:1/14:0)	C37H75N2O6P	0	0	203204	193330	185348	165791	252272	364879	85048	231537	323817	321640	39259.3	37777.8	185002	141545	219498	520304	372874	417247	573429	598469	72353.4	346452	372093	329361	327530	453263	336491	1148389	591563	570165	383745	332684	384190	595755	137362	18465.2	357694	193738	104941	278453	355070	405490	110975	418341	327711	241084
SM(d18:1/16:0)	C39H79N2O6P	0	0	15330449	10974676	12696384	12351640	17551106	37987548	14866885	25678670	22899138	22169966	9353901	12621777	16438772	22461626	21297838	27907648	26005178	22441368	21447394	28018430	31198544	24991288	28707386	19389200	20119342	21553880	24528206	38524028	28693366	23170918	28095710	22763472	20784302	33191504	27915970	17350694	16618005	3.82142e+06	6092470	21125178	23201514	16111603	11171305	29844718	19781606	10783659
SM(d18:1/22:0)	C45H91N2O6P	0	0	64610.9	59279.5	88558.8	67745.8	34246.7	109018	144300	104049	83573.3	111742	110012	129593	91731.9	185851	117015	46578.4	108957	57318.4	192545	116075	90499.7	101355	152237	40612.7	78125.8	31821.4	111054	104167	118159	27980	97172.3	77073.3	75616.1	64031	127857	64096.9	104185	16972.9	44701.2	55531.1	137083	41319.2	55260.2	81261	78389.6	42259.6
SM(d18:1/24:0)	C47H95N2O6P	0	0	108798	46090.8	50580.1	124521	103608	212225	118821	82185.5	103121	134138	107437	94412.4	119133	37782.2	103853	192801	73053.8	105911	161639	152550	106297	145897	103097	21891.1	70810.7	54270.3	164475	108824	172067	42422.1	32964.6	117331	54377.4	132676	167420	131528	97952.5	41158.6	56162.5	105118	208652	101299	65267.3	58301.6	108961	48858.4
SM(d18:1/24:1)	C47H93N2O6P	0	0	420723	534832	574229	517078	367248	925615	931247	1.01999e+06	726646	1000696	631343	823935	567192	1.36658e+06	969226	696018	1.01603e+06	595726	1.35866e+06	943242	758126	983878	1.16882e+06	427930	597318	463046	793832	641689	1.00937e+06	495916	1.32289e+06	589344	668322	782933	1.02897e+06	637021	928562	135983	378871	580432	972286	420950	412575	559448	678254	324504
sn-glycero-3-phospho-1-Inositol	C9H19O11P	0	0	12849.2	13354	11515.4	6333.5	11706	21397.7	15545.4	12967.4	21370.5	18107.6	10184.9	8421.02	13818.4	21707.8	24366	14043.6	15802.8	15888.1	17715.8	9238.45	15620.2	12808.5	10756.6	15713.3	9176.07	16831.1	14400.3	31591.5	12476.2	10861.6	11555.1	13940.9	18863.6	18470.4	14851	11974.3	23548.3	10536.6	3881.26	19256.2	12834	13745	5892.63	18862.5	10545.2	9860.38
sorbitol	C6H14O6	6518.02	2173.83	301696	238457	291081	251249	175706	251915	264062	290262	268574	328984	222356	288979	219548	255554	267658	216711	250994	1.24539e+06	229784	210002	231758	256196	274352	258465	268372	219433	314907	238129	273017	253928	271578	261534	367131	231535	319865	267275	806111	199881	122435	373994	216782	237147	153782	190096	215248	228371
Sphingosine	C18H37NO2	10061.4	7342.96	117983	162208	132693	91255.5	93921.4	70306.4	93621.5	91463.6	84095.4	112637	83554.8	112578	109144	84756.5	125315	110722	119387	122800	80467.1	134829	78707.8	111349	107814	133211	145082	84971.5	234755	117303	153444	121546	138378	88973.4	83246.9	116253	98860.8	128071	165370	52104.1	79889.8	67882.7	122432	87277.6	61537.5	131318	85423.7	117419
Stoloniferone C isomer	C28H44O3	0	0	21793	26222.3	13332.5	18085	22724.8	40022.3	38771.5	31148.9	23533.1	33598.4	23716	13624.3	26199	25793.2	19043.4	47751.6	54593.4	40801.1	33662.3	32137.3	41258.8	47783.9	50400.1	21866.9	37371.3	33452.9	39777.3	41234.2	47538.7	42503.9	45518.5	20902.8	31674.8	35377	34523.2	13027.2	37343.4	16284.3	11635.1	22715.9	35208.5	28026.7	22335.8	25669	21055.7	19476.7
Suberic acid	C8H14O4	16651.1	12106.3	614907	359223	425237	185379	350697	26223.9	162623	156670	460880	69797.2	397203	164379	135614	181765	126409	285422	699619	310122	310752	194759	127054	238973	401492	117242	211122	125108	331863	147705	79275.4	44723.3	535775	104846	300533	131052	814732	313521	344957	308135	116166	76023.2	19654.6	454337	122391	167558	216130	44206.8
Suberyl Glycine	C10H17NO5	1591.97	887.63	12507.1	6665.35	9566.56	5296.48	7386.55	12318.1	10908.7	18130.6	8688.89	11454.7	9559.26	11064	10904	10670.9	10044.9	12703.4	19184.4	13029.5	13177.3	13114.4	12575	16452.8	15819.9	19750.4	10807.1	17541.5	17281.5	14294.1	12624.1	17319.4	14192	13141.2	14497.7	10413.6	14480.2	16752.5	21544.5	8864.45	5934.52	7491.51	12368.5	13941.2	9721.76	12092.1	9886.14	8942.69
succinate	C4H6O4	279710	312450	3408883	3.80359e+06	3230082	1.76887e+06	2.09509e+06	2.03475e+06	3.38689e+06	2.07595e+06	2434516	4528426	2.74929e+06	2.74425e+06	1.97087e+06	3.82806e+06	2793169	2418486	2.02924e+06	1.56272e+06	1.95792e+06	1.38111e+06	2.4143e+06	2273572	2.63863e+06	2.12094e+06	2.66023e+06	3.02219e+06	2.81047e+06	2701669	2.11434e+06	2.49853e+06	1.71699e+06	2002739	2.03689e+06	1.95297e+06	1.42923e+06	2.11977e+06	2827336	2.26808e+06	1.0655e+06	2.25809e+06	2659191	1812509	1.2504e+06	2.66031e+06	1.77561e+06	1.70125e+06
sucrose	C12H22O11	11743	10332.5	483449	265513	438143	382062	131111	1221126	791908	354182	348866	4.21678e+06	91432.7	412823	142275	446731	401425	131139	81262.7	445333	1.79835e+06	169713	107883	151221	410110	97712.3	129630	49852.1	245799	4254659	837439	68548.8	233406	61124.3	203455	66568.6	639923	96975.6	4.23918e+06	769606	118152	336384	51779.9	184224	78875.5	75569.5	274260	635684
Targinine	C7H16N4O2	249.07	440.41	50492.1	35113.8	42082.4	35623.2	37771.8	81718	72624.6	87359.3	73205	117783	96065.1	65349.1	56790.6	80454.8	86387	61212.2	55417.3	36743.9	42413.9	30920.4	36372.4	38060.8	45606.6	56611.4	31982.8	52511.9	44739.5	100636	41516.2	40314.9	65723.1	44746	48829.2	48602.9	38953.6	36261.3	68233.7	29052.1	11404.4	28193	28459.3	34052	14759.1	49089.9	32063.2	18775.3
taurine	C2H7NO3S	8501.02	6543.78	2.95525e+06	3.42822e+06	3066142	3.60966e+06	2.6414e+06	2.60768e+06	3.61666e+06	3.57268e+06	1.45001e+06	1.50904e+06	3.86837e+06	5.11025e+06	5675022	4.38613e+06	2.02032e+06	3.31081e+06	2.67644e+06	3620212	2.23209e+06	2.08912e+06	4143151	3.7554e+06	4304442	2.16721e+06	3.13514e+06	2.82624e+06	3556626	2313360	3.05128e+06	3108649	3363079	3269397	2.86204e+06	3.99696e+06	3202578	4450064	7.99161e+06	1.77395e+06	1949016	3.56076e+06	1.91565e+06	1.6133e+06	3.26449e+06	3.87274e+06	2.70422e+06	2.73594e+06
Taurocyamine	C3H9N3O3S	0	0	19228.6	16636	13990.2	16068.5	12031.2	39850	23125.7	24409.6	36587.2	33969.1	22922.1	15633	23696	24861.5	29479.2	28482.3	23769.5	22808.2	21862.9	20712.6	37473.3	30912.9	18252.6	44278.3	28121.2	39088.7	51575.3	40270.1	36266.1	33325.8	44511.6	26605.3	35364.1	50565.9	24865.8	40030	35267.9	29430.9	12821.6	25348.5	22403.7	26240.8	21471.9	27570.7	24531.7	13272.2
Taurodeoxycholic acid	C26H45NO6S	20242.6	38229.8	262554	107306	214068	221800	287869	268538	216279	446128	293152	564358	783106	303858	308741	360401	185603	1.61253e+06	502102	496783	1.61237e+06	1.67164e+06	985926	938563	1.24763e+06	1.90739e+06	1.39507e+06	1453449	1.11435e+06	1.79434e+06	1.00489e+06	795031	744214	8.30381e+06	3491666	1565745	1815305	553412	882624	2.42783e+06	2.16202e+06	4555515	1300439	6362636	5.49254e+06	4.8001e+06	5.06558e+06	1983066
Terbutaline isomer	C12H19NO3	8050.48	10427.5	43011	34420.2	32662	69069.1	32367.1	64607.4	63373.9	36762	49645.9	59508.1	25257.9	37173	39880.6	43877.7	35434.8	25151.2	34371.5	27204.6	18202.6	25080.7	26047.7	42421.1	34299.9	30318.5	19601.6	32038.8	24200.8	34563	39309.6	37742.1	40138.1	18987.3	25332.6	32376.2	19990.7	24090.8	22423	22194.9	13488.7	19887	29763.1	27189.9	17977	34021.2	22412.1	15142.1
tetradecadienoylcarnitine isomer 2	C21H37NO4	490.47	0	315544	365119	237568	210795	252472	144667	278833	235177	218634	291689	76372.6	182036	283264	237998	204448	286514	195644	159473	196888	281410	153277	386353	179816	193843	272196	287201	189306	133052	464672	339231	236409	134292	89237.3	158409	217790	330226	241609	290583	97487	316834	374584	239772	318304	390244	192892	402164
Tetradecanedioic acid	C14H26O4	11504.2	11481.6	62452.6	58517.7	60258.8	60074.8	36911.9	41579.7	77674.8	62742.7	48067	34812	45729.3	76811.4	67672.6	70248.2	43032.6	98824	155362	135114	183879	166898	159196	202305	200482	173254	127860	147713	167657	118701	241632	191886	224415	237329	246581	177859	127663	170234	235225	110071	82282.7	98245.8	204446	182881	95976.4	127754	156885	58398.9
Tetrahydrocortisone	C21H32O5	923.65	7486.82	105958	62585.2	96156.6	63839.4	59479.8	37600.6	137479	180923	117703	185896	76479.6	109228	154655	139113	144195	112674	87789.4	67232.1	68533.8	72602.2	74015.3	144170	116026	124515	87587.5	95452.6	97362.7	87991.8	188099	113479	111321	126773	161782	75330.2	75791.6	103354	93593.3	58077.4	66806.4	62308	209022	98449.3	125325	149269	107194	78302.1
threonine	C4H9NO3	4742.65	6055.97	411036	349722	451701	399889	270856	478565	557447	862329	703235	935785	866266	645290	491874	650088	786107	883585	950526	587535	718632	647429	617142	628000	959497	859844	726640	698518	668634	1.09439e+06	790190	883795	914099	933214	1.11488e+06	702639	461795	588838	1.31964e+06	589092	310960	407741	501381	483139	288355	699784	659325	361543
thymidine	C10H14N2O5	1206.79	1303.54	796679	654486	726194	539737	732600	1.41531e+06	687179	1229615	1.18519e+06	1.29857e+06	689123	744226	827819	790703	1.00346e+06	725006	881012	1.02135e+06	794394	1067243	882039	707566	815099	1.08947e+06	704743	1.15112e+06	993374	1.40477e+06	704155	949125	1314863	749773	1.15117e+06	1.34558e+06	1.11231e+06	741358	902977	701895	463842	796284	510997	612149	417063	1.28477e+06	434217	545559
thymine	C5H6N2O2	572.47	1030.11	759279	590672	647809	502896	645308	1310681	627029	1.12355e+06	1.11288e+06	1.19696e+06	611637	652729	754460	712207	924226	637288	795594	898018	746227	980345	808819	648326	760192	990782	629434	1.07078e+06	911050	1.30239e+06	647550	909291	1.21642e+06	693699	1.04036e+06	1.2435e+06	942612	673818	881035	628821	454791	701348	463002	562249	382492	1.16395e+06	410279	499457
Tiglylcarnitine	C12H21NO4	4155.3	4576.94	16213.5	20772.7	15469.1	25468.2	14056.6	13722	25561.2	11403.6	8298.03	7800.9	23318.3	17980.8	27231	19375.1	13977	11649.4	12011.9	13412.7	7068.42	15764.5	12156.4	17982.8	21468.6	14289.1	24673.2	18667	26461.6	10168	16571.8	16582.1	11878	13639.2	17596.9	5392.01	29004.8	17639.2	26342.3	12242.3	10696.9	18273.5	22337	12571.7	6567.52	10859.7	19500.5	20776.4
trans-3-Indoleacrylic acid	C11H9NO2	1034.36	0	30151.8	9284.9	16757.8	26383.5	21128.7	8173.8	29081	33044.6	27351.9	33513.1	18425.7	22798.3	19504.8	25443.8	24897	33880.5	47589.9	16277	20462.2	21724.5	17631.9	10556.3	46692.1	6075.14	8693.69	14111.2	2337.58	26700	18833.5	9391.37	29950.7	15485.9	16397.1	30954.8	21622.3	2370	16982	23505.8	13363	40455.8	38899.6	18670.2	7670.1	22614	10321.7	9485.81
trans-4-Hydroxycyclohexylacetic acid	C8H14O3	36454	25882.3	311173	246898	249626	205061	195021	52731.2	127512	122711	315890	106781	295670	187998	129671	137101	88227	147364	444772	196226	166084	192430	174808	166625	321022	64920.1	52445.5	44265.3	238986	186312	38934	39300.4	332249	39536.2	174385	71881.7	559044	96819.4	283394	291024	111702	66507.9	57899.6	359010	81828	159079	132251	24572.5
trans-Cinnamate	C9H8O2	633.95	497.49	144570	114749	138893	111752	84927	239445	167684	202150	192342	228786	184636	170714	150282	174069	207280	144983	145318	104846	134800	128851	121782	142509	184307	163655	137529	121485	130841	224078	192212	149627	173424	164061	217393	171453	108507	120553	207297	147900	71021.9	135709	129421	124384	75487.5	178563	126618	75107.5
Triethanolamine	C6H15NO3	10860	11708.4	422758	659571	527584	324323	139742	109108	349453	428903	527895	286136	200477	374668	110855	150603	440751	146942	405553	152032	423545	267795	69561.6	104481	177986	158296	130925	73645.5	239672	211883	154115	60016	134811	38159.3	158027	96864.7	298472	57962.7	597877	202796	70661.9	97332.9	119845	62736.1	83150.3	41057.1	113714	193887
Trihydroxycoprostanoic acid	C28H48O5	22460.2	9980.58	65899.6	47304.7	79881.9	139695	83946.8	84488.4	103546	92353.8	66766.9	170084	147233	147640	75740.1	90982	73735.3	81493.1	108400	61533.9	81799.3	96470.4	127356	159778	211345	172677	105796	116018	125098	88264.7	99961.1	128402	104017	215154	203622	107689	109859	93362	114387	99055.4	124147	139001	210205	243633	195914	166194	235648	92456.6
Trimethylamine N-oxide	C3H9NO	24858.3	15035.1	4.55272e+06	4.67844e+06	7.25429e+06	4766152	4.80527e+06	6394796	3.68704e+06	7128648	8.15987e+06	9922468	7.40874e+06	7686092	4.51065e+06	9579380	12786984	3.4347e+06	15896440	9108189	14316720	7.98667e+06	7.16699e+06	32386928	16680628	6.6352e+06	22282046	29425650	8897635	7.90944e+06	18862250	12699389	4.25613e+06	21084696	13174861	26701424	23474542	29470946	14367500	10825319	6.3734e+06	6.94496e+06	5961576	11798016	4.34694e+06	12496585	8798814	4.0121e+06
Trimethyllysine	C9H20N2O2	1307.28	1224.55	131472	132835	112727	91395.8	100597	280422	104879	139916	146717	143644	111264	116767	114714	146611	170043	182590	138400	134044	136106	109122	171362	191966	127345	202299	130046	155517	273392	228608	149871	173572	145279	156149	138487	152304	134937	193781	157656	90788.6	42225.5	151109	128262	119432	69189.5	156270	120519	79932
Tyrosol 4-sulfate	C8H10O5S	0	0	228443	141546	155862	116468	96067.4	220466	139284	219165	179692	326172	159003	213315	150716	347005	223138	209034	150774	109095	90389.9	56515.5	95415.7	108408	118489	60518.1	74469.1	71008.4	93079.7	52724.8	91612.3	94672	37819.9	120425	93607.6	138249	139064	120682	167868	197679	60653.6	306564	373079	227787	187735	166500	224506	105810
uracil	C4H4N2O2	2718.79	2615.09	318015	297128	261114	208591	350345	506720	273280	374224	418107	411565	231619	254895	303995	313258	372423	317480	325862	382346	321492	351705	308759	268787	315818	329675	214803	376804	313871	465114	189994	295356	354976	223847	310026	362152	346733	254182	186754	305125	162004	329675	179368	247991	165718	508805	188457	247600
uridine	C9H12N2O6	862.46	198.57	1.23343e+06	508083	678412	483272	691264	821132	937967	1.04382e+06	971042	1.03852e+06	801377	687789	744456	1.07227e+06	825378	970994	888146	726257	774944	915636	1.28952e+06	1.20731e+06	1.13331e+06	1.45783e+06	1.08423e+06	1.50811e+06	1.4371e+06	2.16559e+06	1341409	1.43686e+06	1.41177e+06	1.11502e+06	1.38389e+06	1.07543e+06	710701	1.51715e+06	1.63807e+06	1.46727e+06	492450	1.15175e+06	1.09871e+06	960276	834648	1697259	1.04418e+06	856009
Urocanic acid	C6H6N2O2	16329.8	18895.7	843048	1.01306e+06	1.46143e+06	773951	662082	111099	352694	523163	903510	283465	115116	264599	141157	170976	220494	243415	311295	209457	420847	398337	197297	202243	216673	287845	327994	113763	254792	707067	191135	102303	150719	129335	307110	283386	891119	87971.2	501928	533994	217324	293460	85945.3	515637	219699	87612.2	149922	545998
n-acetyl-ornithine	C7H14N2O3	0	0	153456	126362	158276	137964	111017	255779	190431	195723	249403	264289	252467	216474	172646	234032	230432	7019.9	7750.3	8589.09	6632.59	5520.24	16228.7	14094.9	10561.6	26582.4	12764.9	15415.2	19855.4	12840.4	10935	13141	8460.64	21665.6	16038.8	11470.3	11371.2	19878.7	23638.2	8593.97	14651.3	39694.5	50220.7	36507.2	18011.7	67891.8	46628.2	45910.7
valine	C5H11NO2	4516.94	8572.83	1.23649e+06	1.09369e+06	1553300	1.22722e+06	742253	1.93624e+06	1.72618e+06	2.25863e+06	2046473	2.28057e+06	2410424	1.9417e+06	1.43958e+06	1.71622e+06	2.10873e+06	1.91031e+06	1.95985e+06	1310616	1.66716e+06	1.548e+06	1.6331e+06	1.77356e+06	2.37625e+06	2.11477e+06	1729925	1.59233e+06	1.7004e+06	2.11855e+06	2.20119e+06	1845438	2.13907e+06	2.48253e+06	3.27795e+06	2034808	1.4068e+06	1616544	2754177	1.51978e+06	917260	1.26992e+06	1.50613e+06	1.52074e+06	780184	1.62156e+06	1.69309e+06	1.05399e+06
Val-Val isomer	C10H20N2O3	878.64	991.07	71035	58527.4	44058.3	54614.4	55872.8	81893.3	64079.9	76428.2	73900.9	75531.5	72982.8	57195.8	53613.4	57011.9	77578.6	48536.1	40487.7	32772.1	40323.2	32747.7	37469.4	38317.6	38667.5	43887.2	34447.6	37051.7	69389.7	49957.2	42953.4	34534.4	37878.8	36374.7	36559.2	37477.3	50589.3	38556.4	52859.3	39148.4	10563.7	34530.3	40436.3	49149.2	23939.2	38103.4	35230.7	22377.5
Vanillin 4-sulfate	C8H8O6S	0	0	122376	98198.7	94727.9	62007.6	53572	45358.2	100215	116546	98625.9	181835	68439.1	103078	82593.7	117774	167663	151901	98340.8	49706.3	29308.7	38060.6	89161.1	54944.5	76951.6	46915.2	26754.4	46425.9	42004.8	36666.2	52865.4	67418.2	55023.1	78851.2	69955.4	85470.9	56574.7	114942	93569	101361	33043.4	117800	162772	119542	106311	70304.9	116055	55862.1
