# Supplementary material for: Dietary Fiber Lacks a Consistent Effect on Immune Checkpoint Blockade Efficacy Across Diverse Murine Tumor Models
Source: Cancer Res. 2025 Jun 20;85(17):3335–47. doi: 10.1158/0008-5472.CAN-24-4378 (PMC12402783; doi:10.1158/0008-5472.CAN-24-4378)
Supplement: Table S6 — Serum metabolite peak areas from the YUMM1.1-9 model [file can-24-4378_table_s6_suppst6.xlsx]

## Sheet: Table S6
Supplementary Table 6: Serum metabolomics data from YUMM1.1-9 tumor-bearing mice
Group	blank	Chow+isotype									Chow+anti-PD-1										LC_In0-anti-PD-1											HC_In0-anti-PD-1											HC_In1.9-anti-PD-1
Citronellyl propionate isomer	3468.37	180255	194059	150075	321076	392352	372886	472343	447041	145466	91609.6	157529	153184	194300	211629	125285	176503	176737	460598	209406	190453	91827	184626	227428	261508	298773	125024	118519	166802	116432	210548	186202	143355	122563	143427	248427	251098	195661	182861	103690	128667	255013	190950	95228.1	233047	204734	160319	254413	146649
Indoxyl sulfate	1131.32	270942	135910	44781.8	266317	1.90944e+06	2891527	9376757	6.60242e+06	3.18332e+06	28726.6	88176.5	85741.1	275899	260360	16604.4	160239	40818	96458.6	1.16592e+06	168971	37802.9	91150.5	24903.7	49727	744016	548467	705505	2.35441e+06	11250.3	37700.4	34207.7	21414.3	33668.1	10827.2	35232.2	210420	1.87727e+06	2.25709e+06	2.09205e+06	2.83039e+06	3807605	4.43656e+06	63312.2	1407666	1026235	2.07632e+06	2.31306e+06	1.91547e+06
2_2'-(3-methylcyclohexane-1_1-diyl)diacetic acid	9384.17	127179	149104	305740	93541.3	73864.8	86010.9	46621.8	53398.6	84180.9	174291	405125	190256	136401	195900	107602	175435	173542	119936	323725	95546.1	59177.6	163210	140581	129442	34239.8	74393.6	50157	27245.2	167756	140925	176300	233447	164946	97177.6	117184	206991	137873	35003.7	19534.8	26551.8	24990	40367.2	167680	62753.4	63676.2	44517.2	49677.3	73332.1
Glycerylphosphorylethanolamine	163.44	255136	261825	404315	221180	227732	202360	130045	227982	232935	1.10397e+06	783412	381947	241987	293352	586466	445520	343247	456623	549363	261102	222430	268587	313594	522180	313843	313052	247920	216308	344082	422214	381180	450437	815650	686202	289021	522421	284857	249176	247635	188676	131350	182904	1.18242e+06	247729	321857	294657	268372	252138
Guaiacol sulfate	0	174587	105910	89256.7	178352	457093	315859	439996	630406	326887	25912	128121	103801	179803	77080.1	17746.1	108293	95298.7	84552	382175	52704.5	13846	23079	32493.8	21204.8	95070.9	76878.7	51226.8	78050.1	16461.4	17958.1	37309	38014.2	64999.6	31151.3	55644.3	50741.4	49431.9	113817	255777	286806	126076	89330.4	18170.5	33357.2	47997.1	54886.3	79069.3	46012.4
tryptophan	20355.8	2.53883e+06	816610	774138	683422	2710351	2993073	2983256	2.60981e+06	1.31156e+06	451514	1.04211e+06	737570	1.07706e+06	1991102	406977	2.16214e+06	2637497	1978848	1.28791e+06	1.25615e+06	627651	3.12969e+06	686391	1.55585e+06	6.29958e+06	1.17213e+06	2.96329e+06	1.56479e+06	626517	1.63553e+06	1.96322e+06	1.75712e+06	535860	997309	881913	1.38083e+06	1.42998e+06	3650600	1769433	1.06962e+06	2217002	2.60228e+06	653253	1749562	2158295	3.60711e+06	2.17991e+06	3.45429e+06
Phenylpropionylglycine	755.87	290352	148461	121301	386483	244045	170045	221002	371214	197607	105379	176485	177073	165443	240097	69101.1	176653	360163	217533	342884	78638.8	88824.8	156673	126844	119756	435691	89988.4	111987	73552.6	69674.6	121494	240016	160689	75044	117164	76761.5	129510	157719	217162	103606	81020.6	143211	204166	98492.3	177210	297074	176745	140953	156386
N-acetyl-phe	2210.19	481291	746522	710506	1.49755e+06	401581	466688	753423	599210	831306	400286	537475	624361	559365	540654	529288	593196	1.01791e+06	2.02888e+06	763306	174527	428255	390671	375012	270317	1.56667e+06	386332	635868	416191	230288	524449	439404	370841	226500	448412	253455	339270	728277	711103	525824	357752	478668	356560	294854	339073	469030	309542	262459	518817
Myristoleic acid C14:1	8668.71	3.16462e+06	3854129	2.15129e+06	11727252	5.46702e+06	7.34418e+06	7.76953e+06	8465377	7861782	3405213	5018350	2556689	2.53567e+06	5.26337e+06	5.12264e+06	3.85139e+06	3.87029e+06	7.01818e+06	4911134	11449916	4.61043e+06	5.82116e+06	13335061	10911889	8687971	10817119	5.93838e+06	11856315	7.52615e+06	9376941	9036035	11988181	10118731	6.30318e+06	11164145	18421016	4.49916e+06	5.68261e+06	8582279	9922446	11075699	9674335	10085353	18841492	10669047	8.29465e+06	13009819	12531407
deoxyuridine	1329.31	1.33669e+06	567322	537633	1.07977e+06	966972	766715	726757	737282	563651	694654	645592	827731	748861	575131	497974	678293	676334	576690	642522	500132	436022	678975	1.02879e+06	440659	665879	656635	461874	601247	441618	419213	649917	709693	782892	1.14254e+06	819683	552749	455705	599951	502421	507193	505238	852294	755320	766451	736621	747747	644415	585584
Traumatic Acid	14772.7	64724.6	99129.7	89847.5	76991.7	57900.3	45061.9	51301	64137.9	105846	38995.4	72250.1	114568	59332.3	84979.4	56508.4	50058.9	61518	88541	36064.2	84807.4	81809.3	102832	87507.9	79945.1	108620	198284	218512	163247	71891.6	152909	138345	79339.9	116866	104764	67447.7	88165.4	415948	152370	219454	106101	167423	111396	82394	75869.9	103453	119660	100556	155045
C14:0(Myristic acid)	2.10664e+06	27948898	31070474	25041634	76711992	33971356	47573248	38102908	53552404	36409940	25611422	36385244	23851618	22751822	36173588	37338436	25750554	28646842	51650188	40230308	71438920	28240646	35625528	64913260	64765068	38236732	55412404	44727316	52918004	49260036	53904384	58684720	75546672	50969148	46223932	59038700	111150184	31332808	37281636	47529312	50940436	60087700	49112864	69522504	71885912	64751148	54829552	82042328	81726320
N-Decanoylglycine	18615.2	39807.5	214082	129597	33971.9	45322.2	26300.8	38289.2	35333.4	37133	49783.7	67095.4	25681.8	56383.5	53156	19589.7	37470.6	37111.9	46318.4	53490.7	130304	24200.7	26605.2	26450.2	88033.6	48771.3	57549.3	38144.9	167619	36163.2	28304.8	47441.5	23280.1	19874	46748.5	36657.8	21486.2	151301	38710.2	28050.1	40855.7	22150.3	35167.2	13531.8	16296.3	24673.6	26042.7	22500.6	33805.2
ribose-5-phosphate	704.19	65640.4	67327.4	71931.1	58070.5	43987.1	21512.6	22813	25707.6	56426.2	154835	147976	56892.2	27386.2	156590	53733.1	44364.8	43585.3	14604.8	315476	59428.7	127073	49209.3	44012.3	33563.3	65935.8	38553.2	27795.7	34659.4	142505	46299.8	36588.1	24237	91488.5	34595.1	185889	37690.8	2364.31	34788.1	48227.3	32317.1	13490.1	49964.3	102724	83365.7	80736.4	104210	110083	51609.6
Tyrosol 4-sulfate	0	402368	256744	379110	283411	350991	347047	280680	321195	341200	122015	307528	301939	422864	428064	129612	374160	366405	380786	288930	140214	73694.6	158518	234274	212009	380387	115391	250793	235892	69739.2	224962	89143.4	107833	156307	66917.1	98938.8	62597.5	49129.3	122779	82663.3	63421.3	112349	302243	65138	161949	162209	198692	251623	120151
C14:2	1173.88	1.50778e+06	1573279	708990	3343944	5.64689e+06	4.17476e+06	3.90739e+06	5.67719e+06	1.95665e+06	907006	1904350	1.38619e+06	1.61054e+06	1.5621e+06	1.03598e+06	1.88025e+06	1.83637e+06	3.40798e+06	1.78537e+06	3.70608e+06	2.01479e+06	3.2276e+06	4248474	4.71858e+06	6.04407e+06	2.3995e+06	1.64481e+06	3837692	2.9569e+06	3.74013e+06	3.98368e+06	3.64735e+06	1.85657e+06	2.42116e+06	4.87844e+06	4.19842e+06	1729367	3.03306e+06	3.08329e+06	2.53923e+06	4522727	7.12484e+06	1.9414e+06	5.97053e+06	3.91127e+06	2.5601e+06	3.97671e+06	3.22915e+06
N-acetyl-glutamine	984.32	367288	132016	181149	125985	303576	317072	219347	343988	323822	117224	251094	293710	224307	187444	69059.6	207780	253883	83284.9	218248	106574	45251.2	90837.2	89158.7	47610.9	83913.3	73863.6	80457.1	73570.1	48847	57115.1	93838.1	95348	149852	64172.7	79908	61680.5	50258.7	93773	76067.6	60952.9	52093.9	135887	50222.5	71440.2	95244.7	105741	176133	118150
2-Pyridyl hydroxymethane sulfonic acid	0	265363	174359	180351	215929	333643	311946	465779	532339	328840	60103.4	247791	236512	222346	268588	35233.6	241481	203661	174808	224110	18879	7399.17	11835	13434.1	7132.32	15822.6	4257.86	8973.19	7887.28	6429.41	7179.18	11026.9	10463.6	25635.9	10954.1	11246.8	8712.32	6929.18	10885.8	8817.02	3272.68	7798.95	19964.4	3432.64	5586.14	10419	13744	19601.5	10657.7
Kynurenic acid	1358.8	48423.2	43034.6	50759.5	49437.9	90844.5	32150.2	105345	227077	35982.8	18718.3	44187.2	51024.7	64983.6	26584.7	32255.2	35748.9	75163.7	30345.5	31083.8	53768.8	37005.5	57864	57152	29299.7	25604.8	18488.2	34273.8	71714.4	27910	41018.8	29715.9	33948.6	58815.9	41301	36252.2	12436.8	37348.1	52482.4	89813.3	139536	404184	139688	17391.7	186772	34906.1	162729	59768.5	43679.8
Indole-3-propionic acid	0	490980	216972	348856	447585	662596	592844	858208	1.16113e+06	278740	190613	431353	301965	341188	396531	135666	292394	462712	337721	559025	115774	64147.2	225099	107109	151134	251941	163286	347813	172058	71696.2	196343	197102	150447	53233.2	93374.2	77194.6	118767	176594	337433	127887	175801	316026	308125	112533	167446	235352	264601	120003	221036
Cresol sulfate	730.12	219967	188807	235533	334352	419782	562747	268895	359753	599631	188115	489383	324552	494251	261558	185587	148030	287624	267406	240377	20639212	13518253	20197446	30012274	26253458	19379424	38059920	34603932	36944512	17922028	29750906	26709362	23043686	19598182	17547506	25667958	30595746	26217214	33457054	33401248	37235908	30752658	3.25258e+06	2066727	8851515	2970252	1.77559e+06	9431852	1.22331e+06
N-Heptanoylglycine	2478.6	187051	80541.4	74029	106390	254777	151567	252972	372374	66670.8	39444.3	86357.8	144594	121159	113968	40462	116975	209249	41289.3	108613	80970.4	40235.8	82682.6	95482.2	46876	45444.7	34814.2	21939.5	37937	49114.9	47099.4	86953.3	86953.8	116663	100050	72015.4	50143.3	40301.9	74504.9	28182	16650.5	50698.9	217582	34736.4	93407.1	89429.7	89868.6	107263	42079.1
2-octenoylglycine isomer	1867.29	81124.3	42955.4	31493.2	63541.6	149510	90063.5	154809	235213	40937.3	11548	50315.6	81725.9	75090.9	62274.2	34896.5	61208.6	89330.9	36409.9	48222.1	63319.9	35514.1	82383.5	71689.6	48471.9	35587.3	32085.1	30787.9	55588.7	45305.5	35824.3	71609.6	73295.8	80217.1	62521.2	65766.5	34813.2	33559.3	87837.2	30447.6	27095	54100.1	110193	27184.1	53913.4	84559.4	61420.9	92459.3	37415.2
2-octenoylglycine	14343.4	268564	274896	228950	214946	473532	309521	704870	588410	310656	104746	286539	304581	392501	228660	168687	265925	360523	386938	223445	375319	218436	333503	244479	137569	249568	242794	182612	463327	238463	186955	259959	374851	315496	201578	304795	130642	149905	265114	311763	161349	297777	427458	141349	236831	298621	236175	295050	185694
Laurate	541865	3769216	3891588	4.17243e+06	6684560	4384660	4426896	3.65354e+06	4.73709e+06	1.99416e+06	3.25046e+06	3.10721e+06	3.36593e+06	2.2146e+06	3.02911e+06	2.79201e+06	2.4254e+06	2.3228e+06	4.30527e+06	2.9098e+06	5.2597e+06	2.05753e+06	3.10838e+06	5.90831e+06	6191330	3.81485e+06	3513078	2.67988e+06	2.83641e+06	4355886	4.02239e+06	5.04588e+06	4971015	4.8095e+06	4437178	7827456	11447731	2.78846e+06	3.99125e+06	3.19048e+06	3.70276e+06	4.792e+06	4.42063e+06	4.26265e+06	5.49722e+06	4.59465e+06	5333497	9375041	6.14295e+06
Cysteine S-sulfate	0	45965.8	28243.9	20963	452906	95874.5	133858	143220	113150	84719.4	1510.8	18080.9	33278.4	81071	55871.4	815.05	55091.5	75289.1	433428	18338.8	92717.9	56208	108850	18603.2	65820.1	558533	123698	184918	162753	26128.6	67826.2	78276.3	100737	1971.35	21046.1	47882.4	40644.9	76663.5	178069	172454	117897	138367	236197	7223.69	189703	127336	202231	145502	208908
N-Octanoylglycine	585.53	608139	478443	482632	655978	1.27912e+06	879148	1.39773e+06	1197499	1.11148e+06	428695	615242	589256	786492	685198	504617	505078	874072	859213	539508	793184	534142	1.22427e+06	837278	672298	1340656	1964645	828734	2.48363e+06	632194	779145	1.62129e+06	1.47819e+06	611011	898523	1.62262e+06	1.14578e+06	1.39759e+06	2.07495e+06	1.53817e+06	1.32206e+06	1.49237e+06	2.39757e+06	549054	1.53222e+06	1.26293e+06	1.2367e+06	830308	1.17118e+06
Capryloyl glycine	698.61	259341	97608.4	94255.6	250009	599970	409896	499601	649332	175071	67572.9	130526	240157	217658	250710	113094	181340	335217	85470.7	169129	196669	110960	411786	426969	463464	252109	390175	164626	420844	173696	272241	643643	402995	299753	656156	564251	713496	444720	1.10844e+06	193225	328228	510833	912114	188237	668084	635804	536200	481081	393252
Sebacate	22248.2	142237	126673	133196	153632	127554	86585	64297.2	139388	147853	106979	179296	151642	125029	190385	73947.1	96453.6	96675.5	131250	132696	195303	106156	182289	141408	90164.9	157098	209127	96079.2	124260	139163	73123.5	76226.4	105420	138996	119187	112056	89859.4	128171	125988	83036.6	95098.5	45215.1	79889.4	53041.8	54733.6	56447.6	68132.4	68345	78714.4
N-acetyl-histidine	219.62	227801	123429	135967	159445	183881	240296	194097	266582	275582	88571.7	180850	199567	161090	162943	55008.9	157697	222506	127544	158768	87473.2	63123.5	105856	80913.2	59498.6	80536.7	101332	134439	84529.3	63891	98449.5	103988	93859.4	143100	71980.8	63703.7	83751.4	70278.4	129899	119047	79550.3	75601.7	149344	57987	84850.7	121148	119091	206162	145629
Methylglucoside	351.27	1.51182e+06	1.04793e+06	1.09994e+06	1.59423e+06	2.26592e+06	1.96061e+06	1.78034e+06	2890961	1.99053e+06	1.17053e+06	1.52307e+06	1.47114e+06	1.74587e+06	1.48551e+06	1.00137e+06	1.12765e+06	1940205	1.93482e+06	1.21358e+06	3214.48	2792.93	7495.71	5555.3	2137.03	3485.69	3664.86	4626.86	1647.09	2497.43	1772.72	7037.2	1650.69	1928.01	2947.01	1876.06	5208.49	3707.88	6117.03	6078.83	4302.55	3318.26	4415.11	1672.18	2280.81	2451.9	6304.01	2421.27	4544.46
C17:2	359.67	948804	694476	625885	1.31398e+06	1.04287e+06	1195417	823292	952598	994669	924509	1.26475e+06	841496	851826	931386	781696	943265	797566	806330	1.17838e+06	563432	472258	563406	513362	542793	491377	422465	353748	395108	503445	529718	462884	548484	403972	399952	422999	677899	298687	519838	449521	466299	427381	554586	485714	629523	626819	591081	774389	487567
inosine	288.67	3.39018e+06	1.93269e+06	1.20931e+06	3789988	3.45962e+06	3.81677e+06	3947050	3.24365e+06	6.65646e+06	2836188	3.19557e+06	2997694	2867840	4316660	767053	1.40407e+06	3107246	4.66045e+06	4.58691e+06	1590315	1.54105e+06	4.3042e+06	2.64105e+06	2.83722e+06	2.69978e+06	3839128	2.1753e+06	2.56881e+06	1924910	3179881	1918294	2187057	1.58395e+06	1.70069e+06	2203019	3.36838e+06	2193545	2234519	2.57781e+06	2614606	2.78121e+06	1.00088e+06	1.81718e+06	1.37455e+06	2368672	2598119	1.79657e+06	933253
C17:1	4294.81	5837436	4.72145e+06	4.60639e+06	7.04412e+06	5.17838e+06	7.12158e+06	6631616	7.8722e+06	7041204	6.24998e+06	6.81449e+06	4.6536e+06	4.84656e+06	7262104	4.38e+06	5.33029e+06	4.7826e+06	4675506	7.2147e+06	3.81803e+06	4.18677e+06	3.28163e+06	3.78378e+06	4.09747e+06	1928237	3.50751e+06	3.99076e+06	3.29301e+06	3.11769e+06	5.31513e+06	3.24393e+06	3.60568e+06	3701168	3057956	3.68721e+06	5.05086e+06	2370497	3.95839e+06	3.91886e+06	4.80499e+06	3.80112e+06	2.79329e+06	3.32208e+06	4.94243e+06	4.35489e+06	3.54728e+06	6.64739e+06	3.50256e+06
C18:1	619824	463423488	345871232	333610016	494359392	420147040	510256896	498903296	587182656	592189632	419484320	534018400	305971232	347251840	587136832	397683584	426426464	399055264	379948640	633404864	638204224	421150432	453701024	477968096	564761408	345589984	736993280	592224064	615422272	490136832	700945088	503609504	590995008	562368832	479120000	550353664	764060672	311339680	536216832	587689856	611124480	546887680	443734432	616805952	717622336	575467328	471762784	867635200	622235200
C18:0	35163680	186354176	235320576	190693680	160804688	160163648	145189936	161999424	175173728	124607552	229761392	201935344	234477872	201222144	205403760	142627696	182834560	185727632	159451120	161451968	195868112	136450608	222582608	191953152	179242704	150752944	121372512	131785000	147221376	230216400	192324112	150982128	241316848	162837424	191314480	227321104	179672560	143682432	157306352	138077232	127816856	122370504	142358928	126835928	138194800	140647872	253937488	203940592	178255600
C17:0	271964	6.01604e+06	5.52016e+06	5444944	5.5981e+06	5889598	5.65285e+06	6.89584e+06	8.04687e+06	4.87788e+06	6258700	7.19383e+06	5.16999e+06	5483269	10671392	4.0744e+06	6296506	4930417	4780614	5384148	3.98633e+06	3.48137e+06	4.47948e+06	3.5537e+06	4722480	3338630	2.57922e+06	3182706	3.22025e+06	4024459	4.67336e+06	3197119	3.66785e+06	2.93106e+06	3533523	4.51035e+06	4.11619e+06	3702468	3.38359e+06	3000999	3859124	3.10274e+06	3.33646e+06	2.57702e+06	3527504	3.56343e+06	3.90843e+06	5.28925e+06	3487904
Gln-Glu isomer	155.12	292792	105539	62876.1	183183	302031	229273	157152	303823	193098	12241.5	62826.4	80760.1	208097	165554	28980.2	204710	395742	368328	91619.2	45227.7	41356.8	152845	47419.5	76085.5	256938	75220.5	73888.7	71263.9	66476.4	53275	91085.5	101489	23792.8	39470.1	42888.1	35913.5	13343.4	159686	77616.7	70599.4	102315	150116	53204.8	75839.7	124855	164803	67174.4	210569
C18:4	0	4.35197e+06	3.9899e+06	3.24411e+06	4.57193e+06	4.07267e+06	3.66089e+06	2866439	4.59714e+06	3.81442e+06	3.57881e+06	5.62739e+06	2.91038e+06	3575642	4.26332e+06	3204075	4443708	3677170	2.78658e+06	5.14652e+06	371780	301795	384745	386768	396985	157979	351600	303686	472840	422568	261289	367224	500270	303849	276181	657132	414300	166596	458891	332759	589150	355728	354078	334522	581301	322591	350845	461526	303849
C18:3	119945	87381208	73882080	60880124	116139328	86810488	90906056	76908776	102839808	94810312	81838360	117881112	59133920	67834632	89203776	71537144	91341384	77363712	77878624	112995560	19867926	17120482	17365346	20908024	19615190	13711581	22071306	17384554	20749582	17777390	20959626	15489655	21490702	17290794	16860148	25375264	29198662	8936310	22297110	17261618	25794690	16834896	19223806	21199060	24317494	20326562	19732622	31285520	18336070
C18:2	482978	616970816	468070912	452590848	765065728	658380736	693021120	603219008	781126336	703030848	702351040	898235584	440345344	504574368	627349504	514370592	651481792	581271232	546883392	754054720	502530208	426780000	418744928	450120192	485286304	391478528	551110720	454372448	492337888	428487680	553610112	372715616	509765248	482689888	430386144	509892864	729371648	251293104	553399104	452495904	608721280	403628256	408336480	495679360	537591360	478928512	432402272	822147136	455522016
Albuterol isomer	1620.59	83467.8	24826.8	31579.4	37075.4	212751	75960.6	45604.1	222969	53422.3	12137.1	60752.6	56342.9	46204.6	43654.8	27963.9	57729.7	107237	99382.7	32845.6	19583.8	18792	27892.8	28296.3	17380.1	36437.1	44574.4	29435.1	43443.8	24311.2	22439.8	24020.3	39245.8	19412.3	15067.7	25261.1	10140.9	37993.8	29606.9	42252.4	19028.2	29432.4	101878	16614.5	34404.3	27187.3	14839.4	8958.62	31467.3
C15:1	3980.07	830991	1164737	748328	1.68908e+06	850961	1.22456e+06	1.103e+06	1.28384e+06	836476	1.01318e+06	1.37232e+06	1.02511e+06	761874	1.35281e+06	990273	913510	853652	1.049e+06	1.37563e+06	471714	363582	410581	487281	691452	468429	365571	362642	308912	376710	438828	414505	496917	473897	304201	459012	543495	355406	417226	359720	500207	391895	421290	363105	538648	513981	503920	810338	517908
Indole-3-carboxilic acid-O-sulphate	0	157425	145708	199203	291191	274573	178139	235692	320683	154047	23761.2	144895	145764	161750	167104	92897.3	127261	177844	158245	124880	12366.5	4527.06	5829.98	9550.5	3511.59	8201.31	3642.21	2995.83	2971.7	5140.05	3800.96	4110.24	7340.62	12547.7	2201.27	7443.87	4594.53	3436.92	2696.43	2243.77	1159.1	2026.86	4007.3	1731.73	4663.64	3794.33	6321.13	26934.6	3351.83
C16:0	91440896	606702848	544502976	469249664	534462304	525092704	548753984	498548480	645622720	362089824	497603040	597765504	498467616	500129824	665654400	489782368	555305280	487638944	472022496	596804736	646179072	398366048	518251232	588021696	640671808	458789504	462486432	514999808	456755552	603562752	603665600	567139840	633878080	489398880	522797696	757167040	706872064	411742112	570998208	464828000	413902336	511186848	514656928	548355072	525194912	534778336	656677952	803229952	682453056
thymidine	1118.75	771836	532018	629873	713427	877648	742385	704114	625217	600199	664048	598472	571765	595039	548611	501259	694431	785808	690070	579916	690149	497876	727846	576977	496296	876705	748881	634547	686575	513125	538972	657512	862909	682578	905685	898949	717572	567749	696609	609443	577319	623379	872724	778454	720172	736300	844104	685208	649968
C15:0	266321	6.85921e+06	6.09047e+06	6.13353e+06	6.52656e+06	5534443	6506576	6200846	6967442	3.67868e+06	6530798	7.4565e+06	6425324	6.01966e+06	9783852	4.78557e+06	5.5227e+06	4.55659e+06	4.95852e+06	8.12652e+06	3.655e+06	3.69541e+06	4177638	3839564	4.96531e+06	3.37111e+06	1.72727e+06	2.7208e+06	2185438	3874704	3.82051e+06	3.94047e+06	3.0178e+06	3.03794e+06	3.19682e+06	4.17151e+06	3921727	4.02141e+06	3.63996e+06	2.48331e+06	2.56108e+06	2.71958e+06	3638547	2231264	3.47339e+06	3.64187e+06	3503182	4.80595e+06	3.45696e+06
cytidine	462.58	126135	109321	97310.4	99543.7	106469	108746	118798	124730	197005	178463	190500	134204	73744.6	110237	90284.4	116602	114065	90896.5	141375	147496	114212	155042	186453	135973	164730	263000	151286	232244	122265	138232	139064	190595	304594	203539	240057	170483	103916	165622	211913	206583	136441	157683	186717	206725	167134	147031	147648	163693
N-Gluconyl ethanolamine isomer	467.12	446866	273573	242837	246053	571580	430325	418595	478932	308512	109672	223974	289946	300729	377540	154062	324531	365929	311009	241158	378908	211551	457297	319421	277621	290077	366868	333729	391937	269820	271781	428224	435598	272687	282365	332462	336250	310732	367116	364164	320776	380666	506267	286892	420254	398450	482170	389547	394250
C15:2	835.92	7.15376e+06	2.27283e+06	2065584	5029266	26028424	11239288	2.23816e+06	16472992	2.11725e+06	1.11983e+06	3.81176e+06	4.87157e+06	4635300	2.13927e+06	2.14665e+06	5.84647e+06	6.82029e+06	7280222	1718459	4.65821e+06	2.79237e+06	4.54068e+06	6956780	7.59047e+06	7.35641e+06	4.14785e+06	2969037	2963853	5.15564e+06	3373510	5.41847e+06	4.85027e+06	3532683	3078463	5.38876e+06	3.14703e+06	2.32899e+06	5.53759e+06	4639365	1.99015e+06	4257163	21552754	1.60618e+06	4.81509e+06	5227321	3.34415e+06	2.53733e+06	5.4335e+06
Methyl farnesoate isomer	197467	1.33844e+06	1.44062e+06	1.01762e+06	2832766	1.46985e+06	1857943	1.50067e+06	2.03513e+06	1.44493e+06	1.31604e+06	1.98622e+06	919597	1.09751e+06	1.76359e+06	1.1363e+06	1.78757e+06	1.3269e+06	1.77097e+06	2649033	1.18793e+06	1.07094e+06	1.25507e+06	1.52291e+06	1.74855e+06	1.17934e+06	1.38344e+06	795432	1.79927e+06	1207979	1.60625e+06	1.37785e+06	1989038	1.03149e+06	1.09043e+06	2.14026e+06	1.98101e+06	823828	1.32914e+06	1.34209e+06	1.64502e+06	1.50641e+06	1905740	1.38127e+06	2388788	1.65616e+06	1.31344e+06	2332695	1.31619e+06
C16:1	128504	115600736	89936960	72806072	218786768	129913928	148746224	153023232	174040016	149953664	95106208	120576488	71163112	85183568	137619728	123898784	98046248	90323360	139610176	162324480	266488976	101465864	135053408	219915264	180122960	149613840	229727536	155253168	200703280	172264592	200618864	195019952	240319952	215397648	134661296	210025792	265808208	78483168	130881304	163073472	174509840	190367808	143208272	242798272	267129216	200751344	175237312	261758736	258072400
C16:2	1805.08	4427988	3.82277e+06	2685791	7.00402e+06	5272726	6.00405e+06	4785921	5.66471e+06	4.51961e+06	4266218	6.22199e+06	3.3801e+06	3934910	4.19098e+06	3.48563e+06	4.48452e+06	4.00835e+06	4312407	6.63373e+06	3454226	2.42857e+06	2.49367e+06	3.44839e+06	3.30267e+06	2330465	2.71377e+06	2.43852e+06	3.27781e+06	2712400	3.58897e+06	2.85127e+06	3.51716e+06	2534510	2.5097e+06	3.51767e+06	4.13432e+06	1.22785e+06	2.76956e+06	2.72909e+06	3.75815e+06	2.81183e+06	3.32895e+06	3093072	4.72075e+06	3.87168e+06	2.9465e+06	5.44437e+06	3.13009e+06
Pseudouridine	702.9	480341	330463	296944	390424	591815	533001	497550	619105	533490	343358	528268	340139	365885	409816	196757	346636	596393	401785	326282	375617	230429	519266	445497	279680	337695	610680	394161	566140	316340	314063	462872	534506	616959	367402	566793	386205	242660	484442	537752	486665	470260	699159	471307	617062	492812	555352	644747	509683
uridine	511.35	1.79756e+06	1.40125e+06	1.31941e+06	1.203e+06	1.6789e+06	1.31781e+06	1.51491e+06	1.5954e+06	3.16461e+06	1683691	1.92769e+06	1.2971e+06	789783	1.4534e+06	1.32227e+06	1.55569e+06	1.47838e+06	1.22416e+06	1.39232e+06	1.67263e+06	1.42681e+06	1.68699e+06	2165790	1.54661e+06	1.91645e+06	3.18399e+06	2.16021e+06	3.45312e+06	1403666	1.62274e+06	2.22136e+06	2132153	3.14179e+06	2.23048e+06	2327795	2.49984e+06	1.7156e+06	2.27712e+06	2808624	2.95369e+06	1997477	2318466	2.56101e+06	2801272	2.76976e+06	2.58316e+06	2518558	2.97056e+06
5_6-Dihydrouridine	0	97348.3	68648.9	50677.7	76215.3	133843	116510	107132	139536	109288	76385.1	153066	79466.4	66853.9	85549.9	40632.8	81023.7	132536	85603.5	60358.1	62483.3	41760.6	126364	94013	56725.5	71361.8	135213	86093.4	161824	54321.1	63413.3	108156	96315.8	110307	60060.8	108298	78824.6	45153.1	115829	113555	106723	89684.6	150115	97345.9	136255	114798	117856	121254	125116
hydroxyisocaproic acid	10257.2	1.22722e+06	1192071	1.24937e+06	1.05533e+06	1.21156e+06	1.17517e+06	1.34148e+06	1.67572e+06	1.9557e+06	790016	1.99112e+06	1.3939e+06	1.59152e+06	1.41966e+06	666451	840766	1.56261e+06	1.0728e+06	999162	2.353e+06	1.35907e+06	2.01963e+06	1.73631e+06	1.56187e+06	3.31102e+06	2927949	4.46356e+06	3.51514e+06	1836623	3.31172e+06	2.4653e+06	2.3107e+06	1.28098e+06	1.57243e+06	2.04474e+06	1.4497e+06	1.33425e+06	2.3085e+06	2.66225e+06	2.51005e+06	2.11647e+06	2.80893e+06	1.31822e+06	1.91623e+06	2182063	1.99149e+06	1.54374e+06	2.07335e+06
aspartate	1601.88	204713	239468	236141	221004	142892	183114	215033	220786	556707	412988	365079	207621	136250	271980	290092	228625	301821	290110	189477	255352	389571	252785	313761	330314	403958	627200	417769	480673	244350	307300	201165	296123	532203	285957	339143	403522	99413.3	423834	496171	436399	213320	289802	443199	378321	414838	441890	492807	465490
malate	36639.8	1819084	1.5835e+06	1645188	1.40302e+06	1.38225e+06	1.03208e+06	1.42863e+06	1.59312e+06	2014332	1.95763e+06	2.13865e+06	2.06421e+06	1.38512e+06	2.58805e+06	1.13143e+06	2145951	2010069	1.53238e+06	2.42228e+06	1.17098e+06	1.40857e+06	1.63241e+06	1.35739e+06	990508	1254694	802572	1.10838e+06	979335	1.86224e+06	1252252	1.10129e+06	1567668	1.36111e+06	1052765	2.14293e+06	1.19266e+06	110613	1.2617e+06	1.22057e+06	588306	717713	1522287	1091431	1.51624e+06	1.57333e+06	1.86287e+06	1.53661e+06	1948699
Phenylacetic acid	15764.5	466750	498178	430461	457119	435157	478841	372334	349002	297195	214679	493920	1.39376e+06	758302	460967	387535	385539	460361	385637	349473	170444	190805	188294	244701	242628	167711	111353	144624	157546	171362	197664	126102	170126	180877	220989	203823	202598	242058	191745	172578	150470	144953	153347	147291	109310	164374	258516	238759	271976
Dimethylmalonic acid	1727.11	104406	98891.4	89522.7	79267.9	132528	135257	154697	141478	122225	51217.8	76430.8	85199.6	111071	103085	40403.9	87073.4	123801	80043.4	83898.6	127015	60198	143621	96909	85659.1	84749.6	135792	102877	172896	97706.3	91451.6	117765	126576	96752.5	65330.9	137630	91673.7	84256.1	89901.4	106304	112631	131200	130985	114435	151874	141002	128204	175577	99964.6
Glutaric acid	47656.5	1.78773e+06	1.08536e+06	972627	1.09138e+06	2.20869e+06	1.7451e+06	1.7526e+06	2.03735e+06	1.38137e+06	541962	1.0169e+06	1.21307e+06	1.25807e+06	1525396	691409	1.40944e+06	1681538	1.41293e+06	993108	1.52047e+06	889559	1.94024e+06	1.31515e+06	1180368	1.27612e+06	1.64682e+06	1.54011e+06	1787595	1.11656e+06	1.2055e+06	1.61793e+06	1.74241e+06	1.10677e+06	1187348	1.39416e+06	1.43245e+06	1310694	1.57536e+06	1569244	1441039	1.65504e+06	2.14035e+06	1127606	1.67348e+06	1.5913e+06	1.97147e+06	1.63381e+06	1.69047e+06
asparagine	914.5	167169	137928	125424	351838	156323	171404	140838	149868	210029	167899	205251	162822	123838	192971	105640	180827	205752	500470	158021	220659	200416	326647	226815	264532	624447	321513	307040	274618	175046	235019	240787	250184	214155	254173	175640	326614	209275	345318	299384	276260	226144	345090	226286	263976	266386	286463	356663	446354
Indole-5_6-quinone	19764.5	126440	333984	255407	120277	138117	178666	157597	181343	183634	164232	512548	212165	472121	189249	92789.2	188322	187035	240245	89553.2	116578	116082	138027	137188	294583	726859	129891	147852	119030	122952	214964	163345	156034	138863	126823	112378	163193	142213	109525	65572.8	264041	49977.8	53083.5	684054	80239.2	174604	65131.5	75918.6	99525.6
glutamate	675.06	1.59901e+06	1.34837e+06	1.6611e+06	1.47412e+06	1.18762e+06	1.01742e+06	1.17956e+06	1217903	2596417	3795138	3870606	2.00036e+06	913893	1517853	1.72544e+06	1604327	1.90972e+06	1.63394e+06	2.68182e+06	1.82558e+06	1.47562e+06	1727752	1.77405e+06	1.71015e+06	2.68662e+06	2812959	2090917	2.41302e+06	1626154	2.16851e+06	1.76289e+06	2.72378e+06	3.02005e+06	2.2119e+06	2.28356e+06	2.17762e+06	522023	1.92377e+06	2.048e+06	2.10774e+06	996866	1.61119e+06	2.65169e+06	2.13811e+06	1.82015e+06	2.08183e+06	2.24666e+06	2.04598e+06
Ethylmethylmaleimide isomer	948.2	71578.8	72968.4	101106	67692.1	38902	32807	18932.7	18999.8	39547.4	144071	86307.7	124475	87881	69797.6	170660	64619.1	73615.6	94895.9	95656.3	63813.7	59245.2	60098.1	93122.4	84047.2	43967.8	71436.5	46351.1	42260.1	101691	60989.8	73192.7	66541.7	232189	141705	87299.4	98625.6	49537.9	34740.3	23497.2	36540	18847	19158.8	304442	31160.3	61584.4	41675.2	25103.9	30377.9
Imidazole propionate	669.06	54258.3	53243.9	43069	42563	50731.5	28312.5	40445.4	74148.1	45908.9	37377.5	51821.4	58814.5	30791.4	30063.8	20537.8	33833.7	51657	44298.5	28884.9	88630.5	56219.8	155033	115110	89627.1	70177	89903.3	118257	53205.2	56014.5	125482	28057.2	32063.3	71567	14470.4	11336	51112.4	4868.83	10494	17188.3	25889.8	7158.66	26906.9	26607.1	9387.58	15954.6	22902.9	25147.3	16983.7
2-Octenoic acid	20828.2	47359.3	64448.6	44150.2	59390.9	106359	49199.9	60818.2	78819.3	87988.1	50190.6	48199.3	71858.4	47780.9	49689.3	29853.6	48527.6	37769.9	74270.2	46072.1	53661.7	42037.8	54891	46123.3	42636	55219.8	48124.3	28799.7	60832.3	55640.9	53680	50453.4	67162.7	52435.8	46293.7	51939	38464.3	244884	40397.4	38694.3	41140.1	39200.9	70540.2	50890.8	46427.8	47003.9	39101.4	39246.3	38077.4
Malonic acid isomer	2915.63	665748	506203	391658	385227	683151	583859	388048	696941	195743	401474	318043	346772	333991	680648	72090.3	191670	206592	100343	849309	559604	278985	549333	509033	410935	180266	415540	278435	294053	344747	328561	633438	440785	683926	447183	562647	409668	181950	300054	190029	256170	150542	776655	497540	1.1558e+06	850456	742474	610752	405192
serine	1952.6	757711	735296	729552	1.05067e+06	767338	889802	834218	877064	1.14862e+06	965456	986050	899164	653875	967758	590115	909447	868447	1.33221e+06	818210	1.33907e+06	1.06996e+06	1.44112e+06	1.16629e+06	1259008	1.88961e+06	1.67788e+06	1.46033e+06	1.68248e+06	1.01452e+06	1.30519e+06	1205794	1.14943e+06	1.37041e+06	1.25551e+06	910506	1.73949e+06	1.27299e+06	1.57358e+06	1.45207e+06	1.59855e+06	1.19547e+06	1.34816e+06	1.33169e+06	1446064	1513047	1.3857e+06	1.82519e+06	2.00356e+06
glycine	3081.91	457688	409333	382672	488105	554385	544828	530342	578711	744019	530960	657639	445162	327280	631984	343561	511061	607729	689895	437739	506576	436073	655143	514647	542519	799822	823374	669274	807058	468952	599678	526085	561988	665936	543414	471760	764996	404415	754526	757216	736512	529753	685641	623086	692072	712921	764988	865345	1.03347e+06
pyruvate	74017.3	18906810	8.24741e+06	2.00219e+06	20019424	25163058	21137218	25491866	32570174	17217698	2.15375e+06	2593502	4.94809e+06	13511099	18468656	1.16552e+06	9246820	11168345	13185656	1.90619e+06	18214602	11938939	27467682	8634826	5.62421e+06	17575126	15137635	14668133	15858783	4.44186e+06	5.8123e+06	15165392	14577779	1.66281e+06	2.8529e+06	10002851	4686967	14155440	21716920	12706448	12393413	20170842	20700466	2.35126e+06	16386939	14182728	16985716	11443925	11998099
alanine	2077.45	2.90976e+06	2.04755e+06	2437523	2811629	2.5517e+06	3.05473e+06	2.93742e+06	2837285	3985664	2.3766e+06	3006911	2267507	1.90663e+06	3.06214e+06	1685006	2753992	3.23211e+06	1.79102e+06	2694660	2.65942e+06	2.54833e+06	3.48187e+06	3.11953e+06	3368741	4.67772e+06	4894534	4.47849e+06	4279472	2.66797e+06	3470982	3.50996e+06	3469188	3.38948e+06	3.10321e+06	2.53386e+06	4.72448e+06	3323788	4.37729e+06	3.77471e+06	4.11076e+06	3.07263e+06	4160353	3.75567e+06	4152131	4061406	4.43709e+06	4.97706e+06	5528358
acetoacetate	19109.6	435815	167869	142427	166442	451675	328122	283855	417913	71556.9	55437.1	137029	162786	215925	204023	29173.4	142234	74077.7	145358	168620	408219	159806	428342	148618	144222	314635	61912.9	81553.1	59131.6	229361	151275	304856	319822	82989.6	153150	234844	137030	126779	106447	78687.3	63929.5	97221.9	274257	82427.3	212354	216400	265184	136518	141465
sulfate	390559	879518	1.41157e+06	894364	3.7083e+06	1.26023e+06	1.4424e+06	1.51932e+06	1.36084e+06	7.30207e+06	939305	936034	2.25379e+06	815494	1.09829e+06	768098	750946	1.19674e+06	1.03092e+06	759900	1.37657e+06	796112	854836	1.07923e+06	789871	1.66978e+06	1.58059e+06	1.4918e+06	2.15191e+06	895458	1.01256e+06	1.04935e+06	789015	985544	831602	1.0539e+06	717093	60661596	1.36535e+06	1.50339e+06	1.6945e+06	1.74493e+06	2169769	1.27593e+06	3.01601e+06	4.65607e+06	3.73579e+06	4235651	2433543
Pyroglutamic acid	8916.37	3.05102e+06	3.06609e+06	3.20336e+06	2.40151e+06	2.57027e+06	2397023	3745899	3626520	1.88432e+06	3490900	2.80932e+06	4801338	2551856	2.60662e+06	2.13533e+06	3.24445e+06	2.19177e+06	1.61975e+06	2.54768e+06	3.64703e+06	2.31236e+06	3.04943e+06	3.32181e+06	1.82678e+06	3.34179e+06	2.76451e+06	1.71137e+06	3.32786e+06	2.43159e+06	1.5978e+06	1.44153e+06	1.56187e+06	3.33348e+06	1907239	3.23457e+06	2206760	1.71655e+06	3.12798e+06	1.39517e+06	1.60647e+06	1.73715e+06	1748584	1162402	1.49435e+06	1.80057e+06	2.3318e+06	4.32978e+06	2567185
uracil	1616.67	345941	318681	282663	268460	336898	295871	331758	348386	533203	373340	353061	243807	175601	266845	286590	314930	289862	272235	303319	374064	328414	370183	397125	329621	412691	629576	504246	615474	266725	315080	459822	415414	617039	413004	468964	477494	329249	440274	558714	559870	407059	479300	528504	522203	581730	547129	505642	626373
Creatinine	2296.84	357862	279928	383715	344613	456715	328597	289609	331779	279526	214601	254240	285083	313698	295352	166801	252024	359859	314096	280176	416799	214073	350067	250540	204633	221805	288190	261596	322754	260284	245982	365555	357628	539424	294903	326896	248998	314453	327071	263156	259633	264772	451437	289892	317634	372636	382309	599724	307129
proline	1057.23	639328	488516	405766	605924	597085	591447	476961	576446	832621	530206	748005	536098	400487	651169	305747	678245	781632	860358	613504	619567	647781	1.0115e+06	726408	1.16549e+06	1.90664e+06	1.10513e+06	1.79639e+06	814203	629909	1.04832e+06	980444	821889	696024	1054600	530326	1.43657e+06	1699548	1549386	997203	794265	704345	1.38832e+06	621428	803138	947965	1.30118e+06	1.26897e+06	2151774
4-Methylvaleric acid	86426.5	300374	521186	321443	621715	336824	283078	256770	591709	323706	133680	133645	1.5403e+06	311731	533536	300356	256928	442526	189112	254114	644125	259351	434177	663508	309909	296625	272229	292218	267809	332348	435117	457955	296321	735949	530796	333942	314552	2.90999e+06	309368	172353	212146	235076	346226	243712	390808	579308	380719	391979	295319
Hexanoic acid	455957	751065	1848145	1.29206e+06	1.42704e+06	905186	618533	627782	921633	1970681	552061	635670	3.55959e+06	751226	1339784	686396	630382	905088	1.1697e+06	539732	1.66867e+06	768040	952966	1.54383e+06	562176	852863	1.05146e+06	1.16085e+06	1.08244e+06	1.1249e+06	1.21725e+06	1.13738e+06	1.12781e+06	1.97459e+06	1.2045e+06	1.04754e+06	711132	8.31391e+06	663614	792340	732957	745350	745776	853793	980825	1.41231e+06	748198	600637	704031
Acetylglycine	4720.67	171963	100460	106777	75186.6	269463	223081	318416	306887	120688	80388.4	138581	142919	146308	147934	73027.2	132007	144604	115633	99056.7	85203	69075.3	120379	105026	76965.5	70777.6	107101	86676.8	213951	97813.8	89321.5	82725.4	115044	71000.4	57982.8	307032	82636.5	62490.1	96955.3	94486.3	87587.9	119824	144834	65203.6	99816.8	101067	121384	127478	104655
valine	1055.96	1.73663e+06	1.10141e+06	859958	1.1839e+06	1625806	1.75284e+06	1462180	1.71543e+06	1.96476e+06	1130027	1.60653e+06	1.11977e+06	1.03801e+06	1.42385e+06	747187	1.72868e+06	2.02946e+06	1.536e+06	1.31913e+06	1.21548e+06	1.00019e+06	1.84005e+06	1.41631e+06	1.77145e+06	3.09071e+06	2.26099e+06	3.25843e+06	1.70845e+06	1.10901e+06	1.83874e+06	1.79505e+06	1.69888e+06	1.23316e+06	1.613e+06	1.08685e+06	1.96588e+06	2191973	2398629	1.92266e+06	1.47806e+06	1.51972e+06	2.12899e+06	1.35949e+06	1.61948e+06	1.74588e+06	2.20847e+06	2029741	3336660
Methylmalonic acid	97214.6	8.36971e+06	5032282	4.39472e+06	5.81326e+06	8670204	6289360	7.31353e+06	8322272	7.32266e+06	3.09965e+06	4.77979e+06	5.51596e+06	6.08967e+06	7060822	2072468	7082770	6.63151e+06	6096048	5.30672e+06	5.72793e+06	4.11915e+06	8.14004e+06	5.97099e+06	4.04946e+06	6.64651e+06	5032262	6.46662e+06	6986686	4.63281e+06	4737799	10046369	6.95818e+06	3.67738e+06	4.35995e+06	5.62197e+06	5.36441e+06	2.36004e+06	6.75407e+06	6.72359e+06	4.90785e+06	6.09334e+06	9101071	3.55998e+06	8524599	8287308	7326110	6.31741e+06	7.93633e+06
2-Hydroxyvaleric acid	35155.6	1.82861e+06	2208499	2.20038e+06	2.06995e+06	1.90553e+06	1.77769e+06	2.2684e+06	2.17038e+06	2.76486e+06	1.89173e+06	2.35937e+06	2.74632e+06	3.07094e+06	2.1003e+06	2122620	1.88859e+06	2947453	2161980	1.86053e+06	5.02124e+06	3.47321e+06	4.90443e+06	4.64196e+06	3.81334e+06	7.13473e+06	5.98545e+06	7.45753e+06	5.22331e+06	4248723	5.42678e+06	4046495	5.15003e+06	3.41427e+06	4402571	4.64329e+06	3.07586e+06	2707716	5.10133e+06	5.53831e+06	5.02604e+06	4.50158e+06	3.90327e+06	2.90207e+06	2.81423e+06	3.11132e+06	2.98885e+06	2832234	4.10433e+06
threonine	2062.73	613999	455730	414588	401150	606758	667222	628002	654455	904122	517189	633250	512158	425278	582461	356669	633152	774235	572312	546025	942854	783814	1.37987e+06	913987	1.2674e+06	1.24998e+06	1.69595e+06	1.97963e+06	1326249	1.0456e+06	1.27166e+06	1.24137e+06	1.2549e+06	792086	1.19472e+06	673818	1506401	1.1941e+06	1711425	1.40973e+06	1230769	1.08079e+06	1256863	1.02092e+06	1.10456e+06	1.18924e+06	1409526	1.29713e+06	2.48299e+06
Glyceraldehyde-3-phosphate	137.63	18514.9	19011.8	41515.2	14867.4	8981.63	6591.75	8085.86	11467.4	21803.6	147997	123058	28606.9	12447.9	44301.1	34053.6	21554	7976.46	17622.1	175594	16343.7	37928.2	15571.9	24557.5	29775.9	20643.2	20517.8	8402.81	12085.5	42279.9	16071.2	9824.95	8576.15	96830	21246.5	46794.4	38000.5	355.14	9400.48	24871.7	10889.7	2786.25	12054.2	173071	25340.6	48142.4	37097.4	26423.8	18384.5
9-Decenoic acid	25903.2	375469	211995	189281	247320	1.21756e+06	397545	361290	959372	397413	155663	310720	233854	294700	262350	137381	305068	324774	379508	201967	425870	195903	502472	375032	322883	611949	493348	289403	390868	384090	342796	425604	614742	240034	220608	576968	355044	250547	433830	295056	377684	360705	1.18205e+06	247579	529798	482658	325246	274583	379487
Glycerol 3-phosphate	2434.39	93238.6	116798	162141	98821.5	81721	67081.6	79196.2	86736.7	108117	645501	359744	123115	66747.6	184118	490504	99875.1	83151.7	63529.2	517989	123211	204882	101457	127672	128946	124887	205519	102282	176126	192285	139485	110390	126878	567755	136800	311604	138572	45257.2	92121.6	172681	183529	89945.1	132985	286959	219143	200370	210228	289356	189802
4-hydroxynonenoic acid isomer	230100	1.10463e+06	934157	1.43764e+06	1.13623e+06	719405	458452	392870	746270	988350	852382	1.04327e+06	1.4692e+06	913528	3.34888e+06	677203	517784	811804	719886	697751	794757	740595	1.12282e+06	1393852	608728	870363	1793763	784360	803522	1.021e+06	634963	497944	854535	613006	669715	965758	418394	2.91922e+06	790379	769723	841155	434900	391234	354779	239047	371833	321918	309081	214604
L-Fucose	271.59	1.77906e+06	1.26109e+06	1.39699e+06	878458	2015008	2.20464e+06	2169533	2.31516e+06	2035544	1.40089e+06	1.43507e+06	1.5965e+06	1673816	2.00805e+06	1.04879e+06	1.73704e+06	2.03006e+06	914443	1.64956e+06	3309652	1.89618e+06	4.03369e+06	2.77662e+06	3.48777e+06	3117570	4.17021e+06	3.98497e+06	4.06333e+06	2636623	3.29561e+06	3.62134e+06	3.34099e+06	3326745	2.64955e+06	2.91157e+06	4199034	3712828	3.77086e+06	3.47445e+06	3.70875e+06	3776942	3.78931e+06	3.7664e+06	4.63993e+06	4.7026e+06	4.17032e+06	4651768	4.1072e+06
D-Phenyllactic acid	6846.32	148645	90283.6	120912	175324	121648	131016	123281	214782	144553	52157.6	155721	139045	233260	130749	67128.1	212820	263986	126043	153420	97923.1	97548.1	159990	360664	258963	627557	61690.8	706239	137761	54655	534625	127693	87332.1	69914.1	70737.2	56165.4	74277.7	150918	170180	51804.6	47657.8	75711.6	82563.8	37328.4	73512.4	102866	102737	84950.8	88603.8
N-Formyl-L-methionine	0	254025	123729	150962	70984.2	187779	111869	70694.1	141594	67741.3	103368	171498	148202	173407	76796	59186.4	93581.8	110338	50620.6	100092	188336	68095.2	83941.6	137131	54346.7	34973	79122.9	62214	73036.7	56775.9	42397	52569.5	83264.6	191637	82118.1	116578	43336.1	33662.2	80009.5	65088.9	41890.2	36756.6	118121	53436.1	46992.9	59770.3	82816.6	98692.7	70562.6
Hexanoyl Glycine	2818.28	906705	322997	250929	461511	1.31684e+06	641096	1.33671e+06	1693129	294575	137266	371103	635317	711371	344396	129734	405983	791121	164839	511023	822529	249637	661682	729626	182663	201205	214985	108790	337433	355231	161279	598321	778876	726329	494439	746763	144158	118431	332481	171748	92406.5	397084	1.04689e+06	178489	519181	434783	410847	678712	180741
hydroxyphenylpyruvate	5071.68	197277	135464	104212	145228	280612	205111	121908	181185	229439	12099.2	30531.8	375082	296145	307241	31317.6	361635	458551	305722	52696.2	100349	75521.6	216708	152564	126465	258138	39904.3	186301	54484.9	126451	187696	111316	174239	17233	59591.9	86399.4	73432.1	78425.4	234429	71845.6	23621.5	111475	104712	24718.3	57524.3	123122	121378	75299.8	113812
Glucose	3048.11	60570320	35358052	31275814	33990312	76311256	57953492	58767264	68720728	43905900	14239497	31708550	40391348	42650788	51906884	20384832	45807540	55104336	43966360	32795584	51815412	26573102	65047516	43606060	39137904	41299216	51363296	48034764	56234420	35278984	37789812	56201924	59975572	36506280	37916724	45054848	45463232	42331292	51109236	51628812	46571828	53544564	70073024	36932704	57520564	53878192	67209600	54323616	56095956
inositol	2756.48	4.96847e+06	4308388	4909652	3.64096e+06	3958301	4401514	4.98292e+06	4.20734e+06	7.96094e+06	4812289	6189072	3.77302e+06	2.75408e+06	4.43135e+06	3.46325e+06	4781678	6.37625e+06	4.1304e+06	4.83984e+06	2523136	2.1298e+06	2.05112e+06	2.72838e+06	3078804	2905759	4.45704e+06	3.94212e+06	5.62825e+06	1.48796e+06	3.31564e+06	2915455	2779417	4.53142e+06	3143750	2.91402e+06	3628872	4.27895e+06	4.15523e+06	3604803	4.84449e+06	2.75093e+06	3.09585e+06	3.79543e+06	3.35054e+06	4203625	3.58141e+06	3.55847e+06	3107982
Phenol sulphate	5264.68	9927015	5.97971e+06	7.2442e+06	6.05439e+06	12943235	23524282	11737235	13851707	13683812	5353047	16626701	31245824	24229242	10791591	5.61079e+06	10020369	15196741	10221521	10258040	3.76333e+06	850334	17198250	3.95956e+06	3.00727e+06	916789	2.13699e+06	1785358	8222738	1.22872e+06	4.55761e+06	3269263	1.71203e+06	1.41465e+06	977411	4171714	626166	1.74399e+06	2457021	2.75148e+06	2.6198e+06	2.49863e+06	4012798	2466534	1.33797e+06	4848876	975331	1.02364e+06	2538568
aconitate	1976.77	463660	320380	270381	353189	368880	230635	337630	299297	389223	384070	408484	186564	264619	794318	180563	331659	422546	266791	758050	204201	481273	178590	127624	150359	310514	213425	189966	253388	546830	180818	203700	119366	134836	139932	832300	247654	21738.9	188607	269974	204953	161276	596358	325759	469011	669906	813630	758592	733576
N-Acetylasparagine	1567.39	168178	86247.6	86280.1	125582	135940	119443	111180	118894	145079	67484.3	112560	111773	98021.5	118727	47098.3	140519	163835	141712	122704	64785.9	39989.2	85831	58680.2	50989.7	94474.8	87981.6	104320	66066.4	42738.4	62535	78173.6	79715.8	78153.2	48838.2	58540.5	67431.8	56819.1	90630.9	73099.8	56756.2	56339.7	97222.1	48205.6	68077.4	88714.5	89112.9	116835	98310.8
N-acetyl-asp isomer	922.56	1.91998e+06	1.45618e+06	1.58739e+06	1.19696e+06	1300156	2.18558e+06	2243512	1.69388e+06	3.63404e+06	1.43423e+06	2.03512e+06	1.07555e+06	672631	2.70799e+06	1.42869e+06	1.65803e+06	1.8677e+06	1.23861e+06	1.7646e+06	2.188e+06	2060090	1.55426e+06	1.97543e+06	1637184	2.74596e+06	3523544	3.29046e+06	4.58389e+06	1.34367e+06	1992631	1747944	1.65285e+06	3.3884e+06	1.53046e+06	3070844	2.52398e+06	1.23843e+06	2.55524e+06	3.44491e+06	4.21827e+06	2.57024e+06	2784854	2041769	4.95477e+06	4.03724e+06	4.53738e+06	4.61721e+06	4.27337e+06
Dihydroxybenzoic acid	926.88	1.87822e+06	1.48198e+06	1.23868e+06	2.5445e+06	2.21344e+06	1.94999e+06	2.42572e+06	3.27351e+06	2223754	758636	2.01525e+06	2.15952e+06	2331784	2.09253e+06	477383	1.69705e+06	2646188	1.72561e+06	1.93169e+06	43106.9	32624.5	44942	46233.6	54194.8	45063.1	61069.4	106519	37680.9	32100.1	51987.4	47982.6	38703.7	14138.3	28658.4	40705.6	26520.2	79430.8	109879	99664.9	49378.8	62483	104160	12639.9	34241.9	60272	90369.2	48075.2	92853.5
orotate	927.18	113681	92924	61855.6	156946	134091	142888	125648	146129	138677	62080	116997	84691.6	78952.6	110143	45382.8	110135	136316	127863	102717	109141	87803.7	132299	80753.6	92776.7	153365	126094	121896	112054	73759.2	121954	121874	101073	98906.5	59352.6	88400.9	110987	32746.3	163505	116615	90396.6	105700	114741	57541.5	111524	130141	148403	234012	152020
Gentianadine isomer	6829.81	82714.7	49772.3	44467.7	55582	54378.2	86700.5	104931	88873.7	85195.5	55116.1	65541.8	75970.4	75835.5	63109.9	28743.9	48056	34183	106743	57592.6	75301.6	34282.8	65374.9	41257.2	85426.6	136915	60596.6	53078	85120.1	48830.5	57544.8	58232.2	49296.3	49769.9	59399.3	58201.7	46968.6	40104.7	48280.1	35738.8	40935.2	24654.6	51942.8	47929.3	44112.7	39354.7	71488.8	36898	33242.2
xanthine	320.67	3295139	1992111	2.35977e+06	2077189	3.10935e+06	3.02258e+06	2.53818e+06	3.33037e+06	2267757	4.16743e+06	4.3053e+06	2.21178e+06	1.54771e+06	2172870	1.46884e+06	2.75993e+06	1.96627e+06	1.92378e+06	3.66741e+06	2.54671e+06	2146181	3.11809e+06	2.14747e+06	2.46262e+06	4029033	2.44457e+06	2.03729e+06	2024553	2.01633e+06	3.24751e+06	2.67041e+06	2947704	4.10831e+06	3017266	2.34736e+06	3.16975e+06	892508	2895648	1995020	1.84167e+06	1.62661e+06	2.13389e+06	2.71209e+06	2.76159e+06	2.25382e+06	3.22464e+06	2.74792e+06	2249644
ribose isomer 1	613.8	1.40044e+06	886010	762889	823758	1706561	1.45017e+06	1.36978e+06	1.63582e+06	1.0928e+06	366794	753254	964816	1.01754e+06	1.24137e+06	516661	1.14291e+06	1.29008e+06	1.07416e+06	799060	1.20742e+06	639198	1.54018e+06	1.06624e+06	956878	997504	1265529	1.15833e+06	1.36061e+06	850826	934871	1.25241e+06	1.3863e+06	852446	938960	1.06221e+06	1.13537e+06	1030209	1.2305e+06	1.2215e+06	1.12384e+06	1.27409e+06	1.64546e+06	853874	1298939	1.25786e+06	1.62437e+06	1.26309e+06	1.3307e+06
Aminoadipic acid	918.63	221030	105111	136096	97909.7	174741	152018	158857	154863	143090	240521	225003	156472	116691	137225	143177	159031	230322	140455	184798	317913	174287	392705	244331	270965	495443	312433	483910	270875	291791	319246	344100	364633	366455	314891	238493	350674	51536.7	299238	243920	218911	216138	279009	445079	237922	318997	345622	296702	322850
p-Acetaminobenzaldehyde isomer	1126.93	101897	92251.3	97889.1	90184.5	98822.7	117560	82024.6	79454.8	81735.4	119415	134786	225260	153991	158112	123627	125824	134396	123400	118106	75486	66360.1	100890	119843	138433	57236.1	72368.8	97040.9	64860.8	93845.2	141772	101188	110712	218022	137511	100634	142006	65595.3	65145.6	58161.6	44405	39366.7	40388.3	272874	58075.5	95759.5	66177.2	67207.4	60194.8
allantoin	150.52	4392012	3459530	3.00939e+06	3090884	4.82934e+06	4564494	4.60816e+06	4.70138e+06	4.46684e+06	3.56049e+06	3.99204e+06	3.96344e+06	3.56777e+06	3.40789e+06	2.22817e+06	3.2647e+06	4.5149e+06	2.69963e+06	3166364	2810863	1937571	3.47912e+06	2.94748e+06	1.64976e+06	1.84869e+06	3195946	2.30321e+06	3067230	2.4157e+06	2.02477e+06	3.06709e+06	3.3651e+06	3.27653e+06	2.37316e+06	3.06623e+06	2.24401e+06	1.56341e+06	2.67143e+06	2.77332e+06	2.4679e+06	2.43493e+06	4242404	2.69936e+06	3.63312e+06	2.95343e+06	3.22114e+06	3.70793e+06	2.9333e+06
2-Hydroxyoctanoic acid	5236.58	56181.2	40902.2	28857.7	61383.4	135891	78597.5	117469	176064	77832.4	109752	73520.5	55247.7	76406	62446.9	46103.6	64436.7	89858.1	66505.4	111851	57331.4	55699.1	87423.1	90541.2	101755	82766.8	71950.5	45882	110443	60550.1	93185.8	89319.1	105177	55937.2	110019	98655.4	70623.7	78462.5	143640	42338.8	46138.2	71453.4	164178	61448.6	129355	107955	84091	61676.5	59581.7
Oxoadipic acid isomer	514.99	258424	128052	158000	113425	272115	297085	398764	384898	90768	34252.5	65933.6	287051	397462	171979	30766.2	143256	299552	143192	144595	260065	129076	356407	157272	164864	1.04193e+06	158458	389464	212529	264212	324182	195778	336428	54999.6	63290.9	302940	116097	68615.9	384065	159241	65951.1	225603	373452	53934.1	137970	352018	481673	245695	333334
PE(18:1/16:0)	0	36473.9	14458.1	53840.9	9822.87	11335.6	11228.2	5941.78	6020.45	9924.3	55197.7	55508.7	11431.6	13594	11758	59145.9	14797.5	44362.7	126341	26537.2	16216.7	10388.4	13015.5	17999.6	95017.4	4299.35	17450.7	30217.6	10048	35340.3	18241.3	80456.6	17189.3	192152	137260	8939.1	83952.2	2119.34	9320.13	6592.36	6445.28	5161.61	5500.47	300035	7474.4	35823.2	28756.9	5869.97	23584.1
PG(16:0/18:2)	0	75771.9	30785.9	29762.6	31207.5	46320.7	72496.1	15455.2	32077.8	34570.6	31076.2	36879	44256.2	49112.1	82070.2	26726.8	55572.5	41428.1	20195	40252.3	106594	47487	123825	161430	284364	70625.3	158598	352566	85054.3	128025	203891	223092	161355	183365	266521	118702	311013	111222	216113	212301	103125	138577	237011	270498	201224	250781	207495	186922	494063
PG(18:1/16:0)	0	58217.2	21927	27983.8	21797.4	24182.3	47658.9	20385	43777.9	30605.7	31652.7	29092.2	25680.5	32277.5	34172.1	24085.5	19472.2	43445.7	50063.7	26212.8	29961.7	11475.4	46475.1	46243.1	118083	16534.4	49619	133274	49273.9	60660.8	64768.9	54393.8	47149.5	79986.9	94141.7	14291.9	116390	30447.6	51582.9	64012.3	46134.8	51246.4	58858	117866	58292.4	60554.1	56990.3	61342.7	75866.9
LysoPI(18:0)	0	48462.2	37775.3	52282.6	34503	74232.5	58328.7	76520.3	91891.2	172577	37142.5	50670.4	116676	28317.1	61443.2	25292.9	54475.6	115195	75021.5	49928.2	55806.7	24657	57255.2	56465	67441.6	48106.4	108539	111983	124401	37812.2	75107.5	62033.9	74792.9	78770.8	43402.8	29561.7	61492.8	305438	102078	78683	105863	140539	67671.6	71164	71501.1	83317.6	95344.6	59347.1	71699.1
LysoPI(20:4)	0	113389	57649.5	62599.4	116022	203918	231898	242295	220632	235163	118468	207687	94274	96215.4	140711	63425.7	147697	147216	118157	239466	204254	91655.7	250921	136558	172470	86123	335256	238080	327254	133661	277113	218974	233860	95221.2	81957.1	143794	158922	129549	231374	210633	318608	274251	205926	174185	282732	200090	277207	284375	228845
DAG(15:1/22:4)	0	428117	284874	348883	447712	802734	730623	361064	600485	183921	166886	309612	427215	775665	604690	190362	230792	567990	178536	295568	1.23262e+06	1.01695e+06	2.72758e+06	2.87988e+06	4.75087e+06	797182	930745	1.14968e+06	799920	2.12645e+06	2.09888e+06	2875254	2099508	998802	2.02555e+06	2.25122e+06	3.21922e+06	1.48131e+06	2968627	1.1915e+06	1.45723e+06	1.69459e+06	2.56409e+06	1745138	2877417	2.13431e+06	3.59511e+06	4.22123e+06	3716428
PS(42:5) isomer 1	2676.21	269495	80707.1	93379.2	94746.3	213034	352285	143649	92521.3	17243.5	157033	128599	95709.5	119712	187607	12111.8	51055.7	18027.7	399010	199338	242758	88629.7	143650	143959	223709	16183.5	21261	33344.8	33078.4	131055	137368	229822	342882	77310.4	97991.2	217655	191891	25930.3	34861	35830.4	49602.8	58655.7	121720	136624	277683	191005	270248	229855	119113
PI(18:1/20:4)	0	20913.3	18780.3	16834.2	49223.4	35272.7	29475.4	51497.5	78925	77207.8	40445	49560.8	29545.6	35256.5	28241.5	28499.5	18442.4	50435.2	32013.9	104993	67597.8	20418	61494.2	51183.1	19727.2	11505.9	86668	40610.4	94954.2	14675.2	42581.6	45604.7	74568.9	45097.1	33541.7	20256.5	22930.8	9075.09	26916.8	29344.6	94644.7	100826	57603	103818	191709	73979.6	61906	62423.6	40819.5
PI(20:4/18:0)	0	125321	124789	126777	165845	262988	138861	369964	489290	587107	229336	377685	210712	238381	178744	149892	99224.9	330598	161291	596166	630707	174038	486609	411289	185614	94735.2	743584	319578	996363	215817	302561	354383	830940	269786	220661	255402	177870	114732	281835	283967	787755	871462	603045	717901	1.32149e+06	544199	508809	392328	420075
PG(18:0/18:2)	0	56613.8	12120.5	16830	28104.5	57660.1	32051.7	25510.2	57614.8	21684.2	15946.3	29241.3	33235.1	32135.1	67548.3	15707.2	46742.8	49967.3	39444.9	12586.6	50891.6	21770.5	72707.1	59569.7	124258	22227	102066	161238	72323.1	43318.9	113464	108902	89100.2	58713.2	71675.1	24959.2	171929	26997.3	86960.5	81052.9	84839	88702.7	102439	82698	123748	119598	100898	111627	118831
PC(18:0/18:1)	0	12678.4	5345.82	45601.4	1756.35	3553.31	9407.42	0	0	0	70974.8	45095	0	5117.05	3763.98	24631.7	7387.15	14731.1	96176.5	11821.3	7039.02	5675.9	1500.84	7948.46	68405.4	4378.07	5142.85	6799.62	4211.61	26541.9	10486.1	58764.4	9967.83	123979	106166	4168.47	88590.2	0	4611.03	3338.35	1731.29	2187.28	0	219021	4852.65	21838.2	27748.1	4401.05	12797.4
C22:3	766.68	504160	415485	392397	445338	408656	534535	542778	580499	550335	419060	593517	369791	450374	699936	281781	486769	448361	437189	743868	1.05392e+06	1.20655e+06	875225	817832	1.35134e+06	286574	1.83037e+06	1.43676e+06	1.17048e+06	978539	1.99689e+06	1.01118e+06	1.14837e+06	1.13936e+06	1.15562e+06	749758	2.04397e+06	649414	1.37931e+06	1.80845e+06	916577	1.09996e+06	1.34994e+06	925821	1.57245e+06	1471439	1.07985e+06	1.51884e+06	1.45043e+06
Methyl equol sulfate	3179.18	633160	313721	374971	608231	1.13069e+06	543234	569299	617844	524175	225701	558844	370324	564608	543847	268760	545329	697822	624206	579065	1579.66	0	0	0	0	8018.36	1962.1	3273.53	0	0	1219.28	3799.51	1053	0	0	7581.37	0	634.59	0	364.77	0	0	2042.48	0	2882.38	683.99	1588.55	2109.43	1566.5
C22:2	0	613355	469045	383231	364465	552319	627860	518466	918464	610546	511803	765686	440715	463359	737925	267593	638701	425961	409802	945372	470485	518854	427412	499355	771659	227847	671781	969688	618448	464898	721191	307927	635955	475252	628741	437350	897974	280068	681441	751170	452208	499139	770852	316198	656551	653679	617578	569641	641307
C22:1	1669.5	2683621	2.98352e+06	2.25952e+06	1.45245e+06	2.08652e+06	2.32706e+06	2.45979e+06	4281348	2.8231e+06	2.09878e+06	4.18276e+06	1.8705e+06	1.90335e+06	3.26785e+06	1.32293e+06	3.0287e+06	1750527	1.78441e+06	4.48843e+06	2848276	2076181	1968161	2.26372e+06	3.71626e+06	1.13741e+06	2.64206e+06	4.22241e+06	3325621	1789396	3.29522e+06	1.87355e+06	2.79302e+06	1.85346e+06	2.88746e+06	1.60994e+06	3.52572e+06	1.10803e+06	2.40793e+06	3.1769e+06	1.92189e+06	1.94514e+06	3.01391e+06	1.54219e+06	3646224	2.87983e+06	2.65008e+06	1994123	2.81578e+06
C21:1	733.25	305359	411534	332222	294781	332704	292782	381988	559247	305829	308344	456174	320658	255222	395100	151655	282531	189552	228565	459452	466467	322452	317197	340812	343730	191150	219042	326555	482753	262570	327329	230870	323820	283246	349591	237976	403410	153031	239482	380829	299029	252317	257074	225608	396879	437031	358750	414474	294802
C21:0	11357	489401	650464	464275	278759	403658	369253	517603	677405	314748	440030	725320	330511	435387	678824	240078	451085	309297	351796	497827	518092	307091	312652	280156	437329	247798	178942	295905	439774	362775	347144	289510	248756	261788	377387	213405	353843	211272	234011	317191	308792	231624	283445	204629	392751	444573	270884	242990	272083
C22:5	4404.3	17203532	13166567	11764468	12854591	17080476	21732066	18795538	22896456	26398818	14331096	19315154	11502981	13842135	21646510	11036283	16763628	14640695	10767304	24629058	10242097	10662917	11915415	8987941	12892383	9268122	16531389	7.85142e+06	14493800	11611041	20586106	8724885	12643507	10504852	8582499	12304921	21245786	4.23158e+06	14853968	13763213	13241773	10805940	15716112	11641799	17315290	11568684	10935763	16180617	9645256
C22:4	0	3.51173e+06	3235560	3.04403e+06	4.5083e+06	3.24316e+06	4.32863e+06	5054061	4.8802e+06	5.39985e+06	2.60208e+06	4821836	3.03541e+06	3.2634e+06	5859622	2315194	3.41449e+06	3.57127e+06	3.8028e+06	5.47498e+06	9329607	7499932	10176481	8.12035e+06	10235243	5.077e+06	13096580	8.28899e+06	13555161	8509525	13030901	7.48474e+06	11939836	7.75089e+06	6.96416e+06	10398091	15608745	4551609	11150355	11687501	11593603	10547440	12328256	9086936	14060865	10445823	9873098	14421149	9086093
C22:6	41771	88606176	58593420	54610336	103189736	101781688	129807720	123789160	148714496	159922960	87086904	119729304	69712424	81871136	110758392	48827900	76433448	69644832	75235136	106922240	39273676	22223818	46390324	40070432	29683760	21238016	51776724	30010346	55505488	42066812	51679328	43100192	58919380	33699044	28309194	36331308	55234944	14581319	34114712	39798812	68842232	53631872	46045540	42718484	65390188	40314960	36444148	51405060	31378296
C24:5	0	1.29263e+06	481963	583664	864058	1.17875e+06	1.35579e+06	1.07749e+06	1.16215e+06	1.53252e+06	836815	1.06184e+06	671460	1.20529e+06	940760	423555	720284	735286	865379	1108661	1.61787e+06	1603772	1710136	1.25888e+06	2.20082e+06	1.21369e+06	2.88184e+06	1.47132e+06	2.03079e+06	1.42109e+06	2942202	1315571	1.83436e+06	1.57324e+06	1.35846e+06	1.35013e+06	2.94955e+06	708314	1996949	2.44219e+06	1491597	1.52232e+06	2.10576e+06	1409260	2.42443e+06	1.8201e+06	1.56932e+06	2.24957e+06	1.75019e+06
C24:4	0	133832	103269	90809.2	172238	154986	202195	207714	235623	188168	113995	184000	124188	127178	180436	67531.1	109485	128983	180410	152792	537170	451297	679041	454292	637510	297819	763880	382978	792421	447882	786780	423939	781717	497587	434441	524300	917791	211968	634493	780759	510086	567875	824099	473665	812538	583110	597021	830120	469424
C24:1	565.05	1.22221e+06	1.24379e+06	728115	752898	1.32047e+06	1234376	1.6106e+06	2.0745e+06	1.14158e+06	668960	1.37209e+06	841620	858713	1.44476e+06	547517	1253075	941665	1.0333e+06	1.16405e+06	943375	672759	965777	791921	1.14012e+06	769945	718726	1.04076e+06	1.61613e+06	731344	999106	860493	1.13575e+06	517269	837343	750227	1132899	444104	947929	1.18062e+06	650955	926500	1.14837e+06	478513	1.17426e+06	1.10962e+06	956710	588028	847243
C24:0(Lignoceric acid)	242020	1.35119e+06	1.29598e+06	1.33519e+06	710626	995084	919323	1.24807e+06	1.2492e+06	573971	967256	1.41297e+06	1.06535e+06	1.55042e+06	2192892	758458	1266035	1.35434e+06	1.33773e+06	1.07629e+06	1.25197e+06	666644	1.02974e+06	637167	987671	791683	514807	929952	705820	1.09618e+06	725412	799659	748997	529803	815140	645161	897498	1.01785e+06	787867	674362	645070	606027	782340	366239	601807	782799	849220	541441	685576
C24:2	0	246052	160475	122145	160415	261039	290999	309596	479836	192134	133888	259582	163531	182760	234938	93306.2	195435	198317	232661	181983	155634	125556	191992	151138	185272	182916	184561	175033	291249	135735	190382	185272	256652	125652	186023	207210	200972	89367.5	189490	228871	177705	202384	262332	119689	272211	236651	187128	142525	210337
Apigenin 7-sulfate	0	345266	144379	226617	474318	164208	180320	154444	134574	188216	75486.9	143617	110818	190666	324923	42586.1	275563	244513	807679	407544	1453.43	0	0	0	0	3426.57	0	0	0	0	0	0	0	2916.3	0	0	1327.8	0	0	0	0	0	8753.97	0	0	0	0	0	2214.84
C23:1	0	149052	196411	105770	131604	154640	151793	218113	338219	193545	136992	201784	113951	116371	181953	94789.4	171541	96766.8	139606	192087	224547	153633	188757	160540	227909	269521	163928	237931	311710	153288	317422	196366	207085	112474	176623	127128	259242	113601	186932	226099	168809	190743	215499	117117	264385	218558	228533	183174	202948
Dihydronaringenin-O-sulphate	0	69927.5	36116.4	67640.4	176504	190411	199528	366159	230071	179186	77266.8	179449	48214.5	66371.9	43890.4	29114.4	38130.3	44417.2	81380.7	170496	0	0	0	0	0	0	0	0	0	0	0	0	0	1587.17	0	0	0	0	0	1698.86	0	0	0	0	1904.63	0	0	578.55	0
C23:0	7204.34	403331	474046	396100	197334	296642	320621	395039	414465	258544	279985	471174	225929	434495	713885	193117	365795	254740	323918	294046	465514	209407	390974	194326	316609	471882	202650	315508	312458	329258	310839	298826	241827	132148	245409	176333	318257	301921	267459	282826	320963	263838	257386	154246	301593	316205	305078	249015	273459
C24:6	0	3.22711e+06	1.94109e+06	2.17817e+06	2.7672e+06	2.35503e+06	3.47051e+06	3.09808e+06	3698897	4278353	2.69703e+06	4379204	2224232	3.01149e+06	3.65384e+06	1.48923e+06	2.76526e+06	2419422	2.39225e+06	4.73875e+06	1.0551e+06	707630	1.20342e+06	966766	851280	270088	1.45793e+06	999342	1392150	904688	1.54212e+06	983342	1.34367e+06	1.01558e+06	837844	973175	1.70976e+06	363010	1.13891e+06	1.31782e+06	1.48807e+06	1.40398e+06	1.28465e+06	913177	1827902	1.16373e+06	1.03384e+06	1.48852e+06	741377
C19:0	27949.1	1726143	1.87158e+06	1.28096e+06	1.34679e+06	1.95455e+06	2.17868e+06	2.49184e+06	2924048	1614570	1.71569e+06	2.32638e+06	1.39676e+06	1.52043e+06	2.70098e+06	966139	2.06324e+06	1478686	1.61285e+06	1.66695e+06	1.33293e+06	1.19312e+06	1.47042e+06	1.15742e+06	1.56314e+06	1.02797e+06	827346	1.23393e+06	1.54499e+06	1.28488e+06	1.80023e+06	1.1592e+06	1.26989e+06	977493	1.16273e+06	1.02131e+06	1562514	954573	1.17193e+06	1.24963e+06	1.30387e+06	1.11862e+06	1.07206e+06	846581	1.61732e+06	1.47425e+06	1.24655e+06	1.52875e+06	1202480
C20:5	9539.44	21599546	18379910	16649624	16045464	21131610	24216344	19440458	24623098	22834106	11688201	21963106	14136623	17278178	24210746	15917025	19234932	18981030	14235261	22039634	1.59798e+06	1.08028e+06	1.79762e+06	1.37141e+06	1.26195e+06	532078	1.61816e+06	1.00332e+06	1.97105e+06	1.63834e+06	1.64652e+06	1973350	1.8253e+06	1308574	1127250	1.5367e+06	1.83876e+06	860624	1.4681e+06	1.37152e+06	3058718	2.55466e+06	1.31976e+06	1555624	2.7197e+06	1.99019e+06	1.5034e+06	2.52281e+06	1.25091e+06
C20:4	68048	46845056	40908620	40886840	44805088	44470088	47773132	56316012	46708788	57638116	35452420	54305708	38587180	38902296	67708648	43291132	40291440	43244596	38640964	53472460	71630936	58613856	87407864	65261568	78722648	49638468	81371448	55385620	91862152	90210496	87904424	75099576	87266312	75508192	61520780	81218800	103393128	36994924	82498024	69106216	90814600	73830448	71977184	82585712	96808128	77429088	83996696	105363416	63248628
C19:3	1461.41	173141	103837	108895	295257	93127.2	213857	133733	196117	152012	54760.3	150141	94884.8	77236.2	132780	94059	137783	126006	168194	136541	123716	156384	174177	153110	156840	126797	261215	141923	195428	149620	133225	154934	150406	167393	106696	195725	210405	90321.8	204798	179690	173510	193590	138759	191238	249857	203330	187336	147257	139669
13-OxoODE isomer	14399.3	595377	614786	518673	886363	477894	558702	332213	640356	353390	754028	973052	661780	476923	1.02683e+06	522592	804951	574666	542898	1.26819e+06	285085	175283	202603	266554	379519	343251	131022	147372	107118	258383	294756	247801	238396	284513	500959	343682	439162	819084	338748	140242	104396	143470	176817	206900	164810	211631	264723	309480	182762
C19:2	0	367898	313831	242048	386954	292447	363386	340495	502161	421362	310023	415041	203505	297904	404668	234041	280216	280358	268657	471654	168923	257231	192481	162538	208567	87778.8	219086	320455	276632	155540	329572	190408	228514	191372	183775	96203.5	314614	105469	278536	256548	279538	192062	206624	151584	309788	199774	189020	366315	180160
C19:1	2788.23	2.04621e+06	1.57486e+06	1589878	2.45489e+06	1.70494e+06	2.18039e+06	2720105	2.97109e+06	3.67831e+06	1.76556e+06	2.42616e+06	1.34779e+06	1.49526e+06	3120706	1.45474e+06	1.82793e+06	1.7296e+06	1.8687e+06	2.62944e+06	2083191	1.70796e+06	1.54437e+06	1.60603e+06	1.84598e+06	918388	1798419	2.02238e+06	2.30052e+06	1.31336e+06	2.73713e+06	1401249	2.15761e+06	1.52996e+06	1656279	1715668	2943205	992439	1540573	2.06099e+06	2.60726e+06	1.68766e+06	1.37643e+06	1660311	2.77566e+06	1.90598e+06	1525548	2.81904e+06	1.69026e+06
C21:5	0	1.14264e+06	903615	872922	1.0498e+06	1.16282e+06	1.20936e+06	1.13999e+06	1.62553e+06	1441039	680222	1.33948e+06	768353	1.07894e+06	1.45478e+06	781647	873165	951943	953416	1.44018e+06	98866.4	76333.3	154529	96702.5	41627.8	28724.2	152831	84018.8	123162	106506	32110.9	144036	150471	69406.1	75690.3	120457	107410	48868.3	93727.7	68151.9	297295	182854	77868.9	105693	176314	66412.2	100071	212516	22864.8
11(R)-HETE isomer	2298.99	12134521	8031730	5.40951e+06	7.58853e+06	6.97851e+06	1.63802e+06	2034922	3272803	8077502	21330888	21018584	10410660	6354400	3.48161e+06	6.80596e+06	8675957	3.20175e+06	1.97396e+06	19823650	14552179	9981342	14436037	18459998	15582247	5.33364e+06	3.08786e+06	2.22926e+06	2405489	17737214	16813266	3.48416e+06	21542302	16665927	23385066	14717613	7893486	1.37383e+06	9844527	3.82515e+06	3032683	2.20663e+06	2963680	3.89186e+06	6.35372e+06	3.90318e+06	10223301	6.53439e+06	856826
equol sulfate	0	6.85754e+06	3077677	4.59192e+06	7.39932e+06	10161001	9600339	11887464	9770831	7169774	2.64629e+06	7604410	3776228	4925176	5252818	1.12304e+06	4842993	4674345	8339310	8701127	26127.5	15107.8	11239.6	15748.6	19763.3	82033.2	13472.8	17502.6	15029	8589.67	21163.7	21824	16739.2	32003.7	16938.6	31932	21810.9	6806.79	14039.3	12291.4	8858.41	10421.5	53239.8	5981.41	22110.7	11620.4	28596.9	28871.6	29655.6
C20:3	11514.9	12740208	8627847	8653173	10959624	11497715	14544435	14349931	14723096	16082540	8.35045e+06	12425860	8119692	10227877	15261868	8862075	11235952	9815388	9151872	13980241	17413362	15644773	15400175	13249224	18836362	4.76412e+06	22294054	15929220	17596750	16559247	22567562	16871482	17659218	17092728	15041788	16360223	25885562	7.87319e+06	21390914	19854194	19561638	16812832	18958312	13913212	23675218	18628344	15939693	25965664	16000844
C20:2	3327.87	7.98542e+06	5.94809e+06	5.27915e+06	8791708	6853378	8958011	9503057	12262885	11641173	6907620	9534417	5.90725e+06	6425912	9755739	5359555	6.63669e+06	6965536	6.73295e+06	10422408	8864041	8735495	7929552	7.89263e+06	10508952	3758315	11159530	11436240	10001869	7.97463e+06	12951632	7.6104e+06	9859415	8514865	8.13046e+06	8311498	15169055	4.97262e+06	10752855	12089149	10623799	9030440	10486192	7.75077e+06	12572575	10187223	8.09756e+06	14282097	9754987
C20:1	7621.08	21177418	19380682	18266630	20514096	20391258	24417954	23254630	35791500	32531818	19568398	33431594	16228125	16541013	27345750	13977748	20415120	15850005	16237779	33204138	31387368	20979420	20484568	21104038	28554082	10385319	29512650	28591432	26314386	21264058	33545024	20060544	25800288	20608262	22812898	18682140	36463236	10237167	21635544	30482110	28771462	21584982	21760656	19209834	35106460	30988426	19372770	31584990	25461712
C20:0(Arachidic acid)	566641	5.27004e+06	5.78735e+06	4570422	3009373	4734536	4.30941e+06	4.78161e+06	6.90241e+06	3.69182e+06	4558474	6871034	4308680	4455560	6881040	3268324	6.21233e+06	4.87836e+06	4.36027e+06	6.25302e+06	5153496	3321422	3925899	4.5594e+06	6.94498e+06	3888813	4.1977e+06	6.3886e+06	6.15118e+06	4.82515e+06	5722948	3.69225e+06	4.93862e+06	3.4977e+06	5.54591e+06	4.05948e+06	7.01522e+06	3.40553e+06	5.01419e+06	5.36464e+06	3.89161e+06	3.80875e+06	4849126	3.83577e+06	5.5137e+06	4.87398e+06	5611210	4.38621e+06	5388214
6-Deoxohomodolichosterone	0	71669.7	49304.4	38274.8	41478.7	81349.6	87907.6	64391.6	76567.6	65853.2	40670.4	57929.1	51195.6	37578.7	95836.8	55775.3	66590.2	88723.8	71093.9	38718.3	80113.5	47222.6	131593	74082.9	161515	56491.4	139705	153738	142195	78844.4	138715	230349	123064	61173.5	70638.4	57279.6	100753	76787.7	106111	98837	80678.7	103033	91682.5	102973	141361	153296	150315	102607	110292
Trihydroxycoprostanoic acid	0	60821	38872.6	44831.4	138251	73791.4	136935	63608	57056.7	21538.3	20867.7	33800.7	40001.4	34830.2	48690.5	36477.6	62814.3	35118.6	96543.6	67427.4	48534	28965.2	48423.9	41134.1	93325.5	115442	17464.3	31768.1	39807.3	48083.8	81974.5	53992.3	39700.6	14546.3	28529.1	36410.8	50143.6	40307.5	45120.8	29298.7	18233.6	60511.8	40717.6	33253.1	53099.5	85458.3	66731.7	63233.4	58867.8
Cholesteryl sulfate	4171.13	8543571	6.42799e+06	8600976	8001928	9372119	9062389	8779259	9505479	7.9038e+06	8364324	9467569	5.2834e+06	5.28634e+06	9619668	7066946	10558322	10276457	10932773	10169533	12720533	10266263	11898083	13434533	21859354	9972384	20800384	20485112	20181290	13657655	17491862	18183634	15602713	18471838	14715312	9630972	23117478	14182663	17106164	16205567	16544827	21489826	18534774	23773920	22422240	20183208	20714800	17251344	20891646
Corosolic acid isomer	0	44712.8	30444.3	30764.7	76357.7	52911.3	62299.9	42826.8	44321.7	22264.5	10101.5	16877.5	24318.6	23545.8	39822.5	31915	52701.3	31150.1	81349.1	41570.3	75366.1	59624.4	71794.2	54883.4	110262	215999	39916.5	53986.7	58828.4	91109.3	138128	87775.8	51800.8	33111.3	29331.3	47542.7	68445.4	42254.1	73077.8	48176.9	45474.8	90226.9	52555.5	56399.8	99991.3	129212	111735	82332.9	110454
Neotigogenin acetate isomer	0	174580	66689.4	139274	528026	187745	263664	258532	151962	304849	87502.6	112729	140101	121847	152618	129546	152889	121563	796442	281075	0	0	0	0	0	2506.49	0	0	0	0	0	0	0	0	0	1644.85	0	976.81	0	0	0	0	0	0	0	0	0	6244.14	0
lysoPE(20:2)	0	268517	223828	212211	293569	343811	361654	413849	309086	367016	228051	287243	237326	248553	292637	163207	327276	362551	320774	299809	275471	174834	307560	248600	338491	229763	313805	364529	414040	280235	349158	332203	349298	168146	261228	243569	321644	307954	363978	356288	374323	380177	316625	269450	339635	357787	371578	378577	369589
Taurocholic acid isomer	0	102287	66283.7	38583.2	15761784	68962	61452.8	77389.9	166123	89479.7	17646.7	83576.2	43281.3	21395	44305.2	34747	73815.5	98393.1	13158419	90215.6	13492.2	13616.9	53496.8	22447	37448.4	11166935	26260.4	28213.3	13893.5	5578.22	24919.8	29562.8	13240.4	17922.5	19183.2	10333.2	19532.3	32543.1	19201.1	47715.4	68247.5	27496.3	23800.9	30337.7	59774.4	28215.1	32401.3	81248.6	43157.8
Taurodeoxycholic acid isomer	196.64	36673.8	18163.3	34469.5	1486792	37335.7	51020.9	34915.1	38734.7	52237.5	14804.4	40528.3	31098.8	20477.5	55038.8	20316	36708.6	63588.8	5.51654e+06	36732.4	25473.3	21918.4	81263.9	18791	41124.3	2.40333e+06	35114.4	41673.1	36803.4	20782.5	36181.4	40381.6	19059.4	15268.3	27560.4	17382	58281.3	34400.6	24251.7	71194.6	69732.4	47946.3	39278.8	30398.9	84893.6	54315.7	52072.3	66795.1	52629.1
Taurodeoxycholic acid	7849.25	25695.1	11948.3	11019.6	1.48673e+06	23597.2	39113.9	28320.1	33697.3	25864.9	3332.56	24164.4	21220.7	12363.8	30706.5	13717.5	26659.9	74165.7	1.59812e+06	15725.5	17083.5	15840.4	39424.2	28663.7	46187.4	1.60261e+06	18335.7	25802.2	19213.7	16967.5	29592.5	24876.5	9810.23	5306.71	24302.5	13170.5	62691.9	23418.3	33347	31764.6	34953	30104.6	27062	17595.9	84171.4	42689.4	40263.7	79776.9	29686.7
Perfluorooctanesulfonic acid	0	448408	291913	298076	451006	560335	603648	606846	681758	667050	247689	415675	339267	330887	617391	215546	544875	600299	548268	514207	500995	226506	677130	513431	582273	534482	711007	530815	690543	368053	610510	584990	586587	287845	358533	358511	638736	508006	524409	618554	699372	659359	605400	433266	858316	568514	627126	658857	718388
17-phenyl-trinor-PGE2 isomer	0	168713	74224.7	45116.3	149852	195463	191241	88363.2	91597.9	58060.4	17675.4	38009.6	101912	140058	93414.2	15208.1	79600.3	118854	93431.1	47288.6	120015	102585	250133	199189	134648	350224	138226	252559	165907	116281	112450	114640	121972	30779	74336.2	206880	180863	62117.8	287954	169012	93150.5	134175	178529	13083.3	179544	229948	239076	263235	213001
Oleandolide isomer	0	590774	114661	75967	518826	1.37444e+06	872040	96210.7	1.08758e+06	79134	67579.6	223544	542669	424931	102715	111826	318372	393181	250510	142513	258306	197122	237608	535942	936360	456527	294381	133026	248657	256540	150779	244666	318356	178930	275380	764720	282147	106495	750003	91332.9	96312.4	157218	1.54102e+06	101860	331314	402967	404207	189942	552668
C26:1	217.69	91060.3	94659.6	52469.6	53007.1	101955	73699.7	151644	154051	75620.9	69451.4	86916.3	68090.9	60130.2	82013.3	34871.1	86122.6	60231.6	75918.3	73796.4	66126.8	65442.4	65607.8	46316	75298.1	56017.1	37686.8	56970.2	81412.1	68035	78617.6	65245.9	60616.1	32085.1	59360.7	38135.2	79111.4	28421.8	56420.6	65741.4	39578.1	48673.6	59977.8	20769.5	58156.5	83353.4	67378.9	30970.6	45120
Blumenol C glucoside isomer	0	383760	94012.4	59839.8	518329	945348	518030	59498.3	773289	64042.3	51896.1	175606	325709	210639	71275	68298.4	213115	300565	173100	72550.9	75349.8	40255.3	49785.9	141702	168777	161710	77679.5	38156.9	49227.9	63756.2	52943.4	71729.8	90584.9	86464.5	68190.4	86005.2	56019.7	52686.1	146848	48609.6	67870.8	64869.6	350363	49874.8	154820	98202.1	91053.1	61809.4	105913
C25:0	5101.91	203874	242989	257829	110161	154259	111981	202226	175540	81035	122454	219667	127559	270306	512891	75432.6	150340	144787	215642	86765.7	270075	90975.5	188805	73529.2	127824	100153	48790.4	82133.9	83459	166720	73266	91209.3	68172.8	44223.1	89962.4	56414.6	90641.1	211272	77446.1	67601.1	117225	64450.2	61290.8	37273	52332.4	92170.8	95127.8	55948.2	60436.5
1-Oxo-14_17_20_23-tetraoxa-2-thiapentacosan-25-oic acid isomer	5741.28	136843	291664	312183	54789.4	110093	35767	51914.9	60335.2	24942.8	130166	82381.8	535879	552310	327408	87025.2	57025.9	66064.3	94137	104018	104731	30709.3	374208	33888.7	75649.7	132151	48703	88662	57422.8	170978	21771.9	57477.3	26341.3	19848.2	60911.1	57952.9	19118.1	206735	86713.5	237319	142395	50036.8	111735	24332.7	16228.8	36582.4	47494.7	67475.4	39921.7
cholic acid	0	60067.8	76439.5	189802	29520798	87399.7	789569	611872	996102	1.07263e+06	112960	316349	64940.8	52281.7	86216.2	76312.7	179164	69379	3.58623e+06	320181	131039	101567	456557	408398	379637	18793766	168031	237636	156798	197542	225056	91257	97949.9	165124	107913	82758.3	229111	183852	59148	301003	308842	230724	23049.1	34989.5	46069.3	93556.4	30093.8	32583.6	37239.2
Octadecanedioic acid	4258.64	56208.2	172294	55121.8	63425.2	23909.6	26528.8	39434.7	57839.1	21642.7	41606.8	53485.5	50273.9	73251.9	104687	26379.4	46877.6	53124.8	45287.3	28752.9	1.60115e+06	950383	2.21854e+06	1.1521e+06	1989950	8511737	2.45209e+06	2.52355e+06	1.96068e+06	1.67692e+06	2.27627e+06	2293462	1.96097e+06	941846	1.41617e+06	1.70107e+06	1.80307e+06	1.95052e+06	2.31525e+06	1.99446e+06	1586872	2.03108e+06	2.57974e+06	1.22429e+06	1854977	2337738	2.31e+06	2.63091e+06	2.19091e+06
Geranyl acetoacetate isomer 1	15632	372320	247459	236838	418648	969644	1042340	863477	761674	208487	164262	268536	275021	386876	448812	251908	329765	498321	1.00818e+06	572086	70604.1	23607.3	153427	79058.3	141957	324618	26773.5	44868.8	91113.5	78677.9	194917	185331	118642	72811.5	82351.6	133227	170794	100100	160144	77502.8	99922	179496	178391	39750.9	131244	155661	208937	326366	128831
Catechol	1439.5	242347	112394	167881	143615	231469	273216	314786	306614	236284	38183.4	174345	120697	158951	209657	20396.9	191631	167171	147826	247130	4835.65	2855.6	13304.9	2021.19	5104.73	6231.46	4199.48	4805.4	8413.56	1389.8	4978.91	3069.22	3020.42	4755.14	5485.41	5781.2	3579.15	3923.34	2477.36	4134.04	1807.02	2700.04	8840.59	3216.76	2436.05	5717.1	5224.02	4062.45	6052.85
4-formyl Indole	1476.91	1.0633e+06	617899	653927	1.20089e+06	1.85275e+06	1.24154e+06	1.09804e+06	1231010	791434	219385	765705	811194	997387	1.13874e+06	714599	1123518	1.22418e+06	1221818	685782	809104	567124	1.44176e+06	993591	1.21174e+06	1487649	849669	1.51688e+06	763787	728446	1.33552e+06	1.00859e+06	1.10721e+06	437973	790742	765567	885370	515434	1.57561e+06	866154	647316	894558	1.12127e+06	472253	966398	1.31681e+06	1.28801e+06	964374	1.48659e+06
Indole-3-acetylaldehyde	764.71	5.82982e+06	3.67242e+06	4124597	2640093	6065656	7.40361e+06	7.09081e+06	5.39122e+06	4.66691e+06	2.53683e+06	4.10908e+06	2.55651e+06	3.45378e+06	6630624	1.87419e+06	6418540	6479520	6071590	4.66841e+06	4089565	2.94484e+06	7.95843e+06	2.35212e+06	4.79474e+06	8872399	4.89301e+06	9548448	6.54488e+06	3114832	5.03192e+06	6.35326e+06	4903545	1919942	3775908	2.91927e+06	4.3993e+06	4.02701e+06	7100056	6.39032e+06	4.4872e+06	8672554	6.35945e+06	2.64549e+06	4.69406e+06	5.87059e+06	8.34153e+06	5.96771e+06	8680941
2-hydroxybutyrate	1163.37	1840297	934778	757354	662563	2.23847e+06	1.3741e+06	3319814	2.95359e+06	1.10415e+06	567837	1.03797e+06	990041	1.11957e+06	1.23779e+06	494296	1.71402e+06	1.67237e+06	1.52094e+06	1.32509e+06	1.65491e+06	888431	1.66172e+06	1.00009e+06	909215	3487820	1.50453e+06	1.83396e+06	2.13009e+06	1.21911e+06	1.28571e+06	1.37861e+06	1.61975e+06	731024	953815	1.94172e+06	1.03786e+06	781859	1.51822e+06	1.34226e+06	1053014	1.34112e+06	1.97206e+06	871889	1.37337e+06	1.39679e+06	1.43974e+06	835444	1.75139e+06
3-Ureidopropionic acid	0	107324	43642.5	40791.1	58909.7	129880	66054.8	62531.2	69818.8	50289	47081.8	74778.5	75292.9	49058.1	23227.5	21222.9	46466.4	74041.8	47957.3	48903.1	51041.1	18215.5	55652	53938.4	19324.4	94842.2	59801.6	41278.7	34434.3	23544.8	19398.4	34046.4	57580.1	54016.7	45072	81505.4	18626.2	62607.9	31692.9	25510.6	17602.4	15242.5	66665.4	27627.3	23173.4	37999.3	38630.6	35789.1	45588.1
Methylglucoside isomer	224.51	216140	168084	179547	188098	212976	146035	121990	108499	146989	87846.5	153422	127612	165028	191986	81341.7	153296	228383	182759	154516	4341.58	7319.59	2292.44	3390.57	2025.73	20287.1	2200.5	3527.51	1892.08	2469.87	2349.9	2491.15	2635.76	5586.48	2884.64	11613.3	3721.59	761.75	796.11	1921.36	1382.25	1065.6	1488.2	897.96	1416.76	1819.8	1804.08	1670.85	1297.42
2-aminobutyrate	1324.12	21979.8	16417.4	13989.2	14817.5	19408.5	18145	24059.4	23201.8	24788.4	23405.4	19417.7	18035.6	9272.98	18802.5	14745.1	23517.1	34861.3	16939.8	18829.6	19500.2	19696.4	27991.7	22099.1	32011.8	76107.4	37759.9	62120.6	35216.7	26108.8	28497.3	28273	28527	25936.2	25664.6	27101.5	36533.4	26875.1	37741.5	28891.8	24224.2	19299.3	32132.9	25980.6	24654.3	28373.6	29917.9	27900	46862.8
sucrose	10417.5	501355	690653	667991	607242	367040	257348	489776	246500	948445	110516	209866	1583341	239401	477633	72685.1	341185	650024	180865	291077	100437	146558	158327	174703	53728	399477	35414.7	109697	67894.4	89252.7	108123	29875.1	38668.1	281788	74533.4	60284.2	1.02296e+06	131490	244124	26362.5	116246	194069	45608.8	30833.9	177913	53302.6	78727.3	318824	22514.8
Catechol sulfate	703.55	9627273	4781242	6.16286e+06	4981614	9352799	9793267	10599495	10665681	7.65989e+06	1752268	6141476	4875488	6.15174e+06	8261524	665972	7223076	6151836	5.62546e+06	9685862	197513	83847.5	77340.5	74983.3	31986.5	156356	40674.9	51606.3	37131	36978.2	54668.9	94424.2	51790.3	165943	58630.3	48386.4	73582	41800	56523.9	91083.8	55116	52908.2	194997	19757.2	56005	77571.1	103845	150050	80442.1
4-hydroxyphenylpropionate	283818	563038	776952	1.01082e+06	1.00763e+06	591138	724993	587532	1.11537e+06	904482	349718	1.04888e+06	707840	1.07534e+06	922230	372132	968484	854957	854959	786797	940904	587880	969574	1.54376e+06	1.38441e+06	5.12075e+06	540098	4.7229e+06	989208	438039	2.96894e+06	512775	429451	351840	335757	442948	363869	334035	600832	361080	315532	369682	575400	288771	417359	533528	491858	334809	459500
Creatine phosphate	4675.04	47429.4	91263.5	83057.1	47243.1	22834.3	36937.6	67306.2	25077.5	101830	142447	85631.9	38323.7	19528.9	176948	32808.4	30019.4	71215	34306.8	194486	79571.8	277621	34145.8	37612.8	43776.7	82970.3	118016	82499.2	207941	91449.5	30450.1	52248.2	24409	146578	28136.4	437177	49044.9	733.97	91972.7	110568	221662	56259.7	245392	181010	308902	352426	400642	580622	427384
N-Acetyl-L-arginine	0	166585	127414	99178.5	121756	138536	113514	151921	130901	157580	92505.3	137630	113568	105996	137857	63347.3	148675	196846	122659	134931	92001.8	55538.2	94958.5	90592.4	80658	71911.8	104276	157002	80529.2	54355.2	86271.5	88273.6	83907.9	128431	71605.6	56337.7	85709.5	56204.9	98836.4	88933	83985.3	79438.8	97754.3	68572.4	59090.1	87721.5	114370	156877	110887
gamma-D-Glutamylglycine	0	186861	87858	96168.6	93534.8	147017	169259	175893	178629	180966	81817.3	141740	143627	134135	128580	57516.1	141450	219066	127623	109699	42490.2	36297.2	64759.2	38186.5	28022.3	47697.3	48488.3	41974.7	49990.1	35291.9	36852.3	28126.2	46964.3	25822.3	21127	44123.5	30894.6	10569.8	64514.4	51767	40239.2	35465.4	60123	26362.5	48866	51650.6	61293.2	65288.3	63650.6
Carnosine	384.37	1.66355e+06	806861	2617547	733077	1.15123e+06	2.10978e+06	1.49872e+06	1467956	2196102	845985	940113	519263	885496	1.95996e+06	994081	456331	1.42893e+06	696333	1.37451e+06	787739	1.19612e+06	1.69684e+06	1.53568e+06	1.27399e+06	2272142	4.07423e+06	2.32168e+06	2.75798e+06	1668488	2.07733e+06	1.61427e+06	2151684	1.6868e+06	1.69754e+06	1.33206e+06	2925745	469965	2.22672e+06	853380	2222006	853504	2.24571e+06	1856474	3742048	2.03407e+06	2.92958e+06	2.63172e+06	1.87481e+06
Deoxycytidine	0	171226	97818.4	87408.7	110178	225360	189614	167274	201530	173466	92413	153706	110373	106417	132922	55043.2	85926.1	178479	143185	83784.6	144724	91400.4	248595	108606	110524	162036	238407	179854	184749	110355	122275	152417	204277	164284	143375	193841	168346	115839	184735	185197	139290	162947	256951	169716	197760	183238	223185	170145	187976
Pro-Leu	650.19	613160	402670	568730	457018	601145	776885	632435	705659	831537	557508	568445	428488	451901	653244	332052	438901	642113	469572	528843	549819	397772	674741	607516	582096	539964	943472	678232	962602	551860	584949	681741	761654	942248	620100	621307	809119	546589	762530	634937	815695	635053	881306	863820	1.09775e+06	882320	858444	1.18003e+06	738589
Pro-Ile	555.07	1.22971e+06	800905	1.0757e+06	873286	1211005	1526320	1.24427e+06	1.39201e+06	1.73947e+06	1.08134e+06	1.09375e+06	847042	904161	1.24333e+06	675045	907008	1223765	903647	1.05208e+06	1.08022e+06	788125	1.39026e+06	1.24618e+06	1168322	1.14941e+06	1.92493e+06	1466456	1.87774e+06	1.06296e+06	1.17871e+06	1.3849e+06	1.63135e+06	1.76371e+06	1.25791e+06	1.15419e+06	1.59899e+06	1.11369e+06	1565539	1.30259e+06	1.67752e+06	1258661	1.82512e+06	1.71818e+06	2.13092e+06	1.71315e+06	1.67897e+06	2.30131e+06	1.60668e+06
Butyryl-L-carnitine	1337.19	4.7577e+06	2.58808e+06	2.39644e+06	3.18405e+06	5.57386e+06	4271620	4621711	4.88552e+06	3.81942e+06	1.89553e+06	2803413	2.98967e+06	3.34493e+06	4.00663e+06	1373509	4.19783e+06	4.74781e+06	4.31343e+06	3.18842e+06	3.73129e+06	1.64273e+06	5393466	2.68837e+06	2.69429e+06	2.26099e+06	4177371	4992261	3.66803e+06	1.998e+06	3.68717e+06	5200775	3.52028e+06	2.42437e+06	2315514	2.45938e+06	3.20892e+06	3.42842e+06	4.31507e+06	3.82348e+06	3099929	3.98697e+06	4.66408e+06	2.06425e+06	4.31134e+06	4538190	4.85721e+06	3.5528e+06	4.78024e+06
Propionyl carnitine C3	1130.92	3.07922e+06	1.88637e+06	2.11003e+06	2990178	3945604	2.94672e+06	3.77564e+06	4.27843e+06	3733744	3037314	3191812	2.61675e+06	2.17321e+06	2.98531e+06	1940941	3.18514e+06	3.83061e+06	3.42528e+06	2.41452e+06	1.26989e+06	1.07545e+06	1.99452e+06	1.69692e+06	1.70018e+06	2.07131e+06	2025305	1972469	1.50232e+06	1.16969e+06	1673791	1.60548e+06	1.66575e+06	2.49073e+06	1.69873e+06	1.32555e+06	1.93558e+06	1512276	1.80662e+06	1.61046e+06	1.39981e+06	1.32467e+06	1.97558e+06	1.94804e+06	1.59598e+06	1705242	1.7459e+06	1481847	1.90095e+06
Glu-Ala	0	133821	42087.9	28362.2	78405.2	130055	75061.1	59423	134021	72293.1	11665.5	45564.6	45419.5	75176.7	53749.4	9967.75	80301.7	146046	105268	46171.8	23257.4	18735.4	72492.4	23109.8	30638.3	73634.8	36888.7	41624.3	33310.1	33642.7	31149.2	39661.6	46088.8	3727.35	19039	18285.5	22543	13998.8	74057.2	32098.2	28783.9	37467.6	73168.4	21072.5	39208	59756.2	86651.2	40825.3	99012.2
Indole-3-acetaldoxime N-oxide	8840.02	11653825	10481183	14204993	8.15943e+06	15537792	16036387	17675610	15155880	6.74034e+06	8764353	14347172	8837374	11318507	15118283	8.13075e+06	12570756	9961280	8.13469e+06	12035869	10767106	9899349	16359120	7690906	12288916	17607382	8.17269e+06	12619988	8.37679e+06	8598367	12700413	12798187	14313604	7.89859e+06	9507320	9394552	11084757	11663320	15569659	7.99067e+06	7.99842e+06	11304767	14026123	9955412	11955077	13892957	15795345	11788567	15542000
tyrosine	1685.22	557968	147080	185762	149949	413303	521154	457571	542665	298416	164048	247844	124578	151363	244060	56822.6	244740	322634	407062	303336	387561	207955	608267	200748	441120	2.15953e+06	381643	584776	384312	152163	343173	687043	545255	305671	369156	117140	537952	494339	818414	458327	289216	547570	730152	361022	489145	443171	961823	522864	1.0005e+06
Phosphorylcholine	8824.09	266273	270360	331779	242165	154865	220054	234878	202547	375262	775839	542417	244435	161348	346950	403550	260410	272953	222254	417496	231068	380997	205148	287662	303913	309431	504450	369442	395223	284698	366490	238403	328090	582919	402408	431124	450148	28623.6	310137	403966	391377	201076	277935	466076	385667	400982	440558	470646	403647
acetyl carnitine	8131.2	121773400	83499704	94481792	100813048	141543952	109234344	169151728	149110608	156311824	138663152	135620576	100537592	79720952	103743488	89105856	115036192	124268256	127207720	117463616	64708580	47589708	82946464	82778480	78226272	79242432	100931080	74697824	119598696	53449012	73953496	82017408	84052416	100890152	74526264	76096576	95635800	66569204	79567208	86972392	90049024	78776696	90369480	97502728	94805912	87726960	73138296	82295176	73140448
Lys-Gly isomer	0	81917.2	36253.5	71018.3	66240.9	139282	97328.9	118989	145580	89457.6	63579.4	54067.6	38983.1	77968.4	155580	37881	26563.7	132647	118414	84915.3	40143.8	37556.1	53496.7	53079.6	43043.1	55926.8	77979.2	73508.5	98446.6	36438.9	72188.2	65939.3	69958.5	59058.3	42679.8	58097.6	46727.9	67713.5	73176.4	80984.9	104502	45299.5	50360	56304.2	59149.8	52527.3	100337	84590.6	52222.6
N-N-N-Trimethyl-Histidine	9208.91	3087504	3916492	7911772	2.68593e+06	1508074	2.06119e+06	713612	844099	2.77718e+06	11759717	7.58561e+06	5.53373e+06	2.95304e+06	3.31407e+06	10706080	3.27702e+06	4.71843e+06	6203488	9652084	2.22225e+06	1.91973e+06	2.07382e+06	2.92102e+06	3.32906e+06	2.05076e+06	2.43135e+06	2017792	650794	2.86672e+06	3.03825e+06	2940445	2747082	11558191	4797658	2.39649e+06	6642058	211568	1979653	1.9512e+06	525450	366890	605129	9614909	2632800	2839216	2393372	2960423	3.49738e+06
Glycerophosphocholine	4110.58	1.86767e+06	1.55218e+06	1.75918e+06	1.52331e+06	3.00392e+06	2.70509e+06	2.59464e+06	3.54284e+06	2.93654e+06	5.63366e+06	5516310	2.19278e+06	1713707	3.50659e+06	2.1329e+06	3.72828e+06	3.35608e+06	2684441	4.29262e+06	3.57177e+06	2.27473e+06	3.9651e+06	2.70716e+06	4384637	2.23531e+06	5.158e+06	4.0851e+06	5.44163e+06	3478726	5823068	3.89042e+06	5372092	4.13617e+06	4285188	3.24458e+06	4.48232e+06	2.8938e+06	4.10429e+06	3895944	4.02141e+06	3789292	2.80679e+06	5.25674e+06	4.60232e+06	4.0263e+06	4.59292e+06	4.65478e+06	3.80528e+06
N-Lauroylglycine isomer	14963.5	111734	116833	174144	84206.9	92116.7	99696.9	97365.6	92168.3	74037.9	60356.8	84186	56173.8	74394.9	371399	63615.4	93314.5	75141.3	118669	135547	75496.4	89937.5	89638.9	367050	82797.2	59858	133285	69315.1	655437	649235	91303.3	47432.1	86332.2	33772.9	87197.1	210799	82085.3	115092	204193	250173	73071	76667.4	46609.6	49435.6	32753.2	56774.6	101277	65915.1	51503.2
hexanoyl carnitine	1212.48	323393	216078	160281	551431	656806	376920	768098	768658	617156	281159	343022	275696	234608	231358	142156	291584	344616	470639	256345	347838	171557	509922	489638	292571	395631	543711	204142	832822	247258	293540	443760	461203	391234	308902	444896	415284	139797	336321	430952	442797	422313	572022	384667	661079	342739	280964	347209	241409
O-succinylcarnitine	795.88	157905	129201	289280	107104	73302.7	81060.9	43042.1	68648.9	143150	646246	419300	215611	101140	153669	363316	140905	167159	221653	324982	100127	88730.9	156406	167997	306497	162316	147949	114640	59944.9	197089	266646	268020	224423	721018	479473	115903	463237	88137.6	88486.8	72892	61724.9	34431.3	63698.9	832310	85614.6	152241	115119	141539	100971
Hexaethylene glycol	115047	756566	933310	615754	217481	263479	169418	187008	264278	200015	2606845	1.0983e+06	500417	615369	571760	175692	477363	260250	243401	346979	535990	404140	1.00639e+06	359004	534560	575556	422561	992213	347740	1.49734e+06	192130	298725	731895	396643	495442	458494	183108	1.0514e+06	672705	483447	698776	167261	196430	138998	189343	212053	193702	200596	167975
Octanoylcarnitine	949.77	208214	170476	240493	349671	350600	238349	428607	353804	374582	539558	376166	190643	182292	198003	298113	202203	284124	351309	281913	273262	144415	352397	381245	317710	266589	386970	193338	353653	295413	257176	384826	374984	847730	502360	343914	531702	145121	234830	294179	324922	256663	345795	965852	409458	327813	269150	290999	136490
ophthalmic acid	406.3	25027.7	21253.8	30689.1	18870.8	21132.2	16467.1	24819.5	15231.2	17616	102000	51103.7	40369.5	21717.3	17397.6	56934.3	27218	45106.4	31439.9	50076.6	33957.2	22986.6	31930.7	44168.3	54925.3	78520.9	26503.5	20505.9	9473.57	70533.6	45414.7	50801.9	57673.6	144286	87877.9	38849.7	63660.6	7583.63	15155.8	9562.33	7232.96	4192.23	12195.8	253083	14928.9	29263.3	32910.2	20671.8	27416.7
epsilon-(gamma-Glutamyl)-lysine	390.25	155029	66319.4	69769.1	37041.5	104978	114391	119881	100209	103189	43507.3	92152.4	100472	100004	96743	44604.8	127373	148275	68216.8	87912.3	77407.2	80779.8	154601	80318.6	85514.3	68151.2	121284	133704	75464.7	87240	70651.2	92683.7	115597	55282	69946.8	121976	87024.6	4456.34	162745	98628.3	67031.1	60397	139176	55118.9	75801.8	97336.4	149663	92772.7	160515
cystine	3767.37	153831	125631	127061	35534.8	70307.7	169256	196806	122697	119823	42289.4	175112	77620.8	99026.4	161001	31714.7	82657.6	208249	93187.7	141714	98556.7	105563	166827	176141	153311	89605.8	170343	215534	252419	102839	107582	279457	165204	39568.5	103470	136428	247015	8045.36	109675	171473	152353	171450	203426	88096.2	142793	309076	288856	341054	363054
Anserine	311.13	301564	125145	268005	100238	241342	350272	243739	291214	438232	155078	192992	160071	177411	285380	127186	159151	285079	141523	240726	217430	149949	337481	290587	230393	207627	530517	279135	475338	273923	276647	325273	367652	305164	237965	241206	431613	116798	363603	248622	409349	234821	390445	302771	653960	362342	455506	451583	340044
Hydroxyaspergillic acid isomer	373.65	119821	94524.5	155799	96747.2	82830.9	105025	86022.2	92747.3	140682	326215	223077	119482	83628.6	133053	176637	122590	127717	121186	162620	98948.4	84615.4	122888	141442	178243	110482	185133	108042	148376	121796	155378	151371	167597	438776	219508	150523	284158	112268	120249	119634	132384	82542.3	113993	398280	154487	151951	147874	153790	113568
pirbuterol isomer	0	322452	242340	372654	252913	237913	264092	237969	251217	377247	656855	504016	308279	224956	322376	397960	306485	348124	312834	383792	259551	213494	327082	353471	430711	297856	455989	320758	385454	309332	372704	362723	422619	869686	530865	350812	622976	316104	312172	321932	335770	222728	306800	876837	399470	382577	357358	411451	322800
Glycyl-L-tyrosine	0	18827.5	7736.98	20337.7	15178.8	30125.1	25991.4	20117	69891.1	25620.5	23820	33066.7	5415.12	16217.4	29743.8	29808.8	36043.3	38712.2	24792.6	185777	12540.7	12511.5	28024.6	13347.6	96461.8	33931.2	94318.6	66865.9	79025.1	13298.7	44024.6	153475	43206.4	107548	187927	10286.3	158186	426.68	79627.1	63243.2	30384.1	52870	10635.1	291008	70165.1	146296	250368	67289.3	52121.3
1-hydroxy-2-acetamidofluorene isomer	0	345365	230110	227874	328876	507251	383624	445756	517128	557798	297870	375075	257927	224554	368268	174841	356030	402666	333353	297162	76214.5	53083.8	126515	85593.8	120057	111805	178424	118714	191078	51776.8	124065	103161	101002	127835	74926.3	72028.2	140045	101358	125025	147576	176020	143000	116211	74586.7	163847	121430	113209	146916	130274
Arg Ala	0	36191.7	16723.2	14766.1	17953.9	26311.2	59774.3	44994.4	59160.1	47525	11517.1	23255.7	21461.2	24364.6	43950.6	7740.43	31975.3	157369	43467.5	15442.6	21110.2	20445.2	30489.4	40822.7	79578.9	58868.4	144155	60834.8	51780.1	18270.4	41797.1	55447.3	28364.1	12169.1	46144.5	26112.5	173658	95078.1	44555.1	60542.5	41244.1	45072.5	56209.1	127612	33274.8	125097	48010.1	64158.7	49331.4
Hydroxybutyrylcarnitine	372.08	1.17811e+06	663997	686811	686450	1.49234e+06	1.00848e+06	1.95281e+06	1.6474e+06	1392174	913309	1.04933e+06	791975	718881	801724	609859	928838	1.054e+06	948324	864912	667440	384960	1.01993e+06	759010	687053	761337	958599	869528	1.10031e+06	601926	758177	721757	864112	791382	633995	773770	779680	570826	873056	891772	666316	698335	1.07865e+06	613989	806413	762080	658683	646420	651843
4-Hydroxyindole	1694.15	26871.3	10309.4	3319.74	34867.2	320000	491210	1.49547e+06	1.05889e+06	550644	2597.53	6703.05	7758.12	33665.7	29213	445.78	14918.9	3719.77	9325.44	174690	15760.1	3346.62	10012.5	2201.5	4332.49	113839	86558.5	108636	389901	1100.34	3945.21	2822.9	1678.53	2920.32	1903.14	3234.97	22196.5	298035	343098	345875	480869	615395	722752	6515.8	218828	169144	305318	365777	314735
ethyl serine isomer	1059.13	137605	74943.7	115942	98342.1	114240	129936	132070	106586	181922	106776	134688	97584.3	77269.8	122497	89390.4	104793	126719	113497	117546	103340	100300	114425	121835	110491	146839	174655	154121	165613	104141	142839	131217	117573	128589	100503	108049	155878	113510	145787	140361	162147	106308	130657	150871	166696	147871	151662	162341	161442
adenine	30460.3	63074.1	227845	76491.9	43107.5	65582.2	55495	53582.3	79749.1	57515.2	136482	71838.7	59836	45609.2	85344.1	119114	79905.5	130309	156129	72881.6	46766.5	47663.2	81752.5	64071.3	129322	59455.9	134727	92916.8	103713	75300	92650.2	103554	72259.1	236399	141999	36393.2	188672	20713.9	93712.9	86017.5	71837	52718.8	68842.9	205838	54172	74075.5	83478.3	68795.7	81093.7
hypoxanthine	483.94	7165574	8581531	9609272	12686347	6.54687e+06	5.62552e+06	6.28276e+06	5.74827e+06	11785620	21109698	20956626	12962353	8472904	8.24427e+06	12808736	10135059	11617552	6.06237e+06	21360810	9234331	6661908	11312391	12675435	8002954	5.24015e+06	8934639	7.27498e+06	7.40621e+06	10942553	12399891	8709546	13097535	16837408	11165673	10089296	7401306	3.02567e+06	8080778	8.0887e+06	6377002	4897507	3647732	8238540	7.33438e+06	3.2506e+06	5282080	4.80465e+06	2.21757e+06
1-Methylnicotinamide	13577.2	1.38366e+06	1546376	465986	2.56189e+06	1.29433e+06	964478	362289	770821	628296	291161	471462	1.85562e+06	1.88019e+06	1.35503e+06	708158	682355	950039	451645	1.0518e+06	983298	644844	1134288	1.89189e+06	695160	698558	555462	484428	324967	1.1147e+06	512469	782350	714454	397808	794661	2.18925e+06	701572	1.24011e+06	548002	419448	366586	243154	778358	631482	1.12348e+06	1.35324e+06	856008	1.00368e+06	433492
DL-Pipecolic acid	3400.02	869666	580886	574828	504099	1.06844e+06	820948	777997	976600	1.06566e+06	592322	877421	643777	737287	744838	314590	685160	925337	487479	633111	496358	261993	712231	502904	331221	240448	665252	419781	626698	279901	358618	584250	630674	535035	470811	556418	544619	320490	607733	720557	762335	660881	814724	442606	787172	638701	639794	825123	588037
creatine	9966.3	43101740	31519176	39684052	35261440	35136252	43912892	43941516	38592356	57011808	37837196	43489580	34712596	30258038	43177556	31018994	38126480	42953012	38291396	39378692	36040484	34686276	40828020	41642692	39875660	45134340	58147372	50741044	55750068	35002516	44456052	42541908	41624176	47269652	39531708	37458952	51528640	43394108	49093404	44621508	53254976	38122068	45829676	49143184	52487904	48920260	52561184	54542608	53721124
leucine	22448	3.30692e+06	2193734	1.85611e+06	2429821	2924602	3.23263e+06	2.58149e+06	3.53388e+06	4123776	2.3499e+06	3.3623e+06	2.15997e+06	2.06386e+06	2588743	1.44148e+06	3169764	3.6547e+06	2.72933e+06	2.70414e+06	1.77512e+06	1.72418e+06	2.81581e+06	2697942	3.08485e+06	4.84243e+06	3.78863e+06	5.01026e+06	3110566	1.77919e+06	3.04424e+06	3.38181e+06	2556752	2.25679e+06	2834926	1802821	3685292	3989346	4.04933e+06	3262625	2.55439e+06	2.79434e+06	3.61918e+06	2702393	3.34322e+06	2982051	3529989	3385747	5893420
4-Guanidinobutanoic acid	2211.02	223964	231934	176953	220884	217076	88064.6	98405	128582	108520	125467	235414	157550	141430	168736	103885	185124	232568	153053	148435	35914.2	20638.9	35288.8	37722.4	21136	31421.6	16459.2	27704.4	18893.5	31847.7	20229.7	30765.9	24601.5	74033.3	43472.3	35126.7	26003.1	19299.1	24053.7	19646.3	21104.1	4326.78	25816.3	16352.7	12957.9	22780	22202.8	38708.4	14296.7
Acetylcholine	2464.03	3.43196e+06	2.88106e+06	3.53373e+06	5198567	3596330	3254770	3.66073e+06	3.6938e+06	4.46535e+06	7.49381e+06	5.42307e+06	3.08961e+06	2.44542e+06	3.73844e+06	4094135	3498714	4.09969e+06	6.89687e+06	4.06936e+06	1.78688e+06	1601609	2.21885e+06	2.22185e+06	2.83367e+06	3243234	2.75139e+06	2.04131e+06	2.45748e+06	1.92157e+06	2.48759e+06	2.48182e+06	2659775	4.97574e+06	3214945	2.38076e+06	4088266	1.94292e+06	2192723	2.37724e+06	2.38267e+06	1624063	1.77818e+06	5298564	2284367	2.54817e+06	2.26982e+06	2.66811e+06	2.21984e+06
glutamine	8814.78	11187581	8845646	8517166	11061017	11085893	12848855	10782858	12834613	14892988	8762835	11278197	8445857	7148498	12812243	6.84109e+06	11595539	11780579	14351349	9473092	10301449	8913689	12038299	11311513	11616456	19906620	15423473	13724047	14878016	8654602	10768458	13372679	12356861	11630644	12118327	10475549	14639509	11427824	14685252	14349841	14086423	12275280	14787771	14365340	14784056	14945617	14948672	16654595	18965254
Urocanic acid	615.85	716638	928422	635592	878466	723757	380843	494137	400308	280979	715942	472798	1.10059e+06	609272	549124	224791	356248	296006	271387	468963	1.12084e+06	619034	998524	711771	321220	370328	525683	310044	675508	514413	286170	269994	371595	827526	468299	820304	517804	201057	363729	373477	367085	289719	420663	283030	375676	383917	512276	1.03197e+06	569815
O-Phosphorylethanolamine	514.88	49137.1	70369.6	102676	29006.5	19857.1	18579	42965.1	21918.6	39537.1	286243	147979	37243.4	17435.7	217660	162631	81919.3	62913.4	27294.2	202301	41792	259878	43688.4	47814.8	83654.7	96588.8	118486	74619.3	144616	179117	54318.1	38736.7	49526.2	202544	177965	354130	124116	1224.26	65518.2	116478	136237	31313.5	126071	236167	153279	171016	206219	231705	186320
proline betaine	2086.39	30898584	27005914	25514976	24231078	30769576	26079722	28148418	33966812	33681568	28058264	35596340	23630906	28476514	29609726	17097070	28541744	31602610	18728262	29111966	357088	178871	254454	200396	77298.6	232074	124976	37600.7	67723.4	190339	109247	271735	239527	392402	306780	207679	284935	81130.7	41328.4	47405.9	157223	51639.6	78439.4	25258.8	117141	95141.6	95470	158113	59392.5
3-Methylglutaconic Acid	213.4	590179	434438	459390	496110	688130	596831	846588	788809	797938	677136	690968	505514	408988	468128	487107	585552	691581	700023	598221	350565	208253	420748	414791	403395	408491	505458	417249	649840	271981	402873	411316	388256	503780	382991	398831	494563	359215	435090	487913	478782	440029	426598	503343	469825	462746	381269	432187	389758
nicotinamide	33269.8	3.16688e+06	3.13777e+06	3.11287e+06	3075643	2.1705e+06	2.22393e+06	2798393	2.4509e+06	3.61976e+06	10415447	8.21787e+06	4561592	2.8669e+06	3.26759e+06	7.30305e+06	4.82185e+06	3.20675e+06	2.26681e+06	4.54216e+06	2.76615e+06	2.95083e+06	2981388	4.90416e+06	3.70649e+06	3.87797e+06	4.16397e+06	2.67873e+06	3.82865e+06	4.08074e+06	4.78893e+06	2.86021e+06	4.98277e+06	7.14452e+06	7.0726e+06	4.21503e+06	4.96355e+06	3.09621e+06	3.43314e+06	3004294	2980803	2.19988e+06	2255173	6.41277e+06	3.31997e+06	4202290	3.22907e+06	4400344	2.78887e+06
taurine	14236.1	56048076	46135904	51700276	45958340	45709124	57672084	60491124	57209908	90837656	58038196	66751024	47573552	37937172	59520352	48558940	55342284	59027572	42938304	59908852	49452780	52613668	47645664	57716980	63139572	63687856	81043128	66661780	90784568	43257424	68063792	52384172	60937836	76600808	56939532	63923924	66144928	59088044	74799576	72603416	84933944	55314608	59593844	63567508	74627992	68566088	71197000	76668960	70173296
thymine	384.63	345027	227309	264681	324303	412614	336723	323968	317523	299913	308479	275388	234478	244330	234720	193568	308664	361848	304959	272752	312323	207362	361148	253118	208826	418579	395731	298724	357118	211402	227904	303662	409244	318160	398309	410750	319003	247542	325897	310020	281046	281407	427726	352219	369701	350445	402104	314869	320106
Dihydrothymine isomer	665.82	189952	124567	96747.1	109465	167772	151970	101545	169123	206293	109684	189238	108533	76761	165619	54518.9	144428	189423	136495	132964	29092.2	22031	47428.4	36080.1	33059.4	44340.7	56617.8	43891.2	52199.7	29115.8	26383.8	46735.2	48528.6	50544.4	48066.2	34940.3	59666.8	22814	52750.5	52809.3	64669.8	49090.1	70892.6	65352.4	60363.4	52543.8	55821.3	79961.2	53522.1
Methyl-Histidine	4163.77	151141	88007.6	93503.1	61030.4	148183	201856	163715	167258	232367	125633	145355	94511.3	98386.3	112275	45272.8	76341.3	153983	41648	114666	173792	112258	297452	154478	123667	84859.7	231113	165721	218244	113584	175526	256223	207648	226563	160278	130612	278696	107670	175754	224129	215882	215591	316822	223610	345347	255854	221401	365604	183965
4-Phenoxypyrimidine isomer	9958.36	5.66372e+06	1.50341e+06	1.24577e+06	12552317	30495264	24984550	33100912	50627564	28824144	4.54243e+06	2.68288e+06	1.69072e+06	1.95697e+06	2800630	1.08436e+06	2.09776e+06	2.01271e+06	1.25544e+06	1.8867e+06	3.59199e+06	1598854	3.40409e+06	1.6711e+06	1.40485e+06	10242812	3927658	7094932	50412080	1.44472e+06	3.6331e+06	7.78446e+06	2.25166e+06	728672	1.13336e+06	1.5153e+06	1.04494e+06	19417970	41796000	57833068	52221580	61491888	35093948	776818	43956988	22731918	52258752	29184096	10213991
2-Phenylbutyric acid	13998.4	218698	231147	99511.8	269893	270195	275056	202371	207740	286837	93948.9	114601	212472	311656	244886	216794	253024	306731	258369	163329	216928	174839	221275	211077	151938	238788	263752	277818	172162	171915	231784	230586	146467	72282.4	131943	208954	146464	262331	214941	191084	151409	174630	150836	120281	245722	193340	160114	177769	165398
Methionine sulfoxide	6860.69	231042	206021	167584	199992	166404	105129	102078	129501	183433	181725	301324	172181	109775	223088	103890	182571	263007	149828	243553	231530	171125	234626	167002	221380	186249	222906	290564	119591	151176	179653	296569	222098	199876	248846	100804	239031	335429	253337	173402	117565	179479	272945	226246	148554	251051	178159	194042	252428
1-Methylguanine	0	133087	88469.7	78322.7	108852	181796	116532	138585	165314	159714	67682.6	106656	96452.6	82271.8	95213.3	43250.7	70394.2	159234	92271.8	90253.3	157329	72286.7	195560	145614	73041.3	103954	190816	141673	166715	102484	84912.4	172328	168663	303363	128898	151779	101545	54491.1	145884	141150	111073	124931	297488	132202	152897	164010	207109	254910	153630
phenylalanine	2219.81	3632191	2.49848e+06	2174079	3.89456e+06	3550763	3.97173e+06	3.20511e+06	4.16959e+06	4.06387e+06	2.30715e+06	3.53516e+06	2522429	2.45872e+06	3.65841e+06	1.63233e+06	3.66312e+06	4172577	5522648	3.13864e+06	2.45052e+06	2.16677e+06	3854514	2.76371e+06	3.39884e+06	8372966	4014769	4.60302e+06	3297348	2124986	3643558	3944108	3.62972e+06	2.59091e+06	2854831	2.24019e+06	3.95124e+06	3885508	4.53879e+06	3.58373e+06	2.99066e+06	3.3711e+06	3.9015e+06	2936693	3.90802e+06	3.93381e+06	4.24315e+06	3.90006e+06	5.45302e+06
Indoleacetic acid	3336.57	425918	257002	287110	164814	211532	463784	463995	447916	489403	350257	631413	566860	535346	752851	190631	460708	487602	399405	387887	247015	150071	291562	171294	564324	255226	310206	430525	275151	192596	481438	408154	274936	355780	244961	174692	301469	31847.2	196687	169058	144502	106619	127410	164862	155202	359054	104994	153879	208566
Arsenobetaine	571.67	168823	146018	141402	109639	194721	159432	169359	202164	215569	162867	202031	118425	124416	212091	78966.5	191734	195207	79356.1	164108	602.44	247.78	752.05	1234.57	0	593.96	0	221.26	0	971.11	0	668.03	541.79	571.35	1320.97	372.63	671.81	0	245.75	526.03	745.61	298.31	194.41	0	1119.73	318.24	0	0	252.32
n5-Iminoethyl-l-ornithine	284.69	248349	186578	323302	275958	290690	138164	124837	143419	155788	223650	332403	354320	324010	148821	73194	101167	321326	153486	174880	446843	138488	267882	350433	179631	196486	213500	151745	154448	206266	145431	313878	303581	1.08709e+06	441810	376431	251697	37310.6	139891	128055	171140	93860.6	379209	228145	147534	265173	254072	524464	160633
Indole-3-acetamide isomer	883.29	298257	140777	150808	106157	342394	341444	326261	297041	204895	86891	181739	124833	174054	287459	61603.8	303529	329735	281102	220851	168320	106976	325910	135517	140821	525240	188172	374277	207472	113860	179293	220723	236788	70470.9	161060	125549	145301	178825	278594	220090	146959	321844	354862	112674	189422	231258	316033	192553	276524
Indole-3-acetamide	8843.91	4.96931e+06	4.58069e+06	5821616	4.26229e+06	5.55383e+06	5.15346e+06	4.9456e+06	4.81387e+06	4.85618e+06	2.37004e+06	5.13616e+06	5.45638e+06	6225254	6666326	4.08347e+06	6.20549e+06	6.65279e+06	5.7601e+06	5371230	5788874	4508340	6699488	4879210	6.88987e+06	8402463	5.15193e+06	7281672	4.5754e+06	5.19263e+06	7867394	7194790	6548884	2.31693e+06	4.46455e+06	4.83859e+06	4.26771e+06	4481406	4.97023e+06	4.58135e+06	3.58435e+06	4.36058e+06	4.61549e+06	3.29614e+06	4124198	4.93802e+06	4.54749e+06	4.15366e+06	3.91614e+06
citrulline	2480.19	2.61279e+06	2.43854e+06	2.07073e+06	2.45176e+06	2.77068e+06	2.34755e+06	2914160	2.87075e+06	3.60206e+06	3042273	3.5815e+06	2210139	1786086	2724998	1.56841e+06	2.67577e+06	2.85777e+06	2877750	3.10445e+06	2.38463e+06	2.10972e+06	3598310	2.95118e+06	2.67883e+06	3.55106e+06	3283323	3752419	3.11505e+06	2.16557e+06	2775848	2945039	3258303	2.57075e+06	2.56606e+06	2.07106e+06	2953994	1870061	2.95167e+06	3.25756e+06	2.91427e+06	2.43786e+06	3.13001e+06	3.18393e+06	2.71605e+06	2998429	3.38361e+06	3253491	4013870
N1-Methyl-4-pyridone-3-carboxamide	2318.27	1.08982e+06	556015	539003	318227	521158	872818	780880	870172	764931	688689	839133	670941	589873	451503	243605	332706	453722	303699	384217	758641	485400	723530	870454	509883	378406	1.2175e+06	615071	971200	799766	575865	1.01732e+06	998171	1.09507e+06	1.02908e+06	799526	946856	670693	998570	983802	1.09848e+06	1.04636e+06	807130	1.357e+06	1.3521e+06	1.54713e+06	915449	1072068	757244
3-Hydroxyanthranilic acid	323.8	172793	85977.7	89860.1	41214.9	80400.2	148944	131682	147849	130466	112579	138772	97684.1	86607.4	66039.1	34477	46522.4	69132.6	48899.5	55701.2	118461	80135.6	116116	146031	85092.9	58127.2	224908	102042	166127	134960	101598	166259	163398	172886	163753	137387	161526	106255	177808	168603	194119	190599	137348	216352	224211	259164	152377	180554	128074
N-Acetylhistamine	352.73	87330.8	54141.7	89978	103336	108424	84752.7	169516	175231	123632	80306.8	78578.1	69598	60139.2	58371.3	40873.3	58582.2	80220.6	82482.7	91222.1	40131.7	22357.6	38354.4	34426.6	20082.5	38157	23470.2	29683.7	23940.6	41147.9	25451.4	26199.2	19680.8	60902.6	30111	30467.1	26148.9	32018.8	20594.4	18362.8	28962	19866.8	21221	22740.1	19481.2	24805.5	29105.7	58748.3	27188.6
methionine	232.18	1.62295e+06	1.29736e+06	1.04035e+06	1.11194e+06	1.37966e+06	1.39964e+06	1.14945e+06	1.36982e+06	1.831e+06	1.0063e+06	2.10752e+06	1.1097e+06	1.09847e+06	1.68409e+06	770838	1.78891e+06	2.1904e+06	1.36493e+06	1256842	1.78807e+06	1.97172e+06	2.74264e+06	1.72468e+06	3144328	3.07831e+06	3.15976e+06	4.33931e+06	2.29074e+06	1595834	2.52536e+06	2.59981e+06	2324867	1.46775e+06	2.3818e+06	1.22334e+06	3.40578e+06	3.38222e+06	3939476	3.05245e+06	2.12552e+06	2.37054e+06	2.64098e+06	1638187	1.8712e+06	3387674	2798819	2.43012e+06	4.30045e+06
Triethanolamine	7668.13	66988.9	73632.6	63788.9	10053.6	34207.8	89894.3	27009.1	34277.8	29043.6	314686	211527	271603	91984.6	95807.2	87420.9	135815	114857	75956.8	15023.3	31546.2	41426.1	235110	146631	158107	32707.6	41567.1	77095.9	188710	222692	8224.06	15958.9	22313.4	10099.7	31898.4	32813.8	54464.3	42610.3	178034	11743.3	34455.4	6892.49	104407	91059.9	94787.4	96575	93785.8	69577.1	87054.3
L-Carnitine	27045.9	88524072	78285224	77820864	112144056	108158008	107696616	122362520	130314024	161693904	105043656	106875400	77979744	65681684	110419336	62988400	97063296	110297752	98359704	94009480	62673916	58858812	84551312	75178320	90904064	79597280	126585216	99994328	108485720	48920052	86433624	74561672	63046976	88931560	65038960	54165552	103752832	90597544	100466120	104946056	122817344	92261280	99460800	77518488	110041120	102111424	92115304	128299112	106517632
Oxiracetam isomer	1830.91	1.49163e+06	1.37611e+06	1.16156e+06	1.40365e+06	1.61656e+06	1.39429e+06	1.70452e+06	1672782	2083279	1.70155e+06	2.01417e+06	1.26757e+06	1044549	1.58439e+06	923430	1.56857e+06	1.67195e+06	1.69128e+06	1.75572e+06	1.36343e+06	1.20656e+06	2.03167e+06	1653627	1.56739e+06	2.04851e+06	1.93985e+06	2.20078e+06	1.80171e+06	1245778	1.62145e+06	1.65532e+06	1.85564e+06	1446005	1.46825e+06	1206177	1694791	1.06459e+06	1.73469e+06	1.88562e+06	1.73408e+06	1.44219e+06	1.76373e+06	1.77117e+06	1.51053e+06	1.72357e+06	1.8602e+06	1.89031e+06	2.30862e+06
Acetyl-DL-Valine isomer	849.94	530994	416494	387083	450790	495105	467492	479569	478544	472707	384719	584277	319898	387200	510464	255575	460096	519390	348910	455802	5032.05	3130.17	14773.9	4650.23	2091.46	7819.91	1771.78	1585.84	2793.48	4561.79	1380.24	4054.64	2368.68	6030.91	6093.04	2665.51	4411	3325.48	5566.83	1506.06	1787.89	2301.32	2000.01	2584.78	1883.21	1402.82	1738.07	3755.93	1363.33
methacholine	1586.6	7.32342e+06	5.64914e+06	5.76978e+06	6.71233e+06	10216024	7.87115e+06	13399651	11521511	12377207	8793407	8407611	5.43616e+06	4.89863e+06	8.20152e+06	5841816	8332096	10295944	9460297	6.92039e+06	1.69025e+06	2.39531e+06	2.53655e+06	2885416	1.78212e+06	1.32893e+06	3735899	3350259	4.24401e+06	1.68883e+06	2.31074e+06	2.83393e+06	2.97031e+06	4585534	2.42459e+06	2.59791e+06	4.35727e+06	2.73569e+06	4180216	3.14101e+06	3.62372e+06	3036698	2.66773e+06	4592515	5.48849e+06	4.3383e+06	4479718	4.55704e+06	4183806
PE(P-16:0/20:4)	4252.71	202840	137044	183721	164758	135072	90436.1	183470	177677	69488.3	529640	260208	153158	183023	84372.1	414458	155630	250801	176821	127260	181570	92771.7	174644	135810	311956	130081	214424	217536	46472.3	108811	173394	313751	264635	738578	681887	136471	222597	135539	145625	109752	162577	225113	244058	849298	268594	307349	122214	106810	174090
PC(16:0/16:1)	10019.6	3.23537e+06	2.62109e+06	2.64441e+06	2.79913e+06	2.84694e+06	3.93282e+06	2676155	3.95917e+06	3.44702e+06	2.22969e+06	2.4145e+06	2.68885e+06	2.70084e+06	4.39696e+06	2.92048e+06	2.82791e+06	4.25486e+06	2.97271e+06	4012596	5.32704e+06	2733848	5.53592e+06	3901020	5964846	1.58538e+06	6.52457e+06	7279974	5.78147e+06	4.22497e+06	7.04757e+06	7.37042e+06	5.72264e+06	5.70648e+06	5.36296e+06	4.0689e+06	5241471	4135216	4.9118e+06	7.3167e+06	3980039	6.03965e+06	5251284	5.46359e+06	5.89137e+06	6246898	5.99735e+06	4.67955e+06	6.58562e+06
PC(16:0/16:0)	39342.2	12279589	7.51807e+06	32638896	8173352	6.65306e+06	7.86634e+06	5174718	4939600	6.76272e+06	44010212	21656430	8937702	10202104	6.89144e+06	34957476	8.2923e+06	16282279	23048198	12315780	9906784	7.73152e+06	9059923	10272623	29168346	9360625	13777371	9478400	10133103	21213898	10411049	26093646	9460336	73719232	51602100	7.67267e+06	34537188	4.99915e+06	6.78418e+06	7002032	6824820	5.51257e+06	5.99493e+06	84317376	7492036	16072989	12188573	7099714	9586593
PC(32:0)	2041.85	128378	48136	460906	105200	56305.4	82926.8	54371.5	32488.7	54602.3	476085	289131	66692.9	108346	46138.7	406288	87357.8	211701	161157	187133	92851.6	71511.9	92361.5	123031	230356	94008	89002.2	117070	42167.2	239289	71635.8	242812	107809	788012	451391	81309.4	362265	71531.1	76813.2	75231	74047.2	97833.5	91453.1	994051	94929.4	152993	150873	104438	63417.8
PE(16:0/20:5)	1844.66	64726.1	71209.6	189291	58801.8	40633.6	90625.3	45074.4	94307.5	88311.8	188036	96327.4	59184.6	64159.8	62649.8	254102	99712.7	122093	150714	81410.5	50106.3	18654.2	23063.7	40398.6	116127	36121.6	34491	34822.3	34374.8	80837.4	41710.2	99806.1	30559.9	322415	186808	33667.4	125059	12810.5	37177.7	77951.6	25442.4	12544.2	20920.9	351047	62876.6	46603	60793.7	19139.1	30693
PE(16:1/20:4)	2105.91	122052	78132.3	209308	70761.2	75200.9	60767.1	53616.5	86611.2	75472.2	236649	134240	76799.9	94959	75861.2	258305	70145.7	182467	110971	110375	60363.8	43133.5	50955.8	80738.3	130445	37754	93252	72424.2	52845.8	107936	52151	186175	38848	406384	342145	49447.6	157000	26371.2	39897	38847.6	40192.7	49578.8	58416.2	505671	68296.5	122645	77206.9	42849.3	56915.4
PE(20:4/16:0)	3768.78	573020	465805	958145	419212	393584	330935	269803	502047	331579	1.49619e+06	698188	409878	530192	341527	1.28287e+06	374048	765525	551537	524846	436392	471354	431351	546168	796050	435154	632106	740250	400433	864385	337675	898705	423718	2.3608e+06	1.98237e+06	370642	851485	267614	438349	373195	352687	508276	538020	2.44823e+06	449652	716009	537650	286174	463265
PE(16:0/20:4)	4734.8	492376	392095	1.19961e+06	340894	298130	387066	255764	315418	421775	1.46319e+06	743099	321319	439122	433717	1.5682e+06	397296	690326	979244	520059	437760	439166	292291	457328	933086	401510	595425	631248	438681	625035	394555	765997	331153	2.23817e+06	1.6737e+06	338349	1015552	222748	424200	701387	367757	338844	397660	2617740	370161	503678	523702	304390	546063
PC(16:0/14:0)	1348.1	449346	306932	721493	419929	410433	370937	363238	394870	398907	1.05437e+06	654385	371437	319721	421880	808376	346934	516830	877687	417292	526495	383625	606314	494542	781453	539803	788576	511396	536729	709789	442584	766713	506939	1.49464e+06	996128	459097	779281	398739	479279	639145	482247	510408	486812	1370811	424628	671278	717046	464084	406441
PE(16:0/18:2)	4154.1	501564	362612	560374	338515	345433	286481	177563	448474	283179	621897	373296	308927	321572	341558	793205	427680	589847	657325	344124	219424	186550	114664	198482	294396	246886	220977	436166	159650	255170	153112	270823	153656	688807	564618	160281	297862	158309	288202	337605	115437	131849	198420	715721	123349	218765	267005	102506	221402
PE(P-35:0)	414.02	125398	84419.9	172690	134705	187043	208564	123548	190148	166429	216138	191544	161848	176001	172771	156652	165890	147710	197802	145200	151138	112090	220051	144310	222475	164149	204716	142247	260130	171175	197184	215213	202977	291593	201673	135941	245189	153983	194491	184778	199001	207401	164230	291583	206784	231643	253273	179026	166387
PC(16:0/15:0)	446.08	281691	166708	457108	184136	180551	218290	185564	186018	181844	598510	324849	191235	185971	204012	447846	208592	304586	387408	210946	141767	165306	179828	142122	267494	111422	200732	148433	147426	204220	174517	239533	171192	567468	406046	123623	310043	87729	122569	132837	148522	138751	164765	500534	174794	220376	170883	133420	147248
DAG(44:7)	0	383875	383951	513252	393793	453939	414322	378405	490841	429891	254550	421087	431220	451630	423419	494336	333969	464705	544453	140686	408076	484286	292713	533056	358091	532520	373609	291568	459642	555113	393595	192935	472039	397886	390276	413290	393869	472292	387373	435123	371621	391501	395501	365992	207573	394104	359981	409340	325553
PG(16:0/18:0)	3690.62	140602	113040	174349	135545	161998	91904.1	108583	139415	100645	339442	232320	123950	154650	109171	258434	102861	193658	129111	159792	114977	115395	126461	161648	148876	96151.6	173661	113783	115125	184946	116316	204506	164920	331912	320486	97510.9	149402	82513.4	65709.4	76518.3	100572	122863	134213	357262	148515	149297	130212	87930.4	76765.9
PC(16:1/18:2)	21421.7	8584973	6549630	6.09032e+06	8.18397e+06	10583576	10816102	10386301	10845344	10006688	4.95369e+06	7554734	8.02774e+06	7.62529e+06	8658467	5782370	8841385	9856685	7.47744e+06	7.67086e+06	10215552	6.33638e+06	12087096	10484071	10727933	3619111	12433661	10319227	14990539	7728068	10279693	10048448	12113384	6.85901e+06	8626589	11073972	9436117	7.39935e+06	11543909	12339421	12052443	11474504	12989867	8411149	14461089	10311589	13925203	12795707	11448591
PC(16:0/18:1)	7289.41	662035	315299	554034	345302	612215	601761	427921	487635	615802	462447	585559	403240	515430	599470	418763	501345	567437	257673	783684	892406	427782	870115	835958	715099	211094	951963	1.34599e+06	530038	910225	817320	1.28561e+06	1.20625e+06	829145	857391	866086	825248	973134	780759	1.04888e+06	797537	1.14317e+06	1.05137e+06	1.07454e+06	1.00596e+06	1.08657e+06	1051374	1.07611e+06	909226
PC(13:1/22:6)	0	90101.7	41334.4	150300	51286.1	43975.5	46491	25592.5	68150.1	53161	198452	101464	36927	77644.2	39403.1	186212	47730.9	107522	94145.8	72928.2	23358	29997.2	22923.9	57333.8	59614.9	7570.69	44420.9	39369.1	51087.2	63406.1	38770.2	80291.4	33853.5	188505	145887	23955.2	77106.3	2565.97	27949.2	22680.9	33090	43762	41845.9	216136	48965.1	53856.8	45377.3	38494.3	27476
PE(16:0/22:6)	13151.2	955304	634049	1.81325e+06	624720	817566	854606	542326	803958	1.02743e+06	2.04829e+06	1012135	595039	743360	690771	2.23555e+06	766581	1.22989e+06	1.40972e+06	699462	376260	374204	365534	541872	923873	307863	845013	645878	639296	674462	321442	868879	418750	2388934	1.66996e+06	422456	942856	283353	570076	521512	555516	582305	500060	2.46948e+06	463234	614789	540432	398175	481550
PE(18:2/18:1)	2595.62	366107	349180	739565	359838	278432	232937	155031	314337	318814	1.04964e+06	619208	233507	296569	270482	1.14301e+06	372021	504144	792114	341814	190273	281386	141877	223239	458962	268910	278653	377020	172198	371729	201267	362628	142779	1.20471e+06	792709	171472	506549	165601	230076	289257	153132	169129	228924	1.25621e+06	134739	235642	276297	141869	230077
PE(18:1/18:2)	2388.51	331859	240112	533919	296847	219294	164779	140648	275150	178878	891630	409434	277230	296578	213083	760763	212915	428493	380654	311436	168431	190596	115119	197211	261092	204299	218915	313190	119001	365785	119463	308572	159970	969794	802229	126031	290358	102404	169312	143247	106834	131448	226794	972833	162891	257385	185297	114408	181583
PC(P-34:2)	539.53	455631	449425	303322	525232	451165	433027	517548	456026	535289	337089	597180	308025	337127	569772	279835	637386	510639	484973	489375	294768	223190	268377	327790	280942	202594	369211	359215	404045	250955	279857	332373	386906	243373	288974	378429	287638	236543	434503	389405	247414	267345	373034	269500	360013	392741	426923	295568	345040
PC(18:2/15:0)	9291.79	1.98377e+06	1.58746e+06	1.61849e+06	1.75186e+06	2079942	1703581	1872350	2.38646e+06	1.85526e+06	1.72303e+06	1.90225e+06	1.34216e+06	1.43668e+06	1.84056e+06	1.55704e+06	1920069	2.37265e+06	2045176	1.42301e+06	1107899	912952	1211899	1.23306e+06	1.44575e+06	930944	1.26275e+06	1.61678e+06	1.31397e+06	993035	1.18014e+06	927766	1134156	1478454	1.35325e+06	918018	1.39689e+06	895559	1.38362e+06	1.24932e+06	1.19561e+06	1.08067e+06	1.3373e+06	1477386	1.21283e+06	1014686	1385477	952653	1.30794e+06
PE(P-19:1/18:0)	4892.43	969043	833343	712782	1.1261e+06	1054571	839757	951771	1086815	920171	806245	1.42785e+06	794448	851663	946864	669662	1.10478e+06	1.18851e+06	1.18907e+06	1.05443e+06	741202	734636	740221	1.02396e+06	820703	878639	926366	797398	1.0624e+06	616934	870564	782801	1.15339e+06	691072	867912	879883	852315	567173	923954	1.01515e+06	1.17451e+06	842688	750721	723989	810127	861077	1.14403e+06	846014	860244
PE(P-38:5)	2892.51	280704	250046	430632	256557	268946	275002	267775	311779	289875	776368	549546	231107	247076	260129	563770	366666	423175	443337	334463	217799	195104	184286	240262	419231	225158	314010	236699	256492	281872	226944	265018	262952	636404	463056	211217	392627	120963	240463	275345	276901	176578	223279	659632	197803	257797	277040	167262	165695
PC(17:1/16:0)	0	261631	582442	246570	421111	409261	306721	353358	988374	851104	247302	208450	660039	676833	887050	401675	655286	627771	378693	767258	800654	598902	808903	452319	835088	220336	879158	993844	555088	630520	1.02597e+06	921034	495550	956541	861860	424526	886909	638709	748777	1021993	240131	831211	552602	955196	1.00703e+06	906631	988887	769058	639003
PE(P-16:0/22:6)	0	431024	313588	514334	326564	492250	275811	506829	494298	334363	1.13202e+06	701560	358368	444845	335794	791373	302939	668940	335364	451402	334057	266825	417773	412146	445694	244587	431415	373513	424556	533094	304772	586181	466816	1.03702e+06	805893	279478	511307	258834	282028	202401	440569	431477	435074	1.20103e+06	499576	516772	436578	291233	330724
PE(P-38:6)	1772.55	309310	241520	526020	235717	284152	249487	271948	306577	246585	867094	534356	212387	224729	287931	693486	189254	439322	474476	340684	162514	147312	179133	182308	371044	183876	427975	298810	260606	347642	218570	377319	237706	819935	571176	177783	344848	151203	198322	215414	295722	270562	202204	890876	242555	253426	259122	157498	223339
PE(18:0/18:0)	592.44	282763	162924	593195	184752	123265	162965	143443	141140	139554	841131	403020	188438	219537	152746	609708	189391	315313	452002	209988	147778	147541	130297	126747	360647	124131	171641	137388	125880	255356	160857	320205	122811	972529	608497	94375.4	433890	82192.9	123572	116867	109621	85318.2	86135.8	1.09647e+06	131259	234951	194864	120690	163983
PG (34:1)	2287.89	181261	122822	270213	124199	160191	116756	147171	99453.6	173939	378328	229620	126439	158306	144904	351544	145392	211668	253422	205225	125230	87152.9	125440	111393	190043	86265.1	174899	144509	170628	152113	101764	193080	134502	356834	269206	111949	224046	79440.1	131585	66806.2	154346	129736	101146	467658	105792	143831	113103	74089.8	104934
PE(P-18:1/20:4)	1431	297444	223306	393057	234015	369678	182897	284688	313615	226397	749213	543252	215439	362053	240288	521073	236340	391244	260013	337454	235360	211821	282749	352900	361654	243176	290202	259193	232777	391822	239413	401099	337814	740622	579325	230921	349375	169315	225826	172610	298764	265565	279875	824779	332684	350452	290364	161061	182670
LysoPC(20:2)	0	1.32823e+06	1.08136e+06	888772	1.65519e+06	1783875	2.15006e+06	1.95338e+06	1.91866e+06	1.96614e+06	966782	1.46112e+06	1.38626e+06	1.30718e+06	1.89628e+06	838313	1.36272e+06	1.56778e+06	1516683	1.61588e+06	1430218	1.08127e+06	1.87607e+06	1.31617e+06	1486300	776094	1.80703e+06	1.85228e+06	1.89625e+06	1276046	2.31811e+06	2.1271e+06	1622367	1.17478e+06	1.25213e+06	868546	1.73809e+06	1.52193e+06	1.56437e+06	2.08912e+06	1.86393e+06	2.26561e+06	1.74143e+06	1.31017e+06	2.1062e+06	1.98082e+06	1.67562e+06	2175639	1551150
LysoPC(20:1)	208.58	2401320	1.55002e+06	1.29365e+06	2326469	2.34986e+06	2.99272e+06	2.83504e+06	2.75994e+06	2.42676e+06	1379587	2.53349e+06	1822170	1857857	2.42286e+06	1.16778e+06	1844850	2.29113e+06	2491317	1903462	2.35709e+06	2030989	3.46457e+06	2.55566e+06	2.62296e+06	2.22301e+06	3.75715e+06	2.57131e+06	3.42042e+06	1.81588e+06	3.29527e+06	3.27878e+06	2.80544e+06	1.97911e+06	2.13366e+06	1.82251e+06	3.09927e+06	2814324	3067048	3.27014e+06	3.51655e+06	3.82739e+06	3.22585e+06	1.90813e+06	4.45286e+06	3.52971e+06	3375745	3333263	2.97841e+06
LysoPC(20:0)	0	4.15927e+06	2.24186e+06	2.52146e+06	1.32556e+06	4605949	3736654	2.88182e+06	3768165	2.39471e+06	1.969e+06	3.42029e+06	2682187	2.9221e+06	3286104	2.04693e+06	4.06176e+06	3.45369e+06	2.04488e+06	2.78854e+06	3058434	2.27146e+06	3.52836e+06	2.86484e+06	3.37953e+06	1.48466e+06	3.3658e+06	4.17265e+06	3.3557e+06	2.74741e+06	2.53758e+06	3351823	3.37628e+06	2739984	3.45171e+06	2.8911e+06	3.16818e+06	2.47665e+06	4.02364e+06	3440796	2726466	3.28032e+06	4449750	3.14342e+06	3.74675e+06	3729046	4762661	2.60736e+06	3.82151e+06
LysoPC(22:6) isomer 2	4022.27	28170714	22185658	19490360	35792332	48043284	46377644	51828044	43188124	49510636	23169402	30293430	26020616	27867326	38306932	18448200	30038312	35705024	32817554	34414932	29234922	15214349	44233044	27038294	31979696	15338824	39513468	29786982	46531728	30334490	38827896	41022628	36995404	17929462	24520088	23749654	38000044	26514136	31392384	33265410	49152308	50128276	38338300	29240806	44826672	35303248	33555308	45535056	33517554
LysoPC(22:5)	0	1.53384e+06	1.52644e+06	1.36702e+06	1.37768e+06	2.43142e+06	2.86208e+06	1.79897e+06	2592484	2.22182e+06	1.2376e+06	1.54823e+06	1.67318e+06	1826704	1.93291e+06	1.16551e+06	1.46451e+06	2399327	1.47287e+06	2.27822e+06	3229007	2.57522e+06	5.09525e+06	2.60309e+06	6.95661e+06	4.42504e+06	6207768	3.80401e+06	6.63844e+06	3976006	8.11421e+06	4211980	4093303	2682931	3.17803e+06	3.50444e+06	5.57617e+06	3636156	4568805	5.47752e+06	4.29826e+06	4794016	5773658	3.82616e+06	5.70789e+06	4341379	4.41843e+06	7763072	5.98055e+06
LysoPC(22:4)	0	182233	141038	100883	237901	191001	274141	283386	229470	242860	118155	145276	116398	182342	264270	141253	173016	195290	290812	170851	706152	322840	909062	533866	1.12252e+06	379300	1.04113e+06	866018	1.23469e+06	789202	1.22692e+06	974795	926500	478761	664200	610030	932443	746197	881888	834872	937714	1.19126e+06	857026	701545	968524	913436	920025	1091891	1.07924e+06
LysoPC(22:1)	0	374533	205946	219358	227498	318387	341084	317067	271074	237659	168464	202918	278119	211045	294818	145872	287240	254272	227562	254801	224518	187622	285496	263476	322787	205791	272582	325260	237848	153557	235872	297522	338716	226586	232550	207072	233958	242408	368121	275086	279067	369234	408386	229434	349329	291916	371076	264661	330798
LysoPC(22:0)	0	524825	315180	402164	236211	574769	551893	421522	473339	381740	372586	471160	363004	356349	459814	287014	570882	509116	364979	418674	375049	237339	478014	368688	452614	152540	481875	519592	502762	294166	358893	518450	516379	467553	473389	340858	497428	335749	516487	494605	415749	539596	533925	604929	551138	556800	689449	483890	555709
LysoPE(24:0)	0	91787.3	44109.8	50995.8	60403.8	96437.1	75684.2	100890	71573.6	48243.8	35451.7	51987.4	32028.3	64143.8	104358	55669.8	64840.2	78792.3	92026.4	63412	30482.2	37176.7	48340.8	68349.9	102680	49865.4	106780	55499	110042	36646.4	58401.4	38626.6	29235.6	73609.9	76071.8	40273.7	117057	45102.2	82627.4	113196	62656.4	39135.9	59952.9	49226	111489	88229	41187.2	61473.3	79290.6
LysoPC(18:2)	39696.2	233277520	196072688	161501248	318083680	340351232	278889984	332633344	318875040	295854080	194427792	288700384	195154176	200090032	275984992	167078704	271336320	319734752	308217088	269991328	255334656	154727232	294298528	208714288	292418400	197315328	311034400	329708096	328531488	230777984	360738432	307288000	305850720	164556464	225472432	210755312	290832768	248275200	311899488	319110560	312714784	314536096	306418144	216444672	335089856	302711808	292313600	309653088	336989472
LysoPC(18:1)	13697	70766424	55860172	46836628	98585664	88126840	96881384	96962344	99624776	94923968	47492884	73020624	63323884	63037388	83352872	48876304	66776012	80769216	88491904	84528008	116603512	72938944	139591920	100017128	134555984	55432404	155271488	139525344	154126720	101645432	168650784	171109232	147961008	77580000	102977944	91925784	132127592	121205656	131692904	158675504	134177448	170347280	141695952	104802856	179150000	150624944	138386816	156037120	154880624
LysoPC(18:0)	60315.1	138371008	84619752	93487160	88074984	154014976	135357872	146927280	134013696	117564168	92509992	138339312	100783784	101301696	135318016	81135048	137145008	128067840	104981480	120741672	119612744	85486304	157448048	116502040	163274752	90998168	175269552	134525936	175715184	114143128	121811232	162676720	146214400	119769320	126661960	112642120	149970960	131219208	159053552	144585456	156224192	174524464	180356096	158344448	167692480	178327712	176228736	149817840	154112048
LPE(22:6) isomer	0	4.11508e+06	2.42994e+06	2335489	2.3208e+06	4.45915e+06	3.95467e+06	2.89777e+06	3.65789e+06	3460267	4.77153e+06	5266192	2841798	4440266	3.1961e+06	2.64646e+06	3.55273e+06	3.62254e+06	2.02701e+06	5.13303e+06	2.22126e+06	1.4652e+06	2.87154e+06	2492412	2325393	727640	2.43064e+06	2.16229e+06	2.11901e+06	2.44419e+06	2139523	2.42575e+06	2311917	1.84135e+06	2.21557e+06	2337353	2.2858e+06	961500	2403771	1.77817e+06	2.51823e+06	2.31909e+06	2.41955e+06	1955519	2589362	1.93874e+06	1.97505e+06	2.20245e+06	1856543
LysoPE(22:5)	0	217817	150328	172955	52860.6	176494	163397	59630.6	149441	128894	263808	211357	148228	261121	194697	162204	201471	198250	81054	363362	216170	245112	253749	224213	508380	199649	327306	179077	215317	336323	502910	220746	231536	268199	291129	275054	255281	136468	307143	220760	191707	186036	308149	260118	259789	181130	199665	265715	315046
LysoPE(22:4)	0	60907.9	82513.3	88194.2	69955.3	66503.8	72475.3	61862.6	33370.7	67629.8	96822.7	72236.6	77332.8	59668.5	52563.8	84414	46893.7	33201.7	134947	114997	117338	81813.8	107419	76592.5	154294	47083.1	100324	100807	40218.1	127565	148025	112389	69758	205327	173151	72975.1	153893	48573.2	62870.4	51100.7	69779.2	38366	93369	160785	97140.2	110463	70992	73425.7	110590
LysoPE(22:1)	0	313072	234538	220917	426163	397994	393657	314694	371996	331238	199011	338878	242902	282552	354040	205480	265080	303755	271497	300914	315301	302071	386215	323088	373085	243512	358589	308531	381419	253081	459540	408098	369951	236946	231645	217729	391730	338343	374637	461276	501009	487822	387070	306546	474130	398986	446605	476158	289770
LysoPE(22:0)	1313.86	2980674	1.78724e+06	1.74678e+06	2006026	3.10891e+06	3.00435e+06	2688835	2932018	2231668	1.84232e+06	2.5477e+06	1.63688e+06	1.98778e+06	2.96694e+06	1333364	2.7979e+06	2.81522e+06	2460622	1.99826e+06	1815305	1.74929e+06	2.46782e+06	1.87913e+06	2.40358e+06	1.95366e+06	2046691	2.19428e+06	2.42962e+06	1.61457e+06	2.23366e+06	2.11758e+06	1.95172e+06	1756058	1948254	1.50607e+06	2.48931e+06	2.19646e+06	2.43049e+06	2398128	2.62786e+06	2820514	2.15328e+06	2.08927e+06	2.85847e+06	2.99005e+06	2961444	2.61864e+06	1.77551e+06
ceramide(d18:1/16:0)	2731.79	63919.1	46044	43983.5	31215.6	45873.8	50597.8	38041.1	53272.7	25266.3	74509.3	68813.6	39622.9	55746.7	74472.2	64682.7	64271	51068.9	71905.1	36419.7	56854	32393.2	82511.4	53300.7	136961	37800.1	75027.2	114534	41168.2	80136.3	89240.2	187118	85800.9	230525	228093	53054.7	175097	47313.1	99631	77736.1	80458.1	102178	114650	312357	129716	126339	86941.6	98039.1	146192
LysoPC(20:5)	1527.94	5.81538e+06	6.34931e+06	5293072	8389008	7.71771e+06	8223226	7.94374e+06	8581440	9156606	5.32777e+06	7.12238e+06	5.46809e+06	5.29719e+06	9944643	4.79422e+06	7576058	7.19694e+06	8494670	9267372	1.73418e+06	1.35705e+06	1.75658e+06	1.41377e+06	1.83787e+06	1388673	1.76285e+06	1944677	1.67229e+06	1724487	2.50141e+06	2.02013e+06	1.93479e+06	1.38764e+06	1787598	1.38171e+06	1.86123e+06	1.6752e+06	1.65386e+06	1.99219e+06	1.92828e+06	1.98958e+06	1540703	1.61007e+06	1.98042e+06	2.08175e+06	1.68806e+06	2.04768e+06	1.78275e+06
LysoPC(20:4)	6990.47	25383610	25547122	22260326	58067584	40424748	46218708	63942284	42771488	49587412	23468874	31399718	28574074	27955842	42763972	19741022	31501768	34359272	48072316	31353174	67433816	47405548	107685696	67585160	99282344	68029752	118401472	61814308	133772248	63688780	99622136	94221152	86413944	48035092	51461372	54327972	100635392	73739264	84694264	97362344	124462984	121218168	109228280	82578456	130214088	93615936	88521912	141155472	91725728
LysoPC(20:3)	4369.13	10397439	9274919	7.82462e+06	15367093	15296223	16355968	19696312	15193169	16400472	7895010	10779469	9309594	9650539	15009764	7.98457e+06	11697069	11445897	13316479	12673827	14259877	8484055	16832416	12087773	14971604	4682370	20628490	17820832	18569478	13308864	21967630	25317456	17887974	10269902	12521844	9764745	15941219	13773180	14325329	20829870	16613820	23441286	18529782	14552723	20586652	21806092	17965166	18745968	20216886
ceramide (d18:1/24:1)	0	60478.6	55368	55343.1	43369.9	113401	102546	122935	119967	77590.9	76271.6	62215.5	43452.2	76916.8	51794.4	58858.8	69011.4	94970.5	75885	75985.2	102830	66297.6	189576	127232	217783	35035.3	133484	141952	76752.6	86171.1	150983	238979	153760	319732	232711	49986.4	234159	45922.2	140536	141424	117491	182148	177470	352765	221164	222388	139373	144925	168558
glutathione disulfide	1517.27	6605.28	12764.1	45649	560.7	3259.93	1397.02	1869.09	1738.89	1727.8	123126	13707.2	4112.74	1930.2	26175.4	26488.6	8528.42	14314.4	17547.6	31505.7	3450.2	22645.6	4450.22	2478.36	20657.8	1710.76	2699.54	2295.04	1101.11	31119.1	992.67	4432.34	1848.36	98587.1	38181.5	36489.8	82624.4	388.15	1837.85	2235.74	1314.37	819.79	6676.56	285631	3717.39	8734.87	17262.9	14131.3	11295.5
Ginsenoside Rh4 isomer	333.15	82487.7	366198	34413.8	293247	293197	259958	28693.4	218182	363445	14459.8	83370.5	173370	133092	140806	196281	99195.6	691756	279204	82423.6	12888.3	32649.1	39355.6	12386.3	3267.63	80491.3	47029.4	63445.8	60599.2	38811.2	127164	31801.1	17172.5	0	1969.18	11690.4	41796.1	6443.74	20321	60534.1	8670.58	5465.18	10818	283.29	11083.8	7680.23	25146.8	3908.67	26240
ceramide (d18:1/22:0)	0	77569.1	32233.2	68440.6	26019.6	113029	67017.2	66290.9	69132.7	67578.4	83559.9	62505.8	47017	48654	56705.6	88589	97074.6	75248.8	36178.6	77460.9	109685	40939.5	140992	151704	265321	10182.1	126604	173434	111538	92384.7	116877	227886	162274	337360	265092	95664	195340	51325.9	140912	79643.5	93578.4	136832	171426	441260	165044	168424	160311	98115.8	229988
PC(P-40:5)	1970.01	366769	301600	291625	336789	471639	566700	547444	509859	518030	344521	442769	363174	373266	430329	274132	474702	500026	407960	445234	293455	263891	349747	302028	361525	354653	423861	355734	482060	249100	351103	440159	431760	243391	235264	278487	374781	320748	377855	384091	468536	419081	340286	296223	356234	389386	438797	450757	332633
PC(39:4)	3015.5	389213	305271	298122	437174	444014	579235	622312	466607	459840	242546	298610	261182	276615	485386	180661	355512	366570	462633	309023	522876	492369	746568	574156	708221	351865	687705	451681	1.10108e+06	379825	587722	516944	569016	527121	460863	455065	687651	586937	651178	586643	980844	759451	660125	579096	861156	840563	685750	947343	503594
PC(18:0/21:3)	403.39	97427.6	93761.3	82007.4	102389	115720	146569	158267	154748	139980	93896.4	73390	55842.4	129126	127033	60954.5	119521	90315	129519	128931	112803	75625.4	101731	118232	146198	44967.8	75445.8	127878	102229	83811.3	133409	153303	89474.1	81042.6	82657.4	88756.1	128732	97617.2	133758	170808	129887	109828	136281	70558.3	70254	190469	117642	134220	109618
PE(22:6/16:0)	3003.07	1.44854e+06	852382	1.86825e+06	842799	1206319	872860	777757	1342298	953135	2612068	1.35187e+06	949865	1.2397e+06	781150	2371434	706910	1.80246e+06	1.15007e+06	993168	563318	538838	714838	916516	1.0057e+06	428526	923738	968352	651474	1.14561e+06	505811	1.34968e+06	673267	3150753	2.58056e+06	610671	1.24762e+06	356416	651839	535591	692438	1.0256e+06	876060	3.43239e+06	857254	1.10215e+06	744113	538874	595486
PC(38:4)	6044.67	119584	72043	106905	119186	188332	181985	246883	135523	175060	101400	134876	104574	93241.4	169846	91061.3	142319	137511	95380.9	127568	358021	186699	467690	345210	408906	159137	605671	283292	685772	264896	295840	441658	465792	261090	269141	324749	437680	330978	416576	357133	599003	614096	593381	422338	605001	507906	503722	599958	383379
PC(20:4/18:0)	335237	22493702	17404864	19042720	22029126	28686006	31061594	40749716	25757094	32257294	16661045	19351326	19701218	20291302	26134238	15053907	23102904	23710984	23452118	19494570	46831436	35303096	67485496	49908844	65927020	28334798	86745576	43319164	105583168	40601316	52436228	60105856	55550444	43014968	39629924	50435524	62804204	50975788	60265276	61683516	80869912	83103720	75346568	56615468	82143784	68680920	69006280	78958744	57889100
PE(20:4/22:6)	0	119374	65339.7	463333	49945.2	11992.1	56896.3	6334.39	8609.77	20151	717718	284447	29822.6	126368	41205.9	557283	70922.4	249746	193060	186146	55571.1	79773.7	65535.8	100140	341399	76994.3	112107	80385.5	65518.7	310468	120507	432776	82464.9	1.202e+06	956673	47814.7	428014	5285.79	39472.1	29917.7	19981.6	7694.43	12790.6	1.56225e+06	43760.2	190480	85427.7	27877	77826.8
PC(18:0/20:3)	1039.22	67498.2	58457.9	55152.5	69840.4	109277	102923	129783	88796.6	105763	56917.8	97714.9	61799.4	47182.1	105761	44640.8	101232	83780.4	38968.1	97900.3	97416.2	54036.5	127227	114949	105675	30017.7	183775	128906	145548	100519	120830	174396	156251	80984.2	93308.9	94418.5	129143	118313	103058	143375	165667	188449	183307	108682	168181	168626	130381	166246	123272
PC(18:0/20:2)	14650.2	2.67999e+06	1.79934e+06	1854047	2100524	2.99274e+06	2.98935e+06	2.64724e+06	3.00856e+06	2357965	1.60264e+06	2515990	2.14607e+06	2.11699e+06	2671984	1.45989e+06	2.73117e+06	2767367	2.57921e+06	2.49183e+06	2.92467e+06	2.20284e+06	2833050	2.6997e+06	2.69432e+06	1.15319e+06	3.49015e+06	3.78864e+06	2990608	2.32429e+06	3.47571e+06	3104112	3155227	2164269	2.47543e+06	2.29254e+06	2887551	2.29393e+06	3.09865e+06	3.10399e+06	2.54471e+06	3.02078e+06	3.13772e+06	2.20425e+06	3.14659e+06	3.73469e+06	3.2622e+06	2.82874e+06	3.26217e+06
SM(d18:1/24:0)	9610.2	1906869	1.03713e+06	3.59039e+06	620486	1713909	1.27267e+06	855664	1.19217e+06	1.00545e+06	4347608	2.68809e+06	1.13562e+06	1404095	1.02038e+06	3.60752e+06	1.48049e+06	2.07445e+06	1.92795e+06	1.40472e+06	1.18603e+06	664839	943250	1.34722e+06	2.35639e+06	537428	1.35449e+06	912644	968388	2.00902e+06	736583	2.26547e+06	1.25639e+06	5.78817e+06	4.63239e+06	1.13789e+06	2898014	591534	906214	792330	792972	729746	908522	7159140	723911	1.63231e+06	1.44338e+06	674773	993057
PC(P-40:6)	0	413097	373739	381650	429488	601883	642847	750420	668696	810294	431922	598559	443026	454649	595883	351275	580660	565812	512931	600020	402162	291623	467944	394387	402784	396218	530359	484005	645850	396805	448270	520102	535407	292488	312553	349018	424842	375996	441595	569220	687482	580557	428143	374678	508490	489200	596082	627331	439578
PC(17:0/22:6)	2525.24	815224	449457	505413	508912	970414	1.06809e+06	1.13471e+06	831948	1.2051e+06	555295	469707	566903	601624	819579	413932	786395	728291	603572	612202	480104	453949	610759	543408	502754	204754	597818	336940	824995	364007	452033	490511	458219	378919	399484	392524	544721	438845	451844	476225	751818	755845	593323	461306	829511	566521	691070	785476	442278
PC(22:6/20:3)	2787.31	95108.2	59821.8	98603.4	98526.1	141651	190425	225840	179016	202731	91624.8	111864	90200.6	100955	177854	88402.2	121705	150414	107857	143143	245383	207504	330637	220370	385152	58366.1	422685	198127	591319	199478	364863	280212	271248	192833	189243	194664	306715	224346	239046	360510	493030	382827	345538	215446	506538	295191	319207	604389	291488
PC(22:6/20:2)	0	198594	113894	103824	189079	214321	267955	209768	255695	257334	110268	160476	148480	182306	167039	96779	137676	164400	172344	141292	201319	125099	276651	174366	221180	63035.2	277662	118765	350636	158478	142325	233383	204503	160543	129857	149922	193136	139173	225021	250327	383187	321093	283618	182869	380729	210344	244847	318864	168134
PC(20:1/22:6)	697.41	434984	229991	240018	313859	443868	545774	470241	563896	516262	234952	362382	317839	334248	314070	215088	394544	396044	365316	347983	350672	245747	451765	420940	332721	150720	551297	303086	473080	246509	382750	407494	372243	322516	274091	275869	441724	289436	421729	454787	550622	589654	498121	197764	483874	452675	432869	574068	373808
PC(20:0/22:6)	0	717216	427880	328706	265232	742885	674176	532613	571297	643215	325287	498536	445796	535148	602992	326184	608123	601954	368091	552606	458235	279814	482786	458355	419485	160009	652615	569505	587667	401720	402147	460108	513321	305250	431689	413245	397032	301352	463033	441679	483191	579978	677775	384086	536329	490419	579644	488746	458808
PC(22:6/18:0)	156508	18395138	11125944	11372703	8942593	23467526	20980216	22391842	19810298	24016950	9106993	12808028	13912401	13556365	17896920	9380892	16842624	16266219	9867029	16035097	15123259	9513359	19033618	16191897	16385752	5.74329e+06	22418816	15405905	25861162	13911247	14310081	18803638	18574158	10646579	12747329	14715139	17481510	12268859	16290561	14320227	23365824	23101366	21240230	14885992	21708358	21452340	20278434	18998614	15238876
PC(20:4/20:0)	4032.2	871366	617557	736136	588715	962144	1.02702e+06	937386	936488	842220	689493	821434	725741	739773	886779	612096	780507	918596	750839	860314	1.62198e+06	1176100	1.81821e+06	1.44861e+06	2032226	616392	2.17295e+06	1593439	2.4707e+06	1.21385e+06	1680340	1625632	1.81759e+06	1.4191e+06	1.4224e+06	1.34669e+06	1.88014e+06	1.29492e+06	1.90284e+06	1.87171e+06	1.86817e+06	2062962	2.10321e+06	1.59421e+06	2187384	2.02805e+06	2.05814e+06	1.85403e+06	1.78187e+06
PC(20:4/22:6)	0	252620	203375	237046	236339	318419	508428	589144	433887	660379	278119	239924	219119	264911	386569	239307	307250	371933	301880	289469	701600	456667	1.05086e+06	648390	814007	103464	1.06035e+06	482559	1.34859e+06	525653	780570	831515	799896	564501	469531	371527	732384	614047	646427	922680	1.09863e+06	1.25257e+06	740287	598121	1.39607e+06	802094	734490	1.3481e+06	670510
PE(O-18:0/22:6)	0	179855	155573	197095	178292	262166	141847	281573	298073	215780	319715	247671	204421	228950	177771	265149	179390	253358	155928	277562	137612	151956	200806	183310	198765	158844	207833	190231	173897	187144	182685	204085	233544	273021	231449	134408	206026	143530	157585	107532	212929	223775	236504	355215	262803	261544	168674	137418	157841
PC(20:5/16:0)	43788.6	9528921	7.99834e+06	7.00078e+06	7191896	10484403	10853116	10179959	11457285	10826235	5323750	7.15111e+06	8.03902e+06	7.73037e+06	12872187	6733806	10770271	9682672	8894024	9415015	2.55306e+06	2.03785e+06	3590216	3.01706e+06	3262042	1.19299e+06	3.70539e+06	2.90155e+06	4.85444e+06	2.34474e+06	3352977	3183354	3.49676e+06	2.08361e+06	2.23812e+06	2.3912e+06	3.04942e+06	2.43599e+06	3.1413e+06	4254498	4.22179e+06	4.59546e+06	3.74272e+06	2.53776e+06	4618814	3.2248e+06	3.80511e+06	4636577	3.24555e+06
PC(18:1/20:4)	1615.26	79209.3	44586.7	59059.1	65354.9	93455.6	101936	106065	69762.9	100849	48506.9	70182.2	39601.1	64175.9	78714.1	43405.8	76825.1	79328.2	49198.1	93784.8	114149	58463.4	166051	116147	148118	46418.4	181004	105932	169178	99503.7	118930	138164	141926	91213.1	83769.5	94672.6	160381	120762	115187	158654	166641	204020	168955	123963	204526	156961	157320	249949	141776
PC(16:0/20:4)	332811	56376020	47117920	43363632	58093196	61876116	70542624	84287256	69487872	73928496	38011168	53095376	52407740	53137632	69580216	43144588	66629248	67714696	65016764	51782996	97346272	73684088	125518304	97089696	128918568	63234448	138636256	100215680	153404320	91344768	107844224	110003208	116765408	73501040	81961656	92665192	114377368	95862296	116914856	124757112	137708592	142824752	136880784	99437504	138043376	102620328	127050280	143066032	124915904
PE(20:4/19:0)	332811	56296052	47022128	43280364	58010852	61781308	70448536	84131440	69252440	73851984	37975156	52959904	52320896	53078508	69495680	43092124	66573516	67601752	64930428	51736692	97195424	73608112	125329208	96919288	128795688	63146164	138476944	100103064	153192848	91195496	107682408	109773336	116554536	73356704	81809784	92535848	114199040	95746024	116736760	124609032	137358080	142569744	136673248	99219992	137746672	102470040	126716472	142829040	124679592
PC(36:3)	3193.82	301148	184079	193745	256789	284032	332058	279866	306024	345280	177811	280223	185099	192762	253333	165471	293310	298839	168646	304283	315745	167199	336316	314231	288176	149651	426555	386311	286035	238050	315608	439163	394641	240174	243503	229754	301557	351564	333274	435387	408322	455832	390524	305353	493835	444349	418855	480785	308948
PC(16:0/20:3)	170897	50938188	43192564	37690996	55395968	52438944	59994164	65673836	61728000	63749772	32097586	49321812	43352412	42228284	58105428	35351324	57576636	56787092	60113472	50941008	58498052	48837244	67332576	58008596	64686996	37099076	83112376	72863616	81898088	52417612	70468192	71433496	66133420	48283604	52582896	46624828	66721452	61906924	70336568	81959736	73992152	79301888	70953112	53461892	78241480	74578200	74092312	78719208	76348024
PC(18:2/18:0)	890996	136478192	104087112	95876800	124575464	143659392	138354544	137772752	137070784	133355992	83337064	131619648	106517312	102257792	143294400	86886552	158341376	140759536	139564208	137417936	109309288	90288104	119379304	102224616	124464600	70117000	150400192	145772800	148573616	96559336	135974784	127757152	128463192	82778048	103393544	99717720	124908632	113018936	135753984	134392336	125340224	135731232	131613192	100259928	134277520	143111184	144064496	121919608	137025552
PC(18:0/18:2)	21594.4	1.6053e+06	949300	1.17071e+06	1.19946e+06	1655788	1378141	1.38978e+06	1.41413e+06	1.51434e+06	930133	1565609	902044	1.12408e+06	1.38513e+06	895226	1.68565e+06	1.44187e+06	828797	1.73914e+06	1.27586e+06	666810	1.36153e+06	1216190	1090843	679661	1733482	1.75508e+06	1.28126e+06	1.13972e+06	1.14158e+06	1504776	1580741	829196	1.0359e+06	1.20161e+06	1.32804e+06	1505847	1358098	1.55907e+06	1.54966e+06	1.64327e+06	1.70076e+06	1.14463e+06	1585704	1.65021e+06	1633337	1.68583e+06	1.17554e+06
PC(20:4/16:0)	5169.54	272363	174347	210552	216693	314112	347514	383314	310496	324255	173149	264056	193807	202189	310735	182857	314980	287372	177685	300151	511504	267997	689902	476614	589259	247229	679299	578129	738440	464416	493076	661566	734799	401974	405738	477880	609761	520523	572180	661983	836259	818951	899785	549599	819942	704609	682230	890365	626167
PE(20:4/18:1)	0	810950	471591	1.7384e+06	503260	347708	386762	256636	444765	398613	2.65165e+06	1112927	451105	751605	377680	2078132	335560	1.04786e+06	872368	679748	588537	693372	534819	905851	1.79177e+06	605533	1.13313e+06	872622	600951	1.68929e+06	589755	1.81471e+06	604151	5467988	4003146	500674	1.96384e+06	249480	580473	492644	450486	616246	604136	6225260	681937	1.30231e+06	792818	415456	645927
PE(18:1/20:4)	1538.19	592137	393451	1.73312e+06	333074	293039	455829	256392	317356	504622	2.09601e+06	1.02461e+06	296715	485661	376915	2.16177e+06	397811	872944	1.38142e+06	619300	379956	511349	282588	538896	1.61335e+06	485429	1.00413e+06	575756	436315	1114858	496687	1.26575e+06	394807	4345902	2.81439e+06	403467	1.97103e+06	206217	500640	700587	233171	348626	371116	4.70225e+06	364643	757065	577076	339985	486994
PE(20:4/18:0)	0	402213	325237	660232	176253	312737	239085	100215	328125	171171	846554	479532	242514	408201	241774	704252	272895	515638	384322	225184	299834	333773	388095	341865	639519	163201	506996	252940	397710	617296	274764	609593	248034	1428621	1.32107e+06	319782	611989	187442	359896	288875	183445	282487	676740	1.64174e+06	459132	601940	477776	278087	429808
PE(18:0/20:4)	14012.7	775858	540427	1.08281e+06	603908	661982	538770	654300	631195	656306	1268528	791967	510754	672923	746810	1267300	634883	857165	1.01956e+06	515126	693839	600866	620177	765390	1444789	590524	951197	801998	893965	867275	580771	895182	659518	1.92049e+06	1.66854e+06	640004	1.17905e+06	436999	936940	849132	481765	824433	822833	2.28145e+06	714383	797459	899097	682179	716725
PC(P-36:3)	5219.9	1.04917e+06	988038	1.16593e+06	1.14611e+06	1.17566e+06	1.32936e+06	1605201	1.31052e+06	1.38014e+06	1.19143e+06	1574409	991940	1.13964e+06	1.59104e+06	1.0008e+06	1.34612e+06	1287432	1.32922e+06	1.27334e+06	1503350	1.37207e+06	1.66225e+06	1.60857e+06	1.71228e+06	1.6505e+06	2.19215e+06	1.56472e+06	2.70884e+06	1.25748e+06	1.61078e+06	1.95083e+06	2.48593e+06	1397342	1.59223e+06	1438823	1.63887e+06	1.59607e+06	1.83421e+06	2.19674e+06	2440662	2.26442e+06	1801635	1426209	1.90233e+06	1.75805e+06	2.08204e+06	1981996	1815185
PC(18:2/17:1)	3046.3	910639	590653	708162	852779	1.03575e+06	995085	1.10437e+06	1.1987e+06	973378	658898	783575	725476	817446	908648	537889	937041	912152	1.00558e+06	565077	576700	597563	692605	704349	373450	261930	390734	627313	765872	447184	307253	361244	478291	507098	580737	434386	408339	544324	727092	792215	823982	598916	603170	535254	770788	606855	741175	741170	592622
PC(P-36:2)	2587.25	344878	256543	257513	386690	354927	355416	411330	343153	345675	273665	459224	306514	376223	387531	288083	318552	375384	352675	395013	243161	92136.7	174480	303808	168135	272958	340921	273969	96656.7	123748	216306	97777.5	238903	192607	167478	271516	239330	160196	103200	345696	331492	209648	219614	164478	160224	306831	60134.9	172085	109466
PC(17:0/18:2)	18675.8	4.84305e+06	3.92398e+06	3.54709e+06	5.01285e+06	4.75771e+06	5019154	5118030	5.15035e+06	5091700	3.37076e+06	4557637	3.4126e+06	3.23433e+06	5164966	2.82217e+06	5.7372e+06	5.08544e+06	5.54022e+06	4.19809e+06	3.3679e+06	3.32523e+06	3.5551e+06	3.27907e+06	3.40582e+06	2322826	3.4778e+06	3969097	3.91876e+06	2.58547e+06	3.95744e+06	3.22038e+06	3.42452e+06	2.50369e+06	2.8383e+06	2432047	3555220	3471194	3.82377e+06	3869449	4.00562e+06	3.9584e+06	3.47114e+06	2665947	4.15972e+06	3875513	4.05231e+06	3.79952e+06	3554835
PC(16:0/19:1)	2667.26	657188	257156	603661	392928	729395	697462	459775	765890	380285	605813	670399	492539	524701	474263	443042	268191	477598	550810	539711	683076	563976	813551	596322	748654	158448	721161	658925	756583	522547	827020	771083	724597	767648	810372	529857	736128	659413	687012	762761	652025	836928	623777	767630	907450	772146	843792	926619	777361
PG(36:2)	0	65186.5	35153.7	68491.2	34691.1	54086.7	26493.1	74054.1	74765.9	46063.4	176972	95322.7	35456	43295.3	48733.2	119641	48364.3	97707.5	53989.6	78345.1	31427.6	38538.3	19295.9	34779.3	56222	14406	52404.3	39181.2	37473.3	64245.9	27049.2	75099.7	44767.3	181970	106978	38511.9	67865.7	21029.3	43945.2	24311	45207	44483.1	41229.9	168720	52396.4	61961.8	52438.9	33367.3	35214.5
PE(18:2/22:2)	8421.11	716968	589811	679242	903000	889241	1.03153e+06	1317410	918457	1.0433e+06	633692	693084	532289	696610	861399	439649	796148	746186	906686	521431	1.02365e+06	1.06426e+06	1.4407e+06	1.15762e+06	1.52238e+06	833598	1508673	929889	2018947	857018	1.25334e+06	1.08849e+06	1169157	1105005	971822	993632	1.43547e+06	996737	1.31237e+06	1.47317e+06	1.95209e+06	1.77955e+06	1463262	1.22378e+06	2.1155e+06	1.43108e+06	1.5023e+06	1.9276e+06	1.06074e+06
PC(17:0/20:4)	8421.11	717666	590362	680495	904366	889662	1.0324e+06	1.31949e+06	920221	1.0444e+06	634025	694414	532676	697322	861866	440320	797503	747732	908474	521871	1.02525e+06	1.06533e+06	1.4448e+06	1159296	1.52368e+06	834547	1512222	931081	2.02155e+06	858776	1.25596e+06	1.08965e+06	1.1712e+06	1.10665e+06	973093	994569	1.43895e+06	998798	1.31335e+06	1.47527e+06	1.95648e+06	1.78372e+06	1.46548e+06	1.22723e+06	2119830	1433488	1.50436e+06	1.92869e+06	1.06236e+06
PC(P-38:3)	4466.09	332159	183476	336128	399263	436123	428766	554756	513345	426273	343219	532386	369372	357676	486278	326160	446483	409466	400086	344946	503386	458306	607889	500580	696141	647335	644485	559026	998219	456952	637511	641428	745487	508936	561746	499903	726599	582322	738950	741444	753206	736948	614535	637816	716361	712834	793238	724336	593105
PC(21:3/16:0)	2366.28	554565	412611	408951	649672	603524	674061	637856	671457	642613	424517	509265	416401	425984	724838	285377	597909	447695	690679	471741	434208	496692	571407	457044	399578	242890	558679	517067	623385	365308	694849	518098	485338	377425	350810	308335	505417	556207	507710	663028	695652	632956	506445	476224	628772	659954	596006	689208	540353
PC(18:2/19:0)	13334.3	2939164	2.14287e+06	1911770	3.04715e+06	2.91564e+06	2.90225e+06	2.78379e+06	3.20921e+06	2.7745e+06	1.72072e+06	2682209	1.80436e+06	1.95407e+06	3.09803e+06	1.2822e+06	3.04772e+06	2.9726e+06	3.50768e+06	2.45012e+06	1.94452e+06	2.3242e+06	2.32954e+06	2.19433e+06	2.28144e+06	1.4376e+06	2.13792e+06	2401900	2.83078e+06	1562703	2.59592e+06	2.02364e+06	1.95179e+06	1478525	1.60564e+06	1.43562e+06	2322896	2.16515e+06	2.27257e+06	2.30018e+06	2.57247e+06	2.46322e+06	1.76563e+06	1.47822e+06	2.66329e+06	2.47264e+06	2.73209e+06	2.51741e+06	1900695
SM(d18:1/23:0)	5966.81	478932	218478	523588	234171	507820	421318	363334	410067	387180	536660	432771	326341	332448	333639	429117	415340	465153	396180	403479	350927	262748	322229	279088	358279	192660	376737	318215	332311	320056	246490	360760	324867	639583	536748	326901	490955	252086	335872	261555	428119	351657	259467	753554	353983	415062	454984	341693	252042
PC(22:6/16:1)	12529.9	1.57252e+06	1.25576e+06	1.0906e+06	1.50857e+06	1.92561e+06	2.54488e+06	2272188	2039494	2.67743e+06	1.00173e+06	1.21741e+06	1418166	1.53607e+06	1.80626e+06	957295	1.53429e+06	1.56936e+06	1.67584e+06	1443404	1.46422e+06	911484	2.02987e+06	1.63011e+06	1.27333e+06	453209	1.92242e+06	1.23624e+06	2835690	1.26809e+06	1.65871e+06	1.88537e+06	1.81144e+06	1.05912e+06	1.12483e+06	1.22387e+06	1.70077e+06	1.23036e+06	1.52387e+06	1.63081e+06	2.44704e+06	2.49641e+06	1.85386e+06	1.42071e+06	2.48964e+06	1.73072e+06	1.97171e+06	2.58973e+06	1.41217e+06
SM(d18:1/22:0)	8467.35	1.96945e+06	1.14528e+06	2.12494e+06	411010	2.29224e+06	1.32729e+06	1.36159e+06	1.34739e+06	1000331	2246252	1.98474e+06	1.11009e+06	1.41063e+06	1.42688e+06	2.11202e+06	1859133	1.48657e+06	971975	1.50112e+06	1.64329e+06	932250	1299422	1.98581e+06	1919737	403662	1.81654e+06	1.35666e+06	1.6314e+06	1.93909e+06	881003	1.80468e+06	1.65972e+06	2.8199e+06	2.67839e+06	1.72726e+06	1.98996e+06	904764	1.49351e+06	1.09355e+06	1.37993e+06	1.29596e+06	1566978	3635936	1.26257e+06	1.77302e+06	1.84733e+06	1.03689e+06	1333391
PC(18:1/18:0)	0	234258	100971	772138	120151	78117.2	110445	7447.04	51493.1	53598.5	1.14688e+06	551671	51961.1	223777	91645	1.01992e+06	116251	408058	357654	306211	128808	164100	113943	216443	657721	182510	211960	162184	89845.4	571842	244442	732754	165527	2.01443e+06	1.5745e+06	95379	723304	4682.26	80285.3	43222.6	68444.3	28849.7	42722.9	2.60588e+06	105598	332154	199975	54731.4	147283
PE(18:1/22:6)	0	662708	268651	1.50447e+06	357737	317705	352440	218379	356396	290924	2.48463e+06	954528	277334	614864	233079	1.96978e+06	271186	1078763	814150	574697	273032	339090	276745	446548	974218	253835	551458	414374	302957	906260	363391	1.17208e+06	318753	3.28524e+06	2.58541e+06	221936	1.15421e+06	65950.4	240951	186006	211454	280386	189282	3.6812e+06	313545	661296	404240	173291	279937
PC(15:1/22:6)	4555.63	458321	244013	1.27245e+06	236508	199922	270065	122656	234403	230013	1.85144e+06	724613	160126	384788	226913	1.66884e+06	254532	688586	1.00771e+06	367789	166209	212972	108283	196124	668655	158700	423335	247284	174477	501487	249321	649960	182846	2.10164e+06	1.5004e+06	162296	780504	29838.5	164214	244726	149283	135814	96766	2.30473e+06	138533	318358	283848	41254.1	214165
PC(P-38:6)	0	441459	263254	263618	442287	525019	504398	642654	479752	518690	300753	451974	403874	230666	502291	279549	468069	454746	387485	404031	269024	203003	323636	262023	277420	204919	347879	316955	459023	219430	270382	302368	304644	209178	219986	270375	264272	234131	318940	352661	444420	372499	399589	241905	362404	337405	347936	373093	246825
PS(18:0/18:0)	0	74510.2	28798.7	30507.5	35387.2	60778.7	65014.8	35533.3	70835.4	44366	23505.6	28978.5	37959.1	44342.8	69509.6	25040.9	50751.1	61974.4	42181.4	31561.1	89515.6	56499.3	135312	123934	237558	46299.5	142670	302982	102380	97517.7	117170	159445	135507	115157	158360	83099.5	243033	74249.3	241161	203239	112594	163548	192909	140632	183449	209773	242964	202573	339249
PC(15:0/22:5)	3984.22	371991	282234	463149	258467	352377	366486	385382	357761	398914	473330	414545	266477	316835	369590	470894	293031	441356	446401	328860	234837	275278	207467	286568	631964	181731	423110	240497	448913	372135	261570	416125	224840	886102	616368	266561	589779	258110	313616	325603	329825	342734	328409	1.01408e+06	348488	318737	374427	260742	264603
PC(22:5/15:0)	0	114656	100238	259371	90447.9	141472	87753.8	127546	128059	101573	303068	176491	94086.2	146335	84446.8	275861	77808.9	156874	113265	136950	102942	117708	148286	135738	294840	86518.4	160883	115458	118561	248120	118762	240535	93309.4	715226	595340	88763.3	299859	26998.6	105882	83705.8	89896.5	42237.9	161971	850775	186505	212612	132100	127135	88255.8
PC(P-38:4)	5558.02	1.03437e+06	775062	1108150	1.09322e+06	1.03488e+06	1.25755e+06	1.4718e+06	1.38995e+06	1.42825e+06	939963	1.36464e+06	1.04388e+06	1.02803e+06	1.49484e+06	821093	1.31052e+06	1.20893e+06	1.12024e+06	1.02992e+06	1435544	1.2432e+06	1.74964e+06	1.31578e+06	1.70214e+06	1.6337e+06	1.98184e+06	1693527	2720799	1.42952e+06	1.99749e+06	1.68552e+06	2.07659e+06	1.29044e+06	1399834	1330065	1.8441e+06	1.42507e+06	1.9336e+06	2214972	2.18833e+06	2.03511e+06	1.7667e+06	1440560	2084718	1.77306e+06	2016590	2170750	1.58951e+06
Docosanamide isomer	7748.31	28631.9	40238.9	71983.8	5802.64	48407.6	34436	22982.5	10298.3	56253.9	63043.8	50218.7	5791.56	8323.82	121243	3276.55	10803	23802.6	8628.49	87023.2	22985.7	33723.1	16590.7	37256.4	39117	16836.5	53312.5	25769.4	100265	91193.1	41163.4	31055.8	77521.7	43992.1	32017.2	77748.4	51529	20400.6	22659.3	35696.3	61863.2	18415.9	2454.53	50259.2	14183.3	59382.1	64948.9	24864.6	7067
Oleoyl Ethanolamide	4010.43	45679.2	41148.2	51202.7	50682.1	77461.3	87834.6	88470.7	78519.3	96338.6	65027.5	71618	49636.2	57123	105260	38050.7	67581.1	50287.5	85955.8	88272.1	95496.6	43480	109980	91344.9	122884	96374.6	149195	84363.8	163945	108182	114912	139868	112121	89722.8	78682.1	67779.7	119248	55671.1	108064	89083.9	133890	147753	105462	163333	163164	136811	138141	130333	108694
Heptaethylene glycol isomer	56254.2	241179	225114	181779	69501.2	97263.8	45706.7	61916.9	62281.7	68354.4	589449	148759	104152	139121	138373	56228	105414	80975.3	71109.3	115655	143982	155861	230128	123570	91173.7	123693	78934.3	241857	93368.7	297502	53371.9	101399	126983	130427	139453	105461	61374.3	194800	153101	96833.7	133650	47170	62265.2	42949	68405	69420.4	62159.2	72998.7	60204.1
15beta-Hydroxydesogestrel isomer	1671.95	950362	765477	663450	1751605	866501	413087	586232	1.26551e+06	794854	5.85686e+06	3.65839e+06	1.37142e+06	1.34947e+06	679937	919772	2253527	513025	259921	3.04994e+06	713718	405965	926532	1.08449e+06	1.40522e+06	279313	174955	108720	163182	717868	1.17465e+06	294161	1.38964e+06	1.02147e+06	1.71425e+06	957945	530388	105218	318902	181030	182933	189293	143631	560574	501511	294310	284127	377540	75584.6
dodecanoylcarnitine	367.67	110110	110421	85391.1	133630	169898	71722.6	184301	202912	188432	205589	154760	104298	92476.7	71453.6	124994	100309	171271	222782	131387	124341	89123.3	126534	164706	134775	198634	125396	156382	408956	190090	254421	104570	173086	164820	177191	205017	174437	104948	117238	136650	185452	191643	238780	153216	368492	106762	126965	120330	180561
tetradecenoylcarnitine isomer 2	1239.07	171442	85668.4	73137.2	265949	473146	269301	443714	351593	234885	177031	179092	141446	165368	125656	88650.1	110737	55031	221350	195384	163101	120073	286862	334413	229776	247680	223292	107119	395896	119709	217203	265312	232145	192271	186160	223687	172931	98452.8	214706	225374	199546	284729	486878	231410	378054	222734	195391	187423	125548
AMP	7486.38	127553	127879	304119	102323	91557.5	101169	181070	254004	31701.1	995680	516887	127014	234442	640900	890503	401489	265314	252375	700022	74249.4	272069	209662	187361	469253	220901	350617	336146	351778	414982	458416	340243	225606	1.02046e+06	560485	140776	527760	6728.41	196612	381374	116356	220284	234621	1.22592e+06	140535	737775	1.50282e+06	872477	418673
IMP	1153.66	23451.4	31120.8	96416.2	13443	6537.1	8450.35	7602.82	4939.83	4290.16	132393	103777	30148.8	22428.1	43349.2	140653	26064.8	37620.9	39722	116603	15263.7	31304.9	20297.6	26058.5	76701.8	11736.1	18916	16180	6155.83	77658.8	25732	50740.6	19078.8	200078	74673.1	24540	119215	1023.89	4731.78	10998.8	3699.63	1934.29	7910.3	336615	11139.6	44862.7	41594.3	20356.1	21491.2
Retinoic Acid	5107.66	90686.8	88517.6	54658.9	181172	71229.2	31378.9	19495.6	100642	149226	791843	496468	142969	120884	75466.4	85094.4	283217	117045	43760.3	1.47608e+06	25655.9	49007	25192.3	35921.5	25836.8	8704.95	32024.1	14096	7910.72	20272.9	46979.8	24860.6	36570.9	38623	35613.4	42247	32646.6	18023.3	19191.8	17406.2	11679.7	8672.98	16236.2	27567.4	47635.5	17221.3	16900.8	32797.9	7786.01
13-epi-12-oxo Phytodienoic Acid	9479.15	90416.8	37065.6	33806.1	62161.2	86095.3	46759	18507.2	94093.7	66073.6	57670.4	70493.3	189524	9943.89	56375.4	51493.6	77781.4	64091	32261.2	76739.7	32666.4	23458	52403.8	53559.4	53419	48242.7	39666.5	149023	47624.5	30585.6	90740.9	76839.7	38762.3	39860.4	50641.2	78658.1	74031.3	962734	33291.8	35772.8	38111.9	49957.4	19771.9	64589	59442	51728.2	44901.3	83253.1	31209.8
5-methylthioadenosine (degradation product?)	713.53	82791.5	75661.8	208087	76198.5	79492.9	95744.6	88008.4	110892	143764	301975	190614	120993	105940	177515	396478	266559	315992	302153	138406	80019.5	84747.8	130450	166275	358253	131015	268920	237943	209023	180517	313092	168069	144297	617491	415373	111605	479085	3237.42	215777	209251	209390	126916	73734.8	552405	112384	183996	150098	206852	195285
3-ketosphingosine isomer	9005.08	237388	213981	211804	399199	302023	297801	251478	292276	212404	322818	377877	207092	214572	211233	226786	273587	222684	159617	383838	387206	242915	213578	266249	243186	195086	230964	212398	242276	215827	234636	237134	341098	316728	263840	354764	466315	102774	263361	200892	289327	267718	207343	360820	372348	289373	257005	615144	311545
Decanoyl-L-carnitine	992.48	46378	63203.2	92184.4	134238	70220.1	61462.5	109767	116245	121989	167989	108693	61988.5	46984.2	49847.2	100523	60506.6	67081.4	91745.3	70239.6	86265.1	93064.5	82319.6	146337	73778.3	120674	122377	41305.6	138597	68220.8	68986.3	75412	115715	208923	108812	80998.3	55639.7	67304.4	59293.4	137594	63155.9	97054.3	105759	168533	119729	64560.5	85806.9	89897.4	26070.1
alpha-Linolenoyl Ethanolamide	1419.62	89410.2	81140.1	100801	92026	80403.6	76079.8	108173	78876.3	78116.1	68695.7	103305	88250.4	73601.3	102369	77016	84066.6	66947.3	58090.4	103574	208006	132291	187585	182625	191437	74749	176792	113602	196750	175919	190101	163211	252708	241382	184555	217422	229472	69431.7	168959	118795	203353	191022	162534	260933	253042	199601	202278	269014	137079
Benzyl butyl phthalate	5816.53	330244	415040	267265	701086	41797.6	41164.6	53247.4	54873.4	15228.7	133939	1.12894e+06	236033	317174	417652	187649	188911	545836	144483	170275	123899	218109	137083	62867.2	81788.5	7.72918e+06	287621	51460.1	246413	182550	77907.9	125511	270661	41074.5	119193	70854.2	49932.6	401104	26154.2	165738	1.69092e+06	45579	33700.7	95994.2	55789.2	106966	29441.2	115565	12170.9
decenoylcarnitine	654.46	183822	160911	189446	266438	308157	199489	226924	286860	253454	470324	222335	212871	164841	129872	198996	120657	184713	216622	130350	178405	147391	252629	205829	145777	205614	172444	86450.4	167931	125426	110813	109491	180376	380617	170083	215526	208825	100308	178530	143364	185175	121220	220996	247703	163356	171325	143092	175837	93984.1
LysoPC(14:0)	0	1.28693e+06	1.10119e+06	1.08343e+06	2.2868e+06	1.56607e+06	1649444	1.85696e+06	1891376	2.07048e+06	995657	1558505	1.25782e+06	1.19985e+06	1.60782e+06	952261	1.39344e+06	1620661	2352193	1.4986e+06	1.77825e+06	1.35225e+06	2.41229e+06	1.68951e+06	2.11414e+06	3.22406e+06	2.23817e+06	2.32376e+06	2203155	1547292	2.58294e+06	2.24707e+06	1.98438e+06	1.30091e+06	1822829	1575920	2.3792e+06	2.08505e+06	2.48607e+06	2.56775e+06	2169659	2.60772e+06	2.49954e+06	1.62594e+06	2.82919e+06	2.54571e+06	2.4387e+06	2416659	2.37496e+06
LysoPE(18:3)	0	205146	130306	152253	185826	209736	159251	94919.5	277284	175599	185924	363831	322158	190725	197166	145425	269544	252609	210974	264837	90864.8	58057.1	102818	124487	79245.2	97515.7	96131.8	84135.7	53196.1	101943	88393.5	34650.5	89057.1	95394.1	50955.8	73187.8	101799	30322.5	98129.3	156568	69159.7	72157.1	152954	54330.4	92806.6	85784.9	100160	85038.4	76155.2
Netilmicin isomer	201061	1.60002e+06	1.05973e+06	964742	342286	603030	183203	272890	228839	223003	5299118	611067	431217	498126	447521	241053	393467	298522	252110	512443	601372	654740	1.32667e+06	473303	349309	504355	226086	626973	317575	1.63848e+06	174319	339949	335044	552260	625648	301432	166650	645987	460568	241873	461712	117758	228721	140466	271446	304089	258098	276411	185369
LysoPE(18:2)	1735.84	5.39184e+06	4171701	3.73583e+06	5.37558e+06	5.21597e+06	4.61613e+06	3.07567e+06	4.62567e+06	3.54882e+06	6.59311e+06	10061315	4.07275e+06	4.49575e+06	4.94747e+06	4004081	7176142	5.08545e+06	5639778	9130700	2.87085e+06	2.57369e+06	2.96117e+06	2777164	3.99569e+06	3.69189e+06	3.1737e+06	5666548	2.25123e+06	3.18777e+06	4.68084e+06	3.32972e+06	3.2174e+06	2.71953e+06	3.88874e+06	2.77604e+06	3932771	2.32092e+06	4377947	3.6651e+06	2.41002e+06	2.19188e+06	3882007	2.4306e+06	2.6851e+06	3.13429e+06	3.5166e+06	2627474	3.61363e+06
3-hydroxyoleoylcarnitine	508.56	45431.5	39911.2	49960.8	60633.9	82159.8	59101.4	98534.7	91492.7	22429.9	128128	67404.9	61598.2	60637.6	39860.3	110323	68156.6	28212.4	65850	68088.6	77538.4	65753.5	53948.2	83443.6	72473.1	101970	76014.7	17160.4	128963	58879.2	51730.5	42396.2	92690.6	112116	101161	79117.3	71797.3	24794.9	43970.4	48699.4	18998.8	69212.8	75359	41199.4	73351.6	40033.2	43819.1	15233.1	5847.52
Messagenin isomer	956.81	129393	73993.2	58587.1	126928	186266	152853	216440	190351	151583	98455.5	107674	79000.2	78764.9	176644	55495.7	103965	111621	110076	237960	184977	85508.6	262626	136398	301720	75313	275350	251385	440571	175888	208256	395569	212375	133915	113714	123519	239301	153879	223458	256114	281425	398938	365620	220275	565482	336810	336016	348062	276861
Docosyl 4-hydroxybenzoate isomer	1291.51	130026	87999.6	83619.7	119636	155586	109253	171256	152671	168996	126863	127288	67546.2	77691.6	139421	47015.2	129002	120449	75953.2	277551	175530	80463	237309	244460	214314	89694.5	284696	245003	482695	193287	211496	384356	285295	164670	115204	185637	246270	195629	207837	253326	422437	405180	429407	115447	416696	237536	274242	211517	286120
LysoPE(20:3)	0	208264	115056	137199	114568	182660	188612	145196	205087	191699	202172	280875	158369	219144	196486	155306	177152	136657	121874	262514	117401	92028.1	111036	161890	179602	59152.3	160715	168697	48421	159369	173106	109923	129505	244875	184226	102982	137593	37326.9	123891	90314.9	109258	72471.1	119074	153893	93518.8	146539	86918.5	91812	130669
LysoPC(P-18:1)	248.32	175529	89347.9	76110.8	108766	151431	58612.8	34918.3	98976.1	176618	95264.3	105075	149099	114927	188629	70260.7	204013	280685	63572	104866	110924	90525.7	236506	165208	53525.7	144473	239853	86629.2	252891	84144.1	184394	285016	99360.7	96779.8	143501	150608	260355	31685	126824	146659	49938.1	211848	161611	90870.5	108904	88220.2	180189	179579	139784
LysoPE(20:1)	0	976608	781084	595592	1.38378e+06	1.18632e+06	1.29206e+06	1.24054e+06	1501882	1.46515e+06	832060	1.05801e+06	920337	990009	1.15104e+06	528026	984302	1.09466e+06	1.11687e+06	1.061e+06	949679	744727	1.13558e+06	977782	921926	475204	941578	1026446	1.2114e+06	680082	1.38665e+06	1.02173e+06	928250	775788	799258	730577	1.09853e+06	951405	1.02721e+06	1.30822e+06	1.24507e+06	1.37207e+06	1.0247e+06	846314	1.5397e+06	1.12883e+06	1.18384e+06	1.31186e+06	1.11798e+06
LysoPC(P-18:0)	282.7	498786	491478	485386	548998	662090	684164	713701	749151	738099	668902	988535	665726	626760	674053	460247	659818	650861	452064	678077	602688	664134	962712	810537	721542	972199	944287	817126	1.15186e+06	716477	1.00448e+06	850528	968734	798248	775208	672907	948818	993088	975162	837285	838530	1.03843e+06	861180	621783	969462	910734	886024	930789	747902
LysoPE(20:0)	1544.83	5.1188e+06	3163659	3.62109e+06	4393410	5371385	4881977	5691470	5591950	4.92172e+06	3.8942e+06	5.09212e+06	3.53075e+06	3.74849e+06	5.11361e+06	2.49879e+06	4.90189e+06	5016114	4.79559e+06	4174532	3.5929e+06	3.03108e+06	4.5172e+06	3435351	4227381	3.30947e+06	3864620	3.60108e+06	4.91131e+06	3.05232e+06	4.06775e+06	3.66311e+06	3727873	3098758	3.42633e+06	2.95042e+06	4255948	4162430	4669027	4.25682e+06	5.09716e+06	5246793	4226474	3.97505e+06	4.82099e+06	4.62755e+06	5.03428e+06	4.75825e+06	4.12795e+06
Lyso-PAF C-18	0	390655	226655	266935	196672	391813	336533	367916	400014	318310	245230	376772	262274	307636	376306	221464	278753	402421	253798	269959	265193	195371	403282	273496	361685	245925	395192	393486	324355	226568	276514	266512	274827	312465	309152	238627	317726	317321	361659	297730	414085	353063	334703	372338	381540	417485	494499	330169	358091
LysoPC(P-16:0)	0	381186	246650	280447	375195	459366	426651	510603	499297	393187	304325	425693	353369	306959	435942	251642	348191	341249	353950	463481	246688	256848	368711	345650	397493	379265	390228	409581	390374	252453	330032	359908	347740	349330	317532	253394	409112	403360	402160	340874	421535	462954	410923	334801	431658	477569	446231	396945	356334
LysoPC(16:1)	906	8.06425e+06	7.01501e+06	5.88189e+06	14160451	10251904	12944033	10780937	12462464	13684245	5992036	9476641	7.88551e+06	7989308	10832323	5.7661e+06	7.53799e+06	10193857	12216497	11816165	13591051	7.65137e+06	17418754	12371813	14960913	10279011	17787494	16387776	18551336	10544473	22088850	19622454	15687040	9725119	12036533	10689940	15218109	14069893	14392531	20091026	15900416	18497832	16965758	12071429	23271802	16689189	15933705	19555346	18200032
LysoPC(16:0)	111213	382536800	253947200	253868880	315120512	441695328	393834112	396348640	427078624	385213600	260645552	409983264	301884704	320007264	378850656	236690960	362778976	425772448	335045760	378035232	370111136	235636816	449649568	340899552	438038752	313495904	447023968	442171552	446299872	348715296	410842208	446511264	447775904	294252064	364007168	341821920	421616544	393368608	454799232	434253696	426149376	478630912	471220768	369134976	467098368	420081280	494886112	421586144	496515040
lysoPE(20:4)	0	2506677	2.01743e+06	1.98836e+06	1865922	2663635	2.75785e+06	1.9421e+06	2295526	2.15946e+06	3.62835e+06	3560027	2.22525e+06	3.14048e+06	2.82724e+06	2.20628e+06	2.85474e+06	2202244	1869272	3424990	3417484	2.42006e+06	3.78801e+06	3.29347e+06	3.89135e+06	1.91538e+06	3425828	3210078	2.61244e+06	3708907	3.87358e+06	3.35683e+06	3.27415e+06	3408444	3469624	3102881	3588286	1.46504e+06	3651527	3.26057e+06	2.92574e+06	2.71054e+06	3558216	3643682	3.73622e+06	2.90309e+06	3.30066e+06	2.80653e+06	2.92661e+06
Myristoylcarnitine C14:0 isomer 1	1948.94	312844	152550	87511.2	180888	466650	598286	308023	514429	273698	45599.8	94955.7	172217	274809	418860	59363.8	571440	210706	113218	346785	155839	124423	187296	104788	151174	59965.1	297818	445615	252955	115502	214928	205536	182613	108700	98489.4	178025	112557	30598.3	608607	352573	338646	416024	584688	151994	1.03158e+06	213242	299182	768946	454085
Myristoylcarnitine C14:0 isomer 2	324.06	229838	93319.5	124023	262279	443057	259073	357831	384288	236665	350175	271659	199302	206201	147865	188067	148800	1903.44	313758	248829	224998	122179	301686	372341	294812	260247	228264	155290	338821	184836	235139	326829	329817	328537	346673	321000	238547	102021	263572	235895	162438	299096	399340	384752	299437	263462	240279	157084	121977
Sphingosine-1-phosphate	0	73214.1	48758.8	97385.9	52247.7	49758.8	40985.3	57385	52062	55746.6	127662	154698	67505.9	64923.6	134093	135453	75757.3	98129.6	88328.1	164089	50447.3	84409.4	84634.8	67980.8	124587	75497.5	107490	72339.1	119402	126805	88476.1	101194	82440.6	238402	231072	120061	187116	1615.04	93550.7	77555.9	82291.1	57453.2	89434.6	365733	126479	121069	180081	120566	129849
Sphinganine-phosphate	0	17242	9374.55	33144.9	6439.46	9616.28	7987.06	9370.43	9170.53	8035.22	41703.5	39078.6	12181.1	13002.4	26570.5	49811.8	16751.8	24543.8	25195.5	38712.7	8490.62	14291	16157.4	11953.9	37636.8	19337	18761.1	15379	20052.7	34879	18129.8	26981.8	16828.8	114423	90913.1	20920.9	63584.9	0	15035.8	13563.9	12737.7	9108.94	19669.7	182165	19421.3	34140.3	46226.8	22515.7	27230
Glaucasterol isomer	2298.23	42477.8	13252.7	18399.9	22195.8	46943.3	37049.7	29434.1	58320.2	46838.1	8723.58	37006.2	47714.8	13896	62902.1	18471	23825.6	46476	34710.7	35105	35281.4	10309.2	74651.3	51904.9	49068.4	16950	70359.2	124899	112603	27385.2	82990.6	44083.8	34781.4	29774.2	33563.7	5958.71	45672.7	678434	43600.9	32410.1	68915.2	86953.3	25784.4	41256.3	143530	73336.6	92301	76980.6	62797.1
O-(hydroxytetradecadienoyl)-L-carnitine	0	53526.1	44057.4	31096.4	76130.8	78091.6	27469.4	97225.1	73739.6	50604.4	78775.4	85830.8	29591.5	34908.4	35963	40147.4	45086.3	42690.3	47442.7	54804.7	30328.4	41855.1	19555.2	27382.5	32107.4	103865	14961.4	20987.4	23270.4	31694.5	48915.7	17833.8	19101.1	48436.2	13693.5	23834	27437.1	12328.6	59947	17187	22965.2	49744.4	38702	19763.1	34587.6	20812.4	18249.1	13582.7	11957.1
Coscinalactone isomer	12364.6	245888	247770	279058	374616	273321	376470	253961	354935	250064	461643	288548	329522	416014	278551	196508	372837	367111	499442	362425	290780	252109	314001	325172	380393	262231	337693	228657	325023	289126	339004	338130	193332	313275	446347	335370	398742	251340	417602	305965	280708	311497	326610	279436	257825	313014	529638	354283	356368
Oleoylcarnitine isomer 2	2139.6	662814	358258	520153	613336	835170	856617	1355143	1.12712e+06	817420	1.03275e+06	990780	524839	578891	496337	750995	638603	1.19448e+06	991448	855934	978044	492305	1587303	1.05332e+06	1.27539e+06	1.3056e+06	1191422	742442	2.36283e+06	985918	1.6719e+06	1.49903e+06	1510599	1844912	1.71255e+06	1.30809e+06	1.64464e+06	504189	1.11077e+06	1013900	1258221	1.97322e+06	1.34951e+06	1.87345e+06	1.84896e+06	1.28982e+06	1.11928e+06	1045938	908651
Cysteine-glutathione disulphide	707.22	64155.4	104583	101051	15297.6	23104.2	16846.3	28584.9	18344.4	27763.3	157295	150268	69646.8	47036	127930	66002.7	59385.7	92420.9	58122.6	193731	32994.3	120068	43251.8	56557.7	48356.6	22812.4	34057.1	24950.6	31100.7	101370	21536.5	43721.6	36910.7	91581.3	56641.4	152353	113411	893.17	19962.3	40314	27795.8	11253.6	54332.1	183096	55411.7	98570.4	171050	181241	129182
Saringosterol isomer	2087.97	800628	600535	484173	736976	1255424	904404	1.26387e+06	1.07127e+06	1.26155e+06	782905	796171	450843	566688	978244	299103	877322	820222	647280	1.96697e+06	1.20755e+06	587363	1601033	1.51731e+06	1.46151e+06	525208	1959287	1.70747e+06	3.63731e+06	1.44586e+06	1484478	2.65729e+06	1.62739e+06	1.10583e+06	861486	1.2738e+06	1794106	1.32802e+06	1.50766e+06	2039637	2.94317e+06	2.93994e+06	3.25462e+06	1042610	3.13706e+06	1907474	1.91225e+06	1.6617e+06	2010066
LysoPE(P-16:0)	0	128485	135948	199217	100256	118861	98356.1	100124	168786	208245	264171	136548	381927	115742	149372	159489	160411	200274	153983	174664	130565	77478.5	120857	165523	165453	93160.5	81182.5	149966	162419	140144	145347	126634	130246	346870	258223	92582	164397	194618	151910	106789	141958	128500	121510	274713	112360	131610	128678	123346	116040
palmitoyl carnitine C16:0 isomer 2	3635.83	789494	401012	1.03341e+06	571069	10809.9	711819	736319	852012	675644	1.73838e+06	1.25646e+06	641768	666092	553938	1424742	634450	1.3785e+06	1.09931e+06	1.12159e+06	850644	365250	1.08831e+06	866550	1.47806e+06	844006	872488	650266	1.08954e+06	974450	1.02156e+06	1.35931e+06	1.10656e+06	2.59993e+06	2336540	1.15817e+06	1.58369e+06	369143	725971	600316	657178	833756	938274	3.13045e+06	981380	932424	906632	697503	614922
Cortisol 21-acetate isomer	0	167931	50678.5	122053	122499	134358	110355	62431.3	108270	48289.6	330909	155416	147322	126849	86341.2	61082.1	42719.8	413896	342046	89743.5	91203.8	89397.8	73042.2	231679	85933.3	138392	140918	35525.8	55201.5	163672	49421.8	97587	62105.6	368188	322199	142954	59493.8	55276.4	369679	65967.9	103105	65197.1	199486	122095	147296	221473	208170	66863	118006
3-Hydroxyhexadecanoylcarnitine	0	46276.1	22867.3	60348.8	35795.6	19338.4	31332.7	16724	17403.9	34994.8	87465.1	64353.8	45661.6	53190.7	17703.5	81780.5	46277.6	22267	17137.2	36064.5	36191.1	30751.3	25442.7	12262.5	18995.2	69915.9	18206.9	12264.8	38591.8	51899.6	13630.6	15552.4	64726.4	51326.3	85847.5	33457.2	21870.1	11862.1	33708.1	15527.2	26597.1	12186.6	30923.4	46504.1	22772.8	19226.2	32398	2002.58	1899.91
dihydroxycholesterol	0	79689.8	44845	38642.5	70331.9	76175.6	84695.4	83847.9	74792.2	55314.4	45316.7	66278.9	55221.6	58898.1	112536	43991.6	88057.3	130469	119419	113107	82960.9	58022.4	166242	90593.8	220297	47959.1	180809	189288	143973	101959	195567	313451	140947	75969.7	101771	63054.2	144319	43119.7	82048.6	77276.8	115981	157412	93886	165600	146670	141546	104519	96266.2	132687
N-Palmitoyl tyrosine	0	77877.6	39661.5	26402.7	68638.9	100760	160723	106243	142857	135385	19810.1	9391.71	50316	67353.1	143255	28447.1	91890.8	79233.6	76423	99588	17511.6	28385.1	28832.5	29391.5	46501.5	7686.05	64750.8	66992	67870.4	35791.5	54644	85591.6	46492.5	53543.5	27066.7	55303.1	58321.4	895.27	82011.2	17592.6	120032	135647	123430	81301.6	197025	57308.8	76354.7	199885	111091
2-Aminooctanoic acid	765.92	523294	388095	350958	562155	499312	355328	276243	421612	412389	359633	567486	329110	331761	567544	230667	397622	553624	390853	430844	5724.62	8096.31	3726.66	3405.87	1058.73	5476.53	1742.98	3583.63	2083.45	4184	2820.07	3218.02	2729.75	6433.98	3956.6	2961.09	8455.3	2165.54	1591.07	996.51	714.01	1284.15	1351.83	1150.2	1603.32	1606.89	1872.15	1751.87	1036.44
Anthranilic acid isomer	306.94	521372	505087	463624	454930	584417	414344	415510	523769	487226	437181	665229	520685	507044	506260	233695	456487	612634	353122	462980	13818.1	3967.49	6628.9	4776.89	2468.43	8153.78	917.21	3496.22	3366.53	8759.83	3011.71	7653.66	3404.58	17804.1	7627.69	12825.3	5767.19	3723.83	3206.38	2249.15	2675.15	1522.25	3055.59	1203.55	2631.77	3032.03	2892.67	3411.86	1785.01
isoleucine	2158.24	2.08974e+06	1.41488e+06	1.09389e+06	1.5153e+06	1.92848e+06	2.20805e+06	1.77089e+06	2.31903e+06	2.60986e+06	1.48503e+06	2.10593e+06	1.40077e+06	1.36608e+06	1665332	878631	1992505	2.44452e+06	1795657	1.73848e+06	1.12004e+06	1.08912e+06	1834106	1702070	1884568	3.02482e+06	2.25241e+06	2921230	1.87595e+06	1.14824e+06	1.8828e+06	1.99077e+06	1.66286e+06	1.37479e+06	1.74179e+06	1.14746e+06	2.15141e+06	2.32699e+06	2.43093e+06	2.00672e+06	1604582	1.74648e+06	2.30689e+06	1661621	1.93234e+06	1882087	2.18148e+06	2.08478e+06	3.39032e+06
Homostachydrine	1001.14	15213456	11216435	11323484	15225908	14805732	15665312	16865094	19031056	20132720	13463963	18096046	10440881	11932904	15403627	7.47737e+06	14510627	14883353	11112669	14395744	50483.1	30504.3	21332.4	32307.1	11078.4	33302.7	7500.17	7360.36	6192.37	22475.5	15646.1	29542.2	21202.1	63588.4	36358.6	18235.1	42895.9	5289.51	7575.55	6224.21	6888.61	3561.07	7422.83	1467.49	6784.28	6054.28	7849.8	9146.13	5123.57
4-Hydroxyisoleucine isomer 1	491.94	130700	95504.7	92437.2	93740.5	159031	126077	114702	154256	152318	99121.5	140674	84739.3	89613.9	130107	54276.4	120499	142154	94211	104409	49481.6	30363.3	63888.2	50815.3	48900.7	69560.5	87653.6	92235.3	61113.4	36284.6	54133	129290	127648	92718.7	109930	89094.9	126447	109974	156602	143266	120007	107228	193573	107692	118399	119997	143269	135105	193660
Trigonelline	4813.79	11833531	9718238	8468332	8711027	11056672	8.148e+06	7746924	10518011	11202509	9544205	13062379	7.78807e+06	7398440	10543326	5.72502e+06	11169611	13280176	7471916	10306597	237012	139224	114510	139591	43852	292760	55771	86828.9	90492.1	131504	115278	150245	167658	239772	173697	148882	135768	23963	49324.1	93844.7	106975	35998.1	72488.2	16720.2	60457.6	50204.7	42291.7	60559	59365.9
Phenylalanine isomer	351.77	83006.9	72962.7	66249.1	124220	144508	103644	132049	146708	164359	60471.1	87292.7	65990.5	60961.5	95493.2	47223.7	100811	106392	115426	79111.5	8175.59	11927.4	16651.3	10557	12666.3	34410.6	20360.3	19041.1	14788.5	10385.1	16049.2	13188.2	14451.4	13172.6	11206.1	10660.4	16660.5	13309.8	18195.9	18956.9	15979.6	14014	15138.6	12613.8	16113.6	14800.5	16456.3	16428.1	20209.3
N-acetyl-ornithine	1787.33	354777	269946	214764	306804	398351	374537	370644	410429	512496	264993	330623	316820	267299	385512	137880	267214	498636	299242	301900	6489.14	5308.54	6013.35	6543.77	12186.2	20487.2	11770.9	11585.4	8021.65	6797.17	9754.37	9942.51	8421.69	12696.5	8866.13	10615.7	15710.4	10172.9	14031.3	12669.4	10067.6	7552.41	10349.3	15608.8	15931.3	15860	11125.5	11698	15301.8
Gln-Glu	0	533702	167790	97191.1	291910	548065	385535	256992	488135	310536	19089.3	100808	136322	357941	269254	45358.5	349655	743560	608346	162448	72091.8	62929.4	252028	76846	125014	391571	123489	114443	110722	106288	83660.4	144158	154412	11796.1	58540.7	71152.7	60479.4	20410	236168	117304	111529	162988	251682	84623.1	118771	197886	255387	105626	334815
Leu-Gly	0	46813.6	24077.2	24552.5	27626.4	43683.3	38487.1	41770.8	44314.6	51609.8	27470.2	42531.1	31401.2	28254	40114.7	14844	35145.2	53114.1	40062.7	37042.2	19570.1	13949.8	33746.6	16197	20204.7	29614.1	44854.1	32863	38269.8	15805.3	19490.2	30179.7	34895.2	21000.3	26522.4	22484.3	28811.2	17161.4	32893.6	31089.7	29229.6	23058.2	37455.9	26572.3	32660.7	32620.5	35097.6	31975.6	33238.9
N-Alpha-acetyllysine	849.21	74255.1	69787.7	76634.4	78121	92628.6	64881.4	69506.7	85882.4	84876.5	117918	127300	81369.3	63943.7	91961.3	54513.7	63339.2	106263	80154.9	79333.6	40331.3	27764.7	40502.6	43111	34035.4	26829.6	56718.4	48473.7	40109.3	31397.6	36112.6	48393.2	48905.2	89312.4	48014.5	46123.5	49339	16342.6	38418.6	38644.1	33789.1	26345	42490	67025.7	33416.3	44592.7	45744.9	68335.2	45432.8
arginine	35992	17693138	15344692	13255880	12664451	17054026	14847667	13379397	16415847	18459446	17916648	19586966	15744713	13443408	15457623	12005651	18329162	17747810	13819988	17736514	16806054	13831883	18758880	15825912	15961100	8701152	18149346	20238094	16691887	14864632	18594634	19408218	18667642	14495596	16318348	13275396	18205906	6445398	16320037	16643943	15553933	15374065	17109716	15105904	16702727	16520493	16726051	14862369	19793830
lysine	6316.21	1.29278e+06	1.22872e+06	1.13906e+06	902151	1130456	1.401e+06	1.21631e+06	1.03491e+06	1.40625e+06	1.14788e+06	1.2781e+06	1182995	1.087e+06	1233295	903658	1.1434e+06	1.31931e+06	1.05599e+06	1.12859e+06	2.20727e+06	2818296	2.89804e+06	2341730	3.13822e+06	2.44218e+06	3.86062e+06	4427476	2335896	2.25469e+06	2.90507e+06	3.23979e+06	2686964	2.30063e+06	3.07305e+06	2375212	3.56551e+06	1613094	4.20043e+06	3.03734e+06	2.47968e+06	2.33366e+06	3.69637e+06	2.74005e+06	2.57974e+06	3.28659e+06	3255942	3241761	5.3308e+06
[truncated: 11 more columns]
