# Supplementary material for: Dietary Fiber Lacks a Consistent Effect on Immune Checkpoint Blockade Efficacy Across Diverse Murine Tumor Models
Source: Cancer Res. 2025 Jun 20;85(17):3335–47. doi: 10.1158/0008-5472.CAN-24-4378 (PMC12402783; doi:10.1158/0008-5472.CAN-24-4378)
Supplement: Table S7 — Serum metabolite peak areas from the PyMT model [file can-24-4378_table_s7_suppst7.xlsx]

## Sheet: Table S7
Supplementary Table 7: Serum metabolomics data from PyMT mice
group	Chow					Chow+anti-PD-1					LC_In0.6					LC_In0.6+anti-PD-1					HC_In8					HC_In8+anti-PD-1
Jasmonic Acid isomer	506308	821841	940259	691436	658900	722019	895093	838330	1.35138e+06	689417	336772	129406	178988	295620	258369	146416	157199	192095	180593	233733	434560	180095	225356	392415	306926	276129	631925	315496	318459	294527
Citronellyl propionate isomer	468052	643359	413483	758708	372332	313922	672021	328958	641220	217632	380206	94676.1	84319.1	204634	241062	161247	107951	157981	166608	240729	487265	89435.7	411179	275133	378058	258943	396949	240534	211993	231568
Indoxyl sulfate	11492451	6857294	9520811	8310676	13985225	25273918	17959520	26012794	26261022	28148298	16176304	16083020	16522461	17804864	12446200	7.36118e+06	10458535	11014496	8.34508e+06	10269437	12282464	8.31887e+06	3965133	8305002	5.40894e+06	3.15321e+06	5301566	915713	1.90693e+06	7.49807e+06
Glycerylphosphorylethanolamine	518918	522998	511202	484741	567683	615231	471916	672530	691528	806811	496040	595038	585515	573134	1.01471e+06	911419	890106	607615	935601	590568	471044	426379	906388	570548	879301	566026	645827	1.29903e+06	1.04916e+06	984496
Tridecanoic acid	672662	1.20003e+06	783248	1.03907e+06	726819	671160	1.20338e+06	1.04408e+06	1.10583e+06	721696	564070	555511	303088	394850	483190	509737	428450	434308	515066	472929	672202	384744	558931	749584	638310	491566	567606	529274	597242	501065
Guaiacol sulfate	487445	386358	571278	475099	1069890	1.71308e+06	1.39145e+06	1.37465e+06	1.56275e+06	1.94416e+06	428161	665998	445048	782406	603608	120885	185509	111880	273045	154278	187838	85393	69519.8	156098	277189	34339.7	58322.9	142357	197388	138515
tryptophan	22888818	17061998	21179502	16160852	21311714	33476950	20930064	26074040	24978822	25163456	19479034	29113288	21893390	16949304	17190858	26729496	24762410	22174218	24105880	22663974	15936809	23202510	19940690	22309610	19629906	21978294	23303424	21848524	18135754	19485570
Cinnamoylglycine	1.25667e+06	1.38224e+06	1.14965e+06	1.16451e+06	1535934	1.32152e+06	1.32521e+06	1.25171e+06	1.25904e+06	1.27784e+06	620535	1.38783e+06	1.08141e+06	1.55515e+06	738026	582346	689573	676193	664783	815322	1.452e+06	875746	582054	701954	863320	481942	577040	629648	684503	550254
Hydroxycitric acid isomer	94112.3	105297	70624	65735.4	131367	90657	60385.1	144125	95545.1	189707	95436	162795	87813.4	129989	110377	115045	233539	83890.4	274069	84368.7	77998.5	73016.9	125548	75950.2	75297.6	81327.8	163176	317913	131046	110943
Hexosal isomer	54275	47424	63330.6	46568.6	73200.3	50723.3	53146	48948.2	78483.9	71626.8	65798.7	47693.9	56390.4	60228.3	63436.7	55655.4	42293.8	48238.8	53823.7	42164.7	47622.8	58833.7	58767.7	55699.8	54407.7	62997.4	52392.8	45469.7	46055.8	30088.8
Myristoleic acid C14:1	3.13602e+06	5840076	3.61779e+06	6.06673e+06	2243373	1.38135e+06	4192100	1.83042e+06	5.05966e+06	1.84687e+06	16449167	5.25862e+06	5632854	8.20364e+06	10715617	11774473	5423306	11208396	5.77675e+06	12731068	14714791	5.54486e+06	15941968	21976424	15445535	8424887	13697952	9695623	11025787	10073819
deoxyuridine	553260	628515	387239	493574	420830	713777	364144	450726	576709	542485	480241	536832	386525	578521	689602	409188	317261	393138	374515	509151	352537	379126	474290	464364	384795	389847	419745	411268	562978	521645
C14:0(Myristic acid)	85568632	207217472	83705032	109854520	102901576	109177792	167146704	173131504	163325312	133115128	113866592	118958136	51080284	55733616	115686328	97593752	73312696	87042200	51948548	96979968	104446464	70493064	96105728	160985248	95989912	101482200	87562432	76718808	110632320	67520168
ribose-5-phosphate	587914	888472	494848	682943	756011	868292	525289	909720	883042	946446	561382	719292	642761	1.14908e+06	608400	1.26024e+06	1.07427e+06	774751	1.04179e+06	852279	581922	583650	914167	623219	742306	742936	1.04064e+06	964368	935927	872341
6-Methoxy-3-(2-thiazolyl)-1H-indole isomer	164921	149969	169967	132588	159771	143149	155644	160224	144459	154837	146454	167704	161389	146176	139405	141060	170867	162875	169126	156260	189354	154636	152264	156500	150071	163153	125883	172544	157446	160875
C14:2	1897992	2985041	1.47822e+06	3.5392e+06	1.21815e+06	870768	2005355	758410	2656862	827516	5001872	1.47728e+06	980415	3.23064e+06	4387292	2.34945e+06	1.00047e+06	2.54786e+06	1.59478e+06	2.7473e+06	5.50232e+06	1.38457e+06	5.36454e+06	5032116	4.5609e+06	3.71625e+06	5.13366e+06	3.1497e+06	3.07008e+06	3.02728e+06
2-Pyridyl hydroxymethane sulfonic acid	327581	225345	344182	174829	544487	736186	469843	473791	480293	492832	6144.39	14343.9	4355.73	19335.8	6081.88	5304.84	4647.87	4678.14	0	1927.03	6270.18	14977.5	7303.64	2712.33	4205.87	6868.16	0	7743.93	15972.9	2702.25
Kynurenic acid	178454	164049	349858	175385	186659	216596	214389	202838	268763	229445	154577	306954	458708	415009	225199	576459	154058	129610	120088	145487	348746	164172	330957	286939	351194	213356	169213	234186	373604	177885
N-acetyl-glutamate	367921	243576	308735	186141	350366	441002	296247	427454	355442	421008	371505	369107	315890	265166	304641	412036	340334	316538	383273	373089	205673	302103	252566	268061	314731	237511	303370	355613	320420	281354
Pyrocatechol sulfate	9776495	7.57607e+06	12696157	6.44192e+06	16648908	29381600	22887584	23918208	26549870	30056696	935936	1.6524e+06	2.47685e+06	4.07815e+06	1.25041e+06	267005	428214	320483	407636	337524	1.12255e+06	713964	312558	707237	875879	1.69779e+06	453347	999048	799077	404750
Asp Gly	56100.5	43288.9	44476.5	21019	33073.7	49613.8	20242.9	52773.3	30758.6	54495.6	54113	106863	50001.4	60248	52645.4	34345.9	88727.4	42062.8	92181.1	33642.9	34231.3	36834.9	45813.6	50898.8	41652.3	18199.5	41567.7	67041.3	36104	38225.3
sorbitol	922936	854340	626308	627626	647327	491466	1.00917e+06	642150	634802	526633	773190	1.32765e+06	605800	892847	912575	575296	1.02034e+06	782279	603547	928207	733365	711977	710065	792835	967905	545880	716531	1.46063e+06	925495	904523
Cresol sulfate	419382	236233	419601	432094	371373	223656	255269	356626	1.93002e+06	332044	22206970	32662386	11814820	13394756	19579438	3.69452e+06	9963900	6.78482e+06	8857745	9359401	1.33963e+06	1.35661e+06	763817	1.16157e+06	982264	614951	514666	1.01405e+06	1.2971e+06	883297
10-hydroxy-2E-decenoic acid	2.06642e+06	1.36402e+06	1636652	891130	1.64146e+06	1.99188e+06	1.37561e+06	2.1873e+06	2.17753e+06	1834766	338018	354178	292457	486368	343379	395437	410773	378907	465920	406330	395533	385685	504132	504716	577730	387239	550299	490870	507142	389408
N-Ethyl-4-methylbenzenesulfonamide isomer	27084.2	5851.3	10855.9	3353.43	22811.2	8547.57	11493.6	14906.2	5850.25	25955.4	62986.2	241886	263916	318735	94130.6	132791	137033	83875.4	85532.8	82116.2	299746	314195	71587.9	271115	153978	135578	62444.8	162080	256405	117547
Laurate	1.84626e+06	29712654	2.57729e+06	3595960	1556482	1.5817e+06	3.53788e+06	3.38159e+06	3.97998e+06	2177359	7649464	4.06308e+06	3.03458e+06	4.24339e+06	5.52351e+06	5.92609e+06	3.59645e+06	5.05416e+06	3.14906e+06	6.37712e+06	8.25727e+06	2.21898e+06	6.01967e+06	10063896	6114344	3.211e+06	7.24787e+06	5.34763e+06	6.88109e+06	4.62544e+06
4-Ethylphenyl sulfate	18050.7	12840.6	20558	14246.9	13261	20044.5	19547.3	13097	17849	12052.3	32252.8	85883.1	80270.6	133300	29927.4	45884	52532.6	21734.2	28814	27874.7	59316.4	53203.7	16447.8	69612.5	40671.1	17875.2	7185.12	40843.3	49648.4	18354.2
Indole-3-pyruvic acid	315263	326414	434701	338354	361679	721828	435617	517305	484242	301628	410372	694307	467720	561680	450042	460474	305182	382121	337424	335758	468798	327658	291523	496990	373441	253580	369666	377921	463901	285193
citrate/isocitrate	7.27485e+06	7448370	9163763	7.11635e+06	9726501	8.34193e+06	6.53221e+06	8.31824e+06	8615670	10996863	8229706	9726861	7671816	8846600	9733372	9643553	10964937	8.338e+06	13032413	10763817	6331780	6924840	11448381	8043360	11577693	8905980	11746149	15456037	10658577	14145376
Phosphocreatinine	18392	27340	15529	19396.5	25594.4	21170.8	18401.4	44774.4	26358.1	48053.1	30813.2	35482.7	29936.9	34772.2	28882.7	29964.8	65881.5	44563.8	59106.4	31050.7	25108.2	26443.4	31518.6	28618.5	33674.6	31957.6	40415.7	61906.1	34462.3	32091
D-Galactonic acid	104863	118293	99308.9	116520	185481	161906	104749	176465	150661	206022	94118.1	112922	85261.8	117757	98863.3	85604.5	91792.1	87405.1	117839	107780	65209.1	88046.2	102599	72616.7	113924	78053.7	127994	105856	81439.8	120880
2_4-Dinitrophenylhydrazine isomer	17138784	27634344	13202721	16987614	18716034	27782528	20589424	31431112	25929440	16201075	11284208	13496597	11894984	28399786	32527760	21378618	17494378	17503774	16577448	15430791	18973492	12293415	22711824	10512057	18574450	15585353	24583728	21936018	24349926	24356886
C17:2	915992	820092	561518	1.00095e+06	690476	855507	938768	785649	818793	638921	314566	442200	417598	354745	519120	441204	623783	386830	402497	367885	609342	295466	558720	518396	457342	314402	489381	665438	581173	588588
inosine	13703989	1.55149e+06	14329767	9603867	8.27243e+06	8397339	16500829	1.73805e+06	9421511	16551895	11304821	13659401	13184975	592961	11507.4	34052492	16839000	15118309	10304576	10450535	16762456	10348995	15831221	15238867	15009047	11819164	19374206	15233620	13382541	7648886
C17:1	4.12581e+06	4.76176e+06	3.78541e+06	5.78649e+06	3151926	4859357	6265314	5506188	4529554	4566406	4.99383e+06	4.41981e+06	3623907	3680018	4328563	4.43268e+06	5445153	5.00003e+06	3.60814e+06	4505737	6399162	3.54803e+06	5.67547e+06	6636028	5.5508e+06	4.13717e+06	4.52582e+06	5217857	6.30985e+06	5.56556e+06
hexose-phosphate	368268	760211	350922	284417	395031	332757	179740	608818	415893	378706	488343	932794	457347	599802	1.33092e+06	343699	1066487	434668	609583	354391	367240	384849	895120	493093	837044	292864	378081	1.28184e+06	736883	839309
C18:1	435194208	450292064	365511840	510861568	366833152	434459648	493564288	537904128	447840352	477369056	816145856	836863936	633939008	599443648	798610432	688305472	774558784	766102528	636545984	674145792	750710784	518222880	866666816	948380992	835667456	555008128	566958784	861365568	919809344	876443200
sedoheptoluse-7-phosphate	45283.2	59529	58846.7	36944	72248.4	30330.6	26434.2	83589.8	55007.1	71349.5	70591.1	140184	66533.8	76624.7	118927	82615.2	216627	74865.5	185221	63847.5	44605.5	47794.7	113395	83189.1	120270	61818.3	83331.8	292115	126893	148676
C18:0	158291392	151991184	144126256	158376848	131396320	131402984	182687696	244426112	152022976	130161304	169212864	148549584	107493816	113500136	162270928	152251472	122693024	159334768	130726336	147677200	133848360	111039256	172751296	198346960	149354416	130661664	131428072	166357616	165992464	166148784
C17:0	7503422	6260938	5.95623e+06	7.72883e+06	5.57349e+06	7.43109e+06	9070901	10119045	7102716	6321708	5836346	5.12873e+06	3.79647e+06	3581828	4.37885e+06	5.3135e+06	4.80555e+06	5.87915e+06	4.62751e+06	4897008	6.33397e+06	4.00829e+06	5.9681e+06	7723124	5.04197e+06	5355742	4.88351e+06	5.85642e+06	5.81361e+06	6.74788e+06
epsilon-(gamma-Glutamyl)-lysine	76106.1	67262.9	65520.7	46169.6	64536.8	96386.1	45996.2	68994.6	72585.8	81341.4	69332.2	153429	90333.1	65825.7	89899.7	94524.6	93819.1	85549	81891	95121	56425.7	64579	74828.7	66356.8	67264.5	45589.5	59328.6	80632.6	66778	77203.4
C18:4	2991802	2.64771e+06	2.39045e+06	4399654	2.54092e+06	3.69232e+06	3.3231e+06	3734946	3.54436e+06	3.21266e+06	588018	452421	482927	520695	478062	378051	392248	447227	445545	372022	559574	471359	955436	776236	646740	628310	1.01363e+06	411320	508796	394761
C18:3	71621992	65698124	55678080	87647304	63421388	79555904	81063544	92042568	78768264	70112888	22770248	25108552	18939726	21335444	24373410	23601696	24661738	24413738	21207564	16787606	29411990	19685040	28655912	31890342	27357494	22845288	28714654	28463776	27588898	25412304
C18:2	573176000	571745472	474599840	723070656	530947072	678941568	622628480	709155584	681906368	648760000	556365696	610612544	443166496	485032192	580462272	506277120	647336256	546831296	531100512	418552416	660370240	411459744	621208832	710407232	637013440	423425504	526132384	660795200	711218176	687916672
C15:1	547182	616033	505281	623215	660064	743664	740819	1.12242e+06	518884	653898	540298	237598	171763	317856	218437	446369	244592	352939	300566	360694	520663	222335	379439	505187	432663	343795	326348	326839	541959	386935
C16:0	469489792	573109952	455830272	557645248	356291616	527277600	604460800	664419648	567028736	482319488	644305600	629793088	385740000	447360352	597993664	670352896	563704512	641788352	498394784	563224384	689638336	398408288	642716032	880087872	590694848	420871680	526844672	683728896	745697792	572901568
thymidine	337963	402979	348081	298398	317219	300246	265112	305496	345250	229281	342092	310596	316821	381440	381552	224400	245246	276256	257946	323962	236900	287905	314497	409503	307999	314425	330770	256331	378582	306149
C15:0	4633882	4.93157e+06	4927010	6058858	3810716	6167252	6898620	9439220	5606538	4.9241e+06	5.51963e+06	3.19749e+06	2.17885e+06	2.23727e+06	2.77143e+06	4.362e+06	3822030	3.96975e+06	3603036	4.26932e+06	5704020	2434271	4.82419e+06	5.2544e+06	4354690	4.05504e+06	3.85485e+06	3.72363e+06	4575972	4.88384e+06
Geranyl acetoacetate isomer 1	3.02056e+06	3.15342e+06	4283149	2.87204e+06	2.43838e+06	3.71715e+06	3924708	3.85711e+06	4.35332e+06	3095702	741969	431925	364415	398971	515784	495721	334077	452398	603235	385934	808063	446456	536390	733050	708307	602757	926413	604688	321890	499594
C15:2	204128	233396	181838	298265	140223	142750	252054	99262.9	207667	101919	160436	88914.8	100381	199248	161232	136768	54811.3	247523	147180	172227	241135	133055	157298	221088	248242	124894	254145	456828	146734	119069
Methyl farnesoate isomer	1571243	1639556	1.01462e+06	2.44006e+06	1064247	1.36602e+06	1.79079e+06	1374549	1596610	1.27012e+06	2448327	1.43157e+06	1148949	1773422	2.35548e+06	1.94033e+06	1.33664e+06	2.10777e+06	1.49903e+06	1.7636e+06	2731932	1.22164e+06	3.16929e+06	2.68545e+06	2.12757e+06	2.21222e+06	2524205	1.73215e+06	2436028	1989430
C16:1	73127080	116878984	72438272	136915968	63911936	51382548	94595968	70584768	95529720	78567048	277161920	153020960	158828752	167178944	217999088	200473680	189068464	253988656	152535728	243421776	261801520	132399616	281370464	377579744	285818592	179517712	225095488	216476656	255145600	210991184
C16:2	3.47698e+06	3.45249e+06	2.80526e+06	5.02254e+06	2.99359e+06	4.19475e+06	4.05731e+06	4.28482e+06	4.47802e+06	3.36134e+06	2.83988e+06	2.90241e+06	2.43391e+06	2.69136e+06	3026740	3.89922e+06	3.768e+06	2.99278e+06	2599030	2683802	4203166	2.60023e+06	4.03483e+06	4.79072e+06	4.33967e+06	2.81564e+06	3.1792e+06	3.98931e+06	3.85657e+06	3.74586e+06
uridine	1.79912e+06	1829974	1920359	1.33208e+06	2.45267e+06	1.97524e+06	1.45198e+06	1.84176e+06	1680925	2.02206e+06	1.56525e+06	2.5171e+06	2.0166e+06	1.97197e+06	2.23122e+06	2814803	1.8566e+06	1.782e+06	2.91293e+06	1441259	2.27284e+06	2011420	2450060	2154227	2.12278e+06	1.73192e+06	2.70621e+06	2667644	1.82986e+06	1.31711e+06
Pseudouridine	1.3111e+06	1535565	1.56111e+06	1.82883e+06	1470337	1.40807e+06	1.06614e+06	1.29295e+06	1555428	1.44435e+06	1793632	1.74139e+06	1.4945e+06	2.50915e+06	1.67663e+06	860398	1015768	1.48139e+06	1.56446e+06	1291984	1.75171e+06	1.29767e+06	1.7331e+06	1.28079e+06	1.47292e+06	1.46502e+06	1.3986e+06	1.06763e+06	1.26907e+06	1233399
5_6-Dihydrouridine	357430	344023	471593	555683	435301	378131	298262	341904	395686	384368	504998	396208	490996	742168	431679	201970	263550	430295	411691	298217	538759	367459	493701	374382	447918	490447	420476	293671	355193	358306
N-carbamoylsarcosine	87107.9	114241	113706	137630	77171.2	204318	80956.3	111759	191743	132779	53254.7	80640.7	54301.3	145540	180832	79929.8	68174	76853.5	130107	77570.9	73634.6	57674.9	44883.3	53800.7	89616	82609.5	91645	119010	109210	55525.3
aspartate	1159706	1085395	1179079	815408	1.0187e+06	1.02449e+06	724636	1.48285e+06	1.06011e+06	1.65382e+06	1.07808e+06	2.32266e+06	1.2674e+06	1.0765e+06	1.65381e+06	1.52642e+06	2590688	1430648	2377969	1.43203e+06	1.0794e+06	1.19383e+06	1322267	1.4496e+06	1.85914e+06	985610	1266288	2.66782e+06	1.42873e+06	1948859
malate	10785653	6.98561e+06	11012640	7.6393e+06	13326115	9633045	7.21899e+06	12085167	8348952	13029459	10943547	13510733	9471694	5.95142e+06	7.42969e+06	10942673	13132567	9422681	19679210	11533036	9206552	10848084	14887340	10716321	13569236	10691629	15547412	18355382	11584724	13526072
1-Methylnicotinamide	52026.7	45190.2	43276.9	19844.8	43924.9	42455.4	24373.5	50055.2	18954.6	57351.8	71935.8	66217.2	33050.1	18098	14860.3	77614.9	54657.4	33758.2	79348.8	25205.3	56968.8	39452.5	30495	25910.1	25027.8	23892.5	85379.4	90446	37453	34682.2
2-keto-isocaproate	6.67172e+06	6.25257e+06	9027783	5.80745e+06	7361276	7.7119e+06	7.87004e+06	9456285	6.64657e+06	6382052	5.72167e+06	7.95173e+06	7.20548e+06	8269042	5.58879e+06	7.65026e+06	7407028	7.38363e+06	7.60878e+06	6004088	5.88766e+06	6.1116e+06	7449048	6.00913e+06	6465800	8665895	8563876	6.67195e+06	5.70184e+06	5.34893e+06
leucine	26156790	22475978	21643114	17159354	22945358	38297052	22697886	37723744	25896984	34170956	17484684	34414020	26390928	20589386	19890208	34450592	38589600	25543498	29387686	31874122	16258775	22922706	14365892	21447870	18605604	14430392	15566481	24655608	20479638	20917326
asparagine	1.63233e+06	1.17812e+06	1.80178e+06	1.33149e+06	1.66211e+06	2.09944e+06	1219880	2.05149e+06	2291512	2896451	1.27975e+06	2.30154e+06	2.1919e+06	2035399	2.13483e+06	1.60953e+06	2103345	1.71686e+06	2361426	2.06796e+06	1.26461e+06	1.81014e+06	1.45252e+06	2.05018e+06	2.0826e+06	1.6112e+06	1.35993e+06	1.95799e+06	1.49675e+06	2.31362e+06
3-Ureidopropionic acid	73695.1	75492.9	79748.4	79914.8	71652.7	130436	45272.7	79378.8	111941	130302	54617	69002.2	49615.7	117357	85789.6	56086.7	38156.8	48403.8	88302.4	50748.5	71443.1	43024.2	42042.9	41710.9	59390.9	59470.9	52177.6	55431.4	60229.4	43674.2
a-ketoglutarate	8163980	4.03676e+06	7.17166e+06	5.01555e+06	9118860	7.17985e+06	7.16039e+06	7.09104e+06	6.97325e+06	9293333	7.12143e+06	6.91569e+06	5915922	2865132	4.31593e+06	6.08563e+06	5.14738e+06	6.17083e+06	7.01716e+06	7554344	4.67103e+06	6.2514e+06	9198188	6.09398e+06	8520859	8763475	8485967	6.79348e+06	6.50823e+06	7.54106e+06
p-hydroxybenzoate	3.97145e+06	2.24907e+06	3165682	600370	4.42441e+06	6121368	4.73986e+06	5.81557e+06	5.74917e+06	8.0744e+06	59542.4	89755	172770	76902.5	140458	108812	68463.4	96235.9	104154	100772	88010.8	102231	109324	107324	131139	185752	83527.9	74377.9	115686	82824.4
O-Phosphorylethanolamine	360005	439352	424351	351759	440153	403814	263002	625834	385898	627654	466128	871877	525999	652853	492686	545641	1.08789e+06	604722	1.09856e+06	519382	403498	447843	522137	490148	626777	434457	623360	1.13e+06	611861	729730
serine	4.12117e+06	3653236	4385958	3191794	3.76929e+06	4.88571e+06	3189377	4.68698e+06	4.51086e+06	5514897	4649054	7001588	6.31663e+06	5.20999e+06	5.55798e+06	5111724	6.01936e+06	4.74972e+06	6.10683e+06	5.61741e+06	3.91233e+06	5.07827e+06	3.90523e+06	5.59536e+06	5278244	4.00673e+06	4.14527e+06	5562264	4.36209e+06	5.88484e+06
Hypotaurine	559597	445594	396123	258059	515367	537361	253659	644080	465076	517975	468963	700527	429728	562484	629475	338226	565403	325891	524937	319659	359286	345649	467175	429042	459020	190871	206092	471098	241762	298023
Catechol	766810	552110	1.03961e+06	529775	1.33453e+06	1.8958e+06	1.57726e+06	1.7966e+06	1855969	2.07474e+06	76933.6	103000	161806	273899	90349.7	23685.6	40197.2	15589.1	29111.2	25775.6	72001.7	54598.6	55226.9	43328.4	71682.1	117489	34600.9	64308.5	57626.8	20766.2
2-hydroxybutyrate	3.4885e+06	3.71878e+06	4106589	7020228	3826096	5354770	4.78186e+06	4934658	4.70698e+06	3.79493e+06	5501082	2915342	1.99821e+06	2.66656e+06	5493057	3.77054e+06	3.05528e+06	5.28857e+06	3.42623e+06	5.5507e+06	6.37963e+06	2.91201e+06	12543823	7.15585e+06	10532677	9159871	17569230	6.74153e+06	5.21293e+06	5823328
glycine	2.70069e+06	2720505	3.29404e+06	2231191	2.52342e+06	3.0279e+06	2.99431e+06	3392227	3.0794e+06	3.78628e+06	2.93618e+06	3.80181e+06	2.75593e+06	2.66962e+06	2693995	2.20519e+06	3010397	2.88214e+06	3.22908e+06	2.76901e+06	2.18879e+06	2.77135e+06	2.56769e+06	7.24589e+06	2.58946e+06	2.15078e+06	5290063	3279094	2.34555e+06	2915100
pyruvate	23655034	26429728	18048232	17640882	16667539	21883794	21841034	15434003	19711120	15259325	14039145	11060913	11071888	11252121	15935312	31904390	13213247	18401214	10875813	17495172	19739418	13000224	24985810	12725451	18543582	18959680	29280426	17294214	18175494	21201896
alanine	18516582	16339760	20161598	13588355	16479631	22331426	13573203	21992114	21876328	23891638	17524106	30329034	24616646	26983952	22040280	22469874	26596406	20710282	28455170	23005150	14742827	21351794	14418699	20728718	19200774	12141112	16554035	25227776	18405840	23799392
acetoacetate	293851	339233	314423	383316	180752	438145	440164	299866	258216	177730	356740	150148	148161	180248	334393	246243	202841	411558	158729	222596	593730	200201	577628	393191	403652	515522	942055	222482	272065	196388
sulfate	63733828	62976204	56724256	55911380	61405132	73085264	55842720	58951712	64104404	52306876	80314992	88612696	88766888	145274032	96301864	61754272	70786840	61916276	49928160	53684076	101545512	80537896	57089728	85214496	69357032	49139840	65130016	57543308	68713400	53273164
taurine	118646792	116284952	124485408	107858112	121737224	115100704	96357960	168943920	136975104	158345184	132367688	180332240	139616832	149477328	143331952	129017056	215828368	148742272	204247744	131756216	128840616	116821976	154177680	139325808	156200656	122604328	152367360	216535296	154655744	169518976
2-Hydroxyethanesulfonate isomer 2	28880.7	22836	30442.5	22551.8	29585.1	24371.4	22714.7	46999.7	33717.9	47862.6	34579.2	49278	33390.5	31410	28517.2	31479.5	60770.3	33242.6	60663.5	30112.6	32794.1	26902	33183	31446.4	39958.2	35933.9	35401.7	58314.6	40038.6	39486.6
Pyroglutamic acid	2.88813e+06	3.01381e+06	4.38048e+06	3.2232e+06	2.81616e+06	4.70721e+06	3.823e+06	3.73151e+06	5.21446e+06	3608648	3.43147e+06	5.2832e+06	4.58079e+06	4.06496e+06	8589569	3.86513e+06	7685780	4.01458e+06	5543450	3531901	2000852	2.34064e+06	3.02898e+06	5.76053e+06	4830128	3.9892e+06	3.39064e+06	6273100	5.67428e+06	3.55608e+06
Creatinine	1.92017e+06	1.6063e+06	1.5276e+06	1.38344e+06	1.95452e+06	2.27349e+06	1.75336e+06	1973237	2.00942e+06	2.13725e+06	1.49142e+06	1472779	1.46643e+06	1.98266e+06	1411259	1287291	1.38536e+06	1.29387e+06	1.43518e+06	1.31241e+06	1.6625e+06	1.30761e+06	1.57927e+06	1.36999e+06	1.38958e+06	1504138	1.38396e+06	1.19941e+06	1418194	1.41411e+06
proline	9567208	7.79041e+06	7.72153e+06	5.16904e+06	7594928	12645012	6540524	11214251	9973583	11600357	7.90581e+06	20158198	14651332	11283235	10608733	16017503	17449232	11105296	15042015	14447663	6608914	11387015	6112444	9544462	8557020	5.95453e+06	6.09318e+06	11722045	10826815	9156116
Guanidoacetic acid	61564.8	52065.6	60065.4	55887.7	48333.1	60862.9	35367.3	69482.9	52454.1	69147.5	50835.9	78279.6	46918.9	60727.7	48163.7	41548.4	71175.8	66010.7	71738.9	72204.1	45867.4	52735.9	61088	38340.7	62071.3	59100.4	61778.4	67527.1	42158.9	55183.4
Indole	84157.7	52514.3	57906.2	67035.5	84991.1	99425	61221.1	87953.9	66896.3	90876.6	39829	111025	166929	122901	42320.6	49590.2	38975.6	39212.6	33350.1	40863.8	137369	86333	40530.4	61267.2	63275.2	37546.4	31373.4	42935.8	71353.8	37106.5
valine	26009776	19736994	22005432	17504616	21582420	35809068	22328136	36560660	25517874	31214474	19144432	39791196	30160314	20687970	22557592	37710476	37240216	26027066	29670912	31914998	15737689	25509464	13918269	23690026	19821684	15424655	17899316	27128886	22787562	23168906
succinate	23506912	13943520	19899104	15061304	25189346	21155938	18474048	21476400	19622544	21502464	20801290	21519672	17884010	11459107	13260991	19682408	20123726	18311048	25954598	18676466	16340563	19151456	22087924	19286056	20310522	20227304	26671766	28580766	21938826	21664136
2-Hydroxyvaleric acid	2.46391e+06	3335528	1696039	2.13448e+06	1.96552e+06	2574156	2087966	2.3941e+06	2466832	2.12813e+06	1.90214e+06	1.9402e+06	2.06041e+06	3.74022e+06	2822884	2384705	2.91975e+06	2.94495e+06	2.28e+06	3225090	3031388	2.16773e+06	3.59177e+06	1951653	2420246	2.28942e+06	2.42914e+06	1739128	2.36271e+06	2035386
threonine	7.8353e+06	5988390	6.70099e+06	4875664	5.40409e+06	10620427	5.41455e+06	8.20868e+06	6.82812e+06	8781950	7144508	13928789	9033265	6.96998e+06	8360984	10355748	10627808	8.14568e+06	10103839	9272917	6.75189e+06	7629904	4758852	7.52689e+06	6.84033e+06	5.13175e+06	7.14696e+06	11128393	8965194	8797795
Phosphodimethylethanolamine	109320	130797	99388	74022.2	129550	121313	70013.4	170130	104902	136186	120245	212297	120809	141521	132366	122559	243850	126616	203469	109940	124311	108012	138283	145110	152330	89895.7	129893	239571	114575	134339
Glyceraldehyde-3-phosphate	24884.9	50895.1	18363.5	17915.8	27445	37597.5	10660.8	29043.6	27231.6	38038	34847.1	52353.8	33794.5	35680.1	78399.9	44957	48575.1	23024.1	23139.8	21833.6	26692.5	27325.1	69834.7	32477.2	62419.6	21373.6	43212.6	48593.4	56485.8	51124.5
4-Hydroxyisoleucine isomer 2	188283	136355	157353	139829	144967	189654	162536	184566	167086	173666	146323	204998	159930	126296	139593	196109	180954	163084	181392	180519	264342	262259	204789	242274	225069	216552	240300	262701	256235	224522
9-Decenoic acid isomer	257869	321133	347569	394740	159840	172463	353012	180275	453618	117903	631817	364967	223237	607272	626484	508597	149599	446983	485414	531136	919541	331625	734794	800765	662517	635288	1.03826e+06	898700	691918	589990
L-Fucose	1586805	1617821	1.23656e+06	1252287	1.21107e+06	1.46161e+06	1.51588e+06	1.3708e+06	1.29133e+06	1.49588e+06	1.6676e+06	2.84195e+06	2.5434e+06	2.02148e+06	2.11031e+06	2.42236e+06	2228317	2.10463e+06	2.81624e+06	3000759	3.50776e+06	3927122	2.78839e+06	3270231	2.44398e+06	3.54168e+06	3263527	3.6184e+06	3.3129e+06	3.07218e+06
phosphoenolpyruvate	19464.5	23410.7	20997	8823.99	16269.9	13872.7	9106.81	23437.2	6622.11	12753.5	19357.8	25401.5	20957.8	9585.54	27920.8	10447	37503.1	6631.66	61492.8	12480.3	16086.5	10203.9	16842.8	13636.5	23541.9	5354.47	24480.8	60122.4	19422.1	10981.4
Uric acid	128024	401098	98266.8	75374	54345	300881	145260	164134	288921	33893.1	108212	117150	63108.3	241266	478493	161099	71862.5	74737.3	27572.6	44666	99447.9	78895.2	218997	49971.2	135469	56848.1	75330	75502.6	176623	119485
Ala Ser	17816.4	12638.5	15676	40971.5	14338.2	23489.8	19528.6	30122.9	17339	10042.4	27259.3	24688.1	11445	10520.2	18009.3	23819.1	17586.8	19246.7	20362.8	17025.7	57234.1	13805.2	14934	36637.9	61654.6	11655	61807.3	31986.4	27232.6	36670.2
glucosamine	66439.8	56343.8	46609.4	42250.6	57718.8	49962.2	35186.7	43160.3	51666.7	53146.8	40939.4	40118.8	41530.6	40631.5	34381	24572.8	42707	41774.8	39020.2	37397.8	44364.9	39798	46754.5	39594.1	41265.1	39967.1	36584.2	40222.8	29401.9	37276.1
Glucose	81039064	76294616	79976768	77118440	91068424	89072640	92028648	76815232	87111304	86184800	93868832	81079128	76750648	81147432	78468280	79850776	61036284	79007080	71040784	76206648	73003560	77811264	73093560	76492744	76568264	86175960	88489696	66897196	70088064	79216328
3-(3-Methoxyphenyl)propionic acid	36696.3	60595.4	60153.8	20939.5	53110.2	32313.3	69273	69657.8	71567.6	53740.8	40040.4	60356.5	119538	42444.3	39554	67531.8	161787	37072.2	31071.6	51237.4	90198.6	289579	22451.3	239090	205944	126528	139165	474600	130468	105450
Phenol sulphate	7.16037e+06	10191900	8.01749e+06	14682257	16015551	22943686	16456093	26787978	21926322	31560118	5444887	8017380	10128665	12426805	2730053	3.36785e+06	3.02411e+06	8261172	5728034	5.96513e+06	2547979	1.36519e+06	642008	1593706	875564	1.14853e+06	1.25017e+06	773981	1.59218e+06	678038
aconitate	14816943	11236829	12895693	9654047	11118393	13600884	9426980	13006519	14682329	12701356	8.14931e+06	8410235	7479864	11802380	10636589	7.44312e+06	7.72349e+06	8774965	8429073	9780642	8.10775e+06	8312278	11711525	7024422	9806683	7063372	10606489	8731507	9713056	10707377
Dehydroascorbic acid	663156	35150.7	789748	233158	99215.3	35882.7	23489.2	57327.9	51768.3	47360.7	36621.5	115335	214459	149994	57354.1	15584.8	39812.8	21388.6	24348	19732	186619	390991	96439.1	82586.6	325610	39776.6	67490	84023.3	108267	37491
N-acetyl-aspartate	5.44105e+06	4.88e+06	5806446	4.04722e+06	5314655	3483878	2.73387e+06	5507243	4.2985e+06	5.05801e+06	5.18376e+06	8.20333e+06	6.6893e+06	5.4304e+06	4.66405e+06	6387104	9245809	4.72558e+06	8513996	4.85657e+06	5.39213e+06	6.53273e+06	6.59588e+06	6.19233e+06	6475536	4.67805e+06	5434790	8735352	4946111	5.29083e+06
Dihydroxybenzoic acid	8.12956e+06	5.32313e+06	6.97133e+06	3673570	10427553	9422727	7858510	10473327	10422521	12275707	264335	673793	853764	848648	578312	288289	371669	209779	261242	256565	381177	397955	145828	332765	264519	172042	104949	181394	473104	178364
Gentianadine isomer	590199	279883	453392	299275	447417	490435	339285	578412	368370	766183	404906	664858	555310	323456	309984	578410	655754	520539	660959	611399	312719	470642	323797	491907	293375	301332	418124	482334	361365	324187
Thiodiacetic acid	51739.6	39555.4	39652	48846.5	31447.4	32220.3	36361.1	37217.6	39085.2	39017.4	27848.8	37626.3	66119.2	45573.3	48745.6	26330.5	30640	19439.2	24340.9	28437.6	30255.8	31176.2	13196.9	16710.5	19703.4	21428.7	26135.8	40196.5	29587.5	15909.8
Tartaric acid	11284.1	23217	16423.6	14968.1	35579.1	13477.7	24187.8	26340.6	40110.5	30219.8	77727.7	232695	524421	635458	112412	174201	115184	100677	395180	219333	143297	188535	99387	177907	123755	113136	66272.7	97399.7	247678	114810
xanthine	7.75692e+06	239185	8406946	5.48994e+06	7499704	2.38683e+06	3.38145e+06	626510	2.34234e+06	11410968	9776564	16955646	12503903	86793.7	6239.63	16927392	25284952	10585344	15167225	6.46328e+06	7.07032e+06	6.44023e+06	11780751	12303440	15083289	9124889	15283341	29579798	17011352	10975340
ribose isomer 2	518905	351124	368028	282401	474461	678464	519766	609946	548346	475676	237336	198424	235871	339643	265258	221267	272574	314958	198366	314717	278837	229752	302568	253123	423232	278516	322018	238041	312850	377464
Aminoadipic acid	163171	136740	170271	144044	179406	223056	103311	187110	174612	246186	197725	338634	294454	183166	222918	322830	341658	228602	391294	253848	224240	239709	220842	218053	308952	169156	292724	369426	261482	333758
3-hydroxy-3-methyl-Glutaric acid	9286667	8531596	8802823	8.24509e+06	10006291	9944717	10096753	8611534	9743297	8992823	10159023	8973281	8667465	8841165	8611989	8531917	6.733e+06	8635654	7859656	8535096	8073748	8.26286e+06	8.16479e+06	8092190	8.0414e+06	9337561	9264365	7587184	7431720	8.22479e+06
allantoin	11519507	12275495	14092840	16479192	11388545	13681707	10400163	11572433	13000327	12671981	10840343	9707629	8253744	14125681	9972503	6541748	6024104	10066762	10433095	9493365	10993080	7.79353e+06	11409040	8191912	10197575	12291523	10526955	6.80637e+06	9368955	10189264
Oxiracetam isomer	48044.4	46603.1	56121.3	43575.1	48241.4	46171.6	30237.9	49128.1	45344.9	59802.8	37920	63497.1	64131.5	44232.3	30614.5	50620	65027.4	40696.5	54539.5	62892.6	42435.1	41969.5	37357.2	39765.8	41342.9	46260.9	41092.7	48625.6	35864.6	53309.4
Indoleacetaldehyde isomer	113172	93381.1	186572	109720	144201	175527	134294	217183	182529	165169	112998	186092	192887	137057	114734	136476	140973	168171	206573	151809	82933.6	144724	170984	177486	130210	149529	135710	148981	139913	149515
DAG(15:1/22:4)	567970	232275	188828	116374	292228	124920	296783	123904	143144	199290	987620	791261	510558	581424	821248	757191	328352	502870	594444	581750	852810	458318	279104	770848	539420	398078	743199	568664	455812	268932
PS(42:5) isomer 1	962181	1.08238e+06	693958	1.21352e+06	960500	978441	828852	910458	1.03921e+06	743599	1.03047e+06	865541	1.07789e+06	843360	937194	794601	818344	738065	750348	788550	670102	893140	929317	901176	930074	1.11266e+06	781494	717594	526221	894664
PI(18:1/20:4)	98447.2	131553	131499	96703.9	88791.6	128997	139804	116867	109938	84198.4	191100	167219	224198	80272.2	142452	298357	172538	191801	214972	164892	129802	108652	118441	194627	244860	194247	236757	186722	180874	142600
PI(20:4/18:0)	1864932	3.04441e+06	2624793	2.09635e+06	1849927	3182221	2.34749e+06	1.94685e+06	2.41647e+06	1.77127e+06	3856932	3874415	4.43883e+06	1.762e+06	2.69426e+06	5.94847e+06	2820474	3405758	3.99301e+06	2.55785e+06	2.07868e+06	1.7966e+06	2.63837e+06	3.61683e+06	2600110	2.80549e+06	3.97488e+06	3034598	3.16296e+06	2388384
C22:3	243427	184134	157596	286177	195802	297906	218882	391314	302813	351567	640463	746886	445601	445137	505532	616759	752960	782054	492053	534771	417206	309470	397163	484116	497122	366718	383714	673261	747351	697826
C22:2	256506	153962	142943	311309	204517	176639	246663	127521	242138	180976	222209	145560	117760	140777	207615	288994	198598	114705	123033	187124	178016	111895	173857	225780	206647	166633	163294	140326	200437	224862
11-deoxy PGF2alpha isomer	114648	145637	179861	145691	144147	146726	118189	149243	128054	130468	194299	165871	134009	118098	133506	148484	127990	132036	173732	148267	153175	198425	151252	200032	142009	113318	129081	219155	157077	149988
C22:1	2.07987e+06	823820	1.72548e+06	1.45027e+06	1459196	1.39932e+06	1.10037e+06	1.04239e+06	1325046	1.08967e+06	905320	414659	465457	637202	651929	714021	943877	963462	771675	1.51908e+06	967214	421126	1.10055e+06	1.09411e+06	1.01828e+06	1639210	927327	1.112e+06	700906	1.98991e+06
3-O-alpha-D-Glucopyranuronosyl-D-xylose	156496	131092	122770	119694	130293	171829	138138	127777	129072	130385	159415	131218	134857	128578	153313	148872	116294	148961	128921	127908	140770	132346	129404	119110	118777	137402	146346	117684	108949	119358
2-Oxophytanate	136688	83798.7	172349	133540	114860	179907	181076	107363	48225.2	91469.4	218508	114481	77129.5	83356	141985	46035.5	63422.8	107298	176590	147076	89649.7	36010.6	122763	119096	154353	113837	119923	47822.4	67876.5	138812
C21:0	535934	263229	661802	395619	527422	458006	376130	404404	313496	491802	283483	168227	117296	151187	139482	159240	302016	335161	279566	429180	215050	160223	216373	205305	261483	378571	177781	332500	141721	410152
C22:5	10083627	11517332	11598333	17069718	8678490	11379969	15461283	12774788	12093351	11462280	9542072	8.03093e+06	5.29889e+06	7196532	8830891	4.86947e+06	6.92148e+06	10086433	5267590	7.17517e+06	7.16195e+06	3884556	8.02909e+06	7.10979e+06	8922925	7.49506e+06	8041110	9757638	8693828	9799081
C22:4	3.97797e+06	3.77628e+06	3495287	4.83325e+06	3008101	5.12915e+06	4.46648e+06	6.66681e+06	4772036	6.00712e+06	8462917	6.9579e+06	5812584	6.45183e+06	6978068	5.19361e+06	7.08462e+06	9060344	5.47355e+06	6.42087e+06	6.58551e+06	4.19758e+06	6713590	8.04335e+06	8392213	7462774	7062842	8747573	7.13862e+06	9783219
C22:6	85725456	89718808	91757856	134513168	83387208	79875392	97250904	89544472	77316728	71374536	41836152	28902550	24689738	27820586	37270844	30109408	32188954	44896064	33241808	28871286	35703560	26595534	50132720	43635532	49441700	37370400	40413900	42254428	34832764	47180508
C24:5	582458	571482	489736	709596	493486	636599	636616	618533	595428	500467	595660	758474	464927	827599	701211	673151	909801	895691	566107	757055	493826	433068	591820	638057	806299	511705	519552	994582	875768	827045
C24:4	82636.7	106892	65045.3	140989	90174.1	121586	72009.4	154054	106060	109244	345710	271989	202985	306774	342269	196491	293976	371706	271368	282982	354479	169148	272376	274020	393044	239890	237386	449796	378886	550949
C24:1	842197	702818	696054	812198	744187	744344	579478	663957	720117	659201	663140	421174	221162	399480	449891	412213	446092	478208	469353	607918	555858	319010	562577	500877	441990	536506	395317	480476	364034	622143
C24:2	138218	135228	136107	210536	87727.8	155450	139368	143543	130038	90126.4	98653.5	98725.1	78308.2	144683	121861	143713	63762.2	64647	119530	127089	141445	87917.6	109106	135763	113928	131004	139377	133687	98661.9	98161.8
Thiamine monophosphate	48833.6	33115.4	47071.4	25306	28287.7	53761.2	48470.7	84577	50112.9	76432.9	39153.9	46498.3	36178.2	39121.1	30998.2	36863.1	62366.1	44886.1	58734.3	38826	17951.2	23570.2	36265.9	34106.8	24950.1	39781.5	41571.6	59482.2	39212.2	51426.4
10_20-Dihydroxyeicosanoic acid isomer	1.43541e+06	1.53455e+06	1.20265e+06	1.56676e+06	1.13802e+06	1.31497e+06	1.67467e+06	2172102	1307693	1.39152e+06	1.20888e+06	1.23724e+06	798595	1.07017e+06	1.41558e+06	1.1657e+06	1.06693e+06	1.30397e+06	1.17117e+06	1.456e+06	1.115e+06	983455	1.5104e+06	1647772	1.40906e+06	1.07062e+06	1.36346e+06	1.31882e+06	1.4954e+06	1.47377e+06
C23:3	41178.9	16133.8	37464.6	26962.3	27651.1	7867.05	14850.8	18406	27788.3	35717.4	66533.2	60395.2	44107.8	30531.2	26005.8	72629.6	78903.9	61438.3	82264.5	62676.5	126737	82084.1	98741.7	89742.1	41827.1	74230.5	95167.8	88145.9	83009.9	112377
prostaglandin E2	50466	3551.92	8998.43	11813.5	59537.1	17061.2	8094.37	8088.21	6558.36	27394.2	4701.75	5826.32	2808.27	23335.3	21758.5	79867.6	13900.8	1027.9	0	0	3436.48	3592.6	13324.5	3632.34	7739.07	4657.36	0	18734	75014.1	0
C23:1	92663.3	60654	129896	96491.6	116495	103198	72192.2	90835.2	87018.5	89068.7	144543	117134	39408.2	40770.1	94101.2	95574.4	71581.5	98007.9	103331	119545	83865.1	49950.9	83738.1	89044.8	43122.7	91147.4	47356.5	65737.4	65483.3	71053.4
Dihydronaringenin-O-sulphate	386426	664570	871344	852648	764288	1.56601e+06	726674	677199	1.23523e+06	561802	45380.7	9392.18	3743.82	6919.77	7256.83	0	2446.88	2393.64	1529.96	1256.91	1413.14	2370.29	0	4527.28	4759.13	8611.71	1077.08	0	3236.5	3828.68
C24:6	1.43992e+06	1.44117e+06	1.29137e+06	2235162	1.22882e+06	2.14501e+06	2.00485e+06	2.10174e+06	1.7384e+06	1.85192e+06	537604	395776	357628	438209	442989	457386	511289	486193	561576	422624	518820	363375	633230	530058	660128	412561	592011	577778	412105	640020
C19:0	3.44093e+06	1.53211e+06	2.59004e+06	2.39094e+06	2505751	2514271	2.54274e+06	2.1731e+06	2.67121e+06	2283481	2.00075e+06	1.25851e+06	1.10038e+06	1.18804e+06	1.28907e+06	1.81758e+06	1837749	2.04485e+06	1.63118e+06	1.72873e+06	2.14896e+06	1.18307e+06	2077695	2.56249e+06	2172147	2469340	1.64786e+06	1.68762e+06	1.61666e+06	3.04846e+06
N-acetyl-glucosamine-6-Phosphate	164387	147515	185216	145302	180149	170790	100158	264676	171688	233342	161152	335461	215010	239002	187344	170095	424835	192705	405354	190366	193972	187372	234171	188423	286587	156265	202477	400347	228923	239167
C20:5	19778028	19585126	20534754	23226430	18074194	20322310	26905826	20595388	20665058	17699290	1.83719e+06	990240	1.6294e+06	1.55109e+06	1562582	1404673	1.63603e+06	1.79512e+06	1.58563e+06	1201336	1.66308e+06	1.50308e+06	2.3488e+06	2.57084e+06	2227409	1.67752e+06	2.42448e+06	1.67761e+06	1.07252e+06	1.91155e+06
C20:4	73448776	62472716	72816840	74091208	70162208	72470920	76556760	84949768	72786088	77548344	104077416	102325752	85462824	89168256	116394200	104171592	107241504	121087208	103779240	97519104	107829336	82341152	126481088	122188136	134913904	113995840	112274272	156146640	126773544	137129440
C19:2	273191	204526	210488	398317	314003	404364	415417	252067	244375	344029	156352	248435	203520	237391	170753	260225	332873	239761	133363	179885	98705.6	147684	105325	272311	201467	129080	128163	185239	405271	329419
C19:1	1.44045e+06	1.33256e+06	1.17527e+06	1.70847e+06	840232	1.22139e+06	1.7061e+06	1618250	1.39334e+06	1.30263e+06	2.07671e+06	1.53964e+06	1.36568e+06	1209411	1.88056e+06	1699717	1.79664e+06	1.91755e+06	1.21356e+06	1.88961e+06	2349326	845554	1.70727e+06	2.7194e+06	2.44584e+06	1.69115e+06	1.43077e+06	1.85541e+06	1.96451e+06	2126075
13-OxoODE isomer	1.02864e+06	993303	595100	747084	949838	1.37871e+06	1.0361e+06	2168622	1.36611e+06	1501009	675641	873471	562853	498269	583155	499483	475469	543993	545030	463212	562460	401441	1.17942e+06	635750	628176	530065	588556	666120	609685	942093
11(R)-HETE isomer	875232	1.76085e+06	426963	1.23019e+06	1171076	2.27295e+06	1922331	358920	1.93566e+06	629662	1.08712e+06	1.07486e+06	754170	5.46037e+06	17998490	32917894	5727626	1.11415e+06	1.61771e+06	2.91575e+06	2.14206e+06	689627	11278241	2412304	13915687	1.14797e+06	6.02231e+06	59518784	42025472	10456633
C21:3	73780.9	65251.9	69517.6	37845.7	61252.3	42216.2	54416.4	94193.5	66186.4	79665.7	106166	97485.2	140918	95986.1	106974	128271	73364	95878.3	158863	123644	202710	155702	129625	173561	156965	119447	135274	107460	101912	129697
equol sulfate	7906542	5.24263e+06	7393764	8.37698e+06	7183406	7.46518e+06	8.02683e+06	5736694	5.16211e+06	9106359	251484	68382.1	71145.6	114817	98185.9	4298.25	9400.22	3983.86	2963.69	2266.48	39404	9341.57	8705.37	38462.6	16051	67212.5	2864.45	7789.61	54288.4	12427
C21:2	16533.7	16063.2	25012.2	7923.32	10596.5	10442.1	17562.2	18005.5	14528.6	15668.1	71186.4	61270.3	59305.6	15971.7	30931.8	82653.9	42865.5	102187	79902.5	68078.9	115573	86215.5	63300.5	93763	50763.2	76922.6	87134.9	81831.3	47029.7	80850
C20:3	13606853	11059388	13477432	15692535	12638673	14695464	16774549	17921776	14543635	15455907	15581789	18887946	15179553	14236281	17401960	16770200	19707710	22310050	17628524	15918531	15002421	12278435	15177736	19446374	19979896	15434087	14983671	22658810	21946256	24164680
C20:2	7790792	6.24386e+06	5.09891e+06	8882741	4.42967e+06	6.07424e+06	8114718	7.94382e+06	7.04286e+06	6.54816e+06	9180237	9410373	7.30996e+06	8434751	9233107	8.33684e+06	10249351	10685807	7245968	8.21898e+06	8743747	6232280	7.91789e+06	9270369	9014475	6.76613e+06	6061356	10612094	10245069	11010080
13(S)-HpOTrE isomer	339234	293572	297768	266374	250636	306602	238544	368845	216450	248835	336792	347529	295718	247265	252913	275978	194455	287087	297984	268742	340800	282515	624296	339787	256756	245549	247101	288543	224216	527550
C20:1	14301815	8714227	11927689	13653219	10525268	10929232	10760543	11753523	12191057	10797831	14915083	11671160	10581137	10143763	12633973	13310308	17075174	17245928	12182424	16756468	16579005	8809857	16009839	17799720	17419470	15873705	12614787	14657785	15884672	23645680
Trihydroxycoprostanoic acid	801661	594240	752992	567804	661919	619621	739656	682732	691726	587197	561412	437415	446186	229469	398712	419060	330776	404658	413866	341828	622246	432887	484311	399535	461885	441193	422132	352330	405613	413345
Cholesteryl sulfate	10458265	10082305	10751655	8410785	10238939	10325951	10033876	10335957	8.33893e+06	10898287	10745064	9099056	9731991	7.5387e+06	8.13129e+06	10051083	9496321	9218489	10835800	8614542	9745144	9904698	10084091	13592501	8394927	10946466	10072655	10259042	8.11129e+06	10163313
Corosolic acid isomer	249220	182863	300688	216340	210327	235678	251724	254309	346674	196498	357780	294212	302072	186018	239596	367010	285610	283207	381420	263004	381306	242416	330042	366547	299743	300246	277719	289287	233711	294052
Raffinose	16034.4	20861.7	11070.8	21904.3	14844.3	37981.6	20681.3	18363.7	18815.7	24751.3	16458.1	28085.7	15744.5	42352.4	27486	24656.2	17873.8	19235.7	26695.9	24154.3	16245.3	17079	20393.6	10611	16189.6	15635.8	28841.4	22064.7	56546.6	32037.7
Taurodeoxycholic acid	59328.8	72207.5	79049	66031.5	89610.5	140435	22441.3	99580.8	170607	75213.3	96572	53323.8	62740.4	68255.5	15005.1	60168.4	60664	60920.1	30598.3	5865.86	142041	175760	192607	175266	158783	245945	132522	174130	97566.7	146937
Perfluorooctanesulfonic acid	339413	285249	293928	224379	161147	206523	253002	276315	295771	253868	247735	240795	329558	199654	221843	275013	279840	233465	242710	196488	285631	280220	252935	331572	292713	388928	265872	235258	211109	233146
Hyodeoxycholic acid	685787	509030	717003	467098	571596	537959	530359	710902	579748	602991	1.16123e+06	877129	958806	516036	696071	920557	747486	986610	996889	737070	1.44339e+06	1.01386e+06	1.00005e+06	1.20743e+06	957828	1.09741e+06	1.03597e+06	999509	835253	956505
Tyrosol 4-sulfate isomer	29215.8	17907.6	34835.8	31779.9	47586.7	37835.5	26297.6	24842.8	27295.9	30104.9	70818.6	264884	350828	427234	115147	190505	231258	81719.9	122423	97837.8	175628	178696	37242.4	163033	117573	80557	50061.9	117786	161734	100676
Tyrosol 4-sulfate	170240	68154.1	174140	101789	247891	410791	331379	629989	605513	427386	104132	106849	88816.1	223460	218386	26725.8	136741	123249	130697	148671	117879	81327.4	60817.2	125614	69693.3	41422.9	29858.7	161829	112833	165889
C23:0	237095	159439	324164	215962	310998	266183	216927	324594	212363	306398	152797	196287	111611	166637	139186	198791	215713	201007	214803	209656	162087	98051.4	163493	156249	166066	125505	115928	133235	121127	231050
Octadecanedioic acid	476929	805159	404492	925185	453997	445950	808688	516814	544042	561442	1.83144e+06	1.00356e+06	1200279	1204540	1.35011e+06	1.47948e+06	1548564	1.92724e+06	1.24222e+06	1579713	1.80096e+06	1.14246e+06	1.8693e+06	2.22136e+06	2.20437e+06	1.12961e+06	1.74032e+06	1.7406e+06	1.62862e+06	1.35773e+06
11-deoxy-PGE1	29633.5	24160.1	23371.6	9941.58	25615.2	43763.3	16807.7	25599.2	20617.7	27050.6	37666.4	19754.3	20238	24021	20932.5	21826.1	25390	12799.2	27735.8	35210.4	39786.3	37909.6	30789.1	34530	22449.1	24780.7	15062.7	36211.6	22015.4	20098.9
PG (34:1)	72140.3	82874.7	49678.5	61486.2	84424.2	71620.8	65736.1	94060.5	69432.4	73847.5	50743.4	61837	74380.2	51600.1	57915.2	82940.2	75263.9	47720.1	67736.2	56204.6	90062.1	73296.2	56295.5	81011.3	66992.7	70340	79991.4	62356.7	46402.1	60183.1
hydroxyphenylpyruvate	255217	219990	358772	152371	354941	778142	280815	567015	564069	341355	167886	384160	300722	299955	213586	365182	202643	191461	248607	164565	167637	170543	180938	283257	316295	164264	193847	250522	264073	159337
2-Hydroxyoctanoic acid	291888	312461	323632	329247	296485	239629	303879	284738	390602	233851	257884	192350	172660	314548	334037	272570	237637	276609	235440	297209	359100	198117	498159	279025	402840	370999	541522	466979	418341	271704
Hydroxycitric acid lactone	1.18987e+06	867925	1.12719e+06	748699	814049	944095	774846	1268058	1.20013e+06	937166	893795	1.39941e+06	863031	1.27168e+06	760712	512970	1.04231e+06	743220	1.00742e+06	805828	966051	693646	842761	1.00814e+06	1.04052e+06	652339	780068	1.18669e+06	704294	959568
Capryloyl glycine	111867	78255	168787	112736	118935	77393.4	77680.4	66637.4	101870	81660.8	175347	117605	100064	157713	129972	68630.1	81222.9	70627.9	163900	58930.6	172165	100347	200325	98631.9	123348	193549	198870	108386	98300.7	61552.5
N-Octanoylglycine	66628.6	74612.5	64755.1	79639.3	92138.8	29405.8	67615.9	41481	57560.9	69061.9	86203.8	72900.6	61893	79429	53876.4	29384.1	29876.2	70045.5	84797.4	37434.3	103623	56224.4	67231.5	55146.9	94400.6	126387	122218	68317	41493.4	56721
4-formyl Indole	3.1138e+06	1.75439e+06	2.80731e+06	2858483	4192437	3.5553e+06	2.93007e+06	4.116e+06	3.2165e+06	4.09866e+06	3.08699e+06	4.58108e+06	3.82712e+06	3.0072e+06	2.3998e+06	3.33102e+06	3.76898e+06	3064203	4504460	3.35057e+06	2.55534e+06	4.01378e+06	2.3681e+06	3.36235e+06	2.64337e+06	2632081	3.84574e+06	3.84483e+06	3.16744e+06	2.58966e+06
Indole-3-propionic acid	509661	390890	629849	451096	322839	582006	776218	679019	599612	342710	174676	171883	116320	110756	78954.5	133165	115589	101997	131656	243487	217150	232977	303581	163364	265049	85473.1	125249	83355.9	278950	61552.5
cortisol	407790	196290	239673	99962.4	225440	652985	364897	717930	362617	540742	0	0	0	0	1223.36	0	0	0	0	0	0	0	0	0	0	0	0	0	0	0
2-Hydroxycaproic acid	508643	626271	647701	504039	554927	557705	787573	659219	713579	471964	534986	745567	429925	577005	873458	487376	1.19014e+06	860085	604152	905419	861336	349656	1.11916e+06	571707	690844	476279	548843	525656	570329	406976
hydroxyisocaproic acid	566672	856749	351754	632385	419546	389021	579440	384026	526683	394363	513535	527785	343899	605707	493012	395446	707241	582146	542143	803083	1.08867e+06	502878	915241	500955	636996	493826	619002	487302	522267	482126
N-Decanoylglycine	45863.1	75181.6	22267.4	66926.7	52584.1	79698.9	90377.1	84234.3	35263	52139.4	14740.3	34130	7801.04	22144.8	34289	28424.4	15513.6	29110.4	45626.6	32775.9	28510.2	12274.7	17329.4	68772.1	25784.5	39478.5	5732.31	18536.8	8471.65	33296
Indole-3-acetylaldehyde	10769908	6.73336e+06	10883265	5728856	7.05129e+06	11312937	10709441	10264815	8465943	7846880	10604340	11454007	10858939	6.10525e+06	5548666	11840253	7.76352e+06	8281200	12032293	9488189	12392035	10758479	5373990	12697876	7042716	7352114	13632904	12053736	7.85252e+06	6.24052e+06
Lipoic acid	224679	202152	317582	148490	0	209093	223888	338423	49656.8	0	169704	364563	223167	219032	20712.3	132353	397329	286210	371388	0	183847	201141	245777	70394.4	0	129915	289908	379096	211112	0
Taurocholic acid isomer	252146	187002	219156	180993	138527	274890	160160	308477	377707	176965	119269	138401	266250	246502	85144.8	172729	269481	146339	77111.5	90210.6	337728	270782	343612	496794	476367	655786	223078	585555	194045	222340
N-acetyl-phe	1.22935e+06	1.04204e+06	1081354	989834	1.64562e+06	1.89221e+06	1.29553e+06	1.65401e+06	1402184	1.81316e+06	802097	1238994	1.05181e+06	1.264e+06	855258	1.40906e+06	1.51351e+06	1.40295e+06	1.56358e+06	1.4876e+06	839539	1.27591e+06	717921	1.08709e+06	981798	848752	769910	1.10656e+06	927184	1.15245e+06
DL-Indole-3-lactic acid	316434	422486	371942	267874	315954	402117	355748	276660	326052	192529	269913	414486	339098	405724	330910	274849	235823	199364	198612	226330	377478	190684	243129	197353	205430	140338	211411	185604	363768	149404
isoleucine	16550048	14102107	14014939	11863037	13898861	24253938	14854937	23358258	16190017	20751954	11317847	22220312	16112887	12877040	11179947	21622994	23025474	15783563	17759218	18979164	10104869	14350883	8754577	13052307	11714763	9628393	10659253	15420880	12488325	12866048
4-Hydroxyisoleucine isomer 1	6675.15	3714.82	6789.87	2314.31	1318.33	8809.53	9601.19	9553.13	7516.38	5788.55	835.21	898.95	1201.41	1081.19	863.01	0	0	1061.76	1196.02	1869.09	12002	19974.3	15763.4	21918.5	19045.6	13832.9	30808	71666.2	55482.1	42275.2
N-Lactoylleucine	124734	98589.1	96900.3	131181	176493	135061	86677.8	118732	125028	167073	10086.5	9808.5	9270.52	8247.44	13794.5	3071.38	6974.69	5176.38	6098.86	5838.9	7307.34	5485.73	8558.53	9583.56	5401.69	7028.09	3549.29	4773.82	9342.91	4568.36
fumarate	1.3765e+06	847473	1407738	952193	1.40939e+06	1.19885e+06	999131	1.40086e+06	1.00178e+06	1.32647e+06	1.38785e+06	1.33701e+06	1.16353e+06	556840	807137	1.0524e+06	1.37499e+06	1.2048e+06	1870748	1.48538e+06	1.1789e+06	1.31556e+06	1.67969e+06	1290796	1.68631e+06	1.31677e+06	1.73908e+06	1874798	1.42896e+06	1.6507e+06
inositol	7.50099e+06	6375910	7877484	6.70313e+06	7.55334e+06	10990133	8673769	18271506	13244107	17679328	6876882	9206568	6.64231e+06	8719605	5.96879e+06	6.85405e+06	12284809	8313956	12040744	7.14614e+06	4028651	4206176	7.02575e+06	5639188	6.85338e+06	6649942	7.74916e+06	12861263	8494915	9774743
Leu-Gly	70212.6	54550.9	71823.4	63395.5	61662.4	65631.4	61845.3	63328.4	65921.1	67232.9	63626.5	65050.1	61440.1	53278	55998.2	53729	60325.2	47584.5	58752.4	57125.7	47029.9	50898.3	37002.9	48967.3	51921	42447.2	60365.2	51559.6	57390.7	49306.7
Oxalic acid	376262	424142	340438	292674	343600	401830	301851	505531	347450	418466	346373	439301	340485	495796	368496	408448	638937	341918	557902	309364	326782	371128	390238	343868	332932	309988	396453	568345	406521	331833
N-Alpha-acetyllysine	41361.3	32588.7	34855	35210.3	36892.9	44476.4	38546	41896.3	35193.9	51406.2	32147	32388.7	25027	31772.6	29212.6	25291.2	33485	27557.3	29974.6	38652.8	26756.6	24223.8	20399.1	26423.2	28271.4	22277.7	17589.8	22768.6	25407.3	23217.9
Glycerol 3-phosphate	368204	368037	413218	299471	337259	483702	282066	554266	374790	558937	422666	658182	516611	558624	455167	543530	779119	448200	833660	382688	373958	373080	404775	377311	470803	310316	548790	929283	537935	511191
lactate	313993376	225061584	375901280	224720960	376261888	459009920	331759968	423061920	345986304	338402016	194353456	271850112	242790464	233194864	300010656	390282880	388262400	328956352	294883680	254182784	236865776	221016944	243130896	253623472	276512672	287450400	336688096	489245728	402082528	299847072
Creatine phosphate	2.48404e+06	2.81267e+06	2.53932e+06	2328218	2.83507e+06	3004845	2.36273e+06	5589824	3727302	5.53871e+06	3.91636e+06	5.80466e+06	4.07427e+06	4341192	3611413	3.75015e+06	7.45682e+06	4730856	7.07547e+06	3.9592e+06	2.90116e+06	3015514	3.97095e+06	3.71459e+06	3955031	4.06301e+06	4762802	7657396	4.83852e+06	4.93153e+06
Pro-Val	131723	74186.1	128140	122782	106196	130174	152959	142758	106379	184949	46151.2	65510.4	41596.8	65989.9	18775.8	35049.8	65660.6	36700.2	108399	39618.5	35266.6	34229.4	53037.6	27173.7	46874	35337.8	29904.2	93438.5	68006.5	17339.9
N-Acetyl-L-arginine	364981	226692	279288	255976	435259	619362	349088	660261	471716	639797	278680	445217	420408	369625	308142	432253	495070	282535	309752	370252	233643	362290	216980	304260	309355	202626	258856	270685	293571	322889
gamma-D-Glutamylglycine	244479	266808	193614	176218	261534	311913	259953	199960	209595	209301	158789	141314	161381	90686.7	139427	106700	95201	134583	192259	187938	83709.3	94293.6	171775	79966.3	144025	130413	206582	79945	61004.6	105300
kynurenine	86874.6	67221.4	69599.1	57472.8	63801.3	128141	118178	117696	110853	104500	74455.6	124964	70554.7	72903.7	67405.3	86643.3	102818	75366.4	95865.3	118867	71078.5	72855.6	92479.3	52496.9	92138.5	159919	131873	116976	83329.1	95393.1
Carnosine	2.15441e+06	1.74365e+06	2.48793e+06	2.19332e+06	3142075	2.68273e+06	3001632	3.76434e+06	3.65213e+06	3.90623e+06	3.86567e+06	4.97809e+06	3.09839e+06	2787896	3.12111e+06	2.33836e+06	7.20674e+06	5034456	3980756	3.12467e+06	3.04032e+06	2.69938e+06	2.52089e+06	2.93761e+06	3061144	2424475	3.58807e+06	6.45422e+06	4.37659e+06	5.05767e+06
Deoxycytidine	460870	523333	374482	375057	380590	392232	289111	303945	402721	368361	394356	438735	424382	494944	397953	413147	385904	393852	402465	449750	319185	347894	350698	368338	413799	333348	359091	407714	342031	275877
Pro-Leu	1.80616e+06	1.98605e+06	1892108	2.03528e+06	2.09095e+06	2.57111e+06	2.2159e+06	2427308	2.72049e+06	2702547	2.91073e+06	2463008	2.39377e+06	2.86219e+06	2.30899e+06	2219881	3.8465e+06	3.22912e+06	3266012	2446198	2.28072e+06	2.29844e+06	2.63964e+06	2.17522e+06	2.60849e+06	2.19623e+06	2948938	3.07079e+06	2.55413e+06	3.29811e+06
Pro-Ile	2.97719e+06	3.27347e+06	3.35019e+06	3.5447e+06	3720199	4256606	3.83946e+06	3.79488e+06	4674343	4653500	4.66035e+06	3856876	4.03689e+06	4.64926e+06	4.15926e+06	4.07271e+06	6.58302e+06	5.32196e+06	5.62908e+06	4114814	3.75676e+06	3.7127e+06	3.58523e+06	3.65975e+06	4.21737e+06	3.62429e+06	4543072	5.47263e+06	4.30758e+06	4.98593e+06
Leu-Val	183290	188808	205068	225189	203100	229322	167893	244828	173862	285828	142471	157885	123850	212647	151608	110241	155897	113439	239952	115223	117472	99880.4	136018	110220	112946	117696	166214	197491	125795	132347
Propionyl carnitine C3	2.20266e+06	2.60559e+06	2358997	3.07437e+06	2.969e+06	4.12434e+06	3.45984e+06	3.1293e+06	2.94657e+06	3.61433e+06	1.31453e+06	2.15159e+06	1.25758e+06	1632146	1.63338e+06	3.02895e+06	2.11818e+06	1661391	2815295	2.42601e+06	1.88472e+06	1692038	1.23951e+06	1525151	1.78078e+06	1.66938e+06	2.17887e+06	2.88946e+06	3.50008e+06	2.34365e+06
Propionyl-L-carnitine isomer 2	122064	119488	151823	159910	181621	118773	79035.3	129815	180572	189019	567389	591140	429269	555289	346017	258888	467872	498566	555667	321817	493544	523236	381213	370772	401015	679265	626673	541695	347883	325862
Glu-Ala	467417	321793	313641	235782	384948	401356	288184	306617	358885	369240	205045	294796	200347	243439	219101	392984	253992	287879	338246	369063	209707	277242	162118	131453	248903	210397	310511	232257	241312	321542
5-L-Hydroxytryptophan	105004	51224	72442.8	68711.7	79166.7	115439	62587.8	94866.7	58081.2	98249.6	92488.2	106465	77480.9	50414.6	34510.7	94455.9	98057.9	72968.7	99684.2	64350.1	63848.9	84484.1	76002.3	68187.5	56032.2	86197.2	96423.8	94697.4	53881.8	40924.8
cystathionine	108024	84544.7	88466.3	53015.2	89100.6	86469.1	40642	88471.9	64533.6	73282.1	140622	320947	172077	142810	144141	88725.9	162358	109281	192231	84794.7	137979	148587	142724	138884	124898	46276.9	80287.4	154278	66190.6	59165
Homocitrulline	183116	201079	203790	215714	182012	239678	179642	215527	237362	250591	263316	378092	308904	560327	559967	150113	188131	182350	267161	183657	213547	301763	180262	216454	233446	156021	208154	194454	153976	166743
Indole-3-acetaldoxime N-oxide	6.47043e+06	5293710	4.14914e+06	4.46221e+06	4.28048e+06	6.26985e+06	5.50462e+06	5.64536e+06	4.53453e+06	5.70903e+06	5168743	7042692	5.68092e+06	4.39514e+06	3.72702e+06	7010620	5.34491e+06	5931776	5.31401e+06	5614924	5854638	5.32858e+06	4646724	6.43472e+06	3539073	6.1178e+06	9096283	5399220	4.30771e+06	4.0919e+06
Diaminopimelic acid	81412	63070.3	70707.4	57922.7	51656.2	101794	67890.8	116776	100652	155458	60695.3	95056	34195.1	82321.7	58681.9	20889.6	35816.1	55513.4	66736.3	53648.6	42847.4	58620.1	41335.5	15567.1	37930.2	21175.8	25260.5	23727.5	8800	31041.3
tyrosine	7587008	5914658	6060598	4.1905e+06	6.49786e+06	12635733	4.94813e+06	10849281	8696631	7.96769e+06	5.532e+06	10599379	7.36732e+06	5.97051e+06	7.29663e+06	10056594	8.24496e+06	7.09479e+06	6980520	8452146	4.0227e+06	6.29842e+06	5.35716e+06	6168368	5574548	4.08508e+06	5029032	6.43002e+06	6.10031e+06	6.01068e+06
Phosphorylcholine	2050009	2195365	1.61964e+06	1.34566e+06	2.13804e+06	1.97677e+06	1.07021e+06	2.71798e+06	1.78184e+06	2.44482e+06	1.96271e+06	3.665e+06	2.31746e+06	2.1715e+06	2.20287e+06	1.8974e+06	3.9589e+06	2.1498e+06	3.48563e+06	1.78143e+06	2.09232e+06	1.95431e+06	2.31171e+06	2.24257e+06	2.59351e+06	1.5129e+06	2.18897e+06	3.94055e+06	2046642	2.11804e+06
Ecgonine isomer	410843	418470	414914	442559	487684	372441	367040	423005	493870	495971	262689	201389	211774	225166	209741	210193	285249	229017	280928	183921	277374	227940	233526	171363	251692	256191	323182	210468	243610	264592
8-Amino-7-oxononanoic acid	130735	154962	155037	259008	151338	145772	155254	113399	159662	198733	335665	228173	235651	450290	270805	106233	211186	301360	304875	216978	186796	188656	170719	170430	153926	261504	213915	178541	180746	174777
Cysteine S-sulfate	35534.1	51755.8	41217.5	44814.1	42775.4	43310.4	68956.1	39353.5	60675.9	25183.2	68284.9	68592.3	67494.2	107551	73718.9	83404.5	58400.8	71015	47270.3	58127.6	74056.5	73080.2	56820.4	59562.6	52596.3	37205.1	60620.6	38079.7	81719.3	38603.5
N-acetyl-L-2-aminoadipate	110242	111616	113003	67556.5	113231	134007	106888	157660	100990	172832	89738.2	168283	116545	127741	111495	133665	138399	139414	232527	110167	118490	133513	124492	87122.1	103500	140167	121251	203447	108205	157999
acetyl carnitine	326907680	446156928	344194176	532994208	381463520	353656032	376592896	326795104	395466400	390666208	326683616	301571872	197944960	339451872	320885120	293406816	334355168	323406816	418968320	327811744	429121568	264889936	418733152	356688608	446245472	457678080	582775360	513835776	441199264	419452768
Lys-Gly isomer	249718	285541	198518	377617	267006	531938	412359	367451	445149	422339	374109	415020	334215	850765	514477	369668	369502	449419	299536	430600	287945	300955	292923	309996	390938	311553	341951	292874	370212	313428
O-Benzyl-L-serine isomer	73168.3	94530.7	98594.3	93914.8	83577.1	86565.9	76691.3	73215.5	90414.3	98758.6	46013.9	40322.6	39482.3	47319.1	43166.7	39813.3	53062.2	50332.9	68411.6	45905.2	54932.3	40087.9	51103.5	41365.8	48043.3	52271.2	58210.1	51965.4	47889.9	53418.8
N-N-N-Trimethyl-Histidine	286330	203459	173962	149380	337843	195755	168450	370954	247912	454865	110396	94321	99767.9	120707	112718	151286	257768	121236	532291	134708	100341	111786	114473	118981	121009	99954.1	177448	279322	121021	124897
D-1-[(3-Carboxypropyl)amino]-1-deoxyfructose	38979.2	32900.7	25051.1	20627.5	38018.3	55016.4	34550.9	56015.2	54439.6	62054.9	28159.9	31095.4	26548.4	32603.5	25204.7	21549.3	44837.6	32257.8	39207.3	23160.7	23231.5	18935.4	26193.7	23900.1	30775.3	19333	28577.6	38315.7	27778	27845
N5-(4-Methoxybenzyl)glutamine	301291	158946	161371	172094	342336	348835	352134	249822	269218	372094	77240.9	71144.6	66227.3	92517.8	74084	54968	63386.7	26975.3	25273.9	41418.8	96679.4	102170	44531.8	90229.5	104770	41104.2	69980.4	95680	133414	81460.1
5-Methylcytidine	32083.5	35514.6	31289.8	32188.7	34009.1	34653.9	24369	27561.8	32083.2	28825.4	27508.5	26821	22307.7	29929	25069.4	21704.4	20655.4	20319.9	26699.3	22515.1	19290	17309.8	26427	23802.2	19476.8	18766.3	21092.9	22130.5	23988.8	18223.5
Glycerophosphocholine	24578474	19312456	22874992	20306890	25173376	22101616	22153118	22702214	24709920	30361032	24481440	29413834	27170442	21137110	48119564	37815900	39333268	30687494	37675356	30580650	23685098	20773122	40731100	28369162	51834340	30379552	27506038	70525792	48820588	49839508
Ribothymidine	251078	206260	154883	211515	355230	420168	392195	322600	356937	450168	136849	195634	253127	647468	263354	94826	124891	107987	77594.3	120557	318719	188764	140176	194169	278705	132337	138514	170432	247123	125127
hexanoyl carnitine	336866	554363	308001	778877	384780	232135	407423	230385	534935	281573	497464	265709	132943	453615	447089	367986	239349	492583	550495	472006	800995	229992	658159	502213	759803	655795	947767	846697	650398	649046
Gamma-Glu-Leu	335378	237180	237260	176803	334875	453362	245415	347394	324319	337123	176219	331635	239065	196783	204071	372941	357473	232209	283060	335031	90035.1	208110	187249	219505	194009	162578	183000	234702	180721	178677
Asn Glu	98282	66434.6	76442.2	64314.8	81139.4	95021.9	59349.4	83646.8	92866.7	110642	49417.7	77428.9	79148.5	49887.4	48825.6	71956.4	77278.1	57117.6	89778.6	70227.5	48532.9	59847.9	63602.2	61205.1	58170.9	56711.5	68551.8	43465.3	40385.1	81765.3
O-succinylcarnitine	7.97626e+06	8510494	7.38177e+06	7.13769e+06	10102481	11558675	7073576	10617541	11426787	15489841	9383249	10206247	9462418	15275044	9816263	12460311	15506437	9510485	19039782	7702184	8.34976e+06	8791061	8867256	7.34375e+06	10041771	8710150	15443541	15920227	9887287	10174607
Guanosine	257077	43704.8	272378	206843	192060	175786	451664	36001.3	259998	439914	147081	244442	257614	13463.1	0	1.28797e+06	355202	238774	178235	218200	440611	201379	445821	448760	351863	310686	394455	213124	198939	112700
Retinaldehyde isomer	0	4691.4	0	3432.73	9866.8	11755.1	9093.34	11164.8	13590.4	9675.91	7209.14	10020.2	0	29404	231674	348025	85457	6708.81	9555.95	18621.7	14523.3	0	187565	14395.8	195256	7244.52	63233.2	761796	581379	158600
Arborinine isomer	50479.8	27190.2	30485.8	25362.3	30766.9	45808.9	23033.2	44835.6	36374.7	38575.7	33975.6	49789.2	41084.3	34959.5	31712.2	40966.5	44259.4	40196.6	45849.8	42849.4	24991.1	34263.6	22190.3	29625	23849.6	25764.5	20542.2	31233.2	36502.3	13842.5
Octanoylcarnitine	145658	225642	143814	266348	185270	121717	161290	120997	213358	181727	211584	138897	86759.5	163273	198322	159250	126011	200136	269138	171181	283903	107419	320083	213913	268963	303055	490869	418552	298309	293834
ophthalmic acid	92098.4	57870.8	44636.7	42353.1	105328	102085	28881	99309.2	75472.6	112289	53494.9	102410	55302.7	34472.7	41428.7	87499.6	123962	55820	210707	54310.9	51972.4	50316	64388.2	40738.7	54179.3	63780.2	98148.6	133227	67588.7	55953.6
O-adipoyl-L-carnitine	374238	2419745	378446	253958	321152	450993	202140	295622	477377	343541	358602	197931	170951	458720	268978	187749	197152	248463	436227	268128	403654	184485	487009	197134	317700	466385	486389	368678	226858	259528
Gln-Glu	1191327	1.05939e+06	791685	575894	933149	874979	790624	964847	1.17719e+06	1.11346e+06	372370	377168	387848	416372	421235	808746	598830	718963	762885	881821	573755	560494	486591	142728	478711	687634	839142	607541	533128	740282
Glutarylcarnitine	301927	579806	287395	223815	248479	368180	202191	307185	373617	302243	315494	293773	288408	483384	326188	225130	320769	282963	281504	233603	321051	267054	275412	284466	343292	283207	381357	271949	225107	241023
Hydroxyhexanoycarnitine	40115.4	46544.6	32969.4	39258.7	31273.6	23918.7	30529.1	9469.53	36451.2	32058.8	33804.6	18389.2	8589.21	27196.7	33881.2	36110.6	34014.3	38203.3	45136	25307.1	39630.9	16044.2	50894.6	26207.8	42627.4	35142.4	63409.4	74142.7	41198.7	37849.8
6-phosphogluconate	20453.7	22891.8	29841.3	12268.3	38187.3	32261.5	16040.4	23108.2	40871.7	82908.1	11210.9	41668.2	33957.9	49533	53997	36476.2	19833.9	52208.6	64563.6	56565.6	28205	52702.5	12501.1	44838.5	77537.2	21975.5	12893	40075.2	38824.4	48837.3
Metalaxyl isomer	36911.3	121533	73422.4	317092	145284	281191	153201	136548	323474	239682	94306.5	145449	64308.7	157098	101712	49376.1	126519	76844.1	134156	170427	123321	77762.4	0	100563	64297.5	0	0	41114.2	37173.2	0
cystine	373746	554746	382088	338193	309141	470745	367900	266626	507848	448660	282016	271426	248891	458136	228698	304162	330418	255198	726157	292213	267216	211858	159989	205953	124339	339504	409285	264003	181139	175857
Anserine	277082	231133	381830	281206	488636	645483	694892	747738	688453	848201	513950	596557	445616	424531	299602	339951	1.70999e+06	806972	568686	405802	313892	303260	374331	322293	405761	317426	719746	1.02167e+06	970647	888483
pirbuterol isomer	1.02928e+06	1.07844e+06	930666	989802	1.08491e+06	1.20153e+06	933514	1.3492e+06	1.1638e+06	1.38686e+06	1.23246e+06	1789122	1.26374e+06	1.70138e+06	1429160	1.20934e+06	2079661	1.34623e+06	2.02644e+06	1.20302e+06	1.17186e+06	1.20366e+06	1.1581e+06	1.21797e+06	1.30448e+06	1.04986e+06	1461771	1957795	1.37528e+06	1.2819e+06
Hydroxyaspergillic acid isomer	577100	584166	531911	542414	598977	684660	572866	778245	662453	846383	775994	993663	761938	899130	801401	651733	1.06151e+06	743698	1.08769e+06	635144	615233	597228	791479	651750	761422	543011	836504	1.04681e+06	749533	788773
Inositol cyclic phosphate	68297.3	161576	68518	62262.3	74748.7	71138.8	46189.9	117740	83125.3	70053.6	96702.9	168170	87239.4	111142	247562	62886.3	190482	86724.4	90963.8	70400.6	59998.6	69506.6	173430	87222.5	163194	59667.2	81830.9	213132	127144	164334
Equol isomer	12859.4	20485.4	22054.8	10371	14401.9	15289.3	15981.1	39977.7	23772.5	26250.5	16803.7	68329.4	29742.9	14644.2	20309.1	55670.3	66761.8	27161.6	34803	19661.5	15287.2	26910.6	14609.9	20023.3	14903.1	12389.6	23496.5	48955	21573	15692.8
equol	1.26923e+06	962445	1.46478e+06	1.46412e+06	1.29547e+06	1.23533e+06	1.34902e+06	935982	872918	1.59799e+06	39908.4	10196.8	6567.52	9866.49	12179.4	0	0	829.75	8229.76	658.61	3460.7	674.81	502.16	3143.23	0	5697.96	0	792.13	4339.92	572.03
cytidine	396072	501447	405005	354253	438990	351651	246125	375026	371371	383814	488787	677715	477841	564781	482861	446498	595300	380135	713262	371068	481282	443538	617251	559603	607795	333518	456618	750180	536421	416158
Biotin amide isomer	160071	146725	149696	188716	151441	128839	149214	119238	146622	126148	106934	77785.8	107501	131880	84966.5	75067.9	94355.1	96592.5	103264	74558.8	90943.6	83362.2	94817	77665.9	94812.2	107935	85397.2	77785.8	59327.4	84971.3
Tiglylcarnitine	87509.8	88554.7	93423.2	98221.2	111054	148574	89816.9	124431	115620	111710	59709.3	123767	79895.6	70872.3	78822.1	106081	117899	79832	95533.8	101518	85963.2	101052	46548.1	92880.8	92592.8	73291.3	76883.8	91329.7	94498.4	68811.8
Glu-Ser	189802	135136	127680	89215.4	149309	122373	101314	151601	93115.3	188009	112296	185689	108470	121904	104537	166405	149231	128986	142505	158009	85879.9	107860	104480	89816.1	136937	93201.5	128692	126623	88279.5	155566
1-hydroxy-2-acetamidofluorene isomer	261181	347758	265306	317812	275569	318329	329033	165260	373798	381603	157450	166475	141174	132797	189148	219333	272981	207030	268247	208187	204086	151761	135531	149835	174411	207474	189603	265849	171999	111385
5-Methoxytryptophan	120461	80330.3	142898	166817	75284.8	58720.3	154380	0	127725	100013	180310	139233	148130	80347.4	119660	293830	132606	99453.1	10196.1	67234.5	219942	103911	187472	165445	195163	173148	119183	198594	181428	138420
3alpha-Hydroxyoreadone isomer	559651	412906	565470	529977	472299	527839	510655	538006	571556	479537	220245	156874	139188	183913	164202	122354	86963	118337	123278	88765.1	201049	192778	155743	234960	118501	180007	166858	137703	147935	100794
Arg Ala	47949.4	29866	14451.2	17089.4	32389.9	37261.3	19148.5	33465.9	27048.9	51046.2	28852.8	29643	35576.1	56608.6	21511.9	127716	119483	27331.2	82147.2	39812.2	38687.9	25986.4	19041.9	28504.7	17208.8	22928.2	48977.6	44172.6	57771.9	26769.2
Glu-Val	151726	106550	96864.4	93735.8	129370	181906	93718.8	143503	130237	165155	89136.8	147702	123491	74962.1	103323	156040	139671	115559	113427	150180	63528.5	95427.1	83310.9	85579.9	89110.1	77509.9	91543.1	110717	97741.9	108114
Malonylcarnitine	140176	158030	119842	101203	130894	175384	84754	202779	168172	211172	161866	250877	142181	205504	152175	137542	290358	168985	263118	126151	164334	158800	182842	153718	159784	119571	210403	295100	192172	161772
Hydroxybutyrylcarnitine	712366	1.02589e+06	976630	1136462	923675	708439	576311	643079	804716	792993	783549	729482	368609	615352	648748	573906	583454	740657	1.13049e+06	751401	982412	564051	1.64033e+06	640420	984542	1.22253e+06	2.09958e+06	1363178	854190	1.16228e+06
ornithine	5.05098e+06	3.69281e+06	3.25093e+06	1760492	2803493	5593204	2.67413e+06	4330014	3455935	4.31453e+06	2.65661e+06	2.94352e+06	2.49624e+06	1.80753e+06	2.43643e+06	2.89808e+06	2.71379e+06	1.95736e+06	2.03469e+06	2.17514e+06	1.98294e+06	2.23856e+06	1.9963e+06	1.51421e+06	1.84146e+06	1335112	1.86684e+06	2.10757e+06	1359910	1.70356e+06
4-Hydroxyindole	3913057	2651855	3.47277e+06	2.92436e+06	5.61578e+06	9582601	7.08147e+06	10619497	10369447	11877147	5.42277e+06	6.31046e+06	6311670	7178604	4518060	2.30542e+06	3274079	3790276	2.76952e+06	3.47287e+06	3.85503e+06	2737054	1.12123e+06	2.63275e+06	1789600	998370	1.65092e+06	275484	583217	2.4627e+06
hypoxanthine	6.82505e+06	137141	2603376	3.32215e+06	4.65161e+06	1119892	2488511	286467	1.26957e+06	16143775	5.67897e+06	12529477	3999834	61134.6	20824.4	25111958	21945918	2576468	11654281	2502286	3220956	2.68322e+06	13656029	4634488	4141116	7470934	14245388	33315674	6.50497e+06	3435186
Pipecolic acid isomer	1.33855e+06	1389192	1347653	1.3257e+06	1.40976e+06	1.46502e+06	1.10417e+06	1.31666e+06	1.69081e+06	1.76379e+06	1.29669e+06	1.10488e+06	1.10507e+06	1.58868e+06	896663	468936	687997	864916	947926	716449	1.28022e+06	994688	1090431	815282	1.19328e+06	1.01483e+06	1.18706e+06	784124	789182	865700
DL-Pipecolic acid	1.35115e+06	1.40159e+06	1.36188e+06	1.34432e+06	1.42674e+06	1.48247e+06	1.12138e+06	1.3309e+06	1707782	1.77972e+06	1.30638e+06	1.11447e+06	1.11668e+06	1.60089e+06	907039	474849	693159	878030	953895	725779	1.29318e+06	1.00623e+06	1102237	825438	1.2087e+06	1.0265e+06	1.20064e+06	793709	798400	874806
2-Aminosuccinate	254380	589676	266974	641377	443599	151096	309670	439051	761277	330601	370284	532507	272375	120719	359464	95784.6	434394	605796	587796	415212	146779	400724	635181	398867	366281	316856	403850	363023	389793	304802
creatine	315388256	288594016	336251904	240326832	307707488	353297312	245156560	389147424	345583872	387218848	297730688	406587232	316314848	374992640	303089696	246634352	422738304	307073536	376076128	266662208	282121280	259338688	255492208	300443168	302907648	202961168	288195968	380407136	301313120	318666624
4-acetamidobutanoate isomer	140651	152362	156487	139056	153806	163475	124696	163612	164476	182864	176490	185075	157285	231003	198438	117541	159660	148211	192680	138014	158231	135099	177980	147633	185748	133481	152678	155276	138340	156449
4-Guanidinobutanoic acid	1.13914e+06	1.21565e+06	954534	752359	1.64945e+06	1.79411e+06	1.46902e+06	1.78125e+06	1.91296e+06	2.03715e+06	275498	155570	98798.8	218386	220766	202942	271095	182753	439322	213127	207406	129140	341392	100195	502573	116559	89305.9	110762	114835	108260
Acetylcholine	22794882	24796430	23939850	28303358	24376042	24201400	23800614	23529480	22588806	29816816	15994112	19882470	15431464	22107066	17508366	15798227	22621816	16751856	28654458	18655304	18397864	14872209	20256682	17909016	19558418	17089874	22228970	22532026	20092858	21970450
N-Methyl-L-isoleucine	106460	200278	271223	344459	217603	142486	133671	160161	217341	226459	1.02295e+06	1.72265e+06	764448	1.76588e+06	672673	376083	622051	664161	511207	582565	1.61932e+06	1814697	892410	999075	1.84326e+06	1.69519e+06	1.20053e+06	831894	888338	1.27067e+06
glutamine	55419668	48829184	53770188	38169108	45240992	45900880	44048476	52169684	51817092	57110828	46972756	61795036	51595600	46843712	47268428	55087216	63726160	50661668	62794068	52484640	50768900	51649312	50587124	48082252	47125436	55537996	57313580	60840316	46521996	50821332
Indole-5_6-quinone	519939	344769	524681	321643	367826	472332	393882	558153	397525	578359	416974	572500	498662	346458	289312	526164	441790	504686	432250	456682	373790	359885	304344	495783	251274	460373	609101	426682	404313	309911
glutamate	9708423	8.21804e+06	8587421	6.3062e+06	9239949	9033273	5.7186e+06	12105251	8.33822e+06	12678691	8550820	15745093	10123338	7.97063e+06	10389211	11000983	19704062	10368776	18271940	10378979	7930916	8728956	10630749	10301591	12406935	7.56304e+06	11411600	19736194	12676123	11852521
Urocanic acid	2.75605e+06	2.52745e+06	2813730	1.80732e+06	1.51864e+06	5987996	3.38891e+06	4022504	3.85081e+06	2.88519e+06	5.3791e+06	6462950	5.95748e+06	4.73579e+06	11394412	3.21324e+06	6.82777e+06	3.60298e+06	2317340	2.41149e+06	2.24254e+06	2.32738e+06	2.57972e+06	7481784	3.89408e+06	3.37277e+06	3563786	3.8734e+06	5044880	3013487
Gabaculine	232559	163422	210392	198563	276659	248619	320181	188139	258070	256006	61791.4	47287.4	63447.1	91444.7	53735.3	43085	55648.1	41969.4	25767.4	45355.8	61086.1	67434.2	47254	76637.7	94734.5	37688.4	71514.9	47467.8	88704.8	44441.7
Imidazole propionate	201542	237554	241007	281868	309265	267408	227197	358248	342192	371585	179882	208287	224249	504693	348761	195956	270087	222966	260404	391346	242454	241199	166716	241858	278771	253720	181919	214381	273481	190591
4-(Trimethylammonio)but-2-enoate	661517	691868	512161	604895	591414	697303	479917	560357	622650	650465	630288	712133	405374	689673	489678	123808	344186	411009	323573	286772	454028	481029	514683	402836	594564	521276	497633	365896	196241	337670
nicotinamide	2046915	2.70432e+06	2.5809e+06	1.9509e+06	2.13659e+06	1.95244e+06	2.20913e+06	2.66184e+06	1739116	3313912	2.27701e+06	3.0692e+06	2.13888e+06	2.43076e+06	1.88702e+06	2.67163e+06	3.82994e+06	2.68105e+06	4688190	2.1871e+06	2.80135e+06	1.39828e+06	2.60345e+06	1708717	2.10328e+06	2.31126e+06	3.14186e+06	4995500	3.45434e+06	2.49235e+06
5-Methylcytosine	172315	160016	120951	134839	129290	133484	115269	148075	151791	166481	176636	138809	137506	162799	138251	123273	101486	131503	127526	130580	113632	119693	83176	114792	122204	117000	99353	104010	101584	102205
thymine	236859	264327	89689.5	195652	187113	165805	97975.4	225902	189549	138467	252596	294074	183253	221659	229334	191470	113578	149728	210375	238612	123015	168790	160775	177557	185649	257788	305966	108181	230092	263936
Dihydrothymine isomer	630858	428820	513724	514654	559138	963287	599227	963400	765078	972652	354775	316658	356008	380877	276465	271807	344286	268231	351825	254625	364541	322592	582822	252643	354394	308042	392713	326400	283987	291764
Methyl-Histidine	1.64201e+06	1.61427e+06	1910687	1.48524e+06	1.68888e+06	1.97304e+06	1.27991e+06	1.7853e+06	1945320	1988208	2.14315e+06	2.48256e+06	2403684	3.21288e+06	2.72282e+06	1567666	1905104	2102671	2.24343e+06	2.15513e+06	2.07322e+06	2279556	2434216	2.44106e+06	2.43067e+06	2.19395e+06	2229766	1.71859e+06	1564644	2255764
4-Phenoxypyrimidine isomer	11578928	9712504	13363557	11199784	6.20662e+06	6.14088e+06	9396200	3376303	7804408	8798453	12861768	15526781	11259584	5.98964e+06	6590088	30921334	12314853	8033036	2.77224e+06	6.17635e+06	19583450	14577405	16473355	13151056	15627789	10643203	11271301	17663624	12612807	12674879
Methionine sulfoxide	836034	368722	350007	132104	441828	885249	333765	677564	598063	691058	194774	590752	408558	299582	204863	513711	393583	212904	264828	242078	238716	384702	87407.5	234841	184096	69088.1	136147	271581	280715	210976
1-Methylguanine	257846	253163	238615	250810	244639	253014	197434	184864	232066	214591	273532	340006	287722	405041	278629	231489	222050	233671	232904	230873	276229	239257	270130	247148	226690	253391	241291	203586	255833	223123
Phenylalanine isomer	419397	511113	456568	548201	519322	602656	513278	539822	539256	577298	152823	133464	121093	146035	117870	106389	157289	141072	222504	139791	138547	130093	151531	136036	113098	166426	158365	220342	196811	166792
phenylalanine	16602789	13722541	12768767	10666457	13400236	22247954	13905287	19084574	16689177	17046858	12515789	18843132	14552900	13336952	12206973	18252654	17620784	13225883	14419172	15037856	10690393	13728196	10269331	12595544	11069661	9948401	10631567	13499732	11823832	11042001
Taurocyamine	88650.4	104422	114660	97909.1	90010.3	91195.3	85388.2	113194	109506	145622	140499	227273	136575	185867	156657	152745	260705	195020	220559	146599	137317	131508	174847	173401	194091	116126	165086	314009	174645	204587
Serotonin	552032	642852	830051	609187	196998	270963	656886	106901	788287	178556	588204	681539	499213	489430	1.10964e+06	1209038	257019	310018	27144.7	225441	681145	396717	1.07269e+06	712042	1.23374e+06	550932	173486	443484	774152	701070
3-Acetylacetanilide isomer	122626	132145	118713	161806	158346	98423	114689	110879	129726	172479	35897.1	42651.8	36926.4	39506	28628.2	16555.3	27535.6	23041.3	29896.8	29388.7	21712.7	30801.2	17341.3	27641.7	33204.1	31920.3	26853.6	33522.4	28122.7	29413.5
n5-Iminoethyl-l-ornithine	248533	323807	300039	313208	340681	291455	229878	219426	308959	268412	326279	495909	371485	857034	374821	194243	227794	234817	193740	257481	430242	285719	220859	315193	402814	251596	239423	219997	416973	217698
Formimino-L-glutamic acid	263788	136069	149289	151527	219756	368924	163517	337289	197244	254630	252838	396605	199223	152354	517682	303386	220213	290519	371403	233341	195959	204916	197339	171544	560704	218676	192888	269350	193453	365161
Indole-3-acetamide	1.79118e+06	1.13898e+06	1.42147e+06	1.40579e+06	1.34605e+06	1.42835e+06	1.09405e+06	1.32189e+06	1.09823e+06	1.61168e+06	1.50689e+06	1.24055e+06	1.13765e+06	820212	586209	1.14206e+06	1.35199e+06	1297340	1922775	1110718	1.47785e+06	1.52972e+06	1.24948e+06	1.20122e+06	865074	1.25092e+06	1.86627e+06	1.71048e+06	1.3274e+06	1.08788e+06
citrulline	18240118	15594275	18089222	13135629	17136090	16188691	13069315	15723580	15165071	17840542	15454731	22342102	17092658	14927436	12905928	16130011	19926322	17064252	19679856	19471254	13916853	13308139	11632460	13537605	14535165	13526624	14012400	17771840	12311987	16289829
N1-Methyl-4-pyridone-3-carboxamide	934040	1.49901e+06	1327488	1.56707e+06	854888	1.00372e+06	1.67722e+06	831475	1.6617e+06	921866	1.34476e+06	1528241	1.54076e+06	2.53821e+06	2.24848e+06	1.17904e+06	1424892	2.10868e+06	1.06679e+06	1.95519e+06	1.46183e+06	668721	806161	1.15133e+06	893376	1.69224e+06	1.25103e+06	1.38448e+06	2.27217e+06	739974
3-Hydroxyanthranilic acid	401624	639299	616524	664757	392072	395187	749321	397809	794138	467354	553435	581011	710753	1.12455e+06	1.01169e+06	543457	670016	913249	569761	883241	678381	329148	395686	514599	412086	764460	490405	592564	1009643	360429
N-Acetylhistamine	273606	155921	68635.7	87441.5	179121	235327	98336.3	219157	183000	240200	32460.5	34529.1	30145.1	41397.4	40843	23867.2	32170.8	19619.8	18543.7	25659	19543.8	26185.9	26960.1	25702	33957.2	23984.4	26160.7	23422.5	20979.8	23763
trans-Cinnamate	143503	132897	135021	98119.7	115147	222141	130465	194342	169247	154529	100724	184291	135293	116892	120548	165581	171794	108027	147086	119136	116639	129554	126841	122058	129264	102122	122032	128052	136300	139936
methionine	8546657	5.17288e+06	6.06429e+06	3.8516e+06	7.17036e+06	10396989	6.29935e+06	9613323	8555289	10521406	4702816	12643248	8976965	6.96977e+06	6556918	10035004	9266955	5.62345e+06	7.77843e+06	7.33174e+06	4.40715e+06	7.47196e+06	3.0551e+06	7.05989e+06	5.17442e+06	3275902	3442748	6.70989e+06	7.5784e+06	6192450
L-Carnitine	722628096	811236864	809409024	726357248	754764096	753889472	678368000	817198272	776555008	962032576	583521728	764291840	632909504	698784448	626656448	579516096	894111040	709420224	780066624	706333120	658652992	702267136	672947456	671938624	664965440	701125568	674257920	825453632	777099072	839848960
BICINE	99447.2	86350.1	92272.4	79378.7	86435.5	100026	70668.5	99676.8	104103	117648	22166.4	24648.7	22431.1	34204.4	21108.3	19198.1	16403.8	15595.1	21465.4	20866.6	32010.6	49277.7	38872.6	35623.2	47819.1	31060.6	38527.2	38008.5	27198.8	30114.4
methacholine	135708544	167817264	157199056	211492592	193632112	157476912	154220048	165291440	161071664	190292544	136629360	118067704	111590432	129369408	91650984	116296896	161227664	121521192	148767664	103350440	146695792	114413720	109916344	95319104	105099904	128353216	129281480	124514936	104253592	102002584
PC(16:0/16:1)	6335894	6.37286e+06	6384690	5516086	6328040	5.5204e+06	6613332	6.52274e+06	6.15379e+06	6997910	14837861	11291640	16188724	11434663	11450612	13191505	14629989	13268417	15551163	12585617	11262305	12265227	14402001	11948361	13106700	13921701	13210021	10103225	10092243	11423463
PC(16:0/16:0)	15897011	16810294	15869733	14412821	22575366	17685466	13819445	17131644	17204946	22916650	20853396	20396286	19761196	21280026	17654358	25389162	26540760	19713976	34367904	21178968	20043142	19403308	19601646	18390354	19232294	24241006	29407322	24405610	21491530	18534984
PC(16:1/18:2)	18550254	13578316	17777882	17351746	17348250	17279174	17614952	20855986	20189676	20871112	26026104	21317854	31555646	24928326	23503278	24490578	21936262	22925792	24564314	23357282	26430592	28412200	28073226	29178318	32786470	28934138	27510838	22409658	20260834	23783282
PE(38:6)	1.96767e+06	4.48737e+06	3.19697e+06	3.39295e+06	1.78481e+06	2.82697e+06	2.69547e+06	2.53199e+06	2.36421e+06	2.24869e+06	3.627e+06	1888103	2.89693e+06	2.46032e+06	1.70602e+06	2.77056e+06	2.18964e+06	1.96033e+06	2939255	1.26642e+06	2.6204e+06	1922976	2.3552e+06	1.69397e+06	2.00078e+06	2.11793e+06	3.09415e+06	2.22908e+06	1.95329e+06	1.43691e+06
PC(16:0/18:2)	792229824	657322432	733734400	704798208	747650816	781348160	789131008	839438336	801236672	768382464	630568448	666706432	731579584	585691968	625588544	740310720	779961152	656811584	656879360	648999168	698008000	754120960	563965440	588169792	637121600	592231488	685706752	659600640	608375232	600474176
PE(P-19:1/18:0)	3.06674e+06	2.27206e+06	2.0173e+06	2.56057e+06	2.54348e+06	2.03398e+06	1924215	2527823	1.99035e+06	2.13117e+06	1774412	1441439	1.50123e+06	1.56844e+06	1.73432e+06	1563311	1.23041e+06	1.18832e+06	1.21455e+06	1.49794e+06	1.89806e+06	1237054	1640576	1.34246e+06	1.4276e+06	1.71899e+06	1.89064e+06	1.51799e+06	1.67341e+06	1.53086e+06
PC(17:1/16:0)	653992	1.43648e+06	1.42307e+06	1.70368e+06	1.37116e+06	491191	1571407	1.87003e+06	1044856	1368592	1.10949e+06	1.63934e+06	2.01846e+06	1.58747e+06	1400097	1.93624e+06	1.82792e+06	1774666	1901085	1.96632e+06	2073329	1.89972e+06	2.03286e+06	1.29351e+06	1.83425e+06	1.77407e+06	1.39182e+06	1.52335e+06	1.62757e+06	1.69343e+06
PE(P-16:0/22:6)	1.00527e+06	1.33762e+06	903467	1.05745e+06	1.21882e+06	1.51613e+06	1.19426e+06	1.1029e+06	1.07362e+06	997412	1487465	1.04977e+06	1.44187e+06	738153	1143838	1406347	1.07273e+06	642828	1.25891e+06	539552	958422	1.02334e+06	938348	963220	1.05327e+06	1.00145e+06	1546085	1.06863e+06	1127571	815509
ceramide(d18:1/18:0)	245435	310240	289276	261008	197907	288444	212837	261221	299304	283333	530375	978389	509165	365809	454075	572064	540472	549252	1062696	472321	315772	490159	539394	593455	488552	591575	695617	984248	518635	618263
ceramide(d18:1/16:0)	1.10862e+06	1.20113e+06	1.03646e+06	947528	919351	1.24699e+06	870421	1.1411e+06	1.22898e+06	1.27186e+06	1.58337e+06	2.17226e+06	2.07543e+06	1633525	1.87886e+06	2.2364e+06	1.72695e+06	1.54316e+06	2.28526e+06	1.55362e+06	1.21939e+06	1.4164e+06	1.22844e+06	1.70076e+06	1.59247e+06	1.41786e+06	1.29864e+06	2.11887e+06	1710191	1.81822e+06
ceramide-dihydro (d18:0/16:0)	166944	34014.6	31852.3	19116.6	252014	424372	140299	440098	256513	332301	84393.1	68747.6	54820.1	55323.3	37471.7	69838.2	59311.8	26699.5	72699.1	60987.1	87353.3	160108	95253.2	182434	117640	92926.1	93107.6	193183	210356	221765
LysoPC(20:4)	180176320	141623216	174599008	148979632	183760624	166511024	171574016	185160304	171242672	187539776	306761248	308625344	285391552	198830224	262689648	258256176	280249088	331684160	287476768	297045536	291706720	264895056	294922784	289498816	336347616	323566944	302024192	310719136	289319136	370896640
DAG(38:8)	137259	153655	198315	238937	224738	197585	248770	463932	392473	398498	14919.2	55300.5	41556.3	19425.2	61652.8	32376.2	46272.8	39911.1	0	20829.9	21061.3	20147.8	64730.6	32995.5	63048.6	46560.6	32137	46611.2	57666.7	33152.4
ceramide (d18:1/24:1)	1.49409e+06	1.50597e+06	1.31365e+06	1.28036e+06	1385861	1.35085e+06	1.31292e+06	1405665	1.39754e+06	1.54342e+06	1.6087e+06	1.42845e+06	1.58859e+06	900537	1.24157e+06	2.15707e+06	1.80298e+06	1.45084e+06	2.04438e+06	1.51521e+06	1583696	1329434	1.39448e+06	1.5275e+06	1.14122e+06	1.21892e+06	1.37582e+06	1.82784e+06	1.50927e+06	1.6024e+06
ceramide (d18:1/24:0)	512359	787486	398437	645078	544356	589058	569196	555356	692865	798919	610869	593705	576802	396562	475430	805943	631826	614766	871460	582061	704336	526575	518433	492007	440025	489378	550960	656984	591094	693249
PA(33:1)	66692.8	111507	158588	187156	112532	105072	109801	151135	137226	120930	6700.77	0	0	0	4598.48	0	7763.5	0	0	0	0	5390.91	14254.7	11821.5	0	0	4974.14	3064.24	0	5618.62
Bilirubin	1.90174e+06	2.53649e+06	2339466	743349	69895.3	131209	1.97822e+06	43579.7	53362.4	40083.2	4.43022e+06	1.43738e+06	525244	162081	2690885	147602	57353.8	458507	31329.5	10393.1	7.71433e+06	692985	1.09026e+06	1.20053e+06	468319	68824.7	77846.7	84929.1	48863.7	76465.7
ceramide(d18:1/20:0)	64952.6	81769.1	99652	31539.5	62921.4	83760.8	51938	133097	128889	156196	150944	175876	163918	75823.4	139006	170609	174539	164160	236614	154580	179649	179976	113756	122277	96617.6	199325	220331	231840	136526	170616
Ginsenoside Rh3 isomer	702518	749807	596567	743288	721378	734419	928914	870618	719742	741539	538781	731956	635501	636431	728980	439569	567734	590329	541232	532762	480922	664236	741551	386920	672225	690027	643266	419404	528931	455925
glutathione disulfide	272256	259365	269071	148633	204499	227736	149467	352916	199249	247315	273439	574500	284029	237781	193736	244202	315671	254455	100465	176338	230368	277773	292680	270224	283756	164841	181789	400455	209787	275474
DAG(36:4)	526146	612043	584623	695123	733974	759577	743993	971245	1078943	1139043	559962	979399	781126	773513	952725	668207	859273	837476	870313	723310	514633	711395	585234	810166	746115	541398	351257	587573	699729	960951
DAG(36:3)	166210	176902	230038	295362	306801	218116	299885	369469	349271	415912	216747	402965	453074	351221	532795	253941	423755	447610	415945	316321	366153	367444	342089	357346	381470	315632	198991	355955	298149	486992
ceramide (d18:1/22:1)	98426.2	104666	117291	59257	114627	26032.9	143884	147904	133773	149747	182588	210533	191128	75264.4	167668	213162	240107	189215	279727	207730	196068	201350	176085	206070	171609	160191	170642	240040	165108	173997
ceramide (d18:1/22:0)	397221	515788	425314	439680	396143	481603	533313	539445	547354	508388	438531	507293	467070	289663	441224	650646	578922	469829	848159	463116	498068	476993	379596	443640	370635	470424	525838	545170	478420	515586
PC(20:4/18:0)	145704384	140935856	143105952	143096352	167588016	159383680	126528392	156116208	150513664	163019952	88156576	284063456	222404672	205043248	213527728	201334768	215307216	240967424	236483920	208499600	223046016	189990016	188274688	180631360	191865552	222696320	235402880	224674496	207355472	218948352
PC(22:6/22:6)	650832	580724	637126	693612	570798	716596	703472	567213	649937	507145	532383	563725	679607	391774	511915	1.1799e+06	763164	736467	622230	526622	530136	480054	606555	571274	582895	496771	605921	668926	719566	568233
PC(22:6/18:0)	67490720	97270472	70348896	74466216	73186520	73687840	60643732	68190568	68648920	66555756	64572548	73780616	59808704	62744332	59203888	59438292	51548288	52089044	57595788	47223872	54178060	55731856	47875680	47166800	48077132	52532176	63768524	47333792	48881452	53970416
PE(44:8)	1.21215e+06	1180274	1.27619e+06	920329	993840	869785	691205	968573	1.43336e+06	1.09624e+06	1.33501e+06	1.07017e+06	1.18211e+06	1.18036e+06	1.31051e+06	1.08785e+06	970141	1.16664e+06	741910	634207	1145133	1.30489e+06	1.05821e+06	1.41556e+06	861579	1.22782e+06	1.07129e+06	985246	961113	1.04381e+06
PC(22:6/19:0)	718265	545444	909268	838716	957590	617654	600264	747551	686578	605460	111087	144950	255761	293305	131315	69932.4	432439	360353	381542	287028	286906	311358	492863	385413	482528	422785	188756	183826	329212	461471
PC(18:2/18:0)	383071840	343560608	345726752	347360480	385953440	388256512	394042976	369065216	354374016	377580704	305440448	331467520	322579584	272521344	293836320	367469984	343585056	288180768	322549760	287125088	306504864	326018048	242236976	288885504	273778432	248342208	284513504	287760288	266990640	266547968
PC(P-36:3)	4.86766e+06	3.76346e+06	3.81006e+06	4409115	4.62588e+06	3.81704e+06	4253350	4.69567e+06	4.44491e+06	3.61955e+06	5.46946e+06	3.88522e+06	4147692	4.37437e+06	6074592	4000616	4045005	3395888	2868144	3.79793e+06	4.40293e+06	3876830	3.82046e+06	4.11422e+06	4.10214e+06	4.46665e+06	5099168	3593802	4.19442e+06	4.90153e+06
PC(17:0/18:2)	17638010	12179225	15137364	15429189	16723691	19108340	14613432	17721534	15365440	15100428	10613366	9607324	10477642	7.04917e+06	7382126	8971258	9106456	10087031	9058362	10063455	12093413	10687068	8578121	10816600	10346979	9177399	11274215	7943692	8.33402e+06	10765152
PE(P-18:1/22:6)	395304	479811	251876	221226	362862	510396	429655	421600	299973	346300	452738	339934	337801	234597	286905	426516	311627	182172	472968	248007	346792	297805	350437	274203	341590	271148	476524	384866	349900	140192
PC(18:2/19:0)	9808189	4.46623e+06	7.63347e+06	5971220	8.24281e+06	7.6914e+06	6.0998e+06	6.88024e+06	7658928	6477258	5.29207e+06	3.73062e+06	5.1052e+06	3.0573e+06	3.78039e+06	5469024	5997774	5.35106e+06	4799378	5.05069e+06	7.38598e+06	4.60659e+06	3.88401e+06	5.77067e+06	5496610	5153177	5.27169e+06	4136696	4.23146e+06	5.77364e+06
PC(16:0/22:6)	175836240	192011520	161633936	184804848	147049936	163944848	142478016	173143408	170168624	139863264	161784112	155127696	168889280	143447952	139652240	148613056	141605056	162829232	136863376	131853992	153897520	139704208	139937824	134104824	141613072	170258288	185737552	128089088	126203224	141482288
PE(18:1/22:6)	604617	893232	783196	808450	931727	908744	692723	793550	638177	946659	1.04654e+06	574249	855242	603187	415925	966588	770726	529008	1.69035e+06	254458	814550	722231	779442	686900	635728	589014	1.30903e+06	803490	713628	359460
Luguine isomer	78373.6	61721.8	61605.3	49410.9	78729.2	76037.2	51435.2	51078.1	68120.1	92894.5	97008.2	99632.2	81984.5	66336.6	146165	130168	122085	90171.7	108725	86631.5	84119.1	66030.9	123320	78803.6	162972	75365.3	101195	201612	155206	174936
Linderanolide isomer	1.22974e+06	1.23589e+06	1.29798e+06	1536384	1.30398e+06	1.37708e+06	1.53414e+06	1.97977e+06	1.75721e+06	1.98573e+06	1.2009e+06	1.80036e+06	1.5769e+06	1.45601e+06	1.94021e+06	1.47695e+06	1.69796e+06	1.7441e+06	1.71101e+06	1.2867e+06	1.33245e+06	1.43307e+06	1.47131e+06	1.46422e+06	1.35388e+06	1116897	876818	1524933	1.32452e+06	1.81764e+06
Imidazoleacetic acid ribotide isomer	11053	29630.4	40759.7	56476.8	76639.4	19220.6	39744.2	34599.3	67555.8	63421.9	8702.5	32259	51309.9	32726	67920.4	17530.9	32231.5	50112.5	58559	53883	10221	34359.5	38022.6	60409	56568.8	81916.2	22479.3	35893.1	55477.3	41322.7
N-Oleoyl Glycine isomer	79788.2	166514	115645	153216	205797	137962	176201	321228	265033	135330	85209.9	47482.3	193857	104587	139399	111148	124777	114003	64153.2	34317.8	34838.3	95015	345675	71952.9	129972	150162	141818	187340	173908	171668
C21:1	25815	49164.6	12546.8	97931.2	96714.8	82870	29278	128503	134526	102597	10017.5	94245.5	107380	118732	101256	127700	125178	154469	87526.7	141762	9544.8	86757.5	79552.1	154838	100520	102859	83433.8	93797.9	112129	166195
N-Glycoloyl-neuraminate	85082.7	86838.1	73357	75330.6	87551.9	50032	30074.9	70377.8	64620.1	72743.1	58414.3	92537.9	65014	77862.9	77579.8	61211.4	100538	62497.9	91556.1	61123.7	79852	62893.6	83802.8	57604.8	132728	48953.7	61153.4	102528	56038	63423.2
Oleoyl Ethanolamide	185210	247599	197502	164629	133404	101404	111811	203966	162350	159017	345103	222571	247488	272563	286192	269705	178558	229486	352780	268343	286153	207911	244037	260423	264599	277866	293138	300118	244606	269166
Heptaethylene glycol isomer	1469383	1638187	1.05615e+06	792094	1.26188e+06	475354	1.75907e+06	812408	528595	518861	1.78267e+06	1.13726e+06	1371756	662788	1558925	913348	779406	1.05833e+06	922313	508492	1.3828e+06	1.25231e+06	1.69143e+06	1.62157e+06	862532	1.15874e+06	619393	904819	371093	944710
15beta-Hydroxydesogestrel isomer	172651	264009	120875	238859	230339	225441	170928	262500	263767	230036	27706.2	59598.7	38968.6	97108.6	430938	542482	192160	78830.4	22165	34254.9	61937.6	16444.6	374750	50806.6	316177	50869.1	208745	1.20043e+06	839873	247281
Margaroylglycine isomer	87447	76390.6	111729	55545.8	117366	115268	163130	168006	160224	159706	81062.6	94270.5	74091.6	67425.7	58907.4	77379	84442	100656	66531.2	87925.1	70447.7	76993.6	69543.4	81227.4	87988.8	57524.8	22300.2	63344.9	117955	57666.9
sn-glycero-3-phospho-1-Inositol	59493.3	45785.7	42599.8	52699.8	49120.8	54702.3	38154.3	69591.7	57533.8	77606	48972.6	92959.6	53810.4	88825.6	77059.6	65458.1	81572.4	68818.2	70596.5	47683.3	45072.5	43770.3	53021.4	57242.6	65979.1	39886.5	45668.1	65462.7	78787.4	79467.7
6-Keto-decanoylcarnitine	15558.6	18253.4	21586.5	31504.4	19596.2	22531.3	19823.6	18888.5	22019.8	28284.3	22653.1	18271.5	8993.1	9969.34	17185.3	19898.9	24525.2	38910.2	23459.2	29305	19184.5	12584.4	9544.03	18876.3	18022.1	18609.9	22216.3	39909.1	25421.6	14112.2
Beta-Nicotinamide mononucleotide	21329.7	19326	3515.03	8380.85	118465	59922.9	5335.1	49684.2	6131.13	118127	2118.55	4109.49	2360.64	27948	12735.1	71876.9	61171.9	3899.97	227301	14794.3	16333.6	36149.4	28015.3	3910.92	3837.97	35482.3	113636	83725.8	52120.1	12497.2
2-Hydroxylauroylcarnitine	24950.9	34839.1	24616.8	45954.5	29409.3	10061.7	25311.5	13535.7	30050.9	19366.6	42481.3	18310.8	6135.32	21204.2	34519.7	28434.7	24414.2	30432.8	31658.8	25818.2	49709.6	14195	62354.9	36147.9	66750.6	49114.2	83859.4	75078	50313.4	41393
20-HETE Ethanolamide isomer	56942.6	69347.1	25701.3	60613	30510.6	16207.2	10852	17756	21297.1	36195.7	64380.2	9143.67	22587.4	18009.5	114576	21479.4	10853.8	4866.62	1111.12	13821.1	31752	13311.4	67871.8	46367.8	76308.9	10384.7	10360.6	74503.1	45877.2	24996
Semilepidinoside B	6327.16	18940	6569.28	12437.9	8351.12	21942.1	9669.3	47400.7	7223.7	21040.4	20944.8	51970	28952	48674.9	15158.6	32682.5	62100	30372.2	62272.5	17028.5	22786.3	30309.9	15363.9	16059.3	33909	14486.4	38810.5	79683.5	25557.3	33047.9
Retinoic Acid	24343.5	82067	16180.3	88132.4	40783.3	47293.3	49687.6	55013	52296.5	68079	21572.6	14003.3	6908.07	14004	122732	55822.9	8184.53	21395.6	9334.98	11508.3	19274.4	0	26114.6	12033.7	54950.2	10003.2	19355.1	142651	161871	26630.6
O-pimelyl-L-carnitine	170842	119518	90818.1	141474	77391.2	151733	105034	138723	140500	131463	93090.4	65827	40489.7	100057	73547	47432.4	53119.6	67287	60388.4	64881.6	82194.1	51876.1	66386.3	59931.9	99899.3	97875.1	99909.1	102238	74298.7	73321.9
13-epi-12-oxo Phytodienoic Acid	203138	222178	208648	119585	295838	207430	157487	269057	198154	263937	194834	196942	219993	214005	167506	59075.1	141153	205113	211541	125775	172114	196790	404804	205760	168582	214941	245141	171799	179331	347232
Glu-Phe	179860	124154	119636	91558	149585	249943	125673	215678	177384	189467	106426	138629	115807	91615.1	100223	154979	122967	111714	104931	125535	73981.3	93173.5	101915	88558	99010	82035.9	94827	92206.7	97256.5	102288
5-methylthioadenosine (degradation product?)	181161	358116	345599	291250	602143	192274	80953.5	478656	338447	797161	68463.5	357252	289130	368842	369546	223026	466174	277919	793616	396351	190261	66790.4	249443	231553	356176	209004	221794	486898	312879	420813
3-ketosphingosine isomer	187421	208222	116750	223595	107468	159083	131702	219222	186590	145890	231959	235299	141022	201972	291929	174618	231173	216801	162041	115861	251425	143817	273660	218309	295767	181984	222199	326512	259902	374270
13-OxoODE isomer 2	1.63927e+06	1.83235e+06	1672299	1.21771e+06	1.45746e+06	1.60197e+06	1.45603e+06	2925437	1.97588e+06	1.53748e+06	1.81842e+06	1.88878e+06	1.79443e+06	1696712	2.16675e+06	1.2109e+06	1.33245e+06	1770717	1.27708e+06	1.18312e+06	1.64444e+06	1.38513e+06	4.31806e+06	1.80928e+06	1.82638e+06	1768571	2.06858e+06	1.91533e+06	1794851	2.91528e+06
(2E)-7-carboxyhept-2-enoylcarnitine	121790	49995.8	33845.6	60061.4	28105.3	78370.4	42729.6	40954.2	44000.3	67258.6	39778.2	24337.3	19304.7	65444.8	39743	76975.4	19265.6	38571.4	53123.1	38772	77679.2	55023.1	40719.2	19917.2	43018.2	41410.3	76678.2	42771.8	22722	35783.8
15-deoxy-delta-12-14-PGJ2	19654.1	23282.5	13782.7	40812.1	30753.3	0	32374.8	27285.2	9383.6	92570.5	14512.1	51812.3	23237.3	29779.7	185597	35958.8	17854	0	12109.1	0	135541	8777	106829	31003.4	109961	10337.8	0	286522	276621	48548
alpha-Linolenoyl Ethanolamide	55368.3	65904.6	52364.6	74759	47938.8	32755.4	65555.2	53362.1	56377.7	74638.4	118240	119988	113193	84964.6	110959	106931	96880.8	128619	83109.3	70132.9	94011.2	65720.6	164145	122275	153217	92645.1	99232.9	209342	176810	204552
N6-Galacturonyl-L-lysine isomer	19081.7	24919.5	15898.2	17547.7	25122.7	39032.1	18332.2	30307.2	20048.5	36307.8	16417.1	34278.1	22663	23949.8	21191.8	26553.9	44342.4	21017.2	59571.4	19647.9	19541.4	18632	22184.6	20604.2	17336	19098.1	44035.7	44473.6	27941.5	21081.2
glutathione	161668	150883	146006	118363	237454	199327	212918	254686	145430	198127	268331	451717	304971	355510	252812	555137	400252	251715	151108	247113	366763	342199	229211	271852	313973	138608	307962	312966	429452	189108
N-Acetylneuraminic acid	30012	38571.3	33443.3	34573.2	38253.7	34324.3	23069.4	34767	36130.1	45642.8	41553	51741.8	34304.5	40432.1	48142.1	37838.3	53450.9	33452.5	59181.4	37029.4	38204.9	38294.7	48223.4	41112.3	44539.3	35431.8	44740.2	64285.8	45854	46664
Oleoyl Ethyl Amide isomer	121927	183071	148730	188706	31800.5	385994	36017.2	421166	19019.6	62922.6	157019	171078	21487.5	7717.88	21630.3	7648.36	12569.8	14182.1	140261	214674	1437.82	9281.21	29850.6	18616	9710.03	68174.1	21097.6	79501.8	32576.5	15912.9
6-Deoxohomodolichosterone	72480	170080	100146	263786	398213	321399	91763.4	493222	358145	440484	122294	480606	377969	477598	287590	597183	691612	515139	681427	584803	90275	296262	275456	358342	264123	515538	534564	572904	543507	577600
Netilmicin isomer	2.93224e+06	12621533	9300491	6581822	10052543	1.08106e+06	9355567	7146634	6.73087e+06	6.451e+06	436160	11109505	13492835	4.74945e+06	12625439	49038.1	5.04917e+06	8820413	7332620	3714092	2051473	9107139	18940574	15390285	9120799	7.74081e+06	2.84212e+06	6.70378e+06	2.06319e+06	9576640
Messagenin isomer	983762	1.44834e+06	1.14052e+06	1.61865e+06	1.67516e+06	1489143	1.08187e+06	1.86564e+06	1.84814e+06	1.71957e+06	1744466	2.56082e+06	2.2014e+06	2.09605e+06	2.32469e+06	2.19719e+06	1.89961e+06	2657493	1.86468e+06	2.09984e+06	1.15056e+06	1.93892e+06	1.60018e+06	2405527	1700495	1.77212e+06	1787447	1.74204e+06	1.87934e+06	2104621
Docosyl 4-hydroxybenzoate isomer	1.47411e+06	1563778	1261036	1.69465e+06	1.94488e+06	2053401	1.21385e+06	2.41239e+06	1.62129e+06	2.47036e+06	2.21323e+06	3.24013e+06	2.35348e+06	1.85624e+06	1.64084e+06	3.37799e+06	4.14183e+06	2673937	3.97431e+06	2.14099e+06	1.54995e+06	2.1419e+06	1.40931e+06	2.02361e+06	1.21287e+06	2431281	3348866	3.74062e+06	3.03496e+06	2.02444e+06
LysoPE(16:1)	181635	196714	250340	158988	222564	187470	155490	386170	138677	184726	244458	254274	315233	215967	223426	124445	145459	249045	149638	114891	197324	182207	655623	258382	303018	185618	238294	128588	160985	455278
ceramide(d18:1/14:0)	16785.7	9714.15	18827.2	16552.1	15733.7	0	0	12989.8	0	0	54285.2	97512.9	92806.3	52619	58133.8	101955	78456.1	14438.3	43719	63436.8	31440.7	71849.9	30413.9	23911.4	53925.4	51488.9	48563.2	50702.6	60729.2	35816.8
LysoPG(18:0)	2137131	3.10961e+06	3.46671e+06	1.2126e+06	3.07537e+06	3.11084e+06	1690958	5661488	2.26098e+06	2.84389e+06	2.90066e+06	2.80792e+06	3.271e+06	2.48359e+06	3048378	1.21582e+06	1.64236e+06	2.23324e+06	1.97126e+06	1.62974e+06	2297009	1.88096e+06	6.22865e+06	2.02273e+06	4346587	2.99974e+06	2998513	1.1791e+06	2479897	6.36109e+06
17-phenyl-trinor-PGE2 isomer	161959	112481	151748	163996	135015	119845	160106	153632	138329	145151	84326	76035.9	87328.9	46273.9	82325.7	59910.9	61459.9	87081.2	64201.4	67538.7	106680	92539.1	80454	91384.8	92501.8	99270.4	64537.9	67571.9	66218.2	82327.2
hexadecadienoyl carnitine C16:2 isomer 3	11722	89225.4	61016.3	118390	88584.7	142834	64074.1	142096	112742	42271.2	54833.9	132475	121561	146287	313992	58328.1	115856	200908	128073	54531.3	118198	118576	142466	102668	117005	161211	101288	116962	155967	240381
palmitoleoylcarnitine C16:1 isomer 2	612590	832723	613918	1.05699e+06	506948	224199	393138	187461	508415	298123	1.71382e+06	426309	250086	1.14422e+06	1.08137e+06	697260	454596	907617	718647	429200	1.84673e+06	399417	2.71807e+06	1.45373e+06	2.47949e+06	1.82179e+06	2.12336e+06	805621	1.08749e+06	1.11406e+06
Myristoylcarnitine C14:0 isomer 1	1.58653e+06	1829089	1.85696e+06	1.95654e+06	1.93806e+06	2.50056e+06	1866907	2.46977e+06	2.41769e+06	991417	1950708	2539405	2.59733e+06	2110038	6471676	1.11974e+06	2.62584e+06	2823870	1.74042e+06	1.28873e+06	1.77907e+06	1.65457e+06	1.65398e+06	2.3402e+06	2.304e+06	1290540	1.17017e+06	1428778	2.11271e+06	4048259
riboflavin	111111	126288	116317	108190	64258.8	137371	80165.2	162169	125860	98242.2	98904.1	55034	75271.4	108030	43193.9	70474.4	66467	84933.7	65071.4	60007.6	93753.6	69236	58546.1	68529.9	83176.4	82544.6	88527.3	73613.7	107410	33525.2
Sphingosine-1-phosphate	221884	263125	283145	201657	259577	250821	169633	327678	246547	289836	332296	306676	320510	304100	340725	502909	356859	268604	351032	253040	273268	284864	320015	273255	300459	243929	294399	474893	394159	345622
Sphinganine-phosphate	23668.8	66458.7	37281.3	41559.3	48071.5	52912.8	21367.2	56995.3	63047.3	57978.8	66328.6	62453.2	29931.2	52652.2	69325.8	156678	82565.6	42562.3	85583.8	58203.9	63692.2	55412	26877.5	48085.9	74148.9	25174.1	76268.6	132156	110563	45902.9
Glaucasterol isomer	185525	85264	70534	92735.1	309902	141373	117320	295348	191100	372927	75112.8	108831	143135	139239	171024	134496	112410	125591	366236	160049	127141	122597	121668	112064	92376.4	222229	365184	185117	317522	98966.9
7-dehydrocholesterol	232427	180496	144220	111428	191939	139080	168253	136562	164832	133499	279222	230737	232285	200698	339137	300934	239733	248584	348619	225733	234177	254057	231297	282112	211314	286243	304372	297849	275684	208605
Oleoylcarnitine isomer 2	1.58466e+06	2091362	1.34512e+06	2.78081e+06	1.80571e+06	918602	1456608	540339	1706460	756427	3.6563e+06	1.16279e+06	1087976	2.20281e+06	3.00149e+06	1.33231e+06	1.28611e+06	2095729	2.63341e+06	2.16458e+06	4.07252e+06	1.16669e+06	5.16492e+06	1.91296e+06	4.7104e+06	5.01276e+06	4.80851e+06	3.43137e+06	2.41991e+06	2.70201e+06
Cysteine-glutathione disulphide	654701	576630	568843	383716	409462	622132	384948	503264	484995	498049	516649	709819	453852	457422	368389	563457	529934	420820	328894	384675	466206	427915	443023	371218	364262	374611	414369	562779	331844	390441
palmitoyl carnitine C16:0 isomer 2	1.89865e+06	2.99355e+06	2.50982e+06	2.90524e+06	2.26628e+06	1.57892e+06	1.66576e+06	1.33298e+06	2.40312e+06	1.91259e+06	2.67626e+06	944044	906372	2138094	2231105	2.01925e+06	1653822	1.66993e+06	2814298	1.92649e+06	3.23889e+06	1.44902e+06	4790974	1.90905e+06	3.25638e+06	3360635	3.80807e+06	3.33699e+06	2.47203e+06	2.61026e+06
7-ketocholesterol	75086.5	84546.5	236934	226608	147255	88757.3	264701	162930	250265	242654	240298	197248	149443	215509	202286	116012	175105	205736	218345	142836	145102	229776	213760	285534	164587	282238	129641	184584	280390	268479
dihydroxycholesterol	12876	103649	21428.4	278745	423164	220504	49989.3	457097	402952	378276	45048.2	235729	292680	314413	236796	325094	401577	432738	433753	564257	11117.9	197631	255586	316420	355521	445592	252193	339236	446176	649179
N-Palmitoyl tyrosine	356163	446303	469016	501351	383495	606158	356634	585647	624849	340675	120454	182986	256403	239025	236774	79721.5	149608	346204	325293	84089.4	130704	131240	151812	109732	105524	113210	219326	158863	123900	329290
Ginsenoside Rh4 isomer	110410	145566	64448.7	144280	124623	87518.5	103434	158362	51223.6	97515.5	71926	38086.3	57998.4	93141.8	86203.4	57189.2	80789.3	117521	88248.4	53986.8	86862.1	104144	130485	65966.4	147875	83469.1	38838.3	28633.3	36139.3	81819.1
PS(36:2)	34516.6	20787.9	19162.3	25374.1	19434	37379.4	45006.9	36362.2	43827.6	51825.7	27825.7	71413.6	74972.1	36031.6	62913.5	103867	107279	63070.9	91241.7	53616.1	57098.1	72897.5	42393.9	84715.2	50809	55520.2	53019.3	80691.3	56299.3	47480.1
PC(15:1/22:6)	160428	274437	226991	337619	367773	340768	243593	343631	73123.6	398482	290310	154648	131881	274181	57109.1	353765	327746	252600	637238	63989.2	404715	259465	184002	72877.5	233864	182368	353337	160549	158521	65093.3
PE(P-38:6)	745948	643440	408299	444281	832399	273946	646710	506002	579852	500353	479066	632481	394947	303191	248850	479918	426716	351152	456797	260115	463015	531385	475216	411483	354607	360659	697232	526962	361890	433702
PE(16:0/22:6)	1.22554e+06	1.87091e+06	1.5687e+06	1.80345e+06	1080429	1.50814e+06	1.38719e+06	1560199	1.58071e+06	1.71154e+06	1.42422e+06	1.03661e+06	757677	1351763	925848	1110944	1.16244e+06	1315100	1370709	836169	1.69185e+06	1.57814e+06	1.33636e+06	1.0574e+06	1.01319e+06	1330879	1.66728e+06	1.09704e+06	856576	865035
PE(P-18:1/20:4)	913944	849029	602603	683716	884425	908099	853316	715865	749180	682714	858432	641353	844993	570268	825539	904863	690084	435606	853484	414772	675080	604265	623072	758107	817668	658301	1.07833e+06	839835	783133	452135
PE(P-38:5)	349837	505514	380886	488912	567173	231774	501575	406731	513684	409810	289808	148834	180780	485123	275221	298989	189761	150019	291144	178115	409968	248260	204045	241890	223472	184423	428228	467283	350148	385112
PE(P-16:0/20:4)	171091	383282	251791	286719	464077	697676	489804	516527	454549	334954	799595	804936	862779	354971	682317	1.04779e+06	689878	466402	986449	161039	571957	506488	621099	431572	465076	751442	908828	769513	811260	401766
PE(P-20:4/16:0)	151721	197970	79263.8	58569.5	297537	354859	41495.6	130788	67295.6	251506	348603	357577	306715	232396	258389	511040	431458	87460.8	422372	262226	299708	561139	223685	229149	270594	232170	261522	343426	448756	170645
PE(P-18:0/20:4)	211923	278072	121420	236354	322757	237161	248753	251721	321238	370771	293063	311577	204345	253352	422823	277200	383570	188150	523460	259883	486160	407921	380908	241522	366240	495142	452074	373079	309490	345761
PE(20:4/18:1)	479490	82441.5	864208	243471	1.09121e+06	801989	785514	1.0966e+06	525778	1.01096e+06	2.21123e+06	892131	1.63319e+06	1.11529e+06	905943	2.23096e+06	1668471	1.02694e+06	3.21786e+06	776825	1.53294e+06	1296336	1435123	1486157	1.29869e+06	1.33287e+06	2.3021e+06	2.1151e+06	1717011	913497
PE(18:1/20:4)	280320	170111	341695	579300	730178	250736	625943	580810	391595	982269	236467	305123	638909	899015	454046	747300	740840	724216	1.46924e+06	747588	535790	600269	889628	848426	838376	634562	824996	1.06559e+06	755632	674210
PE(36:4)	47579.6	25376.7	34091.3	26229.1	28269.9	23492.8	35415.1	32996.8	43849.2	36052.1	17466.3	33859.5	43970.8	28898.1	30810.6	46013	38531.2	50774.3	50007.3	42623.8	32596.9	40004.6	27991.9	50078.3	46297.2	35586.1	42410.1	42153.6	45278.4	38901.6
PE(20:4/16:0)	315909	1002652	640565	736550	413932	323187	476026	802764	238187	940197	1.63966e+06	931124	982356	863921	252356	889000	1.04259e+06	858525	1.26293e+06	579523	621953	409436	628879	956064	725046	593257	476646	982742	1.0684e+06	572971
PE(16:0/20:4)	445176	545180	510441	516043	652351	547850	539776	1.08244e+06	540198	592924	678079	573297	624536	833579	390856	831748	888915	712459	1063559	517874	890104	1.01309e+06	820904	580207	581707	529083	824022	600779	597493	559706
PE(22:6/18:0)	1.08993e+06	2.11948e+06	1.29336e+06	1.68746e+06	1.14685e+06	1795949	1.45135e+06	1.36271e+06	1.41097e+06	1.56439e+06	1.65395e+06	1.19378e+06	1.07348e+06	1.03517e+06	752323	1.13675e+06	889051	546124	1.3935e+06	653040	690208	905585	970713	957953	804638	856394	1.28474e+06	808618	879573	710456
PE(18:0/22:6)	583954	1.27221e+06	1.08728e+06	1.55219e+06	1.13045e+06	419649	1.09831e+06	1.42609e+06	1.41648e+06	1.09001e+06	642049	942574	730217	853850	690874	626483	629640	965070	424428	691175	417504	593359	745431	645883	718345	686502	466119	628474	286279	532983
PC(22:6/20:4)	620722	466010	804573	593689	649374	744093	984310	718736	658055	732994	695374	717764	1.30251e+06	498814	665596	1.1597e+06	1.10043e+06	1.28727e+06	1.01195e+06	986044	819624	655127	619018	974882	1.12032e+06	1.24807e+06	1.07901e+06	1.10152e+06	731587	842725
PC(20:4/22:6)	518548	390757	633131	511705	382339	561366	628964	762818	403264	559532	644837	631150	944297	505753	632870	939564	1.279e+06	1.10247e+06	814604	712578	945270	630029	788516	785033	848826	1.05127e+06	1020962	800716	725234	934527
PE(16:0/18:2)	513126	652844	560993	482140	497732	576523	508203	859884	635035	665370	383976	236430	463001	579142	331043	480162	329780	241818	322653	515107	565458	550943	567522	309810	422043	402616	300570	278409	363610	409279
PE(18:1/18:2)	591597	345740	478051	345939	526696	477100	483649	607397	406450	733572	868762	590134	584530	342067	375118	556240	384755	446259	467163	426709	558697	389072	540936	494666	526485	260707	347340	346298	483098	432277
PE(18:2/18:1)	490518	426903	445604	346786	456401	587554	580249	718836	530214	558164	291398	268413	395046	297564	144054	399004	438183	356705	625438	428915	673816	669489	412219	551342	363573	294464	215951	389562	282298	383765
PE(20:4/18:0)	1.576e+06	2.24334e+06	1.83499e+06	1.29108e+06	1.45662e+06	1.18146e+06	1.03756e+06	2.01982e+06	1.64472e+06	2.15872e+06	3.5987e+06	2.55588e+06	1.54766e+06	1883167	1.3351e+06	1.79214e+06	1.76984e+06	1858574	2002330	1.38429e+06	2026062	1.33416e+06	1.92837e+06	1.41976e+06	1.67828e+06	1715759	1.69158e+06	1.17983e+06	1.32679e+06	2.06557e+06
PE(18:0/20:4)	1.76128e+06	1.88457e+06	1831407	2198839	1.87147e+06	1.89981e+06	1.83902e+06	2.26142e+06	1961022	2.04664e+06	2.39916e+06	2.18557e+06	2.09741e+06	2.20826e+06	1.69078e+06	1.82616e+06	1.63886e+06	2.02924e+06	2.11503e+06	2.03119e+06	2.37542e+06	1967143	2.104e+06	1.65031e+06	1.90218e+06	1.73121e+06	2284415	1.81912e+06	1.45181e+06	2005877
PC(22:6/20:2)	200292	495418	483986	294401	551869	168521	556967	444375	173646	407956	184360	101697	310220	380736	368580	0	442627	407712	164549	396634	200399	153892	221696	426651	478960	334922	193435	243817	199027	287579
PC(20:1/22:6)	213581	161851	245037	612254	416702	0	733836	201305	229142	438679	91378.9	666296	738653	276238	119856	35065.4	175518	384254	357536	463243	0	537296	672999	478714	573687	425799	240173	270115	342510	314066
PC(16:0/15:0)	152094	253400	113732	131212	300921	442159	431731	275209	291748	341054	203450	347332	0	96419.3	84254.1	251856	139822	43628.3	343466	134726	129612	170944	268411	146095	84208.5	59897.3	429966	121755	190315	116544
PC(22:6/16:1)	3472954	2.76829e+06	4257988	3.49574e+06	3.16815e+06	3.16432e+06	3.68899e+06	3.36868e+06	2751101	3.61599e+06	4.94251e+06	3607348	5.68644e+06	3826478	3.43836e+06	3.46815e+06	3.88333e+06	4.12774e+06	2821283	3.99308e+06	3.96104e+06	4087692	4670958	4542718	5.23885e+06	4.06309e+06	4114904	3.34193e+06	2922894	3.95139e+06
PC(16:0/14:0)	330695	190330	421385	446693	519669	375204	580080	391951	219361	342606	103852	206401	889738	708015	338672	122912	1.01022e+06	613834	923484	422746	547302	424181	477071	433596	680651	566854	652409	824207	632125	727593
PC(P-34:2)	1490232	729688	956452	1.21543e+06	983753	981016	821918	880708	974787	628001	1.20678e+06	622452	800004	616597	942497	718985	657100	566457	761095	673091	749175	685214	645482	789807	628552	823438	759341	615032	674348	799790
PC(18:2/15:0)	5247416	3.59551e+06	4169888	4222414	4.0946e+06	5163826	4354940	5.57423e+06	5.05231e+06	4197740	2.28879e+06	2.54193e+06	2959064	2567534	2.23838e+06	3.19667e+06	3.05909e+06	2.26777e+06	2.76605e+06	2.94497e+06	3494566	2.89329e+06	2.6079e+06	3.02488e+06	2.87676e+06	2.41718e+06	3027390	1.87984e+06	2426115	2.71404e+06
PC(20:5/16:0)	16238053	12424751	17511512	17049542	15941355	16867806	17337580	17901696	12460596	17098886	10379127	7.62858e+06	12244423	7755024	7663884	8269382	8.07472e+06	9520757	7109160	8518777	9076105	9025119	10183420	9496921	11736716	11060869	8.21285e+06	7077460	6636522	8979127
PC(18:2/22:6)	2.32261e+06	2.16644e+06	3.15023e+06	2851260	2.52793e+06	3.01911e+06	3461637	3.03282e+06	2299094	2.50945e+06	3.25279e+06	2.43139e+06	3.50166e+06	1.75382e+06	2.19563e+06	3.48671e+06	3.93472e+06	4.17734e+06	3.58729e+06	2.87967e+06	2984912	2476674	2.28952e+06	3284886	3.11389e+06	4.07832e+06	2.99584e+06	3.13812e+06	2.79476e+06	3.25527e+06
PC(18:1/22:6)	11585157	10833421	11955364	9374092	10002133	9470781	12745081	10424739	9275184	10767929	16456519	12878335	16266008	10913253	12841453	13924804	13321717	15193976	11235912	10534233	12871488	10510485	12102680	15235011	15093752	13095247	13914840	11690804	10049872	16214585
2-Aminooctanoic acid	1.12608e+06	418570	429282	293738	1.12527e+06	997435	907051	634533	775507	1.13722e+06	35538	20186.1	17225.1	24053.8	26526.3	17104.5	22495.6	22938.7	15402.9	19846.8	30798.2	17985.1	19902.5	35182.7	35309	26558.7	19766.5	19257.2	19896.7	35664
Glycerophosphoglycerol	59854.1	46718.7	62238	51150.5	59416.1	86578.2	39689	92217.5	65913.2	86154	75532.7	121151	97209.6	83461	85554.2	99553.4	149670	84438.1	161010	75521.9	70828.7	78101.8	88348.8	81190.5	93136.3	67637.8	92169.8	168472	91583.7	89082.3
Homostachydrine	55235732	48089868	37844708	73013320	74943304	42497852	36954852	31537186	46018548	59573788	2438824	1.21447e+06	598494	1017750	1.26958e+06	191152	281945	218818	253797	326742	629042	537814	140625	588442	607604	698680	282533	343972	385856	393520
proline betaine	109124392	87518408	88023816	128953312	147896816	131450240	89012888	109003264	115897960	150722288	6628626	4.19879e+06	4.26455e+06	5819594	10619933	569744	1.36626e+06	2.03706e+06	994990	1.31663e+06	4993784	5.32187e+06	2.37964e+06	5164985	5.8803e+06	3.08537e+06	1.44761e+06	1193558	3.6287e+06	1.59538e+06
Glutaurine	68103.9	66734.9	59557.5	60611.6	50013.5	60388.1	42100.4	56671.2	62165.5	59778.4	74101.8	67475.9	62112.6	70062.4	57937.1	49934.1	71542.1	72274.9	74569.1	67173.8	59363.1	55309.8	81440.7	50359.8	61786.7	48192.1	61718.9	59643.9	44457	50323.8
Ergothioneine	477207	627056	243886	142151	177839	321121	125656	306760	179614	100341	110974	130734	90199.7	118561	107356	50320.6	70166.2	71116.7	112815	46705.1	122144	103439	75668.8	49594.8	54406.5	23082.1	85307.6	37265.1	53379.5	37382.9
Pro-Gln	40160.4	13477.1	17292.9	5010.46	21755.4	59638.4	31419.6	71259.5	30618.8	52265.2	18636.5	92824.6	59228.7	26526.9	19170.5	101706	181322	51906.2	40084.6	84190.9	13004.1	44528.8	7608.43	29963.2	14488.8	12769.8	15449.3	38102.8	33280	16450.5
N-acetyl-ornithine	1.38726e+06	1.13777e+06	1.09373e+06	835343	1.12757e+06	1.30794e+06	1.17412e+06	1.8478e+06	1.18456e+06	1.46079e+06	133713	92370.9	67614.8	131068	77946.5	31196.2	62739.4	95176.8	84032.1	133896	301669	330866	584475	256625	324802	197264	247013	319429	345438	317600
Leu-Ala	548795	855603	592062	614331	703526	809077	417146	539614	593029	541399	584512	638674	448091	636709	384234	350005	347638	502377	799426	494787	296659	338911	601612	392834	350683	384805	487210	325722	468138	360584
Glycylproline	45286.2	51608.6	54943.2	51884.2	40885.2	50159.4	43175.7	47746.7	54162.7	57347.5	53940.9	79211	69521.8	124473	140452	26476.6	39358.1	38012.6	63870.8	42886.4	50357.2	80922.8	45172.9	48399.4	56413.6	38487.3	40584.6	39894.6	35114.9	39491.8
Pro-Gly	45409.2	22202.6	32065	23618.4	37702.3	74471.5	41791.6	65482.5	41271.8	64096.4	26220.8	40837.6	35711.6	26753.6	27380.7	44367.8	44606.3	33662.7	33958	40620.3	21270.7	27797.3	22147.7	21874.9	26244.8	20153.1	27542.6	34899.3	29616.7	26156.1
Pyroglutamine	51596.1	65045.2	47250.6	51614.1	57579.1	92506.8	65080.4	90022.2	87924.1	102391	2837.01	3470.79	3624.17	3085.13	4320.76	2746.22	3964.15	4399.27	4342.03	4162.53	1282.26	5289.78	2165.41	6186.91	5188.81	3621.42	3879.95	3856.87	4973.52	2355.2
