# Supplementary material for: Dietary Fiber Lacks a Consistent Effect on Immune Checkpoint Blockade Efficacy Across Diverse Murine Tumor Models
Source: Cancer Res. 2025 Jun 20;85(17):3335–47. doi: 10.1158/0008-5472.CAN-24-4378 (PMC12402783; doi:10.1158/0008-5472.CAN-24-4378)
Supplement: Table S8 — Significant serum metabolites from B16-OVA, YUMM1.1-9, and PyMT tumor models in chow or HC_In8 vs. LC_In0 comparisons [file can-24-4378_table_s8_suppst8.xlsx]

## Sheet: Table S8
Supplementary Table 8: Significant serum metabolites
Highlighted are metabolites showing the same directional change in chow and high-fiber diets compared to low-fiber purified diet
B16-OVA												YUMM1.1-9												PyMT
B16-OVA serum chow+anti-pd1 vs LC_In0+anti-pd1						B16-OVA serum HC_In8+anti-pd1 vs LC_In0+anti-pd1						YUMM serum chow+anti-pd1 vs LC_In0+anti-pd1						YUMM serum HC_In8+anti-pd1 vs LC_In0+anti-pd1						PyMT serum chow+anti-pd1 vs LC_In0.6+anti-pd1						PyMT serum HC_In8+anti-pd1 vs LC_In0.6+anti-pd1
	FC	log2(FC)	p.ajusted	#NAME?			FC	log2(FC)	p.ajusted	#NAME?			FC	log2(FC)	p.ajusted	#NAME?			FC	log2(FC)	p.ajusted	#NAME?			FC	log2(FC)	p.ajusted	#NAME?			FC	log2(FC)	p.ajusted	#NAME?
Acetyl-DL-Valine isomer	86.31	6.4314	2.7065e-11	10.568		Cresol sulfate	0.045773	-4.4494	9.3319e-07	6.03		Dihydronaringenin-O-sulphate	845.64	9.7239	1.5084e-16	15.821		Cresol sulfate	0.04399	-4.5067	9.3724e-11	10.028		cortisol	2157.3	11.075	7.3457e-09	8.134		Cresol sulfate	0.11185	-3.1604	0.0091981	2.0363
equol sulfate	447.98	8.8073	3.661e-11	10.436		Gabapentin isomer	0.42306	-1.2411	0.0012606	2.8994		Methylglucoside	413.35	8.6912	1.5084e-16	15.821		N-acetyl-ornithine	4.2654	2.0927	0.0023846	2.6226		Pyrocatechol sulfate	75.414	6.2368	1.4064e-08	7.8519		4-Hydroxyisoleucine isomer 1	47.986	5.5845	0.023372	1.6313
proline betaine	99.318	6.634	1.6967e-10	9.7704		n-acetyl-ornithine	4.1823	2.0643	0.0056322	2.2493		Cresol sulfate	0.011054	-6.4993	7.4639e-15	14.127		Glyceraldehyde-3-phosphate	3.1833	1.6705	0.0023846	2.6226		C18:4	8.6027	3.1048	1.4064e-08	7.8519		Phenol sulphate	0.20659	-2.2752	0.027267	1.5644
Gentisic acid	33.755	5.077	1.6967e-10	9.7704		Sebacic acid	0.31038	-1.6879	0.0069982	2.155		Homostachydrine	608.31	9.2487	8.6808e-15	14.061		methacholine	2.111	1.078	0.0023846	2.6226		Homostachydrine	170.21	7.4112	4.167e-08	7.3802		N-acetyl-ornithine	3.5052	1.8095	0.043913	1.3574
1_6-anhydro-b-D-Glucose	7.0708	2.8219	1.6967e-10	9.7704		2_3-Butanediol glucoside isomer	0.25046	-1.9974	0.010652	1.9725		proline betaine	162.56	7.3448	1.1349e-13	12.945		Indole-5_6-quinone	0.31629	-1.6607	0.0078192	2.1068		p-hydroxybenzoate	63.75	5.9944	4.4138e-08	7.3552		4-Guanidinobutanoic acid	0.41224	-1.2784	0.043913	1.3574
n-acetyl-ornithine	23.763	4.5707	1.7608e-10	9.7543		DAG(39:5)	4.9117	2.2962	0.010862	1.9641		2-Aminooctanoic acid	109.18	6.7706	1.1349e-13	12.945		Indoleacetic acid	0.34569	-1.5325	0.0078192	2.1068		2-Aminooctanoic acid	45.524	5.5086	1.0517e-07	6.9781		2-Hydroxylauroylcarnitine	2.1296	1.0906	0.043913	1.3574
N-Methyl-L-isoleucine	0.08585	-3.542	1.7608e-10	9.7543		Acetyltropine isomer	0.23116	-2.113	0.010862	1.9641		Trigonelline	73.208	6.1939	1.9806e-13	12.703		Gentianadine isomer	0.44199	-1.1779	0.0078192	2.1068		Dihydroxybenzoic acid	36.361	5.1843	1.0517e-07	6.9781
PC(20:5/16:0)	3.4764	1.7976	2.685e-10	9.5711		Hexaethylene glycol	0.3683	-1.4411	0.010862	1.9641		N-acetyl-ornithine	32.176	5.0079	4.1687e-13	12.38		Glu-Ala	0.42369	-1.2389	0.013682	1.8638		equol sulfate	1549.2	10.597	1.3714e-07	6.8628
5'-Deoxy-5'-thioinosine 5'-monophosphate	420.56	8.7162	1.6237e-09	8.7895		Heptaethylene glycol isomer	0.38223	-1.3875	0.010862	1.9641		equol sulfate	232.22	7.8593	5.5138e-13	12.259		N-N-N-Trimethyl-Histidine	3.3721	1.7536	0.014029	1.853		Catechol	68.476	6.0975	1.6557e-07	6.781
Methyl equol sulfate	3128.8	11.611	2.255e-09	8.6469		PI(18:1/20:4)	5.2504	2.3924	0.012173	1.9146		C18:4	11.315	3.5002	7.8026e-13	12.108		Gln-Glu	0.31487	-1.6672	0.014029	1.853		Pyroglutamine	22.327	4.4807	1.6557e-07	6.781
C20:5	16.754	4.0664	5.5208e-09	8.258		Saringosterol isomer	0.38951	-1.3603	0.012173	1.9146		Acetyl-DL-Valine isomer	93.746	6.5507	1.659e-12	11.78		Cysteine-glutathione disulphide	2.4376	1.2855	0.017513	1.7566		C20:5	13.93	3.8002	1.6557e-07	6.781
N5-(4-Methoxybenzyl)glutamine	22.959	4.521	1.1734e-08	7.9305		Messagenin isomer	0.39858	-1.3271	0.012173	1.9146		C18:3	4.4895	2.1666	2.7058e-12	11.568		PE(16:0/20:5)	4.8269	2.2711	0.017758	1.7506		C24:6	4.0351	2.0126	6.0644e-07	6.2172
C21:5	16.862	4.0757	5.3713e-08	7.2699		2-Methylhippuric acid	0.46876	-1.0931	0.012173	1.9146		C20:5	12.736	3.6709	3.1111e-12	11.507		Hydroxyaspergillic acid isomer	2.2924	1.1968	0.017758	1.7506		proline betaine	94.847	6.5675	1.2635e-06	5.8984
Geranyl acetoacetate isomer 2	6.5708	2.7161	5.3713e-08	7.2699		Taurodeoxycholic acid	3.4984	1.8067	0.017788	1.7499		Anthranilic acid isomer	88.113	6.4613	3.2884e-12	11.483		PE(16:0/22:6)	3.3234	1.7327	0.021314	1.6713		3alpha-Hydroxyoreadone isomer	4.8687	2.2835	2.0102e-06	5.6968
Ecgonine isomer	3.0734	1.6198	7.1708e-08	7.1444		PS(30:1)	0.26873	-1.8958	0.022616	1.6456		Dihydroxybenzoic acid	35.317	5.1423	5.8223e-12	11.235		PC(16:0/15:0)	3.2013	1.6786	0.021314	1.6713		Geranyl acetoacetate isomer 1	8.3421	3.0604	2.2498e-06	5.6479
C18:4	7.6408	2.9337	7.5279e-08	7.1233		LysoPG(18:0)	3.4431	1.7837	0.022616	1.6456		Neotigogenin acetate isomer	802.58	9.6485	5.8665e-12	11.232		Gln-Glu isomer	0.34994	-1.5148	0.021314	1.6713		N-Lactoylleucine	23.29	4.5417	2.7148e-06	5.5663
LysoPC(22:4)	0.24591	-2.0238	9.1058e-08	7.0407		2-Hydroxydecanedioic acid	0.34274	-1.5448	0.022616	1.6456		Octadecanedioic acid	0.021092	-5.5671	9.318e-12	11.031		Octanoylcarnitine	2.8675	1.5198	0.024805	1.6055		10-hydroxy-2E-decenoic acid	4.6502	2.2173	4.5851e-06	5.3387
Dihydronaringenin-O-sulphate	204.92	7.6789	9.3462e-08	7.0294		p-Acetaminobenzaldehyde isomer	0.1949	-2.3592	0.036446	1.4383		Apigenin 7-sulfate	458.33	8.8402	8.4853e-11	10.071		hydroxyphenylpyruvate	0.38105	-1.392	0.025413	1.5949		BICINE	5.2617	2.3955	6.9526e-06	5.1579
Indole-3-carboxilic acid-O-sulphate	30.742	4.9421	9.3462e-08	7.0294								Methylglucoside isomer	32.225	5.0101	9.4108e-11	10.026		Tyrosol 4-sulfate	0.42492	-1.2347	0.02701	1.5685		C18:3	3.6282	1.8593	7.0656e-06	5.1508
L-Fucose	0.37934	-1.3984	1.6283e-07	6.7883								4-Guanidinobutanoic acid	6.112	2.6116	1.2005e-10	9.9206		PE(16:0/20:4)	3.4325	1.7792	0.029449	1.5309		PC(16:0/16:1)	0.45948	-1.1219	1.4647e-05	4.8342
Phenylalanine isomer	5.6272	2.4924	2.5791e-07	6.5885								LysoPC(20:5)	4.0609	2.0218	1.8597e-10	9.7305		Oleandolide isomer	0.37207	-1.4264	0.029449	1.5309		Dihydronaringenin-O-sulphate	607.81	9.2475	1.7435e-05	4.7586
Ferulic acid 4-sulfate	13.298	3.7331	4.8042e-07	6.3184								Arsenobetaine	352	8.4594	4.1031e-10	9.3869		Decanoyl-L-carnitine	2.2864	1.1931	0.029449	1.5309		Guaiacol sulfate	9.4443	3.2394	2.0223e-05	4.6942
Pyroglutamine	2.8188	1.4951	7.2715e-07	6.1384								Catechol sulfate	73.763	6.2048	4.7031e-10	9.3276		N-Heptanoylglycine	2.025	1.0179	0.029449	1.5309		Ribothymidine	3.6932	1.8849	2.9362e-05	4.5322
C24:6	3.7111	1.8918	1.079e-06	5.967								Indole-3-carboxilic acid-O-sulphate	23.295	4.542	7.3345e-10	9.1346		4-hydroxyphenylpropionate	0.27048	-1.8864	0.034475	1.4625		4-Guanidinobutanoic acid	6.87	2.7803	4.1212e-05	4.385
Phenylacetic acid	6.1264	2.615	1.4018e-06	5.8533								C21:5	11.407	3.5118	2.5847e-09	8.5876		glutathione disulfide	11.503	3.524	0.035426	1.4507		Gabaculine	6.0003	2.585	4.1212e-05	4.385
LysoPE(22:5)	0.14848	-2.7517	1.447e-06	5.8395								Methyl equol sulfate	332.09	8.3754	7.0161e-09	8.1539		PC(15:1/22:6)	5.4681	2.451	0.042641	1.3702		N-acetyl-ornithine	17.136	4.099	5.4041e-05	4.2673
LysoPC(22:5)	0.2809	-1.8319	2.1165e-06	5.6744								2-Pyridyl hydroxymethane sulfonic acid	19.281	4.2691	7.7747e-09	8.1093		PE(18:1/20:4)	4.7091	2.2354	0.043345	1.3631		3-Acetylacetanilide isomer	4.9534	2.3084	6.4937e-05	4.1875
PG(18:2/18:0)	0.12553	-2.9939	4.0271e-06	5.395								lysine	0.39926	-1.3246	9.5833e-09	8.0185		D-Phenyllactic acid	0.25574	-1.9673	0.043345	1.3631		Jasmonic Acid isomer	4.9407	2.3047	6.5421e-05	4.1843
PG(16:0/18:2)	0.11603	-3.1074	5.0364e-06	5.2979								Phenylalanine isomer	5.1487	2.3642	1.7457e-08	7.758		PC(16:0/14:0)	2.3014	1.2025	0.043345	1.3631		2-Pyridyl hydroxymethane sulfonic acid	156.58	7.2907	7.0446e-05	4.1521
propenoyl carnitine isomer 1	2.0799	1.0565	6.7597e-06	5.1701								Catechol	27.925	4.8035	3.4355e-08	7.464								N-Acetylhistamine	8.143	3.0256	7.0446e-05	4.1521
1-hydroxy-2-acetamidofluorene isomer	2.3499	1.2326	1.3967e-05	4.8549								C24:4	0.24168	-2.0489	5.0072e-08	7.3004								Phenylalanine isomer	3.6143	1.8537	7.0446e-05	4.1521
Tetradecanedioic acid	0.34493	-1.5356	1.6532e-05	4.7817								C15:1	2.4818	1.3114	8.2673e-08	7.0826								N5-(4-Methoxybenzyl)glutamine	7.5091	2.9086	8.7503e-05	4.058
methacholine	2.8119	1.4915	1.6938e-05	4.7711								LysoPC(22:4)	0.21655	-2.2073	6.5867e-07	6.1813								C22:6	2.4533	1.2947	0.00015357	3.8137
N-Acetylhistamine	3.4647	1.7927	1.7516e-05	4.7566								LysoPE(18:3)	2.7063	1.4363	7.2438e-07	6.14								equol	604.02	9.2384	0.00016211	3.7902
Cresol sulfate	0.098727	-3.3404	1.8064e-05	4.7432								2-Hydroxyvaleric acid	0.44417	-1.1708	7.5816e-07	6.1202								PA(33:1)	61.103	5.9332	0.00016211	3.7902
C22:4	0.39085	-1.3553	1.8064e-05	4.7432								gamma-D-Glutamylglycine	3.0077	1.5887	1.1456e-06	5.941								4-Hydroxyindole	3.1725	1.6656	0.00016304	3.7877
DAG(40:8)	8.2735	3.0485	1.807e-05	4.743								methacholine	3.0144	1.5919	1.3319e-06	5.8755								O-pimelyl-L-carnitine	2.2771	1.1872	0.00017951	3.7459
PC(16:0/16:1)	0.47522	-1.0733	3.0983e-05	4.5089								Dihydrothymine isomer	3.4229	1.7752	2.3655e-06	5.6261								C21:2	0.20285	-2.3015	0.00020138	3.696
PG(18:1/18:2)	0.13456	-2.8937	3.2765e-05	4.4846								PC(20:5/16:0)	2.9036	1.5378	2.5079e-06	5.6007								17-phenyl-trinor-PGE2 isomer	2.1078	1.0757	0.00020138	3.696
Neocnidilide isomer	0.30456	-1.7152	4.0261e-05	4.3951								N-Acetylhistamine	2.2847	1.192	4.4029e-06	5.3563								Dihydrothymine isomer	2.86	1.516	0.00020202	3.6946
C22:3	0.38527	-1.3761	4.0261e-05	4.3951								threonine	0.44079	-1.1818	4.731e-06	5.325								Indoxyl sulfate	2.6061	1.3819	0.0002384	3.6227
PC(17:0/22:6)	2.1587	1.1102	4.923e-05	4.3078								LysoPC(20:4)	0.37563	-1.4126	5.2896e-06	5.2766								13-OxoODE isomer	2.9482	1.5598	0.00026291	3.5802
C21:3	0.31581	-1.6629	7.4045e-05	4.1305								13-OxoODE isomer	3.2291	1.6911	6.2722e-06	5.2026								Octadecanedioic acid	0.36992	-1.4347	0.0003014	3.5209
DAG(15:1/22:4)	0.13403	-2.8993	7.5041e-05	4.1247								C22:4	0.3926	-1.3489	6.823e-06	5.166								N-Ethyl-4-methylbenzenesulfonamide isomer	0.12804	-2.9653	0.00046592	3.3317
PC(22:5/15:0)	0.39606	-1.3362	7.6448e-05	4.1166								N-Alpha-acetyllysine	2.2396	1.1633	7.2663e-06	5.1387								N-Methyl-L-isoleucine	0.31934	-1.6468	0.00046592	3.3317
PC(20:4/18:0)	0.48025	-1.0581	7.6448e-05	4.1166								L-Fucose	0.46349	-1.1094	7.9758e-06	5.0982								Tyrosol 4-sulfate isomer	0.20225	-2.3058	0.00067993	3.1675
p-hydroxybenzoate	3.6265	1.8586	0.00011507	3.939								PC(20:4/18:0)	0.36572	-1.4512	8.2176e-06	5.0853								Phenol sulphate	4.5424	2.1834	0.00075165	3.124
Ethyl 7-(2-formyl-5-oxopyrrolidin-1-yl)heptanoate isomer	0.41699	-1.2619	0.00014529	3.8378								LysoPC(22:5)	0.3487	-1.5199	1.0537e-05	4.9773								Indole-3-propionic acid	4.1047	2.0373	0.00087929	3.0559
N-acetyl-L-2-aminoadipate	0.42268	-1.2423	0.0001625	3.7892								PC(38:4)	0.32443	-1.624	1.5892e-05	4.7988								ribose isomer 2	2.1426	1.0993	0.00095311	3.0209
DAG(36:5)	2.8941	1.5331	0.00017319	3.7615								1-hydroxy-2-acetamidofluorene isomer	2.745	1.4568	1.6331e-05	4.787								C16:1	0.37582	-1.4119	0.0010911	2.9621
PC(18:1/20:4)	0.47606	-1.0708	0.00025906	3.5866								DAG(15:1/22:4)	0.20097	-2.3149	4.6639e-05	4.3313								Cresol sulfate	0.080124	-3.6416	0.0011718	2.9312
PC(30:1)	0.4591	-1.1231	0.00028867	3.5396								C24:6	2.8851	1.5286	8.0815e-05	4.0925								Tartaric acid	0.13372	-2.9027	0.0014155	2.8491
C22:6	2.8638	1.5179	0.00029217	3.5344								C22:6	2.1652	1.1145	8.1179e-05	4.0906								Indole	2.0118	1.0085	0.0019007	2.7211
PE(42:7)	2.0932	1.0657	0.00029302	3.5331								alpha-Linolenoyl Ethanolamide	0.49649	-1.0102	8.8241e-05	4.0543								ceramide-dihydro (d18:0/16:0)	5.5039	2.4605	0.0019599	2.7078
C18:3	4.3282	2.1138	0.00029868	3.5248								Phenylacetic acid	2.9284	1.5501	9.1321e-05	4.0394								C24:4	0.39742	-1.3313	0.0025029	2.6016
PC(18:2/17:1)	2.0553	1.0393	0.00040315	3.3945								C24:5	0.46315	-1.1104	0.00010826	3.9655								ceramide(d18:1/14:0)	0.068744	-3.8626	0.0030787	2.5116
LysoPE(22:4)	0.49612	-1.0112	0.00044121	3.3554								Imidazole propionate	0.41948	-1.2533	0.00013029	3.8851								Tridecanoic acid	2.0107	1.0077	0.0037265	2.4287
palmitoleoylcarnitine C16:1 isomer 2	0.34911	-1.5182	0.00055561	3.2552								Retinoic Acid	13.704	3.7765	0.00017243	3.7634								DAG(15:1/22:4)	0.32122	-1.6384	0.0039179	2.4069
O-Benzyl-L-serine isomer	2.2583	1.1752	0.00055561	3.2552								PG(16:0/18:2)	0.27305	-1.8727	0.00018504	3.7327								ceramide(d18:1/18:0)	0.42078	-1.2489	0.0039179	2.4069
riboflavin	2.4712	1.3052	0.00057149	3.243								PC(20:4/16:0)	0.4616	-1.1153	0.00018504	3.7327								C22:3	0.49156	-1.0246	0.0040046	2.3974
2-Hydroxyvaleric acid	0.49216	-1.0228	0.00057923	3.2371								PC(20:4/20:0)	0.47992	-1.0591	0.00019236	3.7159								DAG(38:8)	11.949	3.5788	0.0043745	2.3591
C16:1	0.36433	-1.4567	0.00080286	3.0954								PS(18:0/18:0)	0.31504	-1.6664	0.00028945	3.5384								Propionyl-L-carnitine isomer 2	0.33156	-1.5926	0.0045357	2.3434
PG(18:1/16:0)	0.28226	-1.8249	0.00097668	3.0102								N-acetyl-glutamine	2.63	1.3951	0.00036253	3.4407								4-Hydroxyisoleucine isomer 1	9.2511	3.2096	0.0054431	2.2642
Propionyl carnitine C3	2.0635	1.0451	0.0011372	2.9442								Myristoleic acid C14:1	0.4775	-1.0664	0.00046257	3.3348								C23:3	0.29233	-1.7743	0.0054431	2.2642
N-Ethyl-4-methylbenzenesulfonamide isomer	0.25283	-1.9837	0.0012682	2.8968								Geranyl acetoacetate isomer 1	3.7606	1.911	0.00049143	3.3085								C15:1	2.2166	1.1484	0.0062737	2.2025
DAG(40:7)	9.0502	3.178	0.0013956	2.8552								PE(16:0/18:2)	2.1152	1.0808	0.00055909	3.2525								Tyrosol 4-sulfate	4.2486	2.087	0.0092369	2.0345
N-Acetyl-D-fucosamine	3.2776	1.7126	0.0015328	2.8145								N-N-N-Trimethyl-Histidine	2.8319	1.5018	0.00068068	3.1671								Pro-Val	2.5128	1.3293	0.011877	1.9253
Ribothymidine	2.3067	1.2058	0.0015907	2.7984								hydroxyisocaproic acid	0.47756	-1.0662	0.0013136	2.8815								Myristoleic acid C14:1	0.30503	-1.713	0.016678	1.7779
Corchoionol C 9-glucoside	3.136	1.6489	0.0025897	2.5868								C22:3	0.41706	-1.2617	0.0016164	2.7915								4-Ethylphenyl sulfate	0.46703	-1.0984	0.02334	1.6319
LysoPE(18:3)	4.367	2.1266	0.0027926	2.554								C14:2	0.49425	-1.0167	0.0017437	2.7585								Ergothioneine	2.9434	1.5575	0.025009	1.6019
LysoPG(18:0)	0.15463	-2.6931	0.0031406	2.503								PE(16:0/20:5)	2.5381	1.3438	0.0017783	2.75								Diaminopimelic acid	2.3326	1.2219	0.026778	1.5722
decadienoylcarnitine	2.2216	1.1516	0.003517	2.4538								Phenol sulphate	3.2232	1.6885	0.0020057	2.6977								Citronellyl propionate isomer	2.6048	1.3812	0.029012	1.5374
N-N-N-Trimethyl-Histidine	2.1714	1.1186	0.003517	2.4538								Corosolic acid isomer	0.40075	-1.3192	0.0032761	2.4846								4-(Trimethylammonio)but-2-enoate	2.0215	1.0154	0.029625	1.5283
Taurodeoxycholic acid	0.35791	-1.4823	0.0035964	2.4441								PC(22:6/20:3)	0.40399	-1.3076	0.0043973	2.3568								Retinoic Acid	2.5636	1.3582	0.034087	1.4674
Oleoylcarnitine isomer 2	0.49643	-1.0103	0.0042056	2.3762								17-phenyl-trinor-PGE2 isomer	0.4222	-1.244	0.0056323	2.2493								N-Decanoylglycine	2.2563	1.1739	0.040478	1.3928
PE(36:1)	0.44755	-1.1599	0.0045436	2.3426								PE(16:0/22:6)	2.0902	1.0636	0.0060037	2.2216								hydroxyphenylpyruvate	2.159	1.1104	0.04188	1.378
LysoPE(20:1)	0.47734	-1.0669	0.0046765	2.3301								Indole-3-propionic acid	2.0328	1.0235	0.0068827	2.1622								N-Palmitoyl tyrosine	2.5525	1.3519	0.042801	1.3685
Myristoleic acid C14:1	0.47956	-1.0602	0.0047117	2.3268								PE(18:1/18:2)	2.0239	1.0171	0.0092552	2.0336								xanthine	0.27071	-1.8852	0.045214	1.3447
C19:4	2.6068	1.3823	0.0049181	2.3082								PC(20:4/22:6)	0.39991	-1.3223	0.0093168	2.0307
N-Palmitoyl tyrosine	2.7755	1.4728	0.0057839	2.2378								PG(36:2)	2.1146	1.0804	0.011041	1.957
C23:3	0.39406	-1.3435	0.0057839	2.2378								Cysteine-glutathione disulphide	2.0929	1.0655	0.011097	1.9548
PE(16:0/20:5)	2.3918	1.2581	0.011572	1.9366								2_2'-(3-methylcyclohexane-1_1-diyl)diacetic acid	2.0343	1.0245	0.01179	1.9285
C23:4	0.49503	-1.0144	0.012805	1.8926								PC(13:1/22:6)	2.4179	1.2737	0.012579	1.9003
2-Hydroxydecanedioic acid	2.0294	1.0211	0.016952	1.7708								PE(18:0/18:0)	2.0863	1.0609	0.015541	1.8085
PC(18:0/20:4)	0.32587	-1.6176	0.019542	1.709								PE(18:2/18:1)	2.0856	1.0604	0.01707	1.7678
Phenol sulphate	3.2108	1.6829	0.022474	1.6483								Ginsenoside Rh4 isomer	4.0212	2.0076	0.018975	1.7218
2-hydroxyhippuric acid	2.1933	1.1331	0.025918	1.5864								sucrose	3.1672	1.6632	0.025299	1.5969
												PG(18:0/18:2)	0.44655	-1.1631	0.029405	1.5316
												IMP	2.3375	1.225	0.033227	1.4785
												Guaiacol sulfate	2.7623	1.4659	0.038595	1.4135
												15beta-Hydroxydesogestrel isomer	3.0615	1.6142	0.044394	1.3527
												PC(15:1/22:6)	2.5971	1.3769	0.044649	1.3502
