# Supplementary material for: Dietary Fiber Lacks a Consistent Effect on Immune Checkpoint Blockade Efficacy Across Diverse Murine Tumor Models
Source: Cancer Res. 2025 Jun 20;85(17):3335–47. doi: 10.1158/0008-5472.CAN-24-4378 (PMC12402783; doi:10.1158/0008-5472.CAN-24-4378)
Supplement: Table S9 — Fecal metabolite peak areas from the B16-OVA model [file can-24-4378_table_s9_suppst9.xlsx]

## Sheet: Table S9
Supplementary Table 9: Fecal metabolomics data from B16-OVA tumor-bearing mice
compoundId	formula	blank1	blank2	Chow Isotype						Chow + Anti-PD-1						LC_In0 + Anti-PD-1						HC_In0 + Anti-PD-1						HC_In1.9 + Anti-PD-1						HC_In8 + Anti-PD-1
(10S)-Juvenile hormone III acid diol isomer	C15H26O4	0	0	1.22681e+06	3.09931e+06	1.19749e+06	988275	2209100	2.07476e+06	824280	1.22808e+06	3.01864e+06	1.21703e+06	1.45703e+06	718878	415088	617349	622530	593822	750778	968452	431064	531508	596414	449871	496404	823998	802157	775215	492164	466914	404573	777998	612427	365142	533746	612201	551483	485792
(17alpha-23S)-Epoxy-28-29-dihydroxy-27-norlanost-8-ene-3-24-dione	C29H44O5	10012.6	15475.3	88954224	60837696	110682632	84354688	69504304	81475056	157592448	45164852	71262416	62122736	79164456	49726736	630830	273829	193718	891421	458751	253257	117607	117318	407455	131270	158039	159437	227273	264161	84992.4	75508.7	324225	272110	246468	144375	232688	238132	269103	212240
(2E)-7-carboxyhept-2-enoylcarnitine	C15H25NO6	486.94	477.08	117866	635747	323634	469743	103437	190253	223561	534838	325325	451744	141725	168945	9339.72	63388	33349.4	15926.1	78410.3	58201.1	7392.57	6400.27	5526.43	16771.5	6716.05	38225.4	14742	27386.2	7492.94	11580.3	9993.75	22979.7	9711.48	15361.7	20874.7	10556	7257.52	10017.9
(3-Methoxy-4-hydroxyphenyl)ethylene glycol sulfate	C9H12O7S	3071.49	0	4339372	4.09749e+06	4.13207e+06	4.35198e+06	1.78529e+06	3.70254e+06	2.47639e+06	3.02098e+06	3.52719e+06	2.74552e+06	5151295	2.72193e+06	236110	697818	602344	582743	938425	815877	351451	375627	599460	357565	508287	580995	667443	643413	577418	573916	680317	983246	621246	438141	897410	944673	436001	893538
(R)-(+)-2-Pyrrolidone-5-carboxylic acid	C5H7NO3	260838	272449	5.22612e+06	10567509	4.54508e+06	6.57353e+06	3345692	6.65739e+06	4.36025e+06	7.56627e+06	7.47498e+06	5.72439e+06	7.18211e+06	3.33313e+06	24241.4	2.13217e+06	1.63202e+06	1.81694e+06	2598034	3.29073e+06	3.5745e+06	1.34413e+06	2345840	1639927	1151305	3.68826e+06	2.34831e+06	2.35576e+06	2.10142e+06	5.30748e+06	1357631	2378590	1.89747e+06	4614284	8523800	7.67624e+06	7.41761e+06	14843647
(S)-N-(4-5-Dihydro-1-methyl-4-oxo-1H-imidazol-2-yl)alanine	C7H11N3O3	758.62	806.58	2.81496e+06	2526828	1587121	1973444	876398	1.78048e+06	1.29309e+06	2.01073e+06	2.46674e+06	1.24327e+06	2.92665e+06	1.01201e+06	2753.34	7625.33	4524.32	6055.36	16263.4	7392.71	4453	3954.39	1466.34	2515.25	3420.1	10152.4	4114.54	4010.73	4771.11	3037.64	2925.97	5363.57	2619.53	1320.49	5742.31	3832.89	1963.16	2686.63
[6]-Gingerdiol 3-5-diacetate isomer	C21H32O6	39101.2	29606.6	725524	836784	1.05887e+06	1.35846e+06	691745	732748	987015	2269882	821530	1.16234e+06	208196	2.25435e+06	4941548	2.15769e+06	3459386	3206804	1.43573e+06	1.31172e+06	1.17829e+06	383075	2.29232e+06	217120	3.39413e+06	2.14517e+06	969888	1.6034e+06	631084	4.2689e+06	6.42653e+06	3.05246e+06	1.72972e+06	2.19905e+06	2.7127e+06	1.87463e+06	2.88512e+06	2.30129e+06
1-(4-Hydroxyphenyl)piperidin-2-one	C11H13NO2	40103.2	27261.4	272481	306049	216797	340550	195826	358859	288972	275167	228075	179334	367845	288785	29779.9	161173	58554.4	114387	148190	84291.8	40374.5	63886.5	35462.5	74256.3	70616	33621.4	117049	99319.9	24238.4	25626.7	81842.4	24694.2	116422	51471.2	119039	41661.8	23218.6	56271.9
1_25-Dihydroxyvitamin D3-26_23-lactone	C27H40O5	0	0	642943	214264	587078	474736	334066	324682	367734	483144	467106	247475	448703	197732	213552	437307	208716	288995	559302	545542	71961.9	119988	159662	143226	103637	213542	88222.6	299884	125243	460146	31780.1	116162	63413.8	103622	124062	183517	241661	354414
1_6-anhydro-b-D-Glucose	C6H10O5	4840.8	13290.7	13806629	8467536	10903493	6.36836e+06	3.2748e+06	11455707	4.26424e+06	6469824	8.33979e+06	6.31912e+06	12753243	6.05835e+06	3371831	14768329	5106818	7.89879e+06	11035799	7584918	3.20032e+06	2.59164e+06	4.8803e+06	3.49122e+06	4.29585e+06	4778790	4.74185e+06	5.13406e+06	3.28301e+06	4769078	4855318	10528163	5.36287e+06	4983871	7113446	7.79123e+06	4.51935e+06	7.49603e+06
11(R)-HETE isomer	C20H32O3	62166	76832.6	1.89614e+06	1.64172e+06	2.2008e+06	5.46959e+06	1835614	2352362	1987257	3.29285e+06	1.95812e+06	2424409	1846101	2.567e+06	4468429	3.15485e+06	15493981	5236830	6.13481e+06	3.68478e+06	36199064	5.07945e+06	5.47884e+06	1.39017e+06	4305958	2.32661e+06	3.10722e+06	4.52673e+06	4.87187e+06	3653375	7.46479e+06	14815637	7.91941e+06	3108288	8.1577e+06	7.2886e+06	5.26936e+06	6.30517e+06
13-epi-12-oxo Phytodienoic Acid	C18H28O3	544350	566766	4923027	4167020	4.37724e+06	7.77365e+06	6.79237e+06	6215724	6.93693e+06	7.66766e+06	4.65814e+06	8643129	5.17067e+06	8021728	949634	1553313	1.55577e+06	1072565	1.80762e+06	1200450	44055840	1.58347e+06	1.59654e+06	1.07779e+06	1.51227e+06	990016	1.23563e+06	1.00996e+06	1.94072e+06	1.30444e+06	3.09298e+06	1996922	1.39892e+06	800966	1.18698e+06	905284	3.22525e+06	1.9245e+06
13-OxoODE isomer 2	C18H30O3	1878109	1.93814e+06	6.7592e+06	5.02971e+06	5.74053e+06	10365168	6.62281e+06	8448517	9182141	12071664	4.45682e+06	12589855	5408498	7.66072e+06	2.00282e+06	2.8058e+06	2.71899e+06	2.0552e+06	2559208	2.12635e+06	32437518	2.66609e+06	2763836	2.86012e+06	2.90574e+06	2.39173e+06	2676031	2482024	3.25491e+06	2.62771e+06	3.51522e+06	3197158	2697570	1.71589e+06	2.25442e+06	2.01139e+06	3.51119e+06	2.9243e+06
15beta-Hydroxydesogestrel isomer	C22H30O2	2049.28	4623.22	1.45298e+06	959612	1.29122e+06	1.72001e+06	918010	848348	1.0249e+06	2.12258e+06	903459	1.77521e+06	774268	1.42897e+06	345089	302133	1.36602e+06	477567	487509	414489	1.67436e+06	438281	471242	192100	563273	217593	375731	453304	338133	445881	598591	1.00486e+06	469953	226485	337121	523264	366711	297335
15-deoxy-delta-12-14-PGJ2	C20H28O3	0	20295	843451	1.00428e+06	1.02794e+06	974927	607651	740012	713806	1.10115e+06	783096	824629	842567	737378	203727	441753	540738	385857	591473	569292	154121	257209	260385	162567	367545	374204	301661	358179	267530	260290	202529	393732	205831	221187	260511	273998	185740	263205
16alpha-Hydroxyprednisolone isomer	C21H28O6	5914.01	3607.49	1.31965e+06	1.33271e+06	1.36332e+06	1.23373e+06	815822	1.10514e+06	976274	1.20857e+06	1.25586e+06	1.03393e+06	1.39981e+06	867309	0	0	0	0	0	0	0	0	0	0	0	0	0	0	0	0	0	15302.7	0	0	0	0	0	0
17-phenyl-trinor-PGE2 isomer	C23H30O5	33039.2	35186.2	431318	414380	813676	517136	505504	357495	435062	402821	427420	451682	341348	506314	116661	179811	102247	159451	261084	182079	82609.5	89835.7	183295	68611.1	143642	242663	142424	185427	130054	82846.5	93496.4	269917	142363	119059	175862	218309	114951	236026
1-Aminocyclopropane-1-carboxylic acid	C4H7NO2	18540.5	18651.1	673618	691027	409801	553511	348583	522190	419122	277816	856773	485968	667394	399221	134984	411356	293644	390499	413212	522599	147950	124570	267689	111201	253630	74597.4	327762	352258	103019	152072	270253	366756	401886	462042	526593	386038	351045	480766
1-Aminoproline	C5H10N2O2	848.27	687.93	15290.5	16633.9	9414.92	14073.8	7196.48	30223.6	15601.5	24516.6	24745.7	23184.9	39123.2	9823.92	4757.96	11011	12232.5	8773.59	32227.2	19397	2015.65	6219.04	3614.3	13393.2	3859.21	9950.8	9624.44	11899.5	10180	4780.1	4505.18	12620.2	23221	16999.1	14492.8	37141.7	23782.3	40141.2
1-hydroxy-2-acetamidofluorene isomer	C15H13NO2	0	0	286022	198902	289248	578566	277790	288863	340912	457124	297472	471485	192045	425652	351539	570821	793788	736285	1.06721e+06	714603	320646	392989	413263	215639	365384	736204	318565	465052	345749	363949	340077	1.32528e+06	675784	414232	710917	739407	269294	517481
1-Methyladenosine	C11H15N5O4	196.55	0	521192	577554	469222	525232	245010	506367	316331	447828	483132	336957	655126	294773	6948.24	35284.7	30966.4	25546	72553.6	52649.2	5245.73	2904.2	6096.45	3924.35	6189.16	11275.9	21191.5	11646.8	9091.95	9153.99	14023	23890.6	13605.6	6217.29	7573.06	46039.4	9127.84	19166
1-Methylguanine	C6H7N5O	744.14	482.18	594214	146132	573575	1.73334e+06	408807	190986	290580	5.17083e+06	421143	1.1675e+06	447861	965732	129339	10348416	7585524	3.62712e+06	361926	4544060	4.71698e+06	462503	1.36084e+06	9074649	179922	7527734	2.77546e+06	1.0546e+06	9887925	14227257	8628559	27866330	20794290	19203934	34916756	25009174	8476576	25970910
1-Oxo-14_17_20_23-tetraoxa-2-thiapentacosan-25-oic acid isomer	C20H38O7S	175944	225174	165415	609705	322182	203176	2370994	840026	534327	1.68008e+06	617889	464057	194114	474303	480796	1.13589e+06	1.07857e+06	2.57264e+06	853693	1.4989e+06	267042	564983	940237	212764	634595	2.68454e+06	1.13767e+06	672563	565342	437977	1.3428e+06	2833308	361207	814537	2.20444e+06	776969	379221	1111437
2_2'-(3-methylcyclohexane-1_1-diyl)diacetic acid	C11H18O4	393067	391906	553918	917572	392410	662093	560862	803594	660307	501994	957470	632679	637954	715944	302002	434040	311694	220683	489533	409795	718644	588695	124050	538924	588557	251971	507512	516981	576193	353099	561565	214847	549274	283128	307484	299294	591760	311963
2_3-Dihydroxybenzoic acid	C7H6O4	106173	52119.6	3.93845e+06	6.41681e+06	4.17286e+06	2.96471e+06	3.05959e+06	4.23956e+06	2.24366e+06	3.03113e+06	2.4559e+06	2.39847e+06	3.98076e+06	2.97526e+06	422266	804859	453825	756333	616007	575271	319255	472201	596863	669723	390240	544121	782570	764594	436503	424114	578626	703791	466941	501710	785540	694765	450643	450963
2_4-diamino-6-nitrotoluene isomer	C7H9N3O2	774.04	0	1.06138e+06	1.29304e+06	909081	1.0624e+06	620543	1.17841e+06	722962	1.06691e+06	1056168	671502	1.24045e+06	416249	7904.32	33841.9	18896.6	20653.2	34530.7	31899.8	7890.29	8861.96	9298.69	6688.91	10024.6	15845.8	16749.5	14265.4	13923.8	12878.7	15438.9	20192	14283.2	14621.6	21318.1	28442.9	13825.6	23848.8
2_4-Dinitrophenylhydrazine isomer	C6H6N4O4	19747.3	45014	2.48998e+06	3303528	2.0629e+06	2911632	1.9355e+06	3199871	3.00213e+06	17386780	7.90804e+06	3.4675e+06	4.16031e+06	1.89507e+06	1.93066e+06	3.09709e+06	2.55083e+06	2.10052e+06	5.40985e+06	4.26357e+06	13285632	3256051	1729834	1.31568e+06	7.52787e+06	13079520	4888276	3.70167e+06	3.32653e+06	4894245	2.6843e+06	2.43149e+06	10080979	4.59329e+06	4.04146e+06	4394067	1410431	1.9572e+06
2-Amino-3_7-dideoxy-D-threo-hept-6-ulosonic acid	C7H13NO5	2116.89	1193.23	459685	328024	542688	1.41888e+06	541866	1.08202e+06	214229	569522	909548	312910	383950	373283	114707	155197	168675	122061	235182	170512	38369.9	48145.7	46981.8	46473	70602.2	111819	81872	69535.3	58336.2	71288.2	58021.6	87433.8	80182.3	106883	140313	53026.5	66927.5	94271.9
2-Aminobutyric acid	C4H9NO2	17687.2	8887.24	1.65243e+06	9845659	1881503	1.36655e+06	1.33868e+06	7888788	2.78563e+06	3004565	14392887	2757707	8995412	993391	900102	2908915	1.51247e+06	1430588	4.44319e+06	4.84226e+06	272778	1.78618e+06	332334	273034	689064	2.92055e+06	3.18866e+06	2.33356e+06	1.89376e+06	1.53703e+06	1.01572e+06	2.01602e+06	1.5221e+06	2.16981e+06	2.7989e+06	4933026	2.7381e+06	4.98359e+06
2-aminohexadecanoic acid	C16H33NO2	0	0	0	0	0	0	0	27288.2	0	0	0	0	0	21847.6	486972	892785	559322	745898	1.01525e+06	934567	108295	230407	205975	48272	190454	51264.9	592168	379738	245412	497449	575671	541221	197413	73858.2	124932	151429	104615	73096.8
2-Aminooctanoic acid	C8H17NO2	1171.61	1539.59	3.74746e+06	4.447e+06	3.56466e+06	3344192	1712863	3.79943e+06	2615439	2.30897e+06	3826574	2.84469e+06	4562338	2.46658e+06	1.92815e+06	8805588	7.24411e+06	5406142	13556899	9036101	1.2326e+06	1.56207e+06	1.56304e+06	1167524	1.83806e+06	2.61051e+06	2.30564e+06	2.44208e+06	1.62423e+06	1.83607e+06	1.81806e+06	3.24019e+06	2.38317e+06	1.89041e+06	3.49688e+06	3.45692e+06	1.45115e+06	2976261
2-Dehydro-D-xylonate isomer	C5H8O6	297.51	2991.83	198485	172976	64637.8	145427	50936.5	200082	76368.2	108474	155077	92740.1	376071	66954.5	13141	57103.6	30993	27451.1	58383.6	82930.6	18325	34961.1	12748.8	18440.3	30630	81126.1	55124.2	52835.1	39010.2	36560.5	27592	57291.5	27033.8	19168.2	54879.6	106928	48874.6	70318.5
2-dehydrogluconate	C6H10O7	2260.45	1372.06	230036	219706	142939	203420	118697	157332	128610	1.4215e+06	167144	332209	665719	181444	32977.4	134220	99380.7	76053.8	70430.2	121813	313909	123995	117109	205465	76117.2	370424	124504	134959	147072	154583	73856.6	109657	92079	121392	106331	167680	110469	185259
2-Deoxyglucose	C6H12O5	91606.6	99854	44017332	24069904	27563750	37895160	13006867	22874400	13242088	14348940	41894068	12559013	32618162	12835315	21410178	137324096	73627104	67718464	71251936	74923136	52619692	40319324	54128384	28941448	34546192	67022836	44530836	47456172	53052224	63806768	52355596	97508576	42106576	19005900	78811272	67283592	37551928	53743284
2-Ethylbutyraldehyde isomer	C6H12O	36389.1	33650.5	241171	287551	262646	249057	341885	326760	100187	156160	116957	209757	499227	283893	50934.8	119728	71894.6	100521	143894	285172	76554	70552.3	127646	19743.6	65824.6	71805.4	115813	139333	145856	161597	91339.6	134957	90014.1	272652	231743	121327	210502	240558
2-Hydroxy-5-oxo-L-proline isomer	C5H7NO4	7467	16843.8	206730	220820	195440	303845	129236	253474	187523	48396.6	149643	155283	215507	243670	89725.9	168509	215851	79615.3	79452.6	140629	60469.5	53307	154834	46858.4	86228.8	58745.3	146399	116127	69449.6	69881.2	112907	110882	159540	108666	141529	32196.5	179074	154743
2-Hydroxydecanedioic acid	C10H18O5	101783	102972	21007290	20895774	21622066	19174066	8456984	18459710	12376120	18881446	15432309	15207979	18825288	8842175	919820	1.93464e+06	1.37461e+06	1649489	2.65421e+06	2.26454e+06	1.12288e+06	967258	1.48906e+06	602348	800489	3051701	1.72204e+06	1.2491e+06	687265	2.00466e+06	924702	2731671	504530	661923	2.34563e+06	2.05154e+06	545204	1.17906e+06
2-hydroxyglutarate	C5H8O5	29271.2	28620.2	1.75041e+06	4.40286e+06	855016	934774	578067	1.7406e+06	1011800	4.38431e+06	3667923	2.28225e+06	5.33572e+06	561237	63527.4	210927	79424.1	87258.1	244104	324810	111372	254774	87757.4	114427	103626	1.57272e+06	286233	196789	227544	204246	123748	190150	189883	404511	453274	685975	491979	1.18065e+06
2-hydroxymexiletine	C11H17NO2	35825.3	41950.9	271053	329972	344642	293924	151623	292874	271395	105158	309041	186183	472577	120574	136644	217184	134649	157968	286009	100913	98615.6	29986.9	160867	6089.78	101772	93822.8	134682	114790	68277.8	39475.2	101268	157553	100956	88791	221972	98880.9	60840.1	202860
2-Hydroxypyridine isomer	C5H5NO	472.05	2561.71	2429471	2.11186e+06	1.81596e+06	1996215	991812	1.96281e+06	1.09219e+06	1.6319e+06	1.73939e+06	1.3918e+06	1.9031e+06	820053	25653	30144.7	26397.4	30453	57392.6	38868.4	12010.2	29969.8	10899.4	17682.7	13083.4	40432.2	53205.8	19215.4	14633	25686.3	13472.2	34560.8	14833.2	0	19369.6	28968	8380.59	13209.8
2-Hydroxyvaleric acid	C5H10O3	480607	607954	15161224	11967704	11015184	9278464	7.0872e+06	9568631	4.61899e+06	11483968	24471234	25257010	26707234	6.47519e+06	2.01086e+06	10001797	9978504	7.70039e+06	3.28422e+06	2.36634e+06	10213734	2320724	4.72204e+06	5.20579e+06	4.2928e+06	5396125	5.75679e+06	10316844	11116859	3.61817e+06	8988595	10922781	18904802	30688186	29559626	31126208	53385952	173720496
2-Isopropylmalic acid	C7H12O5	40469.7	41066.5	1.37059e+06	1.3896e+06	882246	1075792	699266	1.12785e+06	732623	1.03988e+06	1.33176e+06	1.01931e+06	1.70241e+06	602729	52970.2	136975	55016.9	71330.2	149099	130271	38446.8	98910.9	53868.9	109610	77134.8	218719	104160	125591	70923.6	92416	75947.5	106097	225077	677140	261317	612207	445284	938511
2-keto-isocaproate	C6H10O3	1.25074e+06	1.2161e+06	10343052	10531337	10087959	11366431	7608764	12851741	8865655	8676013	10247181	7356250	12775637	8292684	1.22509e+06	1.46867e+06	1.46374e+06	1.45455e+06	1.80755e+06	1.33602e+06	1188914	650781	1.38855e+06	1.4095e+06	1.60749e+06	834044	1.73498e+06	1.51743e+06	782730	800101	1791845	1.56584e+06	1811021	1.33945e+06	1.41187e+06	1.34182e+06	1.94632e+06	1435403
2-keto-isovalerate	C5H8O3	373187	369159	5.22159e+06	4044487	3826489	4929243	2891486	6.11801e+06	3.95138e+06	2.62645e+06	3930067	3.87388e+06	6.01748e+06	2267433	782265	2.72767e+06	1586987	1.84185e+06	2.08566e+06	2054527	1.12009e+06	771398	1.78011e+06	1.05206e+06	1.90358e+06	1039933	1718531	1818983	923544	965693	1.88397e+06	2.10629e+06	1.62715e+06	1.51922e+06	2.63413e+06	1.88162e+06	1647571	2017452
2-Methylbutyroylcarnitine	C12H23NO4	1931.82	1994.34	89462.2	122000	114729	98165.4	59686.4	145606	55396.9	105857	129186	131693	93717.4	80725.9	30117.6	25253.5	23001.5	19450.3	19471	16477.8	9652.32	14288.7	15975.4	9010.64	6600.61	7936.83	10658.3	8737.09	12099.3	6317.54	3784.87	11693.3	2900.89	9285.03	14553.9	11800.6	6162.91	4458.31
2-Nonenoic acid isomer	C9H16O2	161061	153839	1.02836e+06	1081917	921605	596453	622469	1338510	1.32641e+06	526299	1.39484e+06	943960	2362305	802786	326742	313817	378211	274975	270964	160469	1.25232e+06	352809	329290	195244	447000	171353	480374	479194	149594	333381	311953	282316	405513	178383	266082	142025	275853	192265
2-O-Ethyl ascorbic acid isomer	C8H12O6	14519.5	13673.9	836835	1.02745e+06	651791	627242	390780	802717	451847	742880	1.03558e+06	557718	814807	244206	61623.9	223779	160960	132830	216304	201268	54097.2	101423	71747.5	62329.4	81743.1	223073	157624	153410	94352.3	112316	97840.5	182058	87079.4	101872	166537	230948	110501	191389
2-O-Methylascorbic acid	C7H10O6	1911.99	3691.9	2.62074e+06	3.10291e+06	2.57757e+06	2426978	1.0504e+06	2.69774e+06	1397527	1933226	2.09669e+06	1.87933e+06	2254974	1.16117e+06	803874	2502840	1.59133e+06	1.3918e+06	2.7479e+06	2744546	1.28918e+06	1.45145e+06	1803386	972318	1.88029e+06	2.40447e+06	2741268	2.85268e+06	2.31533e+06	1.46196e+06	1626321	4413398	2025078	1568081	3274851	2.64221e+06	1.42164e+06	2.24065e+06
2-Oxoadipic acid	C6H8O5	9963.82	10484.6	438274	437119	346364	498849	233758	346856	234011	2.24238e+06	358839	939616	566643	325775	264535	521689	519284	353891	644735	571436	558726	279085	287446	199745	367440	552075	401399	339825	223047	327159	330974	463190	241465	194703	349026	257689	210529	328663
2-Phenylbutyric acid	C10H12O2	1.32398e+06	1.43686e+06	19068938	15595003	22953446	16566816	13183593	13675531	18743402	22281422	13540741	18583098	14444368	15499341	18826942	26931806	34889668	43296264	45400820	44522544	16542481	27889200	30394342	12416927	19979346	28779098	28477746	27698254	26710974	21683704	26955894	28551120	28892320	20053486	26109136	25198592	16867138	20431984
2-Phenylethanol glucuronide	C14H18O7	4588.22	4929.77	537808	557227	687681	728035	379216	644605	410288	564628	595199	573000	781366	445754	110961	188301	372118	123797	198312	434345	75420.3	91259.2	110069	84330	128499	131681	126576	379989	55542.6	201630	107616	59680.5	76154.5	60402.8	172011	279985	96470.5	128212
2-Pyridylacetic acid	C7H7NO2	1406.94	2398.08	263422	249408	199925	200300	99201.9	210056	124751	190792	150688	130553	272576	105009	24175.2	78332.7	44075	44748.8	71245.1	70870.5	18874.1	17193.7	23298.1	11411.1	17241.1	40757.9	23468.4	25252.6	17383.1	28733.1	19774.2	31952.1	27905.2	26063.7	37619.4	36279.1	22486	39828.2
3 Hydroxycoumarin isomer	C9H6O3	6061.94	3829.69	284670	198294	308094	434176	141095	307646	266320	191244	291068	287550	380842	277082	69089.3	28497.4	77728.9	74230.3	116840	23958.4	31326.9	50021	41645.2	26899.8	34335.9	57314.1	142048	98726	47077.6	36318.6	91663.8	34448.9	48420.7	34895.9	28439.2	43419.1	39839.2	47879.2
3-(3-Methoxyphenyl)propionic acid	C10H12O3	242069	228952	1.2192e+06	3.48815e+06	2.11287e+06	1.06642e+06	633554	1.231e+06	1.03172e+06	916337	2.10742e+06	904158	850606	656521	463311	580988	478481	574150	683920	505165	529803	317607	657764	701812	915674	443059	791170	889345	347134	447765	937826	1.11384e+06	410827	373494	615317	535374	451330	329531
3-(Hexane-1-sulfinyl)-N-N-bis(2-hydroxyethyl)prop-2-enamide isomer	C13H25NO4S	0	0	396386	290964	311914	336168	104086	220645	363667	461091	371972	268273	479562	437124	44562.6	772886	1.16684e+06	1.50976e+06	1.17576e+06	1.19001e+06	359958	226534	482170	158874	174161	212818	150666	157491	163931	138042	223830	739982	313017	270110	706879	237823	31058.1	44396.5
3_4-Dihydroxyphenylglycol O-sulfate	C8H10O7S	9226.77	2215.47	764617	1.62405e+06	1.64965e+06	1.0642e+06	1309174	1.03169e+06	565033	8644507	966808	1.70703e+06	1.1494e+06	783580	170485	812181	664688	522638	511004	1.03694e+06	1.10179e+06	158078	296703	1.29786e+06	233926	559816	238643	446467	298702	361027	462576	424831	469816	114123	355557	407590	134737	207903
3_4-Dimethoxyphenylacetic acid	C10H12O4	287585	336016	3.16269e+06	2.58947e+06	2.47828e+06	4.95311e+06	2.8461e+06	3535519	2.73304e+06	1.72347e+06	2259832	3.63217e+06	4.95155e+06	2.62199e+06	1.01818e+06	2.71248e+06	2.32973e+06	1.8313e+06	4.54159e+06	2.48918e+06	809257	680078	1343649	1.1267e+06	1.54322e+06	832239	1.61539e+06	1.49366e+06	874586	802505	1.93322e+06	2.35418e+06	1.81185e+06	1.75006e+06	2.68745e+06	1.76731e+06	1.54564e+06	1.87728e+06
3-Acetylacetanilide isomer	C10H11NO2	818.43	1144.58	356086	354047	291884	340609	181394	329723	225375	286934	257718	218207	407287	174796	7727.72	30999.5	23213	133738	62907.4	31034	6640.67	6392.68	7458.84	4727.19	8677.46	29527.7	11760.3	13800	8441.92	9456.77	9480.72	13708.8	7864.04	6187.57	19340.8	16888.6	5268.2	11973.1
3alpha-Hydroxyoreadone isomer	C14H20O4	146162	146275	892651	1795970	1.06494e+06	610713	973696	868417	518483	703881	1.11194e+06	638209	1.26589e+06	528565	524342	1.13183e+06	881556	615953	1.06461e+06	1.48128e+06	387398	1.18108e+06	323117	259332	709948	865809	644074	480724	584529	261203	319899	182498	184169	248132	291872	311727	394099	429322
3-Dehydro-2-deoxyecdysone	C27H42O5	2490.32	11863.8	1.43208e+06	1230394	1.59503e+06	585182	836675	751836	1.10303e+06	1240939	1.00676e+06	1.07097e+06	1.3799e+06	777696	499433	682893	759964	677515	1.27805e+06	1.38945e+06	420999	670991	403330	474931	532817	480938	708153	584756	719789	434096	261653	648821	275315	364154	215709	479346	345138	466250
3-Dehydrocholate	C24H38O5	2158.36	7760.28	13718393	22077438	24652838	15865496	11471689	17379702	22683918	30198574	21948922	16941050	19597066	19145454	26564282	25949458	41117012	33505962	76474904	52984948	13465544	28930270	51851088	207724288	20238078	120523160	31257302	33817492	77163016	84477792	19811696	73111008	37376172	70270744	19308586	74681960	65940340	73122520
3-Furoic acid	C5H4O3	313938	292975	1.03477e+06	1.13303e+06	821119	1.52788e+06	712834	1.09578e+06	873491	1938579	932775	807840	2478839	968126	659771	617949	705497	558129	802361	603230	807427	922816	852201	687162	1041726	1.13187e+06	689211	836101	1.34799e+06	515651	809913	940094	587147	720512	592375	858650	641445	519523
3-Hydroxyanthranilic acid	C7H7NO3	124050	92312.8	1.75211e+06	1.83677e+06	1382640	1.35759e+06	860291	1517060	1.12036e+06	1.38775e+06	1.48428e+06	1.09592e+06	1.88779e+06	1383375	402400	634675	511496	409214	470316	472788	360823	308994	320745	300633	313140	222056	379917	465448	451234	356155	484187	540045	373585	382789	556202	454514	481621	479234
3-hydroxybutyrate	C4H8O3	534.4	18015.8	512222	566869	553068	335260	217217	344051	199471	345218	219909	235923	490216	252201	660850	978928	783424	723259	922545	918742	282122	328996	466672	185152	515214	703879	259739	350068	229964	447351	529709	760527	289068	295439	396973	406989	166309	274680
3-Hydroxyhexadecanoylcarnitine	C23H45NO5	0	724.76	119931	106763	125592	219591	126807	70336.2	176714	0	109005	109543	93243.8	292243	70269.9	188641	281256	166448	139553	52317.6	39656.5	42717.6	52847.2	69416.2	0	15170.9	20194.1	16325	30545.6	297264	458061	225462	485758	92708.8	599664	34940.2	33457.3	32308.8
3-Hydroxymelatonin	C13H18N2O3	312.49	0	22049.1	21197	27356.5	27907	13696.5	16197.5	12736.7	23069	13045.1	20428.3	22886.9	14417.9	10214.5	49670.2	27235.7	24089.1	13428.4	16592.8	42031.6	44417.5	60284.2	34746.6	47980.7	110424	38205.3	45965.9	47671.4	20149.8	27292.6	42196.2	17520.3	16485.3	9678.33	26896.6	7656.35	15083.5
3-hydroxyoctadecanoylcarnitine	C25H49NO5	2101.59	2475.97	232731	277614	292662	515574	359480	201793	367293	359993	201263	278315	191690	417659	215465	409433	680613	502759	557351	230051	132756	176176	195466	198490	159983	148316	24496.5	71248.4	38200.8	671108	853726	728048	694161	282778	806088	58610.9	31114.9	74697.2
3-hydroxyoleoylcarnitine	C25H47NO5	3016.13	3801.78	751653	1832908	2.41494e+06	2.12693e+06	1.28033e+06	630846	2.46462e+06	2.40752e+06	1.32803e+06	2.10188e+06	550852	1.6001e+06	58218.5	164498	336004	207254	239317	43543.1	59687.2	109270	83408.2	84233.4	40200.7	44510.8	28467.6	26449	25313	643650	962601	341210	544823	127613	854725	36846.9	19577.6	36623.5
3-hydroxypalmitoleoylcarnitine	C23H43NO5	4619.39	4998.14	307555	334010	610687	309448	251754	214040	276679	247756	341032	284463	237297	323852	45546.1	96023.8	103673	76057.8	74250.9	29340	56537.8	54458.2	58941.1	22404.2	61602.9	41005.1	34729	38798.8	40907.8	208384	393874	144670	273790	89453.9	289203	27694.6	33837.7	37918.4
3-Hydroxypropionic Acid	C3H6O3	305856	1678163	28293318	7.7941e+06	26223266	22484432	20757678	4972918	9054009	39391128	8181476	34777036	8652875	17142068	3861972	4.08937e+06	7.32143e+06	6.53831e+06	4.45319e+06	3.39417e+06	14904705	7.93601e+06	7.33035e+06	8.17661e+06	5092570	36137716	2685541	2.77813e+06	5.92875e+06	9534376	3041481	6.54746e+06	9641492	8681577	5.73028e+06	8424141	2340949	9659995
3-hydroxytetradecanoylcarnitine	C21H41NO5	0	314.67	266130	297193	606584	385021	281662	331650	401068	368380	312052	338723	364391	417310	57348.1	103818	104040	121555	140930	71699.8	72644.2	50644.3	50979.8	46138.3	46990.1	51996.2	56545.4	53017.5	53014.9	125386	234175	147619	298507	52204	191146	71302.8	42167.4	84492.6
3-Indolebutyric acid	C12H13NO2	3307.9	2155.82	37762.4	88473.6	49623	46452.9	105731	86991.9	104687	71206.6	101617	81528.9	59158.9	125656	767376	1732092	1.77074e+06	1.00284e+06	1.60686e+06	1.10029e+06	891066	1.28583e+06	648550	510541	848614	964594	1.06687e+06	1.41142e+06	505389	308878	874333	965484	904340	825225	1.39646e+06	909942	525198	796952
3-Isopropylmalic acid isomer	C7H12O5	6367.69	8236.97	2.80423e+06	2784441	2.19316e+06	1.93747e+06	1.36485e+06	2.00598e+06	1.99587e+06	2.17574e+06	2.64661e+06	1.73872e+06	2.1089e+06	978125	258311	373171	358766	306740	534354	475279	490316	594446	677111	433589	842039	1.14899e+06	912664	1.00006e+06	696898	761471	692468	1.39177e+06	969237	927669	1.18829e+06	1.21402e+06	822886	1.72833e+06
3-ketosphingosine isomer	C18H35NO2	19104.5	19338.9	7.69036e+06	6195610	5513552	4.60985e+06	4.57905e+06	7022524	8541351	5.13122e+06	9260248	6755520	6114752	10510511	22742528	38363156	43440708	42396684	90661288	46708864	2.13925e+06	5694232	6462506	1700007	5624554	5.05868e+06	22323362	12498976	7.14855e+06	10369547	18456946	34603788	6.18171e+06	4829465	6.09591e+06	7.57541e+06	2.82598e+06	3.422e+06
3-Methoxytyramine	C9H13NO2	609.66	390.45	662103	707030	633214	609330	335848	665589	474625	345824	655562	472295	775105	353652	17616.5	56860.2	63676.6	50426.3	162225	64985.5	14839.5	19754.6	17900.2	19363.5	21295.3	56255.3	29327.2	20735	13394.9	19575.6	15653.5	44279.8	22682.2	23146.4	20482.2	38897	14593.1	53057
3-Methylglutaconic Acid	C6H8O4	5209.41	4520.53	483097	452408	378193	446423	269622	370082	260104	401020	379144	282068	551644	307444	47978.7	1.31524e+06	896974	755586	1.13585e+06	1.34715e+06	826494	955156	1.01152e+06	736278	1.09612e+06	1.54624e+06	1.58331e+06	1.63498e+06	1647954	1.28997e+06	1.26877e+06	1.58034e+06	709265	577027	1073934	1.13083e+06	676384	1130410
3-Methyl-L-histidine isomer	C7H11N3O2	1698.98	1674.26	101695	116591	87915.7	294037	40180.7	105711	61363.3	100231	79372.8	121941	148009	63330.6	128158	308136	93632.3	142256	280925	214913	80663.9	114779	66137.4	230482	265846	305576	285295	296575	75646.5	105662	87281.2	97279.5	42027.9	82498	99303.5	96499.9	45248.9	54818.4
3-Nitro-L- tyrosine	C9H10N2O5	2815.21	2483.49	976852	838532	702767	847079	473974	799621	537872	750730	809494	733220	1.195e+06	317745	11992.7	15172.5	8110.79	5878.5	9259.34	15950	9673.2	6685.85	11003	4407.72	4643.79	10677.8	9760.59	5533.19	8017.87	7847.07	6015.5	10813.5	5694.73	11332.9	14990.2	6315.35	6675.99	5503.33
3-O-alpha-D-Glucopyranuronosyl-D-xylose	C11H18O11	872.96	0	68608.4	106140	48852	78184.9	45674.7	93560	45268.8	56347	137270	50442.9	118993	41074.9	6659.56	35391.7	18064.8	14058.9	30918.4	33220.6	44437.8	89585.1	53207.7	39299.7	15264.3	129841	249609	158779	223917	33231.7	22116.7	40646.2	16223	23408.3	67062.3	134065	70105.2	57296.2
3-Phenylpropionate	C9H10O2	262514	250443	21084450	81058392	39416268	15345328	15356247	70836824	49338416	14984445	81291432	35978808	1.18167e+06	669716	10196702	3620821	2.7749e+06	5.89606e+06	6.10012e+06	3.15219e+06	762824	2.96835e+06	2833771	1.19718e+06	4721160	1.26167e+06	5.11685e+06	7677180	972339	720654	4.97655e+06	5863634	1.1801e+06	1675191	2.41143e+06	706764	1.36705e+06	932281
3-Ureidopropionic acid	C4H8N2O3	801.11	1789	35618.8	45175.4	50520.8	56420	30991.4	34762.1	17120.6	445172	57319.8	120586	82622.7	24578.6	12425.7	4909.1	25116.4	7329.72	10879.8	12471.1	82919.9	5031.27	13987.3	86736.8	29773.4	80166.9	14418.8	21950.4	18209.2	12179.2	9236.51	16923.5	12339.8	36249.5	33742.7	22190.5	47225.8	30501.7
4_8 Dimethylnonanoyl carnitine	C18H35NO4	5366.49	6217.17	279988	343547	476683	301730	246439	247192	319269	447043	271039	294249	390829	468064	138269	170752	224537	274469	362141	325357	47331.4	67509.7	66936.8	62813.2	53917.8	73675.4	67640.6	70968.8	68282.9	118193	138762	89122.6	179958	66457.3	223004	35435.4	32342.9	43884
4-Acetamidobutyric acid	C6H11NO3	10785	11494.8	447844	392244	375239	333920	256447	443071	228646	5014950	466861	1.06782e+06	503822	237320	191513	164772	228385	190751	88550.7	139349	647190	218950	285271	522698	172810	645794	181892	767477	399247	41524	125102	151284	210559	132589	256943	176746	340774	739920
4-Aminoisophthalic acid	C8H7NO4	145420	117222	4.01963e+06	7.49849e+06	4.81201e+06	2.62791e+06	946057	2.28067e+06	1.85485e+06	3.12257e+06	7.82378e+06	1.41405e+06	6098626	2.38589e+06	304976	426233	473211	439168	838470	1451770	238438	538983	422387	535192	401965	195056	424983	803502	698294	625885	561181	424835	414843	686122	524474	2987210	1.57245e+06	2.57552e+06
4-Ethylphenol	C8H10O	162952	109741	15296797	10939292	19111408	16901174	23069754	6.363e+06	6.67996e+06	10870505	4117052	26911198	43411820	14566011	503012	225705	188670	363424	0	133395	231417	717994	1.01807e+06	511769	661689	270136	426218	732053	178878	222613	437345	1.72906e+06	203801	286342	442507	169119	230596	263371
4-Ethylphenyl sulfate	C8H10O4S	16110.7	9537.54	2177100	2.66378e+06	2541842	1503677	440099	1.52216e+06	871351	1.4131e+06	1.51648e+06	891178	2.12032e+06	1.15553e+06	53056.8	638614	381131	395897	1.05508e+06	679593	161471	540244	263992	451847	318057	669729	1130931	478041	280155	312344	125577	332705	142308	453380	354748	673651	247341	289290
4-formyl Indole	C9H7NO	9084.8	123320	4.66233e+06	3.32315e+06	2.1638e+06	4.11056e+06	1.9322e+06	2.23783e+06	2.36598e+06	32470746	2.77368e+06	5.0236e+06	4.96693e+06	3319566	2.03658e+06	3.32098e+06	3.39693e+06	2.32195e+06	3282815	3164453	8731671	2.891e+06	1.98385e+06	2.20177e+06	2975608	5.61219e+06	2.20258e+06	2.87647e+06	2305048	1.98039e+06	1547198	2.99919e+06	1357573	2.03318e+06	2.75883e+06	2.51868e+06	2.24367e+06	3.21312e+06
4-Guanidinobutanoic acid	C5H11N3O2	8318.19	9841.1	838316	506806	795178	924159	617095	1.16506e+06	591370	8642189	435108	2.19571e+06	1.77612e+06	475735	239281	872967	755996	584468	626766	665380	393642	278712	243014	225796	318710	1.03329e+06	210470	258571	346975	327137	218205	352352	102320	394384	423370	567412	253880	937162
4-hydroxybutyrate	C4H8O3	3739.23	22494.5	562268	610064	582877	372813	249918	385382	229662	386328	252596	267682	534624	281526	676506	1.04822e+06	838594	772123	983377	969502	311776	362271	499332	210726	553455	752582	289020	389029	264344	485709	567675	816020	324337	333934	456290	466504	198882	330831
4-Hydroxyisoleucine isomer 1	C6H13NO3	7637.1	1005.36	4022057	5439888	3855506	5.4705e+06	2.74736e+06	3931040	3.31937e+06	4696284	2.84266e+06	2.83859e+06	16049599	7.82203e+06	104329	491894	552825	426268	969577	616411	22692.4	116466	60020.4	35929.8	74737.2	276263	125329	307592	96813.5	343826	261793	626302	171214	113509	516744	605538	172008	392192
4-Hydroxyisoleucine isomer 2	C6H13NO3	7228.4	592.55	3.9864e+06	5.39457e+06	3.82719e+06	5.43097e+06	2.72772e+06	3891826	3.29081e+06	4663781	2.8068e+06	2819612	16002479	7.80902e+06	100086	474495	541808	414060	946873	603565	20581.8	112261	56256.2	32240.9	69231.9	264349	116221	296767	89513.4	333589	253433	614939	164941	107262	498995	592972	167943	381579
4-Hydroxy-L-phenylglycine	C8H9NO3	119104	60830.9	3148196	4.57757e+06	3.36656e+06	3.48191e+06	2.37668e+06	3988590	2.92211e+06	2.30149e+06	3170684	2.15724e+06	4.4374e+06	2609250	538637	1.10345e+06	626823	608118	1.23285e+06	965580	335200	376568	603500	468733	504934	642654	1.13318e+06	707472	556742	523541	957890	645052	488012	583504	723117	521461	300660	538488
4-hydroxyphenylacetate	C8H8O3	37739.2	27792.9	23079010	5.23e+06	16586152	12078265	8688021	7.15865e+06	7.95065e+06	12337597	25820744	13424069	46825836	5.42676e+06	1.1079e+06	24610198	2.55264e+06	11283464	800067	13190956	2.21775e+06	4.51551e+06	2.89944e+06	1.36684e+06	1.18379e+06	14842619	6311260	6.90661e+06	8.29949e+06	4.50967e+06	1.58106e+06	1.68318e+06	572289	801964	2.08366e+06	3.88954e+06	1.69734e+06	4.20303e+06
4-Methyleneglutamic acid isomer	C6H9NO4	5073.64	4744.06	13932096	13711431	10661045	12360736	6392320	11417779	7.41074e+06	10032462	12948789	8815171	14993859	6.76999e+06	164501	311168	172611	259348	329190	228307	95897.2	113369	112512	88866.7	164702	201960	141244	151699	109992	147941	115765	136268	98082.8	125201	177809	192078	105554	153552
4-methylene-glutamine	C6H10N2O3	2020.46	1437.61	101250	91466.6	111309	208556	57790.1	109270	28161.3	71044.9	85855.5	50834	114188	56883.8	22713.2	53653.1	37583.7	25819.4	73625.6	49748.5	20820.3	9528.07	12218.9	10427.9	10183.6	18586.7	24952.6	21003.9	12579.2	17740.3	16926.1	22241.8	12654.2	18498.9	25102.1	16577	18146.9	11893.3
4-Methylene-L-glutamine isomer	C6H10N2O3	1128.69	1103.32	400870	410792	292451	400345	174404	353238	196974	262485	361658	233416	376895	216434	1807.29	35467.3	14607.8	14498	45840.2	26167.5	8086.7	8373.93	10502.5	12675.8	11772.1	20349	24355.2	15073.4	14988.9	12004.5	14195.9	22412	14133	15057.4	19674.5	21727.4	7872.42	20228.7
4-Methylvaleric acid	C6H12O2	815837	2.79855e+06	1.99651e+06	5.07892e+06	2.35784e+06	2.80836e+06	1.21948e+06	5.40762e+06	2.87921e+06	1.51269e+06	5927140	2639040	6.08579e+06	2.86592e+06	9856892	6.35467e+06	11192913	4.36613e+06	12901532	7237412	5.39871e+06	1.15564e+06	3.17368e+06	1.03932e+06	5.41567e+06	705848	3.23219e+06	5.04719e+06	1485114	906340	6.15733e+06	8760931	2.94432e+06	2.85962e+06	6218976	3.34191e+06	4337327	3.67828e+06
4-Phenoxypyrimidine isomer	C10H8N2O	21629.6	35354.4	2.40841e+06	3.44453e+06	2.57228e+06	3.12252e+06	2.36704e+06	2891365	2.9067e+06	2.82094e+06	4.85993e+06	2958184	3.20289e+06	4.15939e+06	5.92462e+06	9376769	6.99054e+06	9730517	13198971	8542319	4.11141e+06	6525604	16823398	7.59503e+06	9478271	10380905	17417862	13065016	5193660	5.89822e+06	7.79319e+06	7.99596e+06	7453648	9877200	7687842	9037431	4090443	8273664
4-Pyridoxic acid	C8H9NO4	12514.4	8089.29	17045960	30118318	20037042	17747612	29555042	23975344	10333236	14769712	16793350	15554475	26686464	7.91752e+06	6788198	9839388	2.75221e+06	3.91385e+06	3.5008e+06	4.2177e+06	4.79858e+06	12194375	4416562	7.17222e+06	5.9487e+06	28126402	8512559	10292432	5417254	5.10987e+06	2684769	2869572	1207206	7.63953e+06	3.25579e+06	7.87639e+06	4188557	8200964
5-(Benzyloxy)-2-sulfanylphenol isomer	C13H12O2S	0	0	32298.8	119801	57732.4	23813.5	82129.2	132619	58257.8	86547.9	104170	104253	62812.1	51390	29616.7	171943	91974.9	51040.7	165025	172045	21259.7	61809.7	19077	29323.1	28754.8	162538	110626	181001	130038	361194	219453	314796	904795	1.25127e+06	712292	453741	501688	532192
5_6-Dihydrouridine	C9H14N2O6	0	292.53	120153	399588	156541	108720	102636	282420	161142	1.63716e+06	578038	287822	594135	100436	77777.1	187917	159286	153502	397067	262337	254079	53099	32322.2	19265.3	44885.3	220070	115663	98839.2	50019.2	129119	70207.8	223069	177439	132524	318189	551553	121785	184127
5_6-Dihydroxyprostaglandin F1a	C20H36O7	26503.8	28635.2	3.10284e+06	4.43873e+06	3.03466e+06	3262071	3.35736e+06	3.88599e+06	3116622	3.38995e+06	4125666	2961338	2.98826e+06	2.3284e+06	320408	748566	596066	454004	1.04651e+06	758916	471658	514256	368218	76342.4	488268	416663	438464	683676	429255	383264	487126	356395	203888	390587	453576	492706	368388	489414
5-aminovaleric acid	C5H11NO2	4740.86	11987	3.48532e+06	5901438	7.58023e+06	3.79623e+06	2.39277e+06	5.03412e+06	1.88952e+06	4165376	8.03116e+06	2997552	17660352	2446397	846044	3.20922e+06	3.27277e+06	2.29947e+06	4.71258e+06	3507768	1.06575e+06	1.23881e+06	3.02361e+06	3.76168e+06	1150056	3.28572e+06	2529726	3274096	1.40117e+06	2.22303e+06	1.45425e+06	6597518	2.35879e+06	2743069	5.01148e+06	4.3213e+06	3.49298e+06	7790742
5'-Carboxy-alpha-chromanol	C19H28O4	32103.5	38841.6	233821	652625	720230	288826	143499	378665	216764	321060	205100	241315	374665	170265	293735	558443	874017	414517	2.08552e+06	1.38571e+06	162581	262180	185254	137658	557383	0	463092	698116	328874	92019.8	107811	208521	87939.3	131593	65233.7	329919	204971	185475
5-hydroxyindole-3-acetic acid	C10H9NO3	9682.87	7703.9	68922704	52498016	158582656	54322380	38746216	27028074	56639084	89773032	9683384	65819120	172685632	73699264	1.57782e+06	3.59739e+06	1622520	2.35909e+06	1427105	2.36486e+06	967468	1.24605e+06	1.24455e+06	707097	1.36742e+06	2267696	1.29502e+06	1442771	1.11442e+06	1.06958e+06	840664	882255	475946	1.0378e+06	1002728	1.01398e+06	1.02867e+06	1.30615e+06
5-Keto-D-gluconic acid	C6H10O7	2368.33	1120.74	56808.8	46149.9	35100.1	58916.1	26370.1	27740.7	21398.3	34176.5	55691.4	20961.5	21149.2	35573.7	0	140658	43178.3	35330.7	72595	148818	30010.7	44608.2	45280.7	31996.6	52857.1	91213.8	102100	84340.3	64660.2	71139.3	94751.9	84844.2	97277.2	41608.3	114124	163982	99864.5	154181
5-L-Glutamyl-L-alanine isomer	C8H14N2O5	327.5	0	265259	621919	243110	350738	221396	365391	239564	329441	412450	239398	537041	269488	699.19	199271	154721	97736.1	213786	239532	31627.5	54566.6	55106.9	89974.9	72298	97417.1	99938	118237	106247	79036.3	93755.1	125641	126413	112591	116164	215357	102355	143875
5-L-Hydroxytryptophan	C11H12N2O3	625.56	1988.26	51103.2	52726.8	50265.8	40492.4	23807.4	46949	34720.9	47905.9	47166	32638.1	60216.4	28703.8	1382.73	10706.3	3866.58	6655.62	10129.5	5876.4	3566.72	3944.35	1425.33	3971.55	5520.94	5127.33	6470.7	4286.88	4682.84	2902.81	4580.58	3600.07	3799.87	3365.98	3237.75	5781.64	3735.85	3257.84
5-Methoxytryptophan	C12H14N2O3	2705.9	2053.79	153743	227100	136975	171415	100473	183143	166455	49280.5	178018	124565	191298	109804	13405.2	66093.5	53710.2	41823.9	54434.8	37246.3	9935.68	12561.4	17090.8	8587.62	11533.7	26890.3	17126.3	23190.7	9445.86	7470.26	9044.66	21339.9	10182.1	14797.4	22929.8	27840.5	14390.5	13722.7
5-Methylcytidine	C10H15N3O5	0	0	1.36322e+06	1335926	1.13605e+06	1346657	623583	1.27587e+06	674863	1.04332e+06	1.00222e+06	706964	1431666	647829	29423.7	75651.7	60076.5	46255.8	109088	97383.1	8721.97	20179	15049.2	7837.8	12640.8	21969	24777.6	21363.9	18754.5	11131	14679.8	18862.2	16747.8	9041.15	15446.9	19970	8609.55	9573.81
5-Methylcytosine	C5H7N3O	6317.81	5893.92	479134	246661	362404	689236	368669	156496	276112	943492	396917	495993	152239	338931	33793.8	310252	360466	185681	95973	74493.4	159199	112513	378858	593520	196773	172103	360847	323898	193122	76026.9	346810	243916	477274	262017	413129	352080	490798	352849
6-Aminopenicillanate	C8H12N2O3S	9580.12	9091.11	53221868	42567296	53871364	75467808	37906588	62482304	49707692	40525496	46441696	41840972	56026788	36914560	211549	0	60940.7	376276	80253	60653.4	8530.78	9617.41	0	8353.99	12634.3	40973.2	25922	21400.2	11371.4	17643.4	15206.4	0	15111.6	13521.9	3125.3	20451.2	16450.7	0
6beta-Hydroxytestosterone isomer	C19H28O3	176483	221216	444721	367318	308471	323328	348062	345291	327989	291295	395374	356336	421018	411444	279390	445330	445876	389875	464079	430710	290792	301490	250893	201684	371445	338040	316737	375997	296105	270638	318112	311310	343002	202738	285646	281675	301517	243264
6-Deoxohomodolichosterone	C29H50O4	19889.2	13975.3	15506443	12439347	13689080	9987417	10845059	9813274	10936983	14349127	9887152	9479716	13357887	12806080	18658170	24311696	28039736	39722476	26600872	31515266	14956581	22071912	23600986	10370221	20137584	26272062	22863338	26559792	26689398	21731936	22627656	25395600	25800990	17952984	15207816	20283270	15162843	17220280
6-Keto-decanoylcarnitine	C17H31NO5	2263.8	2283.67	26937.2	37377.6	21060.3	21308	103194	26522.9	21324.2	41413.6	72305.5	20172.9	18607.1	8937.14	24947.4	14454.7	12246.9	12498.6	20305.5	17811.3	14763.7	13276	8344.75	12011.6	13361.3	24224.2	7925.14	9437.83	6840.64	23544	11895.2	8930.56	13015.9	14190.1	6437.2	11981.7	7946.95	15463.3
7-dehydrocholesterol	C27H44O	1295.2	1661.62	3.71724e+06	2.41204e+06	5187163	4.56129e+06	1.85576e+06	2.14957e+06	2.98579e+06	3.49519e+06	1902218	3116098	1.88011e+06	3.12979e+06	2.12636e+06	1.93385e+06	4.17099e+06	2.53151e+06	2.55223e+06	2.42513e+06	2.42949e+06	2.32808e+06	3.42608e+06	2.82476e+06	4.22663e+06	2.29682e+06	2.36206e+06	2.5577e+06	2261233	1.74702e+06	2.08751e+06	2.73528e+06	2.91712e+06	1957145	2.85766e+06	2.6014e+06	1.5418e+06	1809092
7-Ethoxycoumarin isomer	C11H10O3	52627.3	46099.7	13968383	13142083	13663368	16151448	7362754	15311825	11147561	9025493	13123675	10620168	18145192	9042060	144795	329750	234569	363583	542969	236425	116122	81018.6	191724	127388	228340	243196	454606	267238	105306	118344	255162	404873	141105	190237	200372	110155	93868.8	122569
7-ketocholesterol	C27H44O2	12695.2	23186.7	2.01297e+06	1702857	3053939	1960756	1.27987e+06	1.37425e+06	1.97992e+06	2.26381e+06	1.16571e+06	2174452	1.66625e+06	1848494	590749	681999	1.36973e+06	1.03239e+06	1.055e+06	953736	1.60375e+06	641253	1.43712e+06	795280	724159	718978	614381	615227	633962	612600	637411	1088524	755975	590526	673157	718711	497637	690782
7-methylguanosine	C11H16N5O5	0	0	1.22728e+06	88825.3	2.00153e+06	1507979	647316	798640	654258	1.85402e+06	581908	1.04428e+06	1181419	1.269e+06	1.15201e+06	2.42017e+06	3.67331e+06	4682135	5660030	7008498	1.02337e+06	1.50631e+06	2.58104e+06	1059334	1.30108e+06	3.56975e+06	2.39665e+06	2503865	2.25261e+06	3202514	2.03043e+06	3708768	1.15165e+06	1.5491e+06	830002	1.57704e+06	880804	1.04921e+06
7-Sulfocholic acid	C24H40O8S	1734.99	4889.11	45730124	78454560	70336840	85109504	27864374	33439530	37555488	46003168	53794752	43181396	45337088	56065020	79432552	139627440	225639440	120575528	191192576	194033920	39034784	45252788	62653600	21756210	77084392	71689848	112703848	176116208	77164536	102008232	64649984	231807104	239426256	97154880	203270416	158483024	85739512	146946624
8-Amino-7-oxononanoic acid	C9H17NO3	2187.14	3598.3	923847	866000	734483	644471	425494	765223	466122	351803	1.02973e+06	472965	372289	181019	4016.54	22055.5	10640.9	62203.6	41775.9	25465	6606.23	135116	32574.8	30008.4	15767.5	119163	37210.5	43333.9	10038.8	71787.2	181916	417588	37786.8	78932.9	183171	43610.4	9296.22	12832.4
Acetyl-DL-Valine isomer	C7H13NO3	2450.14	3540.77	714503	784808	727760	839384	432734	665209	370552	966486	831873	762538	1.77239e+06	599709	416057	1.2429e+06	1.14886e+06	920229	3550174	1.91067e+06	152975	414037	578151	336901	920379	878133	4232185	1.54619e+06	2.9364e+06	3728729	3245604	470242	15442984	2029394	22525074	22879248	3004124	22965190
Acetylglycine	C4H7NO3	106071	82700.4	1615107	1.21996e+06	1.31595e+06	1.12553e+06	751269	1.35063e+06	659970	1.25814e+06	683768	1120395	1.4994e+06	626476	44402.1	637109	545125	452123	535879	730119	488676	822067	392434	470518	475720	1.16019e+06	819863	784252	1084609	602643	373903	431463	347147	666844	602375	890526	806496	1.17543e+06
Acetyl-N-(2-sulfoethyl)-L-alpha-glutamine	C9H16N2O7S	0	0	773816	1.00564e+06	520455	544633	265563	221349	288283	830741	153336	537956	225576	200264	74408.3	1.21028e+06	331433	559826	71697.3	418748	265375	288399	416954	612979	250782	833359	177129	278649	138864	83528.5	34921.2	76020.1	47464.4	98064.8	37996.4	118541	59053.9	139071
Achalensolide	C15H18O3	34554.2	34742.4	120612	203394	231610	104383	84589	262178	307445	45286.9	222452	191163	205683	221242	161763	163232	172665	104034	576735	181390	82259.7	52399.2	38584	9993.06	128363	37110	311671	105839	39313.8	0	113793	50465.2	15846.2	45252.2	25273.4	0	4410.73	0
adenine	C5H5N5	2883.52	6264.85	933915	2.49685e+06	634459	992905	2.07813e+06	2762357	844348	2.18064e+06	3.02128e+06	721566	3.7014e+06	1.0667e+06	135975	585586	493399	236372	5536871	4.83547e+06	92901.8	409338	209170	312025	359231	1.06189e+06	845250	1.14539e+06	304362	687772	575016	567778	853726	432755	824183	803258	491397	510866
adenosine	C10H13N5O4	3259.91	3403.63	2.31153e+06	8.35228e+06	3.42577e+06	3.52041e+06	9616179	14214145	3.41391e+06	4.71609e+06	8.0074e+06	2.52633e+06	14463627	4978431	2966766	4.23062e+06	3.52821e+06	3090139	31913390	30706394	353360	2.48633e+06	1.40096e+06	1.33283e+06	2.09157e+06	9181494	3629936	8796083	1.8448e+06	4.13488e+06	3369117	3321192	1523861	2263883	2.52606e+06	6.08359e+06	2987937	4001350
Adipic acid isomer	C6H10O4	11910.5	11815	1.32557e+06	895521	817658	1.13056e+06	487862	773778	484676	636397	1.29512e+06	524855	1.25722e+06	515873	14876.2	2.72151e+06	1.34312e+06	1.12002e+06	2.09865e+06	2.24901e+06	724882	996588	917749	741000	899680	1.65669e+06	1.39677e+06	1.3833e+06	1.48905e+06	1.16589e+06	1.0481e+06	1.73895e+06	1.04675e+06	454111	1.48896e+06	1529919	1.07872e+06	1431956
Adonitol	C5H12O5	1908.05	2821.54	186961	420711	272900	191002	169119	326230	136800	1.06478e+06	407109	355120	307423	101006	19717.5	55085.6	37188.4	38882.7	90844.1	54911.5	179213	54589.6	36452.1	212183	35574.1	196833	152586	101150	73056.3	42420.7	23532.8	89038.8	42223.7	54568.8	54361.2	163973	114078	218477
ADP-ribose	C15H23N5O14P2	0	0	58289.2	110023	21231.3	16375.8	25920.6	86385.6	18103	27024.4	162112	32574.5	113224	3645.31	761.37	888.73	1028.24	1938.9	38070	28166.3	0	3441.07	612	0	568.65	16405.2	15962.5	9279.6	2792.68	2548.38	1638.56	17842.7	4124.05	17936.7	32973.5	145566	21198.6	39873.9
Adynerin isomer	C30H44O7	0	0	9242207	4272758	3.75747e+06	1.49366e+06	2398915	3.17298e+06	9301664	4492084	5.59032e+06	1.9166e+06	5.95837e+06	2512879	99933.1	160771	0	202917	88237.9	277109	57940.7	109348	24733.3	2610111	69830.9	3.03507e+06	26576	146985	72076.4	497460	97032.1	240373	0	36383	94736.5	153680	29413.5	64207.3
a-ketoglutarate	C5H6O5	22208.5	14057.2	804339	4.91374e+06	1750682	841643	1.05551e+06	2.55898e+06	1248653	3450324	3.89556e+06	2.33638e+06	1.62538e+06	593286	797696	1.06737e+06	659321	618270	1.51571e+06	1893712	426695	1.26983e+06	244940	172180	613389	3.67052e+06	1220656	965704	864281	662764	401458	715272	453058	1.0179e+06	827087	1.76752e+06	1.02045e+06	2.01989e+06
Ala Ser	C6H12N2O4	7244.86	18118.7	5.80117e+06	5.32293e+06	1.59601e+06	5074810	4.26069e+06	5.03811e+06	5.9654e+06	6.42948e+06	11741571	6.49458e+06	7.93599e+06	5135944	4.38671e+06	12096021	9866625	5025256	6538408	7.61912e+06	1.00885e+06	2.47643e+06	1.20748e+06	1.49834e+06	2.24876e+06	2.43607e+06	4.92522e+06	7076716	4.46749e+06	13853192	11121224	8723090	19561054	20668838	27708870	21530486	29355306	40310976
Ala Thr Gln	C12H22N4O6	472.67	0	114986	223650	78554.3	95917	51688.4	168116	72455.8	102077	242227	80623	188798	50254.7	8050.03	103139	91155.7	62815.5	20206.8	70500.5	10763.5	9474.13	9060.23	26979.1	6691.16	15320.6	18627.7	7217.16	5991.58	9952.27	18385.2	5027.71	14602.4	34875.6	15641.8	16767	8199.81	11674.8
alanine	C3H7NO2	10703.6	16652.6	3416374	7803892	4.75704e+06	3988952	2.58069e+06	6.73819e+06	3.02104e+06	7.57472e+06	11146407	4.20262e+06	12162932	1.99308e+06	888949	3.11035e+06	2.67202e+06	2.04422e+06	5008207	3.66968e+06	1.89168e+06	1.43743e+06	1811265	2020386	835723	4.84758e+06	2490274	2.55942e+06	1.7915e+06	3.13699e+06	1.36515e+06	3174947	2.65954e+06	3.67071e+06	4292860	7.5306e+06	3.33652e+06	8592365
alpha-curcumene	C15H22	137783	163512	1.45461e+06	1.13324e+06	1.92796e+06	1.69441e+06	1.12337e+06	1.14724e+06	1.14708e+06	1.61837e+06	1.11402e+06	1.59355e+06	1.16287e+06	1.20096e+06	277512	346298	394073	460918	520646	395169	489437	291447	296322	242150	337202	342525	422378	408050	403852	345451	322133	480403	337374	320694	308413	362892	331686	329183
alpha-Ketoglutaramate	C5H7NO4	449.64	756.68	481140	521718	405027	573733	223806	415484	251293	397871	394830	323188	552580	276434	74183.8	151772	87848.6	105409	283471	190926	27785.9	76956.3	30002.2	74640.1	98753.1	212643	137107	147081	56729.6	43738.8	28633.2	96532.5	38287.2	65524.3	81713	70845.3	36894.9	53091.4
alpha-Linolenoyl Ethanolamide	C20H35NO2	31210	19278.6	682537	311916	498155	1.49009e+06	313019	468953	591853	523333	448095	636746	435962	727516	594602	394952	3332203	705771	1.33578e+06	983691	1.54963e+06	489135	721446	267975	302121	219729	352895	402616	552952	498329	478161	1.13908e+06	658488	183033	452291	729001	202368	336697
Aminoadipic acid	C6H11NO4	2005.46	3459.92	372642	510210	260540	365047	196062	500920	178116	472937	569525	217740	629324	165070	36985.4	136627	34635.4	44702	161426	96779.8	49407.8	73444.9	39022.1	31999.2	69570.2	227705	113677	107348	63201.2	86858	74367.7	96466.9	32830.1	103496	133459	156729	105958	140768
aminohydroxyphenylalanine isomer	C9H12N2O3	10421.7	34629.3	301276	370219	298928	345364	203461	363177	379863	267772	287957	304782	238210	292314	170323	332555	198021	287987	369746	374047	122526	115898	231847	56679.2	249718	119581	197891	229842	218762	175099	257756	380952	155760	37778.4	121745	130832	197525	158937
Aminolevulinic acid	C5H9NO3	1499.03	2010.97	2435858	3.05063e+06	2.89134e+06	904017	1188078	1.23157e+06	643454	781021	905472	709517	839736	486561	32390.4	84818.4	35478.3	71441.8	107877	116486	71096.3	315381	139505	88897.1	120296	524777	343019	153552	142491	140849	60629.6	283792	276308	886564	423122	475312	281008	585262
AMP	C10H14N5O7P	2969.32	3126.75	85967.2	340866	175435	101758	75511.2	486307	184804	97524.1	1.09124e+06	255850	546460	40311.4	14134.3	28983.5	17158	26307.4	83563.8	36932.8	22878.7	24390.5	14821.6	9179.91	11802.9	116969	108384	56388.8	56417.2	43719.1	40983.7	108677	45185.9	176385	448769	757096	170557	329053
Amyrone isomer	C30H48O	0	0	3.34445e+06	2.47084e+06	3.52072e+06	3.29635e+06	2.2384e+06	2.57554e+06	2.60536e+06	3.34637e+06	1.78996e+06	3.45863e+06	2384255	2.81421e+06	1.21389e+06	1937370	1.83138e+06	3.45701e+06	2185854	1687327	1.6731e+06	1.87837e+06	2.48284e+06	1.15414e+06	2.00925e+06	2.36842e+06	2874985	2.61835e+06	2.43122e+06	3.14706e+06	1.4125e+06	3.39726e+06	1.97525e+06	1.701e+06	1.33411e+06	2.31465e+06	1.21211e+06	2314611
Androstenedione	C19H26O2	9450.54	0	332266	439562	438077	307995	240781	285058	398394	525544	433022	374641	349631	342612	311150	416569	610224	528688	907143	737725	218219	344951	302550	239482	370272	330836	410091	508142	337913	368539	273575	435954	331606	276080	309190	370543	257201	347945
Anserine	C10H16N4O3	809.14	521.61	120395	218750	71276	100590	77234.9	175908	111638	148241	181628	96990.4	222979	66818.4	34313.3	125527	123371	130305	469171	383160	46386.4	122852	76206.8	90522.5	182196	172121	114550	121368	81050.6	107958	62474.2	177631	30902.3	77016.5	66499.8	144854	85589.3	199347
anthranilate	C7H7NO2	6425.06	4015.56	913706	442482	446054	439290	612904	571226	402027	220715	560675	691878	732272	433944	289948	3.03647e+06	1.49851e+06	1.15432e+06	885933	1795099	640172	595699	929639	499417	775717	1.37702e+06	641678	734712	621452	1.0796e+06	872684	866832	2.00955e+06	1.22311e+06	1.16925e+06	475782	666953	651463
Apigenin 7-sulfate	C15H10O8S	0	0	14432237	9074931	19835632	16780490	12546727	3500016	8.2473e+06	40367436	3342794	20205544	2.57925e+06	6.05477e+06	12767.5	26610.3	17330.1	49686.1	62839.5	11435.6	39822.7	23137.4	32964.5	1.18825e+06	25122.8	53010.9	0	0	0	19290.7	14914	31117.9	0	33200.1	2429.94	0	0	15454.9
Arabinonic acid isomer	C5H10O6	1663.17	18142.7	161361	179263	82272.4	162533	30849.2	98469.5	47711.7	395387	140627	105303	286258	61555.7	27024.3	11465.3	11487.3	5669.75	8812.87	9634.89	49693.6	22619.5	37978.6	165558	18903.8	115674	29924.3	34154.5	571975	985296	519138	910277	470274	502584	899260	258552	109754	245395
arachidoyl carnitine C20:0	C27H53NO4	489.29	243.55	31362	22204.8	26827.8	23864.9	22703.2	16507.2	19121	26809.7	13311.9	10565.5	18108	44393.5	591.33	52968.8	119569	72228.2	64163.5	100899	22785.3	27331.9	28828.9	24999.8	34160.3	41128.9	41179.6	43290.1	27601.9	43480.1	28038.4	80617.7	31516.7	22556.7	32515.2	36317.3	14546.5	29406.1
arachidoyl carnitine C20:0 isomer	C27H53NO4	917.9	0	73483	63294.1	0	51802.1	221047	52975.5	39535.7	30037.4	242872	23624.3	25700.3	85656.9	0	94398.2	29394.7	166937	0	0	11025.8	7561.32	7558.17	0	0	12560.3	0	39059.2	16128.6	281198	222245	376963	26613	101830	258612	92528.4	59691.2	55515
Arborinine isomer	C16H15NO4	1171.2	1460.48	82255.6	390923	79962.1	67386.9	51133.3	296846	104725	105938	501387	78861.5	513666	33085.5	18556.8	76380.7	37114.5	41649.6	157971	123575	7865.61	29584.5	9147.32	25498.4	15345.2	102413	54895.2	93153.5	27907.4	41776.2	43809.2	95556.5	109467	73792.6	107807	306587	99404.8	140831
Arg Ala	C9H19N5O3	2926.37	2502.83	514149	631501	16011.4	93405.7	363425	206268	57600.2	76352.4	410019	63592	718646	704642	45372.4	571519	54471.2	29256.2	76888	535107	8253.86	226604	28297.2	144372	105583	91299.2	271059	253895	161760	226587	282027	56058.6	201640	161108	35663.1	863944	354183	174699
Arg Thr Arg Asn isomer	C31H39N5O4	0	0	215334	432450	347442	458280	59720.3	540042	1.10975e+06	1.41652e+06	264985	624836	757250	1.28255e+06	66940.5	409333	140114	243301	417748	440356	24384.9	22899.8	97631.6	29155.9	75022.9	271211	184467	97587.7	11498.2	195829	124854	160503	81128.8	186786	218095	118341	90780.5	119078
arginine	C6H14N4O2	1784.98	3360.65	1.22548e+06	2.98182e+06	1.01895e+06	1.4174e+06	597670	2714145	1.39539e+06	1632615	5538310	1.30153e+06	5508216	599142	277439	937014	1.25488e+06	533290	1.75438e+06	1846774	219699	201671	198559	114858	300514	387067	750325	693900	578322	556715	582398	873813	777049	655077	951535	1.77313e+06	782542	1.36595e+06
Arteether isomer	C17H28O5	83903.8	81538.6	1.04256e+06	1.3526e+06	1.24629e+06	964454	809775	967019	817110	1052669	899363	808501	889615	933201	272329	883550	580403	727546	906438	827070	483616	631689	345779	342545	348392	364832	561564	608982	603161	332750	288605	399065	386329	492030	482100	551483	506533	670596
Ascorbate 2-sulfate isomer	C6H8O9S	399.25	345.21	14268.3	22872.9	11074.3	11772.7	11420.3	17866.5	8310.58	10948	23449.8	12604.6	24040.6	5004.08	1511.23	32160.4	3981.62	10762.4	24965.3	33759.7	6785.59	25066	6221.67	2015.11	3853.2	101877	46997	66848.9	42552	83965.3	48693.1	57056.2	2807.95	5443.88	56281.2	30183.8	28345	28438.9
Asp Gly	C6H10N2O5	393.01	331.42	32406.6	75266.9	14612	19510.5	16550.2	40429.9	15441.5	26535.2	73634.9	22060	63076.3	12074	3909.62	12131.6	4509.99	6393.77	17490.6	12887.9	2205.26	6368.55	4052.71	2984.7	3687.45	15256.3	12171.5	6461.31	5135.99	10132	6408.4	8943.54	4004.76	8065.94	13560.9	14475.2	8316.85	14958.2
asparagine	C4H8N2O3	3218.93	1148.34	271671	914983	378695	339836	42335.4	638233	294711	120599	1.91541e+06	228081	634673	188280	130769	190253	262165	155945	508246	371874	92368.1	114432	69461.8	55350.1	138052	169156	135858	115544	38307.1	85643.7	110617	129883	10062.4	12141.7	13633.3	11243.7	25959	26986.3
Asparaginyl-Hydroxyproline isomer	C9H15N3O5	0	0	578713	551191	314931	290860	167646	264577	205041	290601	282703	200453	302077	277318	56708.8	163004	140302	90693.2	189298	179076	52219.6	63648.4	67397.1	96129.7	71281.1	104277	68884.3	85184.1	65434.4	60392.8	69705.3	108147	44348.9	40365.3	53497.4	62197.6	40424.8	65651.2
Asparagoside A isomer	C33H54O8	3426.89	2857.88	647317	595571	2133546	487526	696917	279830	548388	431096	299866	606308	404817	1.06373e+06	1.1628e+06	332820	505970	776322	528351	393681	453715	454118	1.72251e+06	3095042	1204718	633959	341875	445354	289303	505612	481552	974991	1.13893e+06	831847	542207	624156	561648	628188
aspartate	C4H7NO4	35575.4	43040.2	7.33411e+06	9188620	4.26052e+06	3.20423e+06	4.73129e+06	5.43309e+06	10210764	10515797	40604228	13798549	13039651	4.47798e+06	4.45524e+06	18162164	6.00293e+06	13412.1	17349616	15594240	8073.58	4.26377e+06	1.27724e+06	1.85546e+06	1.30402e+06	4887705	20311322	15555629	18918866	19893222	16567623	15713283	7471730	11162337	38244760	51624324	34382956	36940660
Aspartylhydroxyproline	C9H14N2O6	0	334.67	224061	218872	164753	177874	106426	186781	117316	153577	209754	133595	208018	94387.1	21557.6	101404	36447	42415.8	79224.9	99070.4	30165.3	36257.3	31453.7	39090.4	23010.1	80679.7	38056.1	47435.9	42091.9	48148.5	37769.3	59207.2	46183.3	166848	58191.2	67903.7	55239.6	107941
aspartyltaurine	C6H12N2O6S	0	0	79667.4	105437	74995.7	158923	48301.2	44585.9	52307.5	153330	132329	48104.1	125580	51654.8	12047.5	108022	49747.5	33466.3	299345	122969	42835.5	68719.6	25123.2	98423.1	44871.6	313494	40307.1	76879.8	31140	36946.7	19383.2	13025.7	26369.7	28087.2	101930	96092.2	48009.7	62336.2
athyriol isomer	C14H10O6	0	633.32	227118	252394	462594	383725	247432	370779	380079	167385	356826	316916	199385	255933	410653	91766.7	41362.9	293826	936067	140309	50788.6	16552.8	307486	86257.2	96350.6	40661.4	399443	143805	50404.6	46090	226628	192251	75307.5	297277	100211	0	9687.71	203965
Azadirone isomer	C21H41O7P	0	0	623655	1.12695e+06	326011	504166	432138	674070	407712	450819	692734	188222	527016	235360	17176.4	44481.8	0	29944.1	43898.9	0	53446.4	69507.1	27498.4	23633.3	25905.9	54519.4	63015.1	45441.3	103577	77570.6	17858.4	39460.5	504238	231439	224014	192880	157999	253835
Benozic acid	C7H6O2	431610	722156	11098307	9168932	7.60122e+06	10800739	13087936	9157937	10482927	10803924	4846252	7931136	10680680	6.95597e+06	7496012	16256696	6.81515e+06	8899865	7.08285e+06	7505284	16127089	14370124	7967470	9818112	8787040	15019721	9172248	15188261	19164366	12147179	7.37472e+06	6582704	2.76571e+06	5.84911e+06	5618850	7.52747e+06	8.24707e+06	10919332
Benzoic acid isomer	C7H6O2	332974	280574	2.35646e+06	2.8429e+06	1.85536e+06	1.55902e+06	1.46131e+06	2.23455e+06	1.26817e+06	1.47335e+06	2.39358e+06	1.55095e+06	2.66652e+06	1.17523e+06	55471.9	386354	288576	327548	263073	402830	234235	452231	281276	303500	328824	476886	558506	483310	558899	463621	358219	2.11719e+06	369482	274026	299694	397043	527513	391174
Benzyl b-L-arabinopyranoside	C13H18O4	386647	412230	2.55912e+06	3.39749e+06	3168612	2.08421e+06	1289017	2.09894e+06	1668383	1.76515e+06	1.83072e+06	1.49171e+06	2.73239e+06	1.62249e+06	430896	439916	416002	355576	336218	273571	508435	206150	514520	697950	618032	236986	517175	557893	304684	444913	1.34081e+06	755971	835477	769835	823615	208353	478340	185671
Benzyl butyl phthalate	C19H20O4	277404	2000557	305381	819089	130439	197857	215024	265716	112343	281099	186103	1.09763e+06	181843	225594	166527	158143	159271	703136	219004	319502	215622	259155	7.00627e+06	251119	449735	296955	325360	195854	226418	180654	279442	264847	268009	497029	442177	205697	421451	312994
BICINE	C6H13NO4	1012.82	1924.98	123076	392510	162095	133901	59305.9	297988	135810	109643	415633	90791.3	564297	67018.1	35378.6	164389	42485.5	64759.2	208200	117807	22590.3	51966.2	18158.3	24526.5	28271.5	56555.4	38400.1	31496.9	27319.5	50283.6	54794.2	60101.1	24474.7	31134.2	76306.3	78957.6	29653.9	37721.4
biotin	C10H16N2O3S	0	0	185432	198629	78417.9	263576	95434.4	206116	87465.4	78202	244358	59183.3	392263	169898	11319.6	16972	53813.8	32489.3	323412	235902	4795.35	12380.7	9114.02	8125.6	22280.7	31188.8	56054.5	42531.3	11510.5	15152.8	8817.74	37970.8	25066.7	9266.18	36931.7	2154.7	2983.67	5520.37
Butyryl-L-carnitine	C11H21NO4	5160.29	3832.6	104263	59458.3	135977	385148	57933.8	54242.2	90314.2	281567	55608.9	110563	130456	1.02029e+06	14551.7	54197.1	23510.1	34521.8	20196	14855.8	35137.4	23386.7	47282.7	99470.4	13046.4	130333	11035.4	13811.1	13162.3	107999	96775	95376.7	66111.9	96592.7	103135	49728.8	8426.77	36440.6
C11:0(Undecanoic acid)	C11H22O2	1.3821e+06	1790598	1477458	1.66227e+06	701217	3.43982e+06	1.89579e+06	6158314	2.20329e+06	1.98792e+06	5995162	2.18101e+06	11204065	2.2003e+06	3940322	6584176	4.50611e+06	4.19633e+06	8441557	4735514	45230512	3.53275e+06	2.9736e+06	2.32836e+06	6.25722e+06	3.46532e+06	6.4698e+06	6.57829e+06	3.05514e+06	5.09167e+06	5944432	4.83873e+06	10099709	7056300	13331645	17210982	7.45591e+06	10699736
C14:0(Myristic acid)	C14H28O2	8281468	31845360	62065604	61592532	30245.8	61327520	83422016	110742208	94826816	89883200	165822768	78491664	143036368	68349608	98400864	115305320	119598152	106532200	218943952	149005760	132151544	111125544	108746944	103202536	161423536	166662704	161710112	186578752	87460448	181845456	147172816	234978992	203828368	141364400	196639488	170492992	91224408	198543312
C14:2	C14H24O2	21635.2	27580.6	686404	541990	295094	481876	884628	998117	1.1212e+06	743836	1.28793e+06	824157	638112	869922	1.04721e+06	1.86791e+06	2.80979e+06	1541026	2.91863e+06	1.69492e+06	6.13539e+06	813040	749006	588579	1.05818e+06	996403	1418334	1.4411e+06	1.39402e+06	1169975	1.10376e+06	1.06502e+06	1.08362e+06	464911	770602	876711	463156	675496
C15:0	C15H30O2	4.88183e+06	11830033	123597216	106903512	89387840	109134952	126892960	259450752	214342272	113983384	446662528	92432632	431552512	186434800	664314880	829490368	872890880	826010112	1811336704	1142471936	274339328	260795824	332819616	225994160	834462656	269277856	1108939264	1217108480	489804704	726769472	768249600	1296079744	1997039232	904977152	1477213184	1248170112	502059616	791908288
C15:1	C15H28O2	440055	806456	25433896	30793318	17820706	15270447	11364043	44302908	18510734	18421650	68605312	17475776	28893418	21571184	2970934	6.82141e+06	5.624e+06	4.99859e+06	8401755	5.48715e+06	16821472	2.60891e+06	2427115	4.22592e+06	4.12633e+06	5.35743e+06	4.2803e+06	4.5773e+06	3.48011e+06	4.82947e+06	7.81413e+06	7.21386e+06	3.05969e+06	3772923	5.66086e+06	3447847	2.69111e+06	3.16903e+06
C16:0	C16H32O2	198612096	350299680	1437627904	1610367488	1163846784	1306542208	2301246208	1581454848	1765319552	1899776384	1913774464	1869985152	1460209280	1969118720	1269269888	2044803584	2106976640	1732459648	2293081088	1929804672	2042609792	1006803776	1415602432	649766976	1203618304	1079335552	1739230848	1594812544	1272150016	1620851840	1631966080	2011500928	1069937920	971904704	1383083776	1336955008	1092588928	1360889984
C16:1	C16H30O2	1.70151e+06	11001475	136746896	124493912	123900544	142235952	119919136	117048232	155644672	168838544	137772080	146093872	146827280	136761488	66863412	113785504	223512560	125717704	184574096	113870360	233707056	71828416	89253720	61332304	101211896	107304576	120938584	108889376	99275584	96426392	118479000	122906432	88968248	71365472	88404096	91990880	52232332	81561528
C16:2	C16H28O2	74942.9	166781	14128107	11214519	12919933	16230400	10997628	10969047	14527677	17476510	13039408	15038579	12605163	13053757	3.73823e+06	5063906	8290888	5.83102e+06	11929131	7.24247e+06	23442912	3.86469e+06	4.00003e+06	2.47766e+06	3.29e+06	4.34027e+06	5.25934e+06	5.15274e+06	4836677	3.86617e+06	4.95589e+06	4.47102e+06	5.19655e+06	1.84966e+06	2.79609e+06	2.64955e+06	1648480	2.30727e+06
C17:0	C17H34O2	5309048	8516252	66742832	62774848	40656420	52253456	65709916	96986048	67498520	49244164	107413792	46373840	134221008	75539288	73820136	104010752	100502488	121367512	114755456	132364312	109129576	94689088	89507848	51862380	114387808	114170560	209750464	211920704	128002040	122927208	119257864	176260656	157289200	160799856	147101040	296371488	94581768	117535840
C17:1	C17H32O2	375087	1.40844e+06	37295824	36128928	30069762	34004180	30104416	35989828	36134812	35466500	35296832	35098424	55167404	32888174	10075436	19101940	32392530	19928918	30631426	24677558	28680182	16518261	19863538	11928408	19229522	21378226	24779602	19126554	19659736	16121619	18406714	23301792	13987184	13000935	21664238	16604961	10624661	12763767
C17:2	C17H30O2	35963.6	64519.8	6.22434e+06	6.84422e+06	7246904	9197744	6266512	5.91964e+06	6.61075e+06	10530561	6.35671e+06	8982203	7.20178e+06	7305078	744967	1.7223e+06	2.03104e+06	1.26452e+06	1.86389e+06	1.31609e+06	2.7915e+06	877982	1017697	716614	890695	1.144e+06	898146	820154	855932	823731	1.01407e+06	1.23972e+06	931690	443308	733253	853656	837677	927727
C18:0	C18H36O2	154656064	207109360	464610272	666305600	399953920	415987072	736951744	709701760	559668672	451137632	819796992	472960480	552901248	663615744	1007930368	1130628992	984188992	1331471488	1035166272	1422125952	1383974912	1258842624	1124999680	537872128	939358528	1089855744	1479220864	1168855936	966650688	1181155200	1173093248	1390788224	1412069888	811586752	889219264	1682135424	747673152	877836992
C18:1	C18H34O2	6281996	50668640	5083926016	4679705088	4710321664	4703999488	4469587456	5527785984	5606845440	5512700416	5330502656	5154336256	5065494528	4541486080	1616497024	2169036032	4203275264	2152199424	4809169408	3392062464	2108507520	1338995584	1436546432	560400576	1151253632	1115381888	1870717312	1638090752	1517276032	1283302528	1247145984	2064303744	1550810752	766925312	1215269376	1497068544	646198592	999744320
C18:2	C18H32O2	787833	9443015	8374593024	7838315008	9060349952	8297630208	6862794240	6381926400	7314231296	10931553280	5745065472	9356071936	6530236416	7281538560	350803456	770435008	1666305920	705625664	578778432	463931552	2119461504	528217568	790710848	524066016	435196064	412426336	400470752	380632160	674188352	516306336	402982240	651973632	477846144	302022624	509355136	341422208	416375648	656006336
C18:4	C18H28O2	24315.4	67655.4	23577046	25227040	24932046	29802776	22737982	16723481	24956754	40269696	19264910	29885448	20907474	21817802	810467	1.01394e+06	1.03013e+06	1486699	1.413e+06	954622	2.31219e+06	682420	631900	538220	660845	697029	570967	805803	533762	440346	722872	886194	509798	426370	486916	288399	308559	428011
C19:0	C19H38O2	1.97286e+06	2.08547e+06	8795915	11787508	7.28019e+06	6.04652e+06	12214943	11465149	9481845	7233844	13202925	8806408	11245371	9677828	14079083	24847062	20505632	22440842	18126006	28179246	28362202	21556012	24959104	10896956	31265848	22426526	26322646	23078994	14832373	35331364	27234738	23325426	25049754	24096274	23483472	22987754	16827236	19418226
C19:1	C19H36O2	470760	686213	23972726	25934248	21182192	22036742	18531474	20287000	22509126	20867822	21495858	21685284	27939654	19928856	35169032	61472012	67217048	66121456	90135208	67996064	34733532	31884774	33625696	19774486	38549732	25887000	38652784	27872702	29110912	26411318	23776170	32574152	26628654	15382353	21824766	21547622	15544699	16598505
C19:2	C19H34O2	12972.7	70375.8	3624110	3.67108e+06	3758765	4.06542e+06	2747905	3.26739e+06	3250091	4.42109e+06	2.62571e+06	3.25242e+06	3.83293e+06	3.08045e+06	1.2674e+06	1.53355e+06	3258089	2.20405e+06	2.7338e+06	1903361	1.78858e+06	1.31152e+06	1.50132e+06	728215	1.35661e+06	1.26334e+06	1.26907e+06	1.57853e+06	1.299e+06	856898	1.15931e+06	1.72541e+06	895039	660822	934485	996390	531149	794825
C19:3	C19H32O2	27630.3	39178	493319	583657	482472	1.28111e+06	613476	494535	376003	541151	864102	430964	1.06779e+06	742543	615381	1.15983e+06	1587975	913639	1479241	1.31604e+06	1.77959e+06	706381	999718	340332	676945	824450	793273	896283	808081	435818	627135	974800	671144	256549	370526	730616	252437	302444
C19:4	C19H30O2	192153	180313	3.29265e+06	1.91723e+06	2.42744e+06	2.86419e+06	1.54767e+06	2.49797e+06	2669356	1.33222e+06	2.11935e+06	3.89244e+06	2.27875e+06	2.96995e+06	487822	1.10603e+06	1.20544e+06	896022	791127	794225	1.02685e+06	416483	465071	308535	586790	670678	523272	589456	643687	399816	522407	1.09414e+06	406950	438547	560322	651630	362538	669040
C20:0(Arachidic acid)	C20H40O2	3360211	4181043	45343172	56638688	36188524	34355780	74418976	46302372	48170820	45892928	49511316	48801856	39647216	48776036	41572464	104463456	75595160	77523584	76055752	89026296	77606568	102315448	115954688	44435296	128608920	89542816	128856160	88031048	63545552	159418288	127209192	95815144	64760196	76514696	101178168	68295464	70499400	79403896
C20:1	C20H38O2	263875	972888	197577728	218547792	189331344	194017792	166239760	232940720	226713856	201804112	187624208	218772928	208453712	169084976	170977200	285966624	344954016	254550192	470213600	305174528	191415120	191742208	171805232	70941704	247990192	189079984	332624096	279223456	167227712	330969344	171897808	292830304	131456032	102049632	125395168	123884728	67549656	132263256
C20:2	C20H36O2	56232.7	158247	268320624	326081248	255994160	179292672	106609368	335708704	223048112	179423232	385794656	212282256	313514528	147458416	263692544	597993728	504621472	495795104	792837824	527022624	428096896	422919584	375363456	115340352	453617664	399763712	712826944	555018176	548831040	240473872	254276272	456957568	543948352	131708352	78870688	150007696	52445680	134868432
C20:3	C20H34O2	45933.8	119096	240493104	231636624	237444400	346441280	88125696	262641136	198746160	165629504	359863648	182970752	347119840	216937168	396706656	464641888	897702336	549055808	940113600	718507456	410241024	343410112	357972000	140599568	294268128	277233664	360965344	347739552	318625312	282882208	318674656	508777632	509565056	135659056	195681616	290646912	73056640	148075504
C20:4	C20H32O2	197562	307338	325533568	189278336	318435456	680637184	177707568	211364880	233604976	276995360	239982608	225413376	165279200	340079968	584351296	535985664	2457081088	797767360	786710720	877743680	1046638848	548736960	621522880	353701504	288796992	305336032	313658976	409367296	496588704	492261632	482905088	1191273344	466002336	275398560	731915520	763441152	291567136	419262304
C20:5	C20H30O2	519055	592182	255951984	229714032	256201456	358078752	204287872	147099392	223898608	321756000	164395632	255366896	159201984	266200592	13392019	10480178	48226912	18863472	8154034	11704781	26716334	9935615	15345512	13136929	7421074	7.09269e+06	6.38721e+06	8713272	8562516	9904773	9908451	25027138	15416304	11007039	27528640	27523038	7.80883e+06	11629969
C20:7	C20H26O2	951.69	1238.04	584381	641863	553380	574025	358468	385590	463089	788078	476210	599403	483954	503764	156467	345906	336569	344139	456188	374888	235406	199648	220327	194711	218988	214863	229671	295354	228468	187322	149481	270287	188174	160491	215103	225980	148387	229704
C21:0	C21H42O2	1140459	1.2037e+06	6.89212e+06	6.85847e+06	3.52753e+06	4.89774e+06	9828313	7.10223e+06	6.92021e+06	4384431	6.73431e+06	5.96341e+06	6105614	6098166	9553953	31168366	24005026	25532694	16255495	27214778	25940126	33583708	44416020	18364598	55468332	37424116	46152512	28466376	18617408	69720136	54103540	26535344	20664168	26011226	36510576	21402956	27864048	28763350
C21:1	C21H40O2	182009	181784	3887021	3.42257e+06	3182668	3414128	2.66497e+06	3.64346e+06	3905372	3.13467e+06	3476941	3679408	4.68754e+06	3.20251e+06	5466137	11940013	13991811	10939175	11513743	13695535	10103644	7618208	13304535	6.58774e+06	22014580	10824282	15902717	9631236	8042786	26676814	14361067	12779556	10306076	11153720	13386344	11613253	8.1504e+06	10581177
C21:2	C21H38O2	17442.5	16883	810139	545347	803790	668307	496224	794179	647061	633200	467782	528901	683050	391685	250247	599547	595055	318114	811124	440093	350771	392870	430708	252721	522133	481526	743792	510384	378367	726823	579171	694048	464960	162597	477286	530171	211302	336841
C21:3	C21H36O2	6386.82	7283.95	445735	1.02863e+06	1.08358e+06	990275	328585	1179417	782423	713370	1.13985e+06	1.18698e+06	1.14194e+06	810961	486626	778673	1.25482e+06	762266	1631484	1.19666e+06	1.08711e+06	611226	820982	323780	623847	653970	716828	880791	666632	438632	597691	1.21122e+06	478483	270498	504567	743041	248702	345292
C21:4	C21H34O2	1722.9	710.35	1.80364e+06	1.73066e+06	1.66031e+06	1543786	1.00397e+06	1.38923e+06	1.44584e+06	1.55246e+06	1.85173e+06	1.83804e+06	2.0279e+06	1.461e+06	144163	245524	185428	125000	183792	362851	350380	158540	239861	73920.8	196953	158313	222727	132108	80110.1	50265.7	186701	304651	143891	71826.5	66630.7	217603	64674.8	69201.8
C21:5	C21H32O2	79804.2	80189.8	584822	420922	450629	488691	388271	407340	475500	407759	472946	573035	461175	474461	258696	384934	425735	444263	507612	400748	296162	309470	365334	202065	343704	326786	375389	377142	411722	347964	315688	455461	391864	278964	374660	456767	368776	419370
C21:6	C21H30O2	32891.3	38282.1	272309	229578	333683	383420	227750	242967	232868	377439	293599	372787	257369	289061	199691	264800	278159	335328	350603	300482	186383	244641	281227	148934	245563	283336	315604	259393	307035	347464	251816	358078	217165	188310	248784	268433	253069	291642
C22:1	C22H42O2	288464	335852	36616196	33906936	30147232	32315072	27860542	35886012	32445082	32389322	31921558	35823860	34099576	28702174	32597054	58643412	69335592	52289408	74183624	61391028	36644584	44972944	46363404	19799066	63617268	33332186	72120504	49425484	43417116	99005176	51490332	76750936	40808528	44483076	67666728	54869792	27251128	43601332
C22:2	C22H40O2	35402.4	35241.4	9945860	8780391	12049869	10798360	9261224	12210367	18629854	9585133	8534335	11532135	13882361	6057514	7.61436e+06	15939655	13755357	16552709	31770454	11435867	10998826	13699835	11819379	5.01691e+06	14562468	17866414	31801080	23092784	19230294	9078423	11206839	20021530	17872380	4977576	4.88685e+06	7.74467e+06	2841540	5349413
C22:3	C22H38O2	15548	12300.4	62661924	67644064	73011176	53361788	40034900	98894376	116115040	58590156	75438536	76950024	122895264	37708608	29853486	52414468	51752336	58739136	134968016	36486548	33365302	34171524	30851822	11008551	42102564	49643044	79168888	81750568	48153356	25013882	33005646	78633720	46496484	12631576	15739552	20060342	6386904	13454659
C22:4	C22H36O2	10415.4	14426.9	236821632	248576048	267564592	144136512	69074040	240451152	174465504	169975376	303940768	185061424	229796304	145446896	111006232	237974720	277517216	241476176	347396928	207290240	126640904	140399856	143319936	44085328	190314112	134483952	253510928	198143232	174216896	111677920	101582888	221591168	231438544	98875712	59432164	120373208	33148848	79848688
C22:5	C22H34O2	8117.07	18905.2	229018368	191394048	246299392	179590064	82660040	188505424	170902128	191857136	224842032	194018176	278256928	201014384	69030408	123051200	196202704	133460536	218857200	158719184	79561288	78379792	83916864	25552910	86172480	64093788	76933664	100183288	83354552	65807588	62424736	140192128	121921864	62189956	42573328	94395648	21764490	45863516
C22:6	C22H32O2	23282.1	116593	644243136	458484736	617944512	661421120	342309056	313628640	444280224	736311232	348007808	600522176	325626944	604289088	144401104	135888688	930565888	283049504	228512336	210830000	183653888	113963240	148463712	94393208	109195688	70505240	67140112	95583064	79056320	171596464	122154560	331612032	83215176	61844300	146343616	182573456	48550384	86706200
C23:0	C23H46O2	486427	448348	6682300	7976358	5617188	4.75751e+06	14820035	8696961	6333566	6.81549e+06	8544097	6845386	5.38706e+06	8032974	7.9357e+06	11896907	8.15098e+06	14227772	12198101	14284989	15770867	22642310	15205789	8.22203e+06	15347076	17947016	24739560	15927539	13990724	29643786	24827350	15615801	11969961	14244611	20316718	17882570	19681178	15793788
C23:1	C23H44O2	56717.8	69452	6.12046e+06	5672174	5.59585e+06	4.75815e+06	8.09583e+06	6983274	5.32266e+06	5368361	6.58008e+06	5.41966e+06	5.61849e+06	10965711	6.96096e+06	13856085	9434686	14773637	17283298	14477576	10529594	12422325	14818120	5766716	15987912	11462181	17584992	13531595	10898075	25050894	16718819	18053614	9268895	9799564	15551803	13753645	9767211	12306961
C23:2	C23H42O2	9863.62	4958	805737	697111	678518	701374	535174	703167	614458	591584	518649	750477	694628	602868	262202	550285	573150	647117	852475	754160	509953	397809	592023	238733	489606	410940	581406	669166	368492	656614	564294	829382	628162	472946	564364	599578	297143	365454
C24:0(Lignoceric acid)	C24H48O2	610957	752390	10366339	13280636	9124848	8.22259e+06	22404256	13684901	10782620	11886904	13922989	11649864	8.15941e+06	12878229	10109293	15768049	11080655	15850781	14755881	17222974	23912992	33537400	20349392	11826957	17342542	26820918	34298160	22206766	19379370	39500012	33654552	19192878	21825260	18398882	26571328	19187056	28409166	19781736
C24:1	C24H46O2	99117.1	95656.4	46342876	45541056	41187988	37564980	49430332	50487844	37793916	38301572	51606048	36502696	44398368	33890992	36838172	62030196	42233556	60877708	79161368	73353288	52838348	72891400	82448696	27739022	69193280	46743232	69143576	69860808	52963744	126258688	93114728	94074856	43113004	53150096	69738472	65850732	51181628	63446028
C24:2	C24H44O2	6315.75	8800.54	8621091	8480953	7.84717e+06	4587762	8841777	9219464	6.85994e+06	6845482	9017156	7003368	7.29803e+06	11553311	5092542	9981223	6355688	9476357	12943815	11827735	5224614	7048092	7.3079e+06	3.78137e+06	6.60781e+06	6.07849e+06	11172325	10314669	6.69285e+06	9535775	12350449	12943233	6.00543e+06	10192847	9130485	10258485	4550918	6342558
C24:3	C24H42O2	1293.59	1197.47	1.43318e+06	1.56761e+06	1.54233e+06	1905222	1.03738e+06	1617602	1.74497e+06	1.53835e+06	1.6265e+06	1.35656e+06	1.60498e+06	1.77906e+06	1.36273e+06	2.48644e+06	3008266	2.51217e+06	4.26332e+06	2.44269e+06	1.68598e+06	2.01635e+06	2.10721e+06	1.00009e+06	1.8983e+06	2055575	3.93643e+06	2.87418e+06	2.26145e+06	2.3428e+06	2.50068e+06	3197920	3285776	1.27851e+06	1.72679e+06	2.65477e+06	690174	1.38827e+06
C24:4	C24H40O2	0	2076.48	2.73187e+06	2.02949e+06	3.47812e+06	3.47922e+06	1.12252e+06	2970400	3.09298e+06	2.29417e+06	2.33987e+06	2.69065e+06	3394937	1837550	4284248	6.40278e+06	9185615	8.11673e+06	17185274	9195687	4.50457e+06	6173754	5.95818e+06	2.69349e+06	3.96804e+06	4.11995e+06	6.77961e+06	7.09695e+06	6.66122e+06	5.73803e+06	5.6279e+06	10450098	4921257	2.75313e+06	4.43848e+06	5.84084e+06	1.82839e+06	3.33656e+06
C24:5	C24H38O2	0	0	6.42312e+06	4.25671e+06	6.56369e+06	6.8899e+06	2374860	4.70932e+06	6.37491e+06	5.38423e+06	4.06688e+06	5.52385e+06	8.08615e+06	4197278	3569379	6.30055e+06	10126420	6.7866e+06	13412115	7.26649e+06	3.81969e+06	4.25809e+06	4.70907e+06	1704802	3.43958e+06	3284749	5.44655e+06	5.42225e+06	5.93531e+06	4.04235e+06	4.04687e+06	7756522	3870986	2.19524e+06	3342086	4.26345e+06	1.18422e+06	2.64779e+06
C24:6	C24H36O2	1046.65	0	14312928	9663951	14116400	13716285	4.51641e+06	9222469	8.10455e+06	11227283	9247817	11146490	7463876	9609484	4.0417e+06	6.80291e+06	16104599	7.77463e+06	14335233	6.65479e+06	3.30606e+06	3.74262e+06	4555914	2.05369e+06	4.42971e+06	3103730	5.41964e+06	5.28376e+06	4.58416e+06	3925831	3.57285e+06	8.36009e+06	3.73005e+06	2.16543e+06	3.83989e+06	4.42506e+06	1.23968e+06	2.419e+06
C25:0	C25H50O2	416202	440274	805157	1.20166e+06	764280	662795	1.59048e+06	1289125	1003733	908962	1.08686e+06	1005514	691307	1.08988e+06	743690	1.53537e+06	1.15552e+06	1.07498e+06	1201376	1.33487e+06	1.60362e+06	2.49913e+06	1483674	1.04452e+06	1451219	1937273	2.91398e+06	1555593	1.55379e+06	3.18047e+06	2.61111e+06	1.20479e+06	1722138	1.42292e+06	2.04469e+06	1.27022e+06	2.53925e+06	1.66013e+06
C25:1	C25H48O2	71783.9	76560.1	1.90847e+06	1859833	1.74151e+06	1.55585e+06	2.80216e+06	2.56665e+06	1.73207e+06	1.54321e+06	1.87869e+06	1.78166e+06	1.74098e+06	1820277	1.94589e+06	3.63849e+06	2.37384e+06	3.89416e+06	3.7614e+06	4109300	3.68502e+06	5355601	6.14636e+06	2.5049e+06	6.96625e+06	5.17164e+06	7532422	4376139	3.55023e+06	10902463	7094694	4574504	3.27293e+06	4.06932e+06	5.52471e+06	4021777	4.66418e+06	4455567
C25:2	C25H46O2	6040.77	6253.39	482995	446569	488397	340596	490488	542652	416805	399415	505170	403554	442872	722362	184889	345646	283429	397595	416329	358288	293054	276829	273584	139846	374304	237228	346965	378940	204953	398882	396688	510908	271640	324081	355128	395011	206157	295447
C25:3	C25H44O2	16101.3	13560.6	19355552	14897217	8784523	12431649	18664402	10938595	13063535	19235630	14552492	12412635	16367525	17440528	60986.5	117531	233844	40904.4	271013	0	55727.7	89117.5	0	48451	150108	122227	165845	148104	29892.2	114938	160463	228126	0	99707.5	37042.8	45379.5	64973.6	62354.9
C26:0(Cerotic acid)	C26H52O2	202958	190324	772713	1.00835e+06	671435	654002	1092788	1.03818e+06	656068	936335	1.06473e+06	881129	566497	1.06553e+06	879813	1.24101e+06	940407	1.26832e+06	1.0609e+06	950907	1.47921e+06	2.43599e+06	1.14441e+06	968052	1076895	2.03574e+06	2.94121e+06	1.70694e+06	1.4982e+06	3.61387e+06	2.26904e+06	1.48565e+06	1.83397e+06	1451912	2.04479e+06	1.20364e+06	2.78627e+06	1.48387e+06
C26:1	C26H50O2	26673.5	28509.5	1.85244e+06	2272691	1575194	1.38813e+06	2295283	2.3347e+06	1.49309e+06	1.41667e+06	1.84293e+06	1632384	1.83455e+06	1.22593e+06	1.63918e+06	3.34056e+06	2.46179e+06	2.79432e+06	2.96075e+06	3690022	4.23724e+06	6.4092e+06	7.65992e+06	2058494	5.34639e+06	4300532	5020682	3.80359e+06	2.79434e+06	10168941	7.75334e+06	4186059	3.72412e+06	3.57794e+06	4504211	2669724	4.21645e+06	3.7454e+06
C26:2	C26H48O2	4624.73	3365.43	700804	457367	736695	567525	475323	565513	584776	479819	386678	446470	664276	408760	533935	818758	731026	951799	1.04014e+06	863970	692609	706796	830474	372911	718760	646976	926051	785210	673528	975736	1011370	913889	844804	644083	836172	794337	485510	605714
C26:3	C26H46O2	1259.15	0	711734	458929	830450	513125	354012	586394	733080	750948	681505	532522	754261	514197	455585	775477	1.06947e+06	1.10764e+06	1.73741e+06	1.09608e+06	489636	366416	570528	219549	422496	413571	680495	604446	718220	684923	586121	946728	574739	448480	956593	648946	349462	426071
C26:4	C26H44O2	1027.36	774.95	669070	465529	597029	434919	313672	469717	657894	580497	376638	575199	532443	426110	689634	634522	656888	704743	886762	741692	578779	846044	817453	379068	958584	739629	576609	876456	500871	259622	483344	304102	293885	139842	233380	242554	204541	125390
C26:5	C26H42O2	0	3346.69	336526	269545	415300	356608	93835.1	330199	340948	397174	317131	497803	339739	292772	100191	163215	236116	265436	737968	212439	116874	204147	248490	119293	175671	167886	137600	234552	208828	123091	164881	274396	123285	56873.5	143566	128421	37290.8	133626
C26:6	C26H40O2	0	0	959784	586973	1.11939e+06	726199	279983	488769	558481	730172	371242	722823	612385	364983	99897.3	80832.9	411164	125712	533784	180030	54416.2	133028	110574	52939.7	81140.5	101138	120415	108668	97264.5	85395.6	115344	201762	128030	87053.2	108924	77137.2	44180.8	90110.2
Calcitriol	C27H44O3	24594	84915.7	5.43566e+06	4170136	6.74883e+06	4464758	3.02649e+06	3.50793e+06	4.96038e+06	5.51089e+06	3.41691e+06	4.79108e+06	4.77031e+06	4646533	2.03102e+06	1720093	1.85447e+06	2.16798e+06	1.55245e+06	1.78576e+06	1.13202e+06	1.50564e+06	1.7978e+06	782952	1.71417e+06	1.55693e+06	1868404	2.26601e+06	1.38379e+06	1.19742e+06	2230291	1.05367e+06	1.26965e+06	1.66841e+06	1.02662e+06	1.46291e+06	1.05639e+06	1.28508e+06
Canrenone	C22H28O3	0	0	375973	430908	364557	300797	254538	284809	340473	444305	305355	313866	378899	246137	64333.4	154845	136026	109885	156118	140012	88593.5	92136.1	87902.4	58892.1	107985	75654	120313	114712	82751.7	82402.1	61588.1	113001	55601.6	56291.9	82332.3	84063.8	57201.5	68683.5
Capryloyl glycine	C10H19NO3	15829.5	28280.3	188573	49802.4	269495	249263	122330	166800	10463	570397	443129	150773	179564	112574	64861.8	239591	229120	196968	192268	61856.3	324456	50878.2	185811	73376	262885	149478	349629	552573	91993.6	73118.3	40512.8	305082	185713	309470	1.14998e+06	600101	674010	695773
Carnosic acid isomer	C20H28O4	3726.07	0	1.91212e+06	1.56308e+06	1596632	1.64187e+06	1.5765e+06	1.61684e+06	1.97412e+06	1.85303e+06	1.32087e+06	2.04931e+06	1.31884e+06	1301138	1757.53	30203	3966.32	2584.81	0	4022.64	1274.03	0	2941.6	2128.32	2939	23465.8	2256.36	0	3186.49	78717.9	2909.77	0	11417.6	5886.4	11153.2	2152.92	0	8460.34
Castanospermine isomer	C8H15NO4	2992.03	2765.91	2.91655e+06	2.69785e+06	2.03549e+06	2876052	1.47611e+06	2340903	1.55668e+06	2.19933e+06	2.61408e+06	1551308	3.00038e+06	1.55925e+06	9240.82	27597	25832.6	19387.1	58059.6	30018.2	5818.45	8314.66	13740.4	5402.77	10670.9	16504	14749.4	17349.4	5443.21	11399.4	11111.6	12743.5	7259.08	19765	25951.7	24597.8	12389.1	39669
Catechol	C6H6O2	21597.9	34208.8	4566018	2.20596e+06	4.69859e+06	3765378	2.82472e+06	3.36819e+06	2.32229e+06	3.19546e+06	1.90977e+06	2378381	2.4841e+06	1.12471e+06	192788	613956	209059	320571	352314	369474	166133	233552	213651	152139	240867	366858	323511	408622	346066	258358	241324	296794	159064	184265	284471	254687	190440	314766
CDP-choline	C14H26N4O11P2	0	0	59612	448514	54572.7	72790.6	55939.4	487090	122789	53357	646333	88073.2	585173	37794.9	8113.66	3609.55	2757.55	29666.8	181498	58056.7	8598.43	21515.2	13807.5	1154.11	9814.34	44479.1	40800.8	36321.2	6880.53	13996.6	23771.6	58626.2	27406.4	20311.2	34170.9	57520.3	13040.8	23738.5
ceramide(d18:1/16:0)	C34H67NO3	87879.3	67982.7	97669.2	78871.5	73762.9	111520	112264	105760	110373	89883.9	100122	104617	81517.8	111601	480402	274006	602688	206573	284441	303304	998376	510595	614730	227642	303495	281153	361256	251365	260135	397002	421848	239468	238735	165443	215877	241759	354782	280892
ceramide(d18:1/18:0)	C36H71NO3	38795.4	42676	28849.1	15528.7	10544.3	15960.5	36476.7	39478.5	23305.8	27169.9	41502.2	38703	20079.9	53836.2	243599	130302	277272	118454	256984	204631	102951	124193	151174	57370.3	81431.6	75064.9	131747	149734	121033	159455	171089	84870.5	123412	60769.3	32819.5	144852	162341	107274
ceramide-dihydro (d18:0/16:0)	C34H69NO3	18823.4	15753.8	36149.8	17676.6	29315.1	15638.8	79133.8	19385.8	75442.6	11944.9	31419.5	39293.2	45825.5	28063.7	116784	76148.3	174192	55328.6	73808.6	74635.1	148053	114309	142620	94763	119526	62157.4	102539	129585	98874.3	120477	135891	59565.9	140334	105294	104248	151575	192031	143173
Chenodeoxycholic acid	C24H40O4	447.65	1949947	281968608	595517952	654774080	418957440	329204928	394153312	810558144	790227136	940717568	325270624	587506176	905286144	1055529024	1302647296	1793399296	1573483904	3387952384	2367005440	395491232	947478528	799242752	658624320	1117996032	950027584	1308471936	1431878784	819053248	1231947904	832019456	2193659904	891120704	798392256	457094688	672500544	505934976	565227968
Cholesteryl sulfate	C27H46O4S	52251.4	185473	458641024	418562304	589683648	366011744	354286560	361456032	444319008	558177472	371272352	464754176	343869440	428821664	621793024	847414528	1013431552	858001600	993036992	975117248	575027968	552368128	706249024	336749824	690813760	627675200	694711744	708644096	625800640	546597696	570161536	811678784	574454784	425287456	706641344	635566848	379308800	531907168
cholic acid	C24H40O5	26432.4	159917	524014336	1246826624	1242849280	835741952	559711104	892669120	1105319808	1659193728	1260164224	961824000	1047850240	1272586112	1210999424	1804663168	2581315584	1824498176	4126893312	2621983488	817828608	2228894720	2102039552	2412376832	1484306816	3178267648	1685645312	2384367360	2240959232	2851175680	1264687744	2803137792	1109934080	1209212160	908465216	958080064	1146344320	1479697792
Chondroitin isomer	C14H21NO11	0	0	224002	501216	181085	172857	61152.9	328189	91688.6	145899	465750	132389	277913	50002.1	859.25	6243.71	3764.49	4062.07	180126	493096	1233.34	1207.97	1042.34	1045.22	1030.35	6817.97	5094.6	3891.04	1150.54	3658.6	4113.63	1683.9	2671.25	2053.25	3990.79	8199.97	2581.35	2658.14
Cincassiol B isomer	C20H32O8	62348.8	64138.2	664272	853471	641769	585921	482513	527678	565831	469068	672919	473579	492818	560254	301715	1.30517e+06	1.04937e+06	1.00685e+06	722654	1.06522e+06	802331	726287	348033	452134	776092	485551	849705	530315	738884	487518	438255	355419	282007	241966	313070	323449	366210	283912
Cinnamic acid	C9H8O2	75071.1	91135	4273391	1.89531e+06	2.73539e+06	1.96463e+06	1.50145e+06	891449	774638	2.00519e+06	2.35051e+06	1653581	3451864	2.53839e+06	32828.2	194386	198181	217142	227339	113115	1.17004e+06	500873	623920	665157	274267	476192	543482	728418	1.0928e+06	957545	1.1958e+06	2.23053e+06	918883	2.2699e+06	1.36586e+06	1.16843e+06	2.20535e+06	3687038
Citronellyl propionate isomer	C13H24O2	361698	369968	299877	316862	326501	370477	315579	327423	366246	262807	574281	0	533586	289445	458290	822500	644113	598871	1.0311e+06	665547	9400784	559760	463024	651855	717032	690130	676832	1.05278e+06	771152	628513	840056	637733	607546	662283	951574	535990	545461	514271
citrulline	C6H13N3O3	4895.27	6066.21	3.58003e+06	8849117	4.37302e+06	3.06706e+06	4.13978e+06	6.02661e+06	4.17889e+06	6099768	20430086	6.20083e+06	8788740	2.36559e+06	3.56941e+06	13117816	7759532	5.8393e+06	19418246	16748151	2.74865e+06	4.60951e+06	2926417	5.24658e+06	2.33804e+06	10396481	6.98226e+06	5501090	3.93863e+06	7.24479e+06	2.98281e+06	8338764	2387320	4.73553e+06	2961092	7.07329e+06	10456639	8767256
CMP	C9H14N3O8P	306.69	0	46270.5	129824	51592.2	62736.2	45989.9	293912	105988	43037.1	450484	82115.4	308539	18737.7	8628.54	7983.22	9805.29	9203.54	56337.5	11467.5	6361.62	13530.5	9734.54	2385	6795.58	38538.6	34593.7	28464.1	15791.7	14275.9	19175.3	38917.2	55396.4	87861.2	85818.7	160552	29819	86638.2
Corey PG-Lactone Diol isomer	C15H24O4	0	8831.05	2.52848e+06	2451777	3.50288e+06	1.96503e+06	3.49524e+06	1.89876e+06	1.38717e+06	2.17769e+06	856287	2.22461e+06	3062407	1.38691e+06	254483	359304	492733	255035	491462	354270	199209	475881	169572	225453	69617.4	283861	295077	383801	319869	202312	293053	224200	180831	154773	258790	224122	210072	216672
Corosolic acid isomer	C30H48O4	0	616.86	32676694	22234144	44277744	23687790	20147830	20887670	23810490	32357962	21093334	22030026	31089426	25790550	392504	714724	524630	1.08008e+06	818575	567046	338754	586468	467506	354095	546954	495287	369572	0	150010	499358	455662	566450	413977	359391	225841	544098	328399	383186
Corticosterone	C21H30O4	35054	25651	0	0	366882	238090	0	52649.6	0	0	171728	0	0	0	165627	197889	264401	208660	290014	234903	49764.5	158199	130502	106752	198750	125514	184765	202199	177785	219303	92463.4	136286	71240	46684.8	80002.4	184968	294271	215334
Cortisol 21-acetate isomer	C23H32O6	6395.91	5739.33	0	0	22309.2	80049.1	59084.9	0	118402	0	21881.3	23005.5	23830.9	0	58692	142581	657420	203736	200872	148569	41757.4	168721	357696	55730.4	79413.4	214973	355851	323172	232907	77198.6	186489	27591.7	0	135952	55326.4	573751	172607	83278.8
Coscinalactone isomer	C25H36O3	1044.98	1619.68	4.332e+06	3996990	9019243	3906280	3.98313e+06	3590400	4250545	6507360	3.76085e+06	4.65462e+06	2.87563e+06	6.49593e+06	935073	1.18987e+06	3105350	2.27855e+06	818035	1.06746e+06	1.21911e+06	692441	1.82452e+06	421156	1.1461e+06	1.12496e+06	793677	1.19246e+06	1.07948e+06	1.50243e+06	1.0379e+06	3.29067e+06	1.16179e+06	1.13468e+06	1.20821e+06	1.1971e+06	468035	812915
creatine	C4H9N3O2	2191.29	5489.2	2.45555e+06	3217691	5666376	18751930	8153804	5.04258e+06	13132252	69165816	2.44178e+06	13833363	1478750	4341618	1.46343e+06	2.88542e+06	2909572	8.1063e+06	2020247	2.35568e+06	32423352	10287192	21736728	16875186	2407523	65141932	8.13584e+06	9142683	13123439	33219654	3244437	6.22948e+06	3.64783e+06	29616086	7.91645e+06	36564876	11584953	67241080
Creatinine	C4H7N3O	5750.16	12001.7	3.90984e+06	2.69333e+06	3.1249e+06	4.83668e+06	1.94045e+06	2.77449e+06	2.09656e+06	133150072	2164267	18632194	4267907	2956647	924316	1024634	1.6006e+06	4.14013e+06	766959	1.30982e+06	27912376	2501314	8263336	53598944	1.61409e+06	21635984	1674796	3.04664e+06	2.75387e+06	2.10979e+06	982558	3.036e+06	1.6863e+06	3118250	689369	11258756	1.65466e+06	14497405
cresol	C7H8O	260379	249222	2098444	2.7173e+06	1648381	1.33929e+06	1495845	1752971	1.17827e+06	1.86662e+06	1.91093e+06	1732264	2.94636e+06	953110	173693	1.97353e+06	378912	1.44815e+06	274010	878281	593782	392187	341168	457138	382704	850614	609600	873785	548253	347780	401676	413426	289700	275623	470391	344940	254968	175137
Curlone isomer	C15H22O	2033.57	3954.03	0	79508.7	134201	0	31961.6	0	0	0	0	0	102493	0	46705.4	170352	151861	78809.5	205633	181326	56258.7	35469.5	18593.4	16616.8	56110.1	51738.8	55061.2	73853.2	48974.9	63555.5	21825.9	83300.1	19487.5	78760.6	9480.19	57337.7	57097.7	41386.4
cyclic AMP	C10H12N5O6P	0	0	18539.7	64953.3	26394.2	13559.9	19648.5	25762.7	24346.2	20500.4	58264.7	44318.4	23859.7	12916.8	15192.4	19022.2	12418.5	28434.7	24828.7	17230.8	9745.15	29736	13388.9	4200.1	13042	22350.3	23672	29621.8	27204.8	28343.6	28810.5	45768.7	36424.8	47568	85498.2	103250	68110	83615.2
Cyclic-ADP-ribose	C15H21N5O13P2	1683.01	2468.73	394872	2.8084e+06	468440	426942	396935	2.01339e+06	776826	665033	3840114	778952	2183576	296757	182866	580241	409228	351751	1.01486e+06	1.11717e+06	162810	258214	110217	86683.2	138363	484069	917222	767197	535491	690779	590175	974463	970824	1.06258e+06	3.21995e+06	2.24155e+06	1.86692e+06	2.13064e+06
Cystathionine ketimine isomer	C7H9NO4S	3769.32	6366.08	2273512	2.44714e+06	2593956	2049547	1.89892e+06	1.87101e+06	1.23321e+06	3.11675e+06	1.29822e+06	1.55717e+06	1.62466e+06	630173	168387	502898	162248	271386	430372	478980	377503	517450	353683	281583	355744	685031	263110	347117	341559	450156	351478	307255	78687.1	280438	217790	450597	249949	445524
Cysteine S-sulfate	C3H7NO5S2	441.16	0	92195.9	41574.5	37945.4	68238.1	20965.6	33007.7	30480	42929.2	24161	41123.3	68876.2	66314.2	22111.2	33672.9	50464.2	57277.3	41999.2	39309.6	114811	53946.2	52020.8	111082	36731.3	50353.3	30404.5	30061.1	25899.4	39386.8	32761.3	73028.2	13478.4	26533.6	27588.8	27783	35252.9	47326.6
cytidine	C9H13N3O5	438.81	1117.46	227301	612162	350063	111649	227336	240512	208137	775985	389893	365350	314463	132371	308815	773221	514832	604085	1113255	1.15207e+06	116628	335993	179138	145387	160137	829272	336596	487558	394182	253897	211615	448190	194862	227442	271181	448321	363179	442562
cytosine	C4H5N3O	647.73	804.43	108511	566656	365742	27004	216800	118535	151830	749000	354952	316193	229871	55015.4	247429	594951	402041	518744	927418	1.07989e+06	73963	308432	127927	97048	109852	831493	298331	446724	342081	218377	169429	387338	168499	199447	221703	443582	310951	374145
D-(+)-Glucuronic acid-lactone	C6H8O6	16540.8	9104.93	5.79185e+06	7.47099e+06	4.9422e+06	5.27382e+06	2.95644e+06	5.01732e+06	3333003	4.06858e+06	4838588	3.35e+06	6.50988e+06	3.40543e+06	761544	4.18291e+06	1.50158e+06	1.82661e+06	1.97549e+06	2.42336e+06	1.29823e+06	1.27155e+06	2.07009e+06	1371724	2.21282e+06	3377094	2.61521e+06	2.65415e+06	1.40855e+06	1734734	2.42048e+06	3286166	1.80925e+06	1652649	2674342	2934297	2.21776e+06	3.11494e+06
D-1-[(3-Carboxypropyl)amino]-1-deoxyfructose	C10H19NO7	330.67	0	142452	176992	118310	131496	90383.6	141103	80919.6	106018	145116	84036.1	165084	82050.8	723533	2.21387e+06	2.0855e+06	1.36913e+06	3.32263e+06	2.70729e+06	343890	369120	441556	236750	529537	879921	557574	648890	471153	554281	446302	942522	617157	381742	971165	706390	336544	441616
DAG(34:1)	C37H70O5	96252.6	76993	256351	135188	148086	0	159609	226692	171811	92981.3	234514	125719	234625	150220	319501	482613	326732	411464	202694	203743	141532	84097.6	139364	93179.6	274540	305571	216385	175864	299142	183261	117822	245553	250636	257371	206475	297453	205649	315117
DAG(34:2)	C37H68O5	32460.4	49133.7	570886	359521	483276	271399	300863	537474	442969	114476	631430	358142	598649	368564	1.1201e+06	2.11515e+06	1462639	1782157	999742	793898	445238	256143	360366	150720	961430	941795	524556	423619	775597	426895	517459	1.05378e+06	499864	885433	830448	1.04677e+06	358576	1.10911e+06
DAG(34:3)	C37H66O5	12399.5	20133.7	503818	579450	872238	833377	409168	685154	740674	490710	323932	989654	436754	663663	621682	1.83567e+06	901292	1.03358e+06	842523	749734	641699	281731	355322	103483	870570	1.05447e+06	667498	509269	876032	434356	583473	1.0309e+06	404507	987736	934966	1.2978e+06	421976	1.46092e+06
DAG(34:4)	C37H64O5	18848.5	20200.3	375644	321093	410126	463043	251581	419926	434938	282813	228020	550817	352191	409917	1592887	4.94417e+06	2.80363e+06	3122989	2.46742e+06	2111968	1644867	665783	954768	222962	2.25222e+06	2570699	1.60756e+06	1.25727e+06	2.1911e+06	998998	1490544	2.89242e+06	989159	2.1952e+06	2.13852e+06	3.03992e+06	815944	3216746
DAG(36:4)	C39H68O5	5087.15	21977.6	1.28743e+06	1.44998e+06	2.98703e+06	3.32522e+06	1.20633e+06	1.53871e+06	1.83653e+06	1.14805e+06	458291	2.90607e+06	1.56902e+06	1477147	145790	169389	149235	195604	158894	222223	194406	217708	193805	126089	136924	142983	153288	227007	131696	101849	148374	204590	118638	162060	181239	235916	112311	216391
DAG(36:5)	C39H66O5	7191.36	10964.5	1329962	1.23538e+06	3.15002e+06	2995658	701598	1170908	1.72095e+06	1.03531e+06	425082	2648862	1.36225e+06	1.33622e+06	160716	162550	185539	221923	211163	234686	221988	261580	236256	141434	157211	178217	163472	272226	171745	152831	177891	319636	127718	224979	221128	287269	136628	242930
DAG(38:5)	C41H70O5	0	2616.94	33608.1	71942.6	29837.6	75760.4	140182	59484.9	33119.4	107301	42115.4	24212.6	82274.4	24538.9	10103	46536.1	10155.6	11215.8	25490.1	44801.8	13519.3	11139	32143.5	15725.1	12095.6	21693.5	39466.5	33666.6	22050.8	10060.4	32241.4	47631.9	18858.1	17021.3	37391.2	35590.6	15616.5	19814.8
DAG(39:6)	C42H70O5	0	0	490116	1.25351e+06	590142	505634	1596430	1018608	531480	588620	1.83892e+06	130373	1.06301e+06	603959	436893	450926	230491	533864	457811	316611	76500.7	427849	108546	107856	182855	707889	1.28767e+06	760814	445012	1.12648e+06	671701	655857	2.15327e+06	1.77e+06	4.85332e+06	1.70832e+06	2.55882e+06	1.57824e+06
decadienoylcarnitine	C17H29NO4	2407.74	2636.66	39645.3	46661.9	61437.3	78962.3	40879.8	31880.5	58889	94160.6	36779.7	91379.6	39103	88640	9470.24	6165.94	7010.38	9919.8	7350.44	9562.87	23644.1	21833.9	21230.9	15463.5	14479.8	33722.5	16311.2	15127.3	18514.2	21563.6	32348.3	26771.6	35970.5	20714.9	37643.9	15770.2	17616.3	9202.43
Decanoyl-L-carnitine	C17H33NO4	2258.26	3577.72	48288.3	16132.1	157869	153576	50997.3	37222.9	73498.6	127267	116480	120969	82582.4	701373	18457.2	52052	36729.1	43645.2	23748.6	20450.6	15905.8	23073.9	58110.8	29622.6	16203	43674.6	7043.67	20524.6	39807	188008	232683	165779	299190	78393.1	471506	4729.56	4456.69	7173.48
decenoylcarnitine	C17H31NO4	2458.37	2231.97	35397.9	38551.9	131189	132494	45771.9	22674.2	83959.2	205815	47727.4	127247	36898.2	233433	11575.4	36030.3	33939.4	23177	13951.4	23445.2	142434	30379.9	51876.4	19462.3	16930.2	145909	5141.24	18198.9	27312.2	189451	231638	147215	160377	64922.4	165506	7027.07	19598.4	6989.23
Dehydrocholic acid	C24H34O5	16090.6	0	140372	291803	257748	177614	149893	228085	297340	151728	318500	176884	387696	157498	284529	345067	389659	383986	1.00521e+06	555989	114786	120254	281844	183661	229962	91287.1	155666	307029	167629	203156	151094	350159	296410	286601	200306	190414	260278	218232
dehydroretinal isomer	C20H26O	0	0	885056	434218	362583	370524	316807	631443	426202	643523	339903	960058	226270	1.21457e+06	97812.2	92597.4	383437	204030	522161	426141	157241	140214	89037.7	82809.2	0	116100	325501	65273.9	174576	112137	76955.4	312662	73203.3	60480.2	102562	120308	96184.3	57697.8
De-O-methylsterigmatocystin	C17H10O6	0	283.26	379962	393585	235129	313882	172776	270803	176128	277001	320186	250351	313482	183591	25035.5	64323.8	55993.4	41251.6	89360.3	79791.5	16632.1	40168.2	30887.4	61300.3	37181.7	112660	85710.6	34649.6	31615.8	26957.5	36866.9	38494.3	26753.7	34364.8	37113.7	32893.8	15242.9	20404
deoxyguanosine	C10H13N5O4	946.43	838.18	281420	691944	340433	302255	676669	1.24827e+06	339993	420940	729846	263855	1.33349e+06	440801	189610	247707	261435	199131	3.37068e+06	2.58157e+06	19095.2	126520	75391.2	75562.8	108248	469520	242221	579959	120242	255816	164779	194453	80641.6	130351	155789	431298	206958	275988
deoxyinosine	C10H12N4O4	1222.23	731.12	2.28294e+06	2083682	1.5921e+06	2.30285e+06	1.04776e+06	1.89412e+06	1.13821e+06	1.45996e+06	1829791	1.28607e+06	2.28432e+06	1.13548e+06	67783.9	1.02308e+06	741482	509246	1.05258e+06	1.00183e+06	307337	437153	417970	274471	511635	805011	699819	710135	548465	553628	540940	817969	467592	321098	559987	644686	304717	583504
deoxyuridine	C9H12N2O5	2110.22	944.38	210659	1859127	564702	148269	263062	555747	286012	1.46317e+06	2.2927e+06	504700	427848	143463	281025	1132509	526127	524724	1.21648e+06	917476	232539	174274	82660.9	46137.1	109199	536111	471078	437327	398906	729898	274594	799236	410650	418314	747081	1.06207e+06	520573	633833
D-Galactonic acid	C6H12O7	2270.19	1121.44	247977	1.13854e+06	195086	124084	121898	670695	182669	735453	1.02713e+06	318000	559960	100610	6851.22	27176.2	12937.1	15337.4	36464.5	34738	34593.1	13070.5	9806.09	81828.8	6791.56	75834.7	23193.8	28976.7	25055.4	36122.1	28037.5	24026.9	38075	46223.5	52104.5	99811.6	63729.2	97560.9
Diaminopimelic acid	C7H14N2O4	880.26	736.81	538278	660242	390895	356794	298323	639351	314918	447544	630119	411344	620486	445488	20379	93625.7	83158.5	76595.1	191092	167262	30337	25927.5	33436.3	38529.3	36412.1	44610.3	59287.3	71537.5	52630.8	38752	40745.1	82070.5	68038.4	47439	163876	69174.6	32459	83360.4
DiHETE isomer	C20H32O4	120397	134403	1.20122e+06	1.41433e+06	1.59768e+06	2.6533e+06	1.33775e+06	2057196	1.08343e+06	1.86441e+06	1.28841e+06	1.38345e+06	1.61462e+06	1.3364e+06	1.13691e+06	1249683	3.87706e+06	1607646	1.96519e+06	1181147	21570330	1.76768e+06	1.25056e+06	465596	1.61919e+06	729712	876406	939948	1.31851e+06	1.13601e+06	2729725	4377770	2.34761e+06	607381	984697	1.09758e+06	1.5311e+06	871369
Dihydroceramide C2	C20H41NO3	101380	53207.9	568594	387418	291527	446868	792203	424524	644730	1628045	437457	710837	425445	873912	4.76173e+06	7.94621e+06	14491796	16817184	37734340	25151880	608007	2.29676e+06	1408450	1.09323e+06	901341	2.99131e+06	3.67555e+06	2774253	5.90973e+06	7.50194e+06	3.87878e+06	7.31359e+06	1.477e+06	817787	2.26777e+06	4.1871e+06	1.89422e+06	2.25559e+06
Dihydroroseoside isomer	C19H32O8	3757.43	3983.05	244558	213683	228257	179534	125876	122598	182431	267339	185391	56036.9	105629	62950.3	16359.9	120023	66249.2	55249.8	0	74608	49855.1	32066.9	67363.7	69101.2	76976.1	45387.9	34559.9	41100	29101	38119.5	53731.8	126874	9706.3	58117	51944.5	54943.7	14066.3	16116.5
Dihydrothymine isomer	C5H8N2O2	514	987.76	76921.3	170536	68093.7	46796.3	28947.7	97046.4	55877	154633	264750	72083	122528	18972.6	10004.6	22661.1	18269.3	16287.5	43316.3	27717	22557.8	119728	39283.6	37807.9	54009.4	81180	31453.4	43819.9	23550.5	25620.8	23909.8	43370.1	21422.5	38728	35661.9	50374.3	56871	82161.7
Dihydrouracil	C4H6N2O2	98859.3	79457.6	466261	562984	502820	395563	325328	546315	330324	280939	473932	305157	581840	240047	71340.4	73931.7	102122	114689	46776.3	65958.2	52806	41640.8	99792.2	0	85908.1	20547.9	109789	109764	31776.1	47601.4	63467.8	51854	25260.2	102398	93594.6	61443.6	132776	52737.2
dihydroxycholesterol	C27H46O3	14962.9	9317	33104934	29766618	29724246	20938342	26419648	22699186	25268646	28125810	33211290	25788728	34291668	34638240	29107850	29494934	28607122	56195076	30260128	34120928	7.62199e+06	23966376	16077928	5.14106e+06	16381569	26281682	27603346	29478638	22808824	34001820	20465806	29706590	11998124	16596728	10438599	14032692	8640778	9872077
Dimethylformamide	C3H7NO	2851.47	3443.73	35967.6	19501.7	30485	22787.1	15675.3	22641.7	15807	25410.1	8609.88	24998.3	35700.4	10878.8	8741.92	15144.7	13627.2	16354.4	14860	15457.4	16916.4	20440.5	20796.3	4787.5	16289.2	39583.5	27272.1	18332.9	31736.5	22958.1	12314.3	16519.9	14519.6	23761.1	22195.5	42800.8	25357.7	38706.3
Dimethylglycine	C4H9NO2	11791.4	11819.1	831281	2.3419e+06	720630	562595	456210	2.76977e+06	812875	765555	4872295	776654	2.43625e+06	395774	78338.9	520403	394482	247999	391101	384594	61175.1	79924.4	109380	204555	61963.7	157338	205237	258199	110868	161585	156403	301270	748254	482012	972469	940132	879144	1544390
Dimethylmalonic acid	C5H8O4	16842.5	17488.5	1.13043e+06	1112047	888409	863997	437102	846373	552652	717200	813945	659445	1389822	630051	38212.6	1035868	721321	779058	1.17966e+06	1.27742e+06	459520	635780	575395	450695	591325	994934	899479	858156	871608	1.06356e+06	717874	1.04852e+06	520122	539877	759030	673154	494796	760886
DL-4-Hydroxy-3-methoxymandelic acid	C9H10O5	79994.3	62838.8	3.99092e+06	5.58904e+06	4187344	6.1473e+06	4.04568e+06	6.26755e+06	4197810	2801466	4.24545e+06	4.01825e+06	5.44325e+06	3.23348e+06	396995	751431	586898	652392	882802	562665	704456	615520	1.20943e+06	829962	1.24624e+06	726668	1.75836e+06	1.54813e+06	975290	1.01135e+06	1.96245e+06	2.53218e+06	1056573	1.22951e+06	2.31603e+06	1.36483e+06	1.24428e+06	1.5871e+06
DL-Pipecolic acid	C6H11NO2	20322.6	8343.63	2784874	7.31027e+06	3.12343e+06	1.93166e+06	1.3906e+06	4.44479e+06	1.21643e+06	5062281	6.08684e+06	2.22976e+06	8.25207e+06	628146	224555	1.2362e+06	644438	514394	2.30948e+06	1.70665e+06	735265	607720	320990	283909	405059	2.39852e+06	302673	425825	429759	665755	370459	441868	148903	453887	712657	672645	296546	662337
Docosyl 4-hydroxybenzoate isomer	C29H50O3	11748.2	12184.3	23680742	24112720	20967982	14210343	18444200	16476621	21553590	20889394	17496816	16026672	21336326	20225408	42067892	57391252	60957056	87674080	88194416	93801928	21953722	38875244	41231692	12825413	31320102	43512212	38055628	37884956	33413370	31199054	33297230	46357120	57361280	30808402	46999044	41147132	22287918	31509096
dodecanoylcarnitine	C19H37NO4	1042.56	4532.67	2683626	2816637	3.85785e+06	2.84097e+06	1.9546e+06	2023340	2.44814e+06	3.75057e+06	1.9953e+06	2.42498e+06	2.58648e+06	2.95066e+06	88654.8	336220	425236	269672	159500	72276	178995	125962	233912	168641	76722.2	105918	65475.7	81695.5	159833	636893	789612	993677	1578057	343382	1.37557e+06	63028.5	32706.7	53880.2
dodecenoylcarnitine	C19H35NO4	6721.32	3788.6	182731	477171	996309	548293	169470	113273	672817	773937	332129	689870	228234	1.07408e+06	18198.4	93956.1	74751.3	89612.2	58095.2	26558.7	48345.7	23665.3	61566.8	36504.5	22960.3	37552.1	11634.7	36996.1	33291.8	257137	443311	262198	479110	116043	435150	19938.2	5793.65	19406.9
Dopamine	C8H11NO2	4312.06	4664.18	229297	255519	143465	138130	146117	174998	146143	180661	194880	133524	242113	145159	41855.1	457240	255465	164546	137155	543985	161729	303516	52100.7	29536.9	37240.7	234536	50528.4	182953	63372.8	194449	51724	71812.5	55621.5	110635	169580	224364	106518	157960
D-Phenyllactic acid	C9H10O3	1.11231e+06	1.14864e+06	77750368	61051440	96665384	81744696	106193984	38129156	31481394	54110972	25084312	119585816	205385328	72074280	2.66023e+06	1.93695e+06	2.11875e+06	2232219	1.45836e+06	1.07913e+06	7.40277e+06	4002375	7.68904e+06	7.1759e+06	4719730	3.67904e+06	4229301	6.3676e+06	7.4709e+06	6.55597e+06	7.54611e+06	15716789	5599080	14598581	9156276	8.0391e+06	13574759	22328992
D-phospho-L-serine	C3H8NO6P	996.23	493.91	23240.8	97180.5	40429.1	22177	32760.3	85519.9	61999.2	56911.3	120615	70689.6	84503.9	26486	49720.3	81384.2	57782.3	53966.3	83107	100254	22486.9	70809.9	19627.7	17569.3	40273.3	76444.6	91488	69426.1	65353.1	60028.9	44863.3	64002.9	60952	74972.7	79077.2	92848.2	74937.5	101956
Dulcin	C9H12N2O2	2299.81	1598.11	221919	133433	69444.6	173013	76845.4	185345	143444	188642	126324	208444	177152	90764.1	262406	736969	1.0672e+06	530280	807520	1.5916e+06	485487	442691	374401	363290	355196	756654	386938	589327	533782	126189	151420	315340	166304	133597	108143	423204	505023	444211
Ecgonine	C9H15NO3	12516.6	11231	258129	61640.5	207943	221271	136860	248606	157423	227325	150010	218082	172406	150047	496706	597439	544300	519363	375492	458353	320662	427446	227060	179468	448810	266698	302194	581395	283710	178886	260733	256467	263188	418685	306369	647609	462928	633949
Enilconazole	C14H14Cl2N2O	0	0	203609	288826	346428	315422	108267	231570	197548	135925	113799	180915	308125	164791	8558.44	98209	102563	35613.9	69442.9	31928.7	76378.9	82304.9	129995	111584	159787	121975	29697	62098.9	49397.3	46276.4	76604.9	136424	510305	333865	426950	556436	314202	459208
epsilon-(gamma-Glutamyl)-lysine	C11H21N3O5	1034.27	932.39	53604.9	90293.4	30077.2	46784.8	35141.2	57753.9	28773.6	40288.3	87209.2	43936.7	70362.4	29213.1	6747.14	72152.7	18482.5	19534.1	19653.4	63285.4	11214.3	15095.3	11471.8	14529.2	6513.55	40249	25197.9	19564.6	12890.2	31259.4	19134.3	26597.8	20998.3	20400.2	20885.2	36237.4	24822.3	18889.8
Esculentic acid isomer	C30H46O6	409.17	455.52	35236464	35642296	30923112	15383672	11730924	21550154	16313797	27331704	13303324	14163755	12328155	19104766	0	41626.2	155445	84615.4	19006.3	25021.8	8082.91	16801.5	53616.1	0	14550.4	11420.8	54683.1	100356	0	14530.5	13969.2	0	5205.14	36296.5	7374.45	8514.73	17226	13687
Ethyl 7-(2-formyl-5-oxopyrrolidin-1-yl)heptanoate isomer	C14H23NO4	32132.4	122469	3313635	3.00628e+06	4598853	9215507	2.20581e+06	1.65919e+06	1.36049e+06	1.30446e+06	3.01278e+06	2834064	2.45074e+06	9672413	35647.7	62917.4	26051.3	23332.4	46173.4	14452.3	16513.1	17660.2	63827.2	25894	21141.8	21414.7	15462.8	8812.43	31653.7	28781.4	7402.77	13974.2	17955.5	12870	15623.6	17535.5	33277.4	90421.5
Ethyl glucuronide	C8H14O7	3888.99	5141.14	344423	802032	257168	241448	111090	654679	268090	251754	408673	227745	867921	144972	319503	1280101	1.26851e+06	755413	1.85711e+06	1.1346e+06	172989	194094	168373	131238	269946	396133	251191	199255	131313	240733	208484	329896	154790	142297	231551	133083	68783.1	167995
ethyl serine isomer	C5H11NO3	2755.72	3734.04	2.21875e+06	2870604	1.82438e+06	1.91498e+06	2.30005e+06	3475746	1.70636e+06	1.97954e+06	4.87448e+06	1.70998e+06	4065830	1.33121e+06	294639	757879	353745	328786	1.16716e+06	1447285	811592	690982	1.07916e+06	1110215	450969	1.64704e+06	611063	969781	575087	1.15394e+06	941204	552761	553858	404364	1.19508e+06	914011	594371	1.50844e+06
Ethylmethylmaleimide isomer	C7H9NO2	9423.67	9763.49	1.99123e+06	1.32691e+06	1.10156e+06	1.58422e+06	1.20713e+06	1.36303e+06	928030	1.24309e+06	1.36655e+06	1.24142e+06	1.22415e+06	1268030	1.94526e+06	2.59956e+06	2.02041e+06	2.21789e+06	1432348	2.19643e+06	1432952	904563	1.03293e+06	557887	1.31441e+06	1.35265e+06	963206	1.26108e+06	1.47415e+06	829558	1192741	1.14301e+06	910184	714255	882102	1.15155e+06	1.21509e+06	1.27856e+06
Etiprednol isomer	C22H30O5	1398.37	960.51	467824	714920	689750	484919	345088	365320	516274	549384	190936	385229	571314	292622	427000	221810	183161	448833	1.24416e+06	789676	101790	111466	65154.1	69520.9	51100.6	226874	174508	49794.9	70456	30806.9	28692.8	148171	55050.1	72117.4	53326.1	126902	46830.2	59285.8
Fasciculol C isomer	C30H52O6	384.15	405.66	3419.13	4479.72	10161.9	3207.84	2781.27	3908.67	6522.77	7155.59	13335.6	7758.41	52204.3	8093.33	233578	385818	208786	518978	263144	240335	237689	380262	365014	79356.2	318350	143172	228896	489414	307922	240364	125900	276864	141570	183492	291136	433756	208674	275800
FMN	C17H21N4O9P	0	0	5823.07	61812	16564.4	6385.87	6640.59	80938.3	14029.6	14387.3	99295.1	15260.3	57840.6	1035.68	796.66	10969.6	3589.86	3577.86	19550	9035.8	872.02	1281.97	1120.21	519.28	464.39	27308.4	17328.5	4402.47	8983.5	11246.2	4231.7	14250.1	8315.95	13881.8	30987	51141	13952.4	32442.4
Formimino-L-glutamic acid	C6H10N2O4	834.57	1230.62	404901	445632	905946	873893	1.22337e+06	495522	503902	1.02842e+06	749599	957980	993635	506000	681955	2442755	1.13083e+06	2.46217e+06	1.01891e+06	1511103	815212	3.29686e+06	1.15281e+06	2.05186e+06	659891	13303352	2.14619e+06	1.5645e+06	2.52339e+06	2.50407e+06	871238	4.35444e+06	2341523	2.84478e+06	1.77195e+06	7798496	1.53916e+06	8964272
Formylglutathione	C11H17N3O7S	0	0	1405.33	1462.69	11262.1	14867.4	5527.48	6508.22	9073.17	7245.32	5362.47	13077	1306.42	3220.09	3073.12	12668.6	20072	29946	28783.6	9071.71	12787.9	2352.54	3131.2	4627.38	0	4663.26	31244.3	40213.5	25571.8	33276.6	66360.8	113240	48520.4	35796.6	119344	207187	97232.8	219991
Fructoselysine	C12H24N2O7	1154.14	321.94	279888	383394	195272	265470	132695	310773	160862	225215	371372	192357	574684	156375	8132.52	52478.9	26588.1	23438.6	27679	54626.9	19844.1	16096.3	26229.4	16694.2	14749.8	40533.8	23130.1	19627.8	14314.4	22795.7	24509.7	18752.6	16842.2	14474.9	21315.4	19285.5	10729.2	12858.4
Fructosyl-glycine	C8H15NO7	602.57	0	102192	143430	123976	92387.4	40107	120429	77042.7	415537	504676	122595	121988	57223.2	25277	168771	103493	79636.8	165989	176501	50970.5	60849.8	82083.8	39993.4	69435.1	256983	101776	139653	88777.3	112358	55078.2	154603	45271.4	22640.1	66254.8	105103	63131.8	122537
fumarate	C4H4O4	11198.7	8668.9	650287	544150	547998	526383	426363	446154	306985	518732	164120	749370	674273	316129	44718.6	106309	47836.7	92582.5	44780.9	61347.3	70998.6	116436	67732.9	46548.4	48916.9	293624	186112	145890	265807	162938	84645.4	228788	292875	2.0357e+06	818684	2.95702e+06	442301	1.37441e+06
Fumarylacetoacetate	C8H8O6	11778.9	9662.22	1.01142e+06	1.00459e+06	562818	761582	443018	812063	512176	623729	970009	578358	1.14853e+06	460745	5621.9	123158	46623.9	52159	78064.9	94241.6	46110.5	82329.9	52805.9	60496.7	55045.2	135274	127763	108821	118775	91708.3	83623.9	102749	80576.2	53482.5	87919.8	125376	70910.8	110928
Gabaculine	C7H9NO2	1206.63	980.85	32102182	27957786	27657120	32345840	17189258	30594498	20063826	23719584	27569554	26555286	30491670	18192824	531366	1.22636e+06	905658	1073168	2.4406e+06	1194758	461690	820251	942996	775732	683302	1.54202e+06	1.81186e+06	1.0219e+06	638353	1.06856e+06	828817	1.23864e+06	663946	895450	1186971	1.65927e+06	562630	1.13346e+06
Galacturonic acid	C6H10O7	2020.53	1150.72	240151	231318	157724	218858	128554	168515	138391	1.43565e+06	184074	343040	680411	188499	36165.2	140286	102533	78896.2	76822.2	126479	320594	129425	122113	210559	80926.1	385458	131189	142310	152904	160490	78809.2	118051	94843.4	122346	115257	173228	114810	190739
Galaxolide isomer	C18H26O	45397.9	91180.9	1128844	1.64454e+06	1.50259e+06	1.61841e+06	2.2643e+06	775431	1.1707e+06	3.99697e+06	1.26237e+06	1860883	687740	1.4813e+06	193421	278302	345125	260206	354669	318665	1.01242e+06	214754	255110	184177	239647	231855	255131	270101	213552	230463	255494	387152	233147	231012	278879	267391	248836	311476
gamma-Butyrobetaine	C7H15NO2	24094.8	38254.7	71951880	209563856	97564888	94993560	42726676	153190128	111552056	93391528	308381504	66034528	211757488	39582936	49124220	74554160	99710912	99007392	366746496	230893696	39628108	131175880	50878464	33013002	142661264	178746912	134900336	105775848	83539240	65604716	44099524	102236632	18590574	19339786	43726944	92301016	23738434	58964944
gamma-D-Glutamylglycine	C7H12N2O5	643.62	329.22	12353.7	25394	11666.7	12863.3	11077.6	8798.2	4508.3	5105.88	17303.2	6056.96	1940.64	2876.06	39965.3	189111	28919	51789.4	107698	110918	76067.1	186693	57578.4	123651	351952	432578	255540	179675	50038.4	113117	65470.3	59356.1	25614.2	59885.6	63667.5	107804	43497.9	77132.5
Gamma-Glu-Leu	C11H20N2O5	1014.49	1216.02	232146	164990	120179	174940	124129	188703	94991.8	118876	150364	133911	228574	111304	17853.5	234037	85987.3	55025.9	56312.6	139998	19678	34880.8	36177.8	64731.1	31062.5	63567.3	36840.5	38657.4	33063.9	22422.1	30254.5	53241	31673.9	30410.6	46062.1	78468.3	32639.8	50465.7
gamma-Glutamyltyrosine	C14H18N2O6	0	246.22	87960	92911.4	120558	141384	57140.7	97632.6	77167.2	94790.9	79476.1	87589.4	84725.4	71418.7	4509.22	10577.6	11699.4	11467.6	12707.1	19895.2	1781.44	1334.43	3261.24	4744.37	5025.58	6574.01	13563.2	13739.2	8583.96	3148.35	3465.15	9785.74	3937.25	6226.16	8859.95	5502.16	2048.66	804.37
Ganoderic acid isomer	C30H44O6	430.12	533.2	27459278	16077581	21710278	10210680	8900837	9030387	24745430	20131694	13175696	10751243	10938709	15157520	29649.6	0	0	7112.13	28351.3	0	0	0	0	0	0	0	0	0	0	0	0	0	0	0	0	0	3512.87	0
Gelcohol	C16H26O4	0	29519.8	654307	844452	611166	569538	364583	547369	519022	778117	448013	558013	864732	227802	209026	756459	869936	447379	1.17857e+06	955833	344892	691014	338085	200190	475934	572224	561321	612162	674752	371585	251253	443805	237106	237188	254704	423183	307132	356144
Gibberellin A14 isomer	C20H28O5	3687.56	0	4.86496e+06	5789516	5747544	4.78527e+06	3429912	5.95117e+06	4.70469e+06	5.53628e+06	4.04548e+06	5.99889e+06	4.59849e+06	3695648	207806	208159	64200.1	221011	329954	217462	157058	186041	222898	66079.8	132666	159515	101561	164068	265776	155111	82576.1	134826	42243	17144.8	20287.2	47128.9	45245.6	37901.1
Ginsenoside Rh3 isomer	C36H60O7	0	0	123988	212228	329049	178315	131193	146931	166126	243549	200309	59931.2	163765	216500	55169.3	182085	1.38898e+06	584193	7144704	2.14948e+06	172754	1.32945e+06	857842	1.00459e+06	942908	819964	917446	1.63803e+06	1.10613e+06	832334	213602	1.47882e+06	228690	420887	284785	161086	186576	627367
Glaucasterol isomer	C27H42O	4868.16	5290.22	962250	824522	1.39671e+06	1.57569e+06	801701	792103	825332	719841	719951	1491819	668585	1.79327e+06	1.28955e+06	3277338	4532080	3747222	3.15399e+06	2.92237e+06	866824	821000	1465054	634479	1.74559e+06	1.28406e+06	1.16168e+06	1.0916e+06	947763	1.42002e+06	726641	2.17062e+06	1.25397e+06	788976	1220878	1.49763e+06	530188	1.33843e+06
Gln-Ala	C8H15N3O4	250.26	0	1.48481e+06	1.61316e+06	2.03846e+06	1.67814e+06	1.00823e+06	1.63735e+06	1.19639e+06	1.69475e+06	1.50677e+06	1.24039e+06	1640586	918964	7391.7	19570	19409.5	24489	36455.6	27149.9	10898.4	8145.22	10475	3980.05	6624.24	27055.2	15256.4	12528.2	8320.48	12228.4	7594.91	13136.7	7157.58	12834.7	9402.25	21574.1	5900.96	15249.2
Gln-Glu	C10H17N3O6	584.59	147.89	2.17857e+06	2.48823e+06	2581935	2.62521e+06	2.21278e+06	3.07896e+06	2581218	2.57517e+06	2375700	2250804	2.03341e+06	1.89432e+06	43702.5	85287.8	83808.6	98815.3	108951	80721	34481.8	30540.9	40507.3	17277.8	32156.8	69895.4	54466.7	63458.1	22450.5	26319.5	24605.6	53961.4	30574	77264.8	35224	40043.9	18088.6	46268.8
Glu-Ala	C8H14N2O5	831.25	986.97	223134	438471	198283	574166	186039	496120	175495	276299	770351	346927	286517	128234	16968	73848	34206.3	32468.7	120120	119683	13427.6	21560.6	11597.4	12086.4	11711.5	58746.7	118694	88884	38236	39295.2	30382.6	69404.9	54267	101734	177597	280382	144506	159904
glucono-lactone	C6H10O6	29146.9	27236.8	4.28562e+06	4.85615e+06	4.18925e+06	3.68104e+06	2.26961e+06	3.89504e+06	2.11848e+06	3152688	3878802	2519403	4.41379e+06	2.21745e+06	2207966	4.28564e+06	3533551	3115425	4.28894e+06	4.47412e+06	2077616	2.08802e+06	2427417	1973405	2.5279e+06	4.00379e+06	2.55424e+06	2.60471e+06	1.71612e+06	2729867	2.65735e+06	4.07827e+06	1809405	1.4351e+06	2.68842e+06	2.5897e+06	1.44774e+06	2138981
glucosamine	C6H13NO5	525.39	403.16	629428	675991	556627	616016	338423	591524	379227	531306	621440	425946	646912	336277	6923.08	21463.4	29839.2	22118.4	46494.8	27836.6	9522.89	9375.16	13116.2	9126.73	17857.9	22635.8	25388.8	19820.1	13528.7	12424.7	27493.9	49069.6	18851	34990.7	51137.3	37334.7	14413	22648.6
Glucose	C6H12O6	169873	170051	11293356	13456312	10414893	13148352	3734758	26999482	3.58885e+06	5.19708e+06	9211596	4.32029e+06	13673259	5.53447e+06	16048008	175381264	85706920	80064480	72606648	151914512	39311948	36037332	48117440	22288006	31286998	108113224	66333644	50572476	43600260	44797296	23261856	52397136	57390836	58937908	70680424	135044896	59208524	110557728
glucose-6-phosphate	C6H13O9P	2811.95	2835.89	55489.5	71826.2	82911.7	159497	45992.1	244730	67570.2	24103.2	266734	192110	250890	29750.5	7154.44	12505.5	15046.6	12391.5	15841.1	5467.7	34201.4	12663.6	11199.5	12044.5	5979.24	25115.9	19426.5	28734.8	32854.4	11416.1	16400.4	28472.5	20607.8	148138	344162	372835	189859	693366
Glucosyl (2E-6E-10x)-10-11-dihydroxy-2-6-farnesadienoate	C21H36O9	2721.76	5113.33	144604	194645	103167	59365.2	88116.9	115309	65830.6	219031	315502	130101	157673	66449.7	59136.2	185533	88139.6	255653	124551	152720	83962.8	123512	67050.7	26792.2	168007	137302	93415.2	119147	65336.7	55106.8	57836.4	457688	60678	41298.3	81384.2	84493.1	87302.7	201868
Glu-Gly isomer	C7H12N2O5	588.69	542.6	256476	188028	168781	311460	103545	212423	102933	186384	164498	112714	195583	115872	525838	578974	306955	494482	988036	729474	112720	226699	152019	283010	422912	593880	328199	337481	106835	210360	208342	265199	77167.6	121602	217837	145510	91425.4	127618
Glu-Phe	C14H18N2O5	784.85	490.05	223065	178918	157836	211566	92253.2	173483	125027	196820	168462	142616	164539	125412	9363.05	27053.4	22655.6	17049.3	42162	34656.8	12133.2	8901.94	17284.5	6386.24	3710.98	19397.7	24083.9	15763.5	9684.85	17909.1	10970.9	24491.7	14105.3	13494.2	18950.5	20840.9	11453.9	18013.9
Glutaconic acid	C5H6O4	4703.59	7661.69	454778	1.05965e+06	244300	230642	159953	456264	251172	1.00253e+06	883219	559239	1.28913e+06	155455	22827.3	73488.6	45622.6	39797.7	88026.3	105070	19138.4	61712.4	32009.7	52245.7	39689.9	388291	61136.3	62041.9	64414.7	60315	42051.2	70560.7	51413.2	92776.4	105601	156293	99035	274692
glutamate	C5H9NO4	92210.8	82931.7	28162686	178759168	32468104	22948954	22674808	144869968	49771788	52854740	264930128	49723184	158055488	16770685	16664408	51945348	28751688	26189134	81942296	87645536	4.95237e+06	32545016	6.20926e+06	4564480	12433632	55784276	58445808	43425164	34882496	28027934	18225328	37877152	26549050	38400768	50355988	92661848	49769820	90637656
glutamine	C5H10N2O3	3318.43	3093.1	457544	1.10699e+06	620859	387088	110958	703991	383451	676349	2.47608e+06	414633	655500	142963	90116.2	69655.6	111819	126766	89879.6	64600.3	177458	199548	241941	287375	275607	382139	246655	318741	151288	110977	209230	480016	275537	401217	247928	380686	517110	756822
Glutamylaspartic acid	C9H14N2O7	0	0	119301	156267	83352.4	102346	54512	141307	66242.6	86060.7	163625	75714.1	136199	43582.6	3599.68	6603.25	3921.26	4118.36	6977.74	8082.05	3967.84	5624.26	2334.34	1975.21	1726.1	13175.8	7218.04	3594.35	2874.77	3856.87	3811.43	5619.55	3824.81	5631.38	4142.83	7865.54	3496.01	8090.63
Glutarylcarnitine	C12H21NO6	714.32	357.11	1.08943e+06	2.55621e+06	3181892	2.1004e+06	1.10657e+06	919936	1.60639e+06	2.59877e+06	862186	2.78475e+06	2.23167e+06	1.16672e+06	637072	5040676	1.67542e+06	3.2361e+06	480379	495145	899319	1.1409e+06	609236	1.47734e+06	917919	7200284	85914.2	715575	325772	3.20885e+06	2.29463e+06	1834585	328938	835906	3.34636e+06	85819.6	71441.8	154843
Glutaurine	C7H14N2O6S	1194.62	387.13	1.09985e+06	9919191	761267	405356	296622	1.74798e+06	630741	1.87839e+06	6.2614e+06	711339	5.27628e+06	190577	87402.7	881827	261685	272342	1.11789e+06	1.02594e+06	68372.8	127548	49384.9	262301	37083.8	754287	170185	188160	218314	318522	135908	255398	258389	414013	640891	1.10739e+06	886268	1.93848e+06
Glu-Val	C10H18N2O5	927.41	665.45	297238	263851	187582	294042	170534	275928	141913	259036	355128	207110	289710	135118	14490.1	104096	39811.6	4492.27	48700.9	70320.8	18726.7	33199.1	30515.7	33675.7	20167.5	90567.9	41320.6	41871.7	28492.8	33185.4	28170.3	61407.1	28388.4	60019.5	57352.4	97680.7	51403.9	78511.5
glycerate	C3H6O4	76316.7	56709.9	8269876	19869794	12609755	5.39159e+06	9929859	7.45758e+06	4.35442e+06	13294148	6900744	12146209	5.73951e+06	4.32727e+06	561586	2.3002e+06	910543	1.22981e+06	1.10164e+06	1.81921e+06	1.44721e+06	2.81396e+06	1.04845e+06	1.512e+06	928001	23509770	2.04279e+06	2723187	3.11885e+06	3.60728e+06	1.66871e+06	3171492	1.87456e+06	7.57505e+06	4.5838e+06	9277423	4398804	10009493
Glycerol 3-phosphate	C3H9O6P	1816.64	2394.35	31752.1	16021.6	24819	81227.4	21264.9	23467.9	21718.9	41906.5	44356.5	57363.2	39372.3	22423.3	15107.2	13520.6	27836.1	21627.3	18781.6	7830.03	25441	8553.18	13679.7	9458.78	9729.9	14707.3	17299.7	32592.5	19519.6	26167.4	49160.9	59243.4	88722.6	72918.5	84634.5	141599	99572.3	167008
Glycerophosphocholine	C8H20NO6P	705.34	3516.17	5294947	1148810	3.19665e+06	12860845	3.18456e+06	1.12799e+06	4.28094e+06	8860984	4985700	7.81803e+06	2.19522e+06	1.53383e+06	1.34475e+06	3955968	5.8607e+06	4.14067e+06	4.82493e+06	2.64622e+06	2864202	818775	1.31371e+06	1.57926e+06	748119	3.19131e+06	5.11475e+06	7.81655e+06	4310322	6.34891e+06	9376679	17009996	15640383	10668722	25014024	38462628	22567976	44201236
Glycerophosphoglycerol	C6H15O8P	380	736.11	2.18425e+06	391637	838461	1.74771e+06	447483	563347	1.57431e+06	837698	430662	718576	1.07776e+06	1.23316e+06	192237	345402	1.03771e+06	241247	642658	380116	264228	83344.1	111319	352051	75248.3	97948.9	191748	282111	246791	257317	377744	489596	253209	262270	1.042e+06	486058	609677	971975
Glycerylphosphorylethanolamine	C5H14NO6P	446.12	1681.84	407929	120103	246493	1.03316e+06	339092	181610	225082	359545	108097	205675	152646	359341	14132	29219.3	69938.6	24345.2	46294	25718.7	76953.1	44032.2	96714.6	89457.9	26862.5	56146.7	34307.7	53082.4	40880.2	45291	67882.7	120090	435853	395413	437748	238631	421811	389426
glycine	C2H5NO2	5891.41	8944.19	422270	1597756	498283	415308	246005	1.00305e+06	452543	671644	2.71756e+06	406230	1.34352e+06	265518	135586	566950	470201	272547	830904	781480	127442	224400	105824	88628.6	114404	485369	329222	354354	358076	473163	220862	493163	221062	393378	758719	846902	941597	1.56865e+06
glycocholic acid	C26H43NO6	0	1952.45	262201	181580	436521	366992	181458	140245	0	430488	286842	131940	268103	476632	105152	249105	492983	281865	737676	832389	58233.8	291846	529955	4.51507e+06	86236.2	432102	148007	499886	184181	720196	203776	972011	198298	291328	148203	178895	788608	786344
Glycolic acid	C2H4O3	227773	183088	3.51272e+06	5.90519e+06	2.78574e+06	1.70648e+06	2.03984e+06	2.48235e+06	1.32857e+06	4681507	2.27896e+06	2.5277e+06	2.6323e+06	1444447	19469.7	1.76669e+06	863838	804412	891909	1.63594e+06	895811	2052381	719610	834056	927060	3.06656e+06	1.09e+06	1446692	2.31623e+06	1172486	785893	918251	629974	752883	992862	1.21626e+06	948325	1.53596e+06
glycolithocholic acid	C26H43NO4	90877.5	72913.5	156605	164695	181936	192592	228844	221795	281076	261613	188331	202736	143367	103219	1.68239e+06	1.05481e+06	806623	1.65839e+06	1.49984e+06	1.01079e+06	1739587	3957438	3513221	1.1689e+06	2.57528e+06	2.55224e+06	3.29419e+06	2.73786e+06	2.64384e+06	445010	1.03959e+06	653306	309705	740829	283094	1.47364e+06	1031117	1.26817e+06
Glycyl-L-tyrosine	C11H14N2O4	511.74	638.07	337242	310686	370550	291492	150593	307586	237611	278201	259882	209029	279033	170897	17501.1	50792	58671.7	57503.2	77018.3	71598.7	21715.8	33172	21909.3	19463.4	28437.3	24996.4	51635.9	29777.3	33043.6	34758.5	30483.1	49486.4	27520.2	12291	42729.2	45802.4	9044.21	40948.1
Glycylproline	C7H12N2O3	1572.3	1308.78	558955	665729	774111	740292	522108	738172	638281	754584	591580	570225	678653	471952	50741.4	203439	166924	228187	458014	185263	47195	49260.5	58310.9	25067.8	61908.8	223456	98638.4	88112.2	50856.8	55848.4	71543	164190	65390	52236.7	89304.7	101484	30440.5	106276
Gly-His	C8H12N4O3	270.91	473.14	27824.6	80383.9	33294.9	25894.3	28173.2	80128.4	38824.8	46745.3	124300	47284.1	87444.8	20215.2	7688.41	20876.8	15102.5	13492.4	88784.9	36646.1	5437.68	9458.62	7535.16	7068.71	8471.81	28628.8	22230	24332.5	10870.1	13510.5	10951.3	102437	28637.5	0	48733.9	53917	18585.5	8349.29
Glyoxylic acid	C2H2O3	28623.6	25535.6	245910	203024	222926	215353	161067	244746	173915	172655	246144	176938	226029	151683	93152.1	245011	127804	149947	152119	223721	129577	137402	126048	141687	124702	284028	157095	188182	178001	170023	123941	175316	138674	152547	219872	207007	193533	262912
Gly-Phe	C11H14N2O3	3819.59	2672.56	127076	217718	154100	166201	121487	161578	120118	190607	140424	114091	185893	130966	29276.4	110870	70840.5	83023.8	128338	73842.4	20283.9	36107.1	21949	22730.6	51821.7	101993	74099.1	53502.5	31197.2	83093.8	14238.8	56238.8	34593.8	23805	28317.6	32954.3	21492.1	38988
Guaiacol	C7H8O2	368942	314323	4.54772e+06	8951476	4784930	2.30456e+06	3.16478e+06	4465447	2457556	2.45466e+06	3.35114e+06	1.80939e+06	6.01739e+06	2.09591e+06	936284	11470677	1.24475e+06	4.31237e+06	670515	4393617	2058820	2689406	1.64841e+06	1.47774e+06	1010357	4961670	2314952	5.34432e+06	10587979	3.1114e+06	1.20518e+06	1229061	650915	592826	986179	1.50522e+06	1.6448e+06	1.81244e+06
guanine	C5H5N5O	441.97	473.11	4685349	3.77647e+06	4489682	6038448	2245734	3.78067e+06	4233766	7.02108e+06	1.40918e+06	3.26079e+06	2.69177e+06	5507609	7236.94	29078.3	37184.6	27617.4	89846.8	82912.1	5857.58	13614.7	12869.1	4047.22	7387.81	29772.2	299690	19339.6	12500	18107.7	13928.7	46058.4	38791.2	21917.3	108479	128008	26025.2	47948.3
Guanosine	C10H13N5O5	339.17	705.31	319311	1.46982e+06	858772	166544	355533	605810	332052	1.15195e+06	1.45132e+06	517092	710049	191813	122965	677115	325650	458908	856171	744852	107269	334338	118258	39647.2	109278	813526	453866	440493	347329	398036	175556	411733	200973	304024	556749	701809	372575	600301
Gynocardin isomer	C12H17NO8	0	284.86	208500	225890	165024	258125	113264	215088	155675	221023	177966	156107	194650	161069	16130.1	85650.5	34324.2	28301.5	62958.8	37509	19990.6	23242.1	24987.4	13755.9	16300.8	18262.2	24845.2	22743.5	20615.4	24255.7	28045.1	18347.5	20285.3	14588.9	24567.3	30860.5	14249.4	26835
Hecogenin acetate isomer 2	C29H44O5	839.61	0	5.16446e+06	6.97699e+06	5231970	4.20142e+06	5.76671e+06	7.33226e+06	5413956	6.01016e+06	4327059	5148338	7079472	1.94591e+06	174455	419761	201848	353692	646443	158037	156360	320176	251457	386849	181370	398392	153965	311537	249184	316034	215369	312437	174433	215781	87820.3	162335	186353	186512
Hematoporphyrin	C34H38N4O6	0	0	420515	0	67566.2	705632	119193	218977	306066	640543	175297	485879	588701	357166	122842	0	203225	199762	1.19643e+06	867199	36982.6	85052.9	160720	55736.9	70922.6	209818	226358	247104	213237	73291.4	73369.4	126307	228224	239781	20365.4	327807	211523	285466
Heptadecanoyl carnitine	C24H47NO4	478.81	408.69	38404.8	37098.9	75322.8	72541.3	31282.8	24782.7	38957.4	30260.5	17443.2	31524.5	13649	126711	0	1.30328e+06	4835768	624702	347210	357937	29268.2	106720	128528	74050.7	43998.1	88554.7	38417.5	54285.6	79745.7	258279	113878	428055	117923	138437	125383	70710.5	31195.6	51592.5
Heptaethylene glycol isomer	C14H30O8	14930.9	31008.3	1.02247e+06	1.36907e+06	1.02518e+06	948349	1068007	861075	1.00224e+06	1.5007e+06	864548	766179	1.0853e+06	534170	133610	231682	350943	524229	430355	314114	350309	164676	273905	143159	230486	782819	161897	194861	211229	176987	281766	426942	168175	217622	361287	428554	147317	342948
Heptyl p-hydroxybenzoate	C14H20O3	1.14351e+06	1.2224e+06	583209	510374	425572	539154	669935	621826	589992	443680	646505	424876	563133	520726	529132	844757	668693	607495	594320	817582	758844	982115	709547	1.01264e+06	1.19138e+06	723052	975410	889755	863757	833482	932788	695903	1.21672e+06	762806	731075	729244	1.18857e+06	700460
hexadecadienoyl carnitine C16:2 isomer 1	C23H41NO4	472.49	4611.98	607680	1.23617e+06	835426	463381	767735	728008	1.60425e+06	1.05e+06	1.7589e+06	594579	577569	1.71508e+06	1.82415e+06	2.52921e+06	2.27643e+06	2.79481e+06	5.08381e+06	4784085	783784	1.82906e+06	1.32604e+06	1217613	1.94638e+06	1711955	2.24415e+06	1.58855e+06	1.45162e+06	2.38533e+06	1087413	3.9796e+06	1.9977e+06	1484784	693265	1.38152e+06	1.04145e+06	697819
hexadecadienoyl carnitine C16:2 isomer 2	C23H41NO4	628.97	413.02	101939	44610.1	222287	396626	96806.1	38625.1	125215	191209	90556.4	166323	41449.7	491711	44180.8	168532	288716	194008	177122	28167.1	27526.3	21171.8	76125.2	67118.6	14071.4	63827	16548.7	25374.8	30643.4	370870	185239	474149	460247	61957.7	396854	7491.35	5762.97	8870.42
Hexaethylene glycol	C12H26O7	0	113762	524165	1.2886e+06	1.23842e+06	517762	1266916	516476	966917	1408435	598424	811649	381914	412881	347950	441182	831996	1.30123e+06	1.17858e+06	524926	474744	408096	758861	331225	535246	1.73794e+06	270898	356034	539651	335818	842258	850719	408016	595419	890149	830139	309798	675842
hexanoyl carnitine	C13H25NO4	7238.96	7587.85	30057.6	24214.4	96874.8	49693	21683.2	30323	43724.4	235523	48991.4	155235	38334.1	531951	11558.2	42025.2	19393	20520.8	25162.9	35157	18977	27131.8	26921.5	56725.9	13575.3	66852.4	16149.4	24898.3	34433	154990	48266.3	145275	67312.7	32311	108768	23079.2	18534.2	16826.6
Hexanoyl Glycine	C8H15NO3	27896.9	49526	394780	333378	467609	435177	337065	446678	240045	10954437	445186	1.98718e+06	626369	281037	190839	310023	435791	265004	349471	240776	3.00073e+06	122224	351851	380000	522846	1.0464e+06	305840	616856	158625	161217	352210	629260	489996	487605	1.54472e+06	281408	565481	1.66951e+06
Hexosal isomer	C7H12O7	4198.42	4286.14	360005	660973	327336	280116	153491	481166	404611	433457	814114	408037	566275	129520	92098.2	341001	215269	228540	357590	365031	106092	274736	154733	113043	139070	1.36936e+06	565277	382503	352132	564743	275448	552761	545193	688522	1.10633e+06	695235	325450	606906
hippuric acid isomer	C9H9NO3	10452.5	8609.58	273976	237389	276400	279569	180075	235575	157181	578649	203541	213018	311689	166850	41929.5	104956	51631	96842.1	37255.4	40637.1	36626.9	52509.1	65512	36096.3	58611	77121.3	32932.2	42784.8	43520.8	58569.2	78546.8	33115.5	89428.6	61587.8	91584.1	75619.2	59755.7	82095.6
histidine	C6H9N3O2	3844.71	2868.26	1.37624e+06	1.5176e+06	198114	554020	475969	874264	123124	685473	1.14104e+06	294515	730426	707364	43727.2	241290	65500.9	55261.2	161611	448041	13852.8	42261.9	13434.5	114690	23006.6	28367.7	75146.2	47709.8	26177.2	28237.3	21215.6	28873.5	37741	7399.73	4900.57	23601.1	39791.6	8007.03
Homobaldrinal isomer	C15H16O4	42481.3	11192.2	1.27892e+06	1.34525e+06	2.18587e+06	1.35643e+06	1.08838e+06	1759021	895810	666843	1515417	1.27966e+06	1.85965e+06	1.47615e+06	2.13756e+06	1014458	486940	1.45703e+06	461018	868454	429241	1326395	1.36921e+06	993185	644330	638299	1.71906e+06	1.26946e+06	486771	335670	393380	784357	232021	489216	652001	1.74266e+06	408538	770385
Homocitrulline	C7H15N3O3	1195.31	1092.52	571490	774723	1.10366e+06	1.71076e+06	488107	849523	573286	1.00491e+06	683610	1.05062e+06	1.09058e+06	484208	175745	722734	589980	738976	1.2621e+06	695076	645185	295871	198364	3.12795e+06	570284	1.42826e+06	1.00975e+06	891666	339703	200642	178247	293463	113358	207513	129181	540620	181625	331046
homocysteic acid	C4H9NO5S	3973.16	6198.83	1.08628e+06	738099	652581	620729	294746	309684	210504	768182	351986	352365	600873	484519	118375	348926	198776	207571	349786	351761	114334	143524	168017	101869	137756	426597	177433	215529	132669	269538	142435	264769	157674	121048	298562	362153	141418	242929
Homogentisic acid	C8H8O4	226972	180144	5.35372e+06	10646691	5.74541e+06	3420104	4.61026e+06	5752340	3828542	3154296	4.21708e+06	2.72932e+06	8319814	2.37715e+06	900450	11121177	1.35331e+06	4.20195e+06	956123	4.80661e+06	2.1496e+06	3.04963e+06	1.6789e+06	1.52895e+06	1427922	5.14025e+06	2459342	5.22698e+06	10734229	2980671	1.61269e+06	1575870	858604	1.07331e+06	1472841	1572230	1.82619e+06	1.97861e+06
Homomethionine isomer	C6H13NO2S	0	0	173786	252656	63935.9	283904	96678.6	340356	166112	205153	317811	238043	382317	174049	65650.4	243789	173717	44791.8	239641	250186	29880.9	43292.2	46596.1	157249	29472.4	72493.7	110637	165428	93186.6	67750.2	103380	116275	163393	356849	251530	876123	499017	1.0718e+06
Homostachydrine	C8H15NO2	1006.83	708.16	7.02987e+06	2.40938e+06	13243236	6.38194e+06	2.31965e+06	2.92059e+06	1.55473e+06	77968416	758892	10669069	7285530	3177539	16345.7	31362.3	341157	55318	101574	51095.1	82540	24823.3	39264.7	13022.5	41588.4	340830	21958.5	21099.1	25807.9	12381.8	20769.4	54230.2	9408.88	21512.2	19467.2	27278.3	12854.5	31887.4
Hydrogen iodide	HI	110526	824669	1.11203e+06	1.09164e+06	456474	580601	206079	326297	638126	1.71759e+06	2.2158e+06	3.06836e+06	1.18391e+06	803202	1.57542e+06	2.77692e+06	1.4038e+06	1692988	2.87511e+06	6.16238e+06	5403898	3952766	13961659	6.91548e+06	2601448	8985784	2.1591e+06	1.88214e+06	8.18395e+06	596445	4.07412e+06	5.74134e+06	871594	1.61207e+06	969943	1.67321e+06	2265849	8.23067e+06
Hydroquinone	C6H6O2	139387	134409	6155052	7.32686e+06	6.35308e+06	5461574	2676445	4.62521e+06	3.12271e+06	4.0147e+06	5.56447e+06	2.95151e+06	5.86525e+06	3.7041e+06	230066	762142	253742	406602	484059	506704	247340	322333	267652	229252	331277	524948	456900	530974	459187	325491	401501	435801	321668	259261	612445	422726	398724	355877
Hydroxy Hippuric Acid	C9H9NO4	7036.36	5395.75	534170	617608	442861	487496	281893	440049	339949	432851	559466	536565	691912	293490	41013	46679.8	42428.3	43026.6	74381.6	34612.6	70519.9	52268.6	41370.3	101507	28877.8	71722.8	56421.8	36378.3	69580.6	57331.3	50431	68031.2	24500.8	18930	39891.1	69429.4	36979.6	46912.7
Hydroxyaspergillic acid isomer	C12H20N2O3	1268.3	1959.77	208451	224372	200313	690854	194756	171435	163695	1157409	190399	218644	140693	101655	7.6701e+06	148597	4.3008e+06	18124202	460373	305992	956167	170900	604827	2.26069e+06	59259.7	851390	68306.2	48117.1	224570	527583	46517.6	224692	1.01302e+06	248211	415148	11213477	2.76591e+06	5659898
Hydroxybutyrylcarnitine	C11H21NO5	618.83	0	41796.4	72266.5	39101.4	64256.2	36211.7	79154.2	26449.6	26485.4	93453.7	39591	14210.7	11448.2	785.88	1580.26	1298.09	3181.97	3256.72	2964.92	1538.36	1206.82	1889.9	1272.64	441.4	4336.15	2313.21	4301.47	1249.6	1209.15	2914.32	5516.15	4220.52	3048.08	3868.79	1357.53	877.18	2404.99
Hydroxyhexanoycarnitine	C13H25NO5	274.79	407.32	143736	152038	129177	141003	49241.9	112615	77909.9	100670	120601	79982.4	140238	63185.9	6105.18	14569.7	14993	10326.7	43748.1	21640.5	1589.08	2909.38	3237.73	1915.81	3588.41	5282.25	5626.62	6223.32	4474.6	3295.97	3382.81	9691.61	2378	3234.22	8320.07	5131.81	1647.55	4668.38
Hydroxy-methoxycinnamic acid	C10H10O4	222086	151458	1837080	1.66604e+06	1.52291e+06	1.90108e+06	1.98255e+06	1.58121e+06	2346285	1.65947e+06	1.26625e+06	2.11359e+06	1.95142e+06	1.61697e+06	384119	408260	397771	450227	594162	485271	627257	493140	895077	637801	824781	890158	1.44468e+06	1.19925e+06	911467	856847	1.10566e+06	1.58717e+06	379479	540195	726578	572602	526603	593978
Hydroxymethylphosphonate	CH5O4P	2163.18	2604.34	11069.2	41225.9	40450.3	18652.2	56719.1	77835.2	30299.5	22906.2	66236.8	62986.7	102577	17399.4	19806.8	55779.4	16990.7	54972.8	21781.7	24265.3	30421	61816.6	45454.5	8792.22	34576.3	301528	93747	77433.1	60061.3	81053.3	48403.6	72332.8	20371.8	95216.4	107643	162382	61849.6	107158
Hydroxyphenyllactic acid	C9H10O4	156750	150302	8.08285e+06	5650644	7784252	9579103	5.44175e+06	8440184	4938658	5.06933e+06	4828012	6.59978e+06	8694216	6.12656e+06	646174	1.28535e+06	827831	1026362	1333854	756795	1.7139e+06	817797	2.43994e+06	6456356	2.48954e+06	1.52863e+06	2307191	2264692	1.17076e+06	1.19562e+06	2.28089e+06	2.60746e+06	1.19773e+06	1.17623e+06	1.18468e+06	1.25702e+06	1.096e+06	1518836
hydroxyphenylpyruvate	C9H8O4	198437	152786	1594734	2067875	2.15097e+06	1934322	1.24364e+06	1.69423e+06	1.17676e+06	6.40744e+06	2.02218e+06	1.87225e+06	1.73812e+06	1.37449e+06	254490	598134	565948	523207	657617	692368	1.91003e+06	429295	623189	585573	559543	1.23127e+06	910744	797725	574209	478353	867438	902742	518843	598809	520991	735541	651020	830530
Hydroxyprolyl-Valine	C10H18N2O4	768.08	461.04	129871	96844.2	94163.8	139762	88531.7	58305.3	35530.8	130123	61454	42106.8	41726.1	35212.5	11803	19483.3	24383.5	13109.8	39501.7	30595.3	10061.4	13446	14245	21207.8	12839	23566.1	15403	21872.9	15546	19490.2	15022.6	15437.4	22673.7	18204.8	14274.2	22309.6	10097.2	14809.2
hydroxyvalerylglycine	C7H13NO4	1609.14	1481.45	595507	367278	373997	301745	125308	171468	145486	369648	339807	153245	287509	196371	337326	1.09763e+06	972762	631144	875258	1.31974e+06	507133	634329	869264	356555	985273	1.19203e+06	1.34617e+06	1.30311e+06	973668	836981	607462	1.19248e+06	192248	207551	415389	826604	316010	777095
hypoxanthine	C5H4N4O	610.42	789.32	958536	8.29115e+06	3.9739e+06	261369	625821	891914	1450621	5113162	5.11178e+06	3.2892e+06	1242342	84388.9	2.30105e+06	9858515	3.29223e+06	5569998	2.05915e+06	2589851	1.10232e+06	2.63081e+06	866604	374090	1.12792e+06	7.82749e+06	3.36614e+06	2.97706e+06	3.24901e+06	5.64615e+06	1.73871e+06	3.87972e+06	1.4723e+06	2.42949e+06	3.28942e+06	5128984	2.32492e+06	2968192
Idebenone isomer	C19H30O5	3373.66	13198.9	620149	716666	511767	366344	486456	676836	642437	677479	554365	501908	615928	602674	238138	943489	585876	516276	1.17252e+06	1.04236e+06	378208	585050	400712	178081	451879	356350	615877	613565	588270	147352	278571	299793	155711	300710	303362	442390	341686	375342
Imidazoleacetic acid	C5H6N2O2	1458.34	805.98	144969	115192	107343	164273	66331.9	85589.6	27943.4	760777	383092	163749	212213	45462.3	14664.6	44330.6	27738.7	15609.3	24380.8	24474.1	78357.7	46493.7	11628.1	65725.8	34724.7	335367	28103.9	39733.8	63055	36114.6	14514	27028.6	15335.2	22603.5	67908	28270.2	25475.5	51411.9
Imidazoleacetic acid ribotide isomer	C10H15N2O9P	0	0	93688	113983	76463.1	54928.2	53702.5	54828.5	40571.2	67643.7	112854	95913.6	62729.7	79859.4	15307.6	106527	16113.3	21421.6	15866.1	32865.7	15673.1	50991	31710.4	10187.4	14797.2	49526.8	41004.8	68486.3	34046	44357.7	24847.6	41013.6	53060.8	27661.3	69651.1	56236.2	41435.3	45150.6
Indican isomer	C14H17NO6	432.1	397.66	108450	122615	106166	135772	57323	129421	72958	149933	107762	106100	116477	64137.6	14187.2	67266	30830.3	27999.2	48386.4	58880.2	15526.8	7159.3	11742.4	8233.12	17271.7	37595.8	22348.2	16443.3	13062.6	20455.1	13642.7	26006.2	8972.6	10100	20284.2	25851.5	16450.7	33118.6
Indole	C8H7N	1543.31	474.55	1.57964e+06	1032993	1483773	1.10023e+06	770802	1.19134e+06	798826	1.12516e+06	3.73375e+06	840245	2.0567e+06	732761	280039	1.51203e+06	1.06629e+06	1.21872e+06	1.22287e+06	838732	205832	355042	330317	152335	259575	761892	636073	508562	321053	345798	170476	548980	195440	90214	308802	383324	235033	374825
Indole-3-acetaldoxime N-oxide	C10H10N2O2	11950.1	44302.2	73012.4	86819.1	82247.8	66781.6	72109.1	176459	151741	51417.4	48550.8	84804.1	96909.7	140252	1.05038e+06	2.70689e+06	3.38421e+06	1.21969e+06	1.62889e+06	1.81034e+06	1.65416e+06	1.05928e+06	1.80324e+06	6.00568e+06	1.0975e+06	1.43501e+06	1.58855e+06	1.87231e+06	2.6948e+06	1.45395e+06	1.15795e+06	1.19648e+06	1.29875e+06	1.61085e+06	3.11083e+06	2527119	4.51249e+06	5154825
Indole-3-acetamide	C10H10N2O	14046.4	26991.2	105319	99288.2	60377.3	72696.6	98856.5	124617	106019	70502	116034	81651.1	111397	127928	631423	776988	939779	514487	330591	680941	960804	480817	647290	2.08251e+06	785784	381337	564916	832431	757381	626640	660605	720062	642202	1.0191e+06	1.21631e+06	994590	1.67806e+06	2009762
Indole-3-acetamide isomer	C10H10N2O	947.13	1941.84	212589	247861	288355	166043	143576	199003	171110	271861	263622	154927	284959	142361	14068.4	296991	200797	191052	461927	261864	174580	190971	186509	174838	204645	226263	223239	267791	197980	148984	188237	301828	90375.2	152416	157877	131530	175174	233013
Indole-3-acetic acid	C10H9NO2	24422.7	19659.3	1622569	1779373	1.90134e+06	2.87675e+06	804561	1.82482e+06	1.70698e+06	986573	1.83176e+06	1748700	1.97635e+06	1.0424e+06	697844	2.3165e+06	1418989	1.24381e+06	2753608	2.2239e+06	854753	659118	1.04936e+06	1.11751e+06	1630489	1.18311e+06	1.70289e+06	1.53662e+06	1.25617e+06	782647	792633	1.4281e+06	1.04553e+06	1.22143e+06	1.8843e+06	1.84046e+06	947401	1.26634e+06
Indole-3-carboxylic acid	C9H7NO2	41644.1	32257.8	35059604	213171088	57669408	46775052	37333268	118199904	57323508	67029332	102317888	55932300	100830400	92197768	3.73422e+06	23280890	11279639	12349189	20241584	16682928	4.23991e+06	5167246	6.99495e+06	3.35536e+06	6121370	8398892	10555877	8629816	5.18312e+06	7.17416e+06	5.80803e+06	7903650	3707799	5.38801e+06	7.37462e+06	8.08186e+06	4.33379e+06	7427086
Indole-3-propionic acid	C11H11NO2	8467.32	5093.69	1.38755e+06	2463067	1.24974e+06	935259	635834	1.13393e+06	948236	526184	1.63672e+06	764470	2426522	565865	901975	1.61616e+06	1.03352e+06	1.03291e+06	1068497	817408	524869	634427	446921	235720	1.17864e+06	369016	799370	1.40207e+06	467762	343537	557948	524380	439782	1.27984e+06	1.78882e+06	409033	1.02785e+06	1.56198e+06
Indole-3-pyruvic acid	C11H9NO3	13905.8	12146.2	556669	368463	405668	651060	237768	446006	433651	205738	384694	348086	445763	353671	146914	308556	227930	250658	337113	310532	162566	215133	224647	117142	294551	292486	355348	383837	353182	202987	223029	314744	198521	167068	355773	194554	234435	173933
Indole-5_6-quinone	C8H5NO2	26706.3	31672.2	2614436	2.16261e+06	1.54331e+06	3.27151e+06	1478172	2171939	1.74163e+06	3130341	1.72039e+06	2.89265e+06	3.13532e+06	1.59419e+06	1.01854e+06	2.93069e+06	2.93281e+06	1.60246e+06	4.01338e+06	2251516	758433	1.62569e+06	1.07324e+06	1.20519e+06	1.595e+06	2990496	1.64378e+06	2.26086e+06	1.24236e+06	1057321	1350493	1.87483e+06	578880	741056	896866	1.08634e+06	847630	1.10416e+06
Indoleacetic acid	C10H11NO2	30655.8	25673.5	408613	554687	337854	453396	311880	602854	392870	275815	602237	391201	744360	400987	129418	183735	117707	69718.7	184554	116035	95226.4	65520.8	178690	73754.9	161352	79548.8	186253	135579	85188.4	96914.3	190678	213993	218783	83598.9	87651.9	181639	91983.5	106154
Indolelactic acid	C11H11NO3	27793.6	42556.4	54823024	47432672	32951558	31102026	15659504	25486922	42612344	48430124	14099791	24333944	120703192	61186884	490436	855944	906515	790298	648045	493856	5.91807e+06	1.2762e+06	7838492	12583361	4.03032e+06	1.69324e+06	4.00158e+06	5.49023e+06	4.15082e+06	1.20852e+06	4.8823e+06	2.92405e+06	5.31281e+06	15217393	5.83313e+06	7.69834e+06	20059056	18582616
inosine	C10H12N4O5	394.86	3745.02	1.77266e+06	17425338	7118752	490517	1.14405e+06	1688264	2.51338e+06	9902368	9595668	5.88889e+06	2187087	210768	4.30128e+06	20550298	5.96642e+06	9704351	3.55119e+06	4582499	1928175	4.67847e+06	1.51428e+06	622569	2.03617e+06	14851253	5.9053e+06	5374658	5966598	10985209	3.02375e+06	6564066	2.60863e+06	4.16126e+06	5659802	9426596	4.17551e+06	5.3092e+06
Inositol cyclic phosphate isomer 1	C6H11O8P	0	0	105256	156108	126920	168416	103242	255083	93026.4	146362	126853	156618	337902	121076	38423.5	52859.5	91653.5	55533.4	56997	102391	83514.4	38110.8	36742.2	110413	30933.1	31471.3	47371.1	93908.1	101673	96095.7	67832	127164	74913.5	103360	129700	69310.8	126938	128806
Isethionate	C2H6O4S	110298	114651	113230752	285976992	202084608	65909472	183285888	146749424	55210736	69901608	70938744	120492416	108314176	56385120	435166	162503440	39477360	79008824	14748309	90453176	36576700	98309928	28768602	59564560	68320872	94586336	67815608	96121784	54459380	68550024	23479072	17461014	4.58168e+06	39824268	33261670	26565798	23681838	64998656
Isoalantolactone	C15H20O2	23329.9	17669.6	0	0	0	0	97469	116498	0	0	53684.8	0	123273	0	234189	359336	206505	249379	159587	172712	250316	437682	265165	197274	186972	356454	215593	224117	224977	175307	308498	168980	69035.6	110989	127418	121122	180696	139178
Isobutyryl carnitine	C11H21NO4	4521.37	3057.93	104639	58352.4	135023	387313	57366.5	53020.3	89444.9	280202	55879.2	109787	126952	1.02015e+06	13891.5	51756.2	21432.9	32375.6	17852.9	11439.3	34137	21266.3	45857.8	97489.7	11594.4	126924	9422.74	11894.6	11310.2	106181	95950.5	92510	65029.3	95514.4	101492	48127.3	7169.98	34965
isoglutamine	C5H10N2O3	2572.41	3713.11	803896	705534	247673	696198	591258	687646	816365	906808	1.57692e+06	849315	1142614	713427	581969	1.64566e+06	1.34e+06	680390	886582	1077566	142293	340721	158367	207235	298301	324506	683204	959797	616371	1.91714e+06	1.51041e+06	1.22636e+06	2.52501e+06	2.82434e+06	3.8644e+06	2943732	4104163	5.52979e+06
Isoliquiritigenin isomer	C15H12O4	5098.6	12322.5	23829410	7.30199e+06	29007450	45631628	9928501	14923877	19141814	24388320	3242024	11084246	5.51715e+06	9834725	117958	327867	249796	414286	271558	234413	125632	228079	261020	57666.3	205451	233958	202235	243028	145325	138028	78074.5	113858	160205	177927	119117	149627	57808.1	110243
Isovaleric acid	C5H10O2	3990.78	4168.17	129225	67790.6	99891.6	111704	35565.6	98197.1	59415.6	63907.6	158418	63490.2	132535	50789	35186.9	202667	102120	87352.5	99403.7	80964.9	81600.3	56638.1	69413.5	38350.5	47290.5	86834.2	52826	58267.1	71999.6	100543	83406.8	127799	48950.7	40360.5	107349	83690.2	42590.3	66059
Isovalerylglycine	C7H13NO3	2965.07	1970.48	1.17723e+06	1905379	744775	478488	572045	789085	288699	1.28448e+06	1.24945e+06	659442	513222	494854	69641.3	554507	81229.2	125510	38889.2	568101	89706.4	99484.2	87071.6	72059.4	54904.1	193312	128740	89108	167329	141786	53706.4	50480.4	62347.2	62980.2	91202.2	125929	42411.7	116672
Isovalerylglycine isomer	C7H13NO3	29831.7	34124	370645	358199	426668	345871	317173	374980	286368	1.61321e+06	387649	550924	368358	241100	82440.5	285621	251071	231478	131298	105498	401894	61250.5	216515	727894	208825	248918	184108	497393	112342	73906.5	236139	188704	192973	198578	377350	143269	355692	722242
Kynurenic acid	C10H7NO3	26211.8	36847.1	3289912	2.30812e+06	3365221	5.99984e+06	2755790	3.47983e+06	4.08021e+06	3905200	2.75923e+06	5556160	2.43181e+06	2.99498e+06	539061	5.52e+06	1.8528e+06	832798	574784	1.67906e+06	1.64484e+06	2503081	2.25077e+06	9568192	7377956	3.13526e+06	3673688	4.44256e+06	1.59753e+06	1.02824e+06	1.74712e+06	937718	411200	1.26982e+06	1.3602e+06	1102570	1.26019e+06	1.06334e+06
kynurenine	C10H12N2O3	3747.57	4588.86	124879	70506.2	95213.1	90002.2	45529.1	66587.6	74683.2	96738.9	84898.8	51105.8	92086.3	77840.8	77198.5	124591	97491	96286.3	60214.2	97475.3	89218.6	145108	140243	92341.5	130770	178746	143317	124780	123776	81917.3	94272.1	110373	52159.6	30181.2	72314.2	95573	58309	82021.8
lactate	C3H6O3	429078	1.84949e+06	28586950	8.35275e+06	26849562	23022426	20757678	5.501e+06	9337572	39626688	8703573	34915652	9079467	17288050	4.10104e+06	4388362	7.50528e+06	6.75927e+06	4799024	3.64714e+06	15044984	8.07043e+06	7.49423e+06	8.12793e+06	5157022	36045348	2.88278e+06	3011769	5981412	9538251	3.09081e+06	6.78053e+06	9682371	8929393	6.09339e+06	8782566	2.54556e+06	9898719
Lactose	C12H22O11	0	255.66	156714	305969	74228	70508.3	40306	274670	85406	114616	244190	59438.2	473166	28879.9	71275.1	715357	409567	180530	1.00844e+06	866062	79680.9	82053	51488.9	40286.6	43425.1	219109	129180	93716.9	62742.3	99844.2	58841.6	130221	69402.6	60504.9	101193	61230.8	31531.2	68564.2
L-Aspartyl-L-phenylalanine	C13H16N2O5	127.06	229.93	194110	215919	176228	227285	156186	230458	149384	192332	217625	181341	215312	179695	23605.3	89384.8	70399.2	78691.1	72910.9	79102.3	26129.8	17340	34649	22080.1	31923.5	53325.2	60808.6	46329.9	40482.8	38636.4	51911.7	79122.3	34916.1	28100.4	57757.5	51126	25221.7	53906.8
Laurate	C12H24O2	10020679	38197796	3.7502e+06	3.82886e+06	3202466	3.41292e+06	5264950	9566845	5018568	3994541	9699822	4559875	11382311	4005236	7.40868e+06	10118615	5.92579e+06	6.05716e+06	13790413	6.8989e+06	102723968	10878449	11327053	12064347	14651167	16637275	9936765	11489807	9108157	9908466	20501634	10504888	9988815	10739481	12623517	9932157	12896047	12298181
L-Carnitine	C7H15NO3	35408	44267.8	13129755	22028590	17534470	16651045	9735124	15947363	24258630	61307756	30837738	18222242	29461584	16605137	3.48387e+06	7.11652e+06	8.0026e+06	7.82328e+06	17122926	7.32372e+06	11858928	12717581	8472207	9866514	6.98118e+06	35965996	4.759e+06	5.79834e+06	5218228	11510884	7.0228e+06	8864104	3.15472e+06	5.2016e+06	7.09857e+06	9530561	2.33351e+06	12368853
L-Cysteic acid	C3H7NO5S	882.55	388.37	367734	1.80291e+06	3491.22	226934	264006	1278211	314146	454056	1.74768e+06	349417	1.06793e+06	103552	32317.3	144336	62545.7	52418.3	188010	150335	25797.3	46614.8	29071.4	24281.2	32691.5	108521	122952	124333	113628	163445	119726	155887	161632	185570	310183	498254	230978	306718
L-Dopa	C9H11NO4	43356.9	50851.7	4.62062e+06	3.79661e+06	3.55482e+06	4.33528e+06	2982840	4666615	3.59318e+06	2.03193e+06	3.91081e+06	2.8778e+06	5.177e+06	3.44255e+06	272407	405955	457134	315254	498514	323895	199419	234737	286544	165518	364567	201184	467888	330427	199821	257275	726797	396573	348894	286276	352550	319513	198311	181921
Leu-Ala	C9H18N2O3	660.55	1148.98	5998966	5.91409e+06	8619124	8690577	3831980	5.96617e+06	5.67395e+06	7.53997e+06	4287531	7472010	8947822	4765014	702134	4.62974e+06	3739590	2403245	1.0594e+06	3.08041e+06	1.54573e+06	2.11951e+06	2.09285e+06	2.79437e+06	2.35631e+06	7.73179e+06	3.25476e+06	4442020	3130164	2.37479e+06	2.13422e+06	3.37799e+06	3775200	5.55956e+06	5.09765e+06	7.156e+06	2.93129e+06	5.72829e+06
Leu-Ala isomer	C9H18N2O3	1944.33	455.66	90836.5	120966	107698	110949	48691.2	91517.4	65182.6	93609.3	112167	133900	123304	47331.9	10594.4	50230.4	36204.1	50646.5	56605.6	48645.7	15779.3	18508.8	16869.3	29975.2	26465.4	76223.3	32597	45641.9	34355.8	31336	22695.5	29984.7	71872.1	88269	110011	101364	43969.2	73427.8
Leu-Arg	C12H25N5O3	0	0	124247	133264	28471.4	62986.1	122901	51737.1	51608	87235.9	61358.4	40360.7	103124	166372	7170.27	74127.9	28566.4	14859.4	19722.6	74224.7	3598.62	25591.7	21143.4	12380	13449.5	60583.4	31453.9	34612.2	24669.3	40360.7	40601.2	51747.7	19775.5	92827.9	28171.3	248627	28917.2	93968.2
leucine	C6H13NO2	11230.6	34068.3	3.2319e+06	6.41771e+06	10968938	4.51252e+06	2.61225e+06	5663868	2.22501e+06	5146804	10140557	2367051	16771715	2509811	606260	2.5289e+06	4.41913e+06	2.10119e+06	4668410	2.79392e+06	1.35946e+06	1.16265e+06	4.11143e+06	3335489	1.6205e+06	3.61158e+06	3.59381e+06	3.24357e+06	1.81824e+06	3.0002e+06	1498181	6449894	1.56241e+06	998115	1203947	3.88007e+06	1.06533e+06	3086822
Leucinic acid	C6H12O3	1.30406e+06	1433160	44242160	15918793	28949578	11252537	10732711	4780526	4.86396e+06	44014864	90507136	32486886	21909800	23450422	7.4374e+06	14419283	26068016	20676526	1.90982e+06	2.18576e+06	70371408	13499443	19634048	19274950	13273656	21903430	17055146	30993446	42644340	38147536	36779404	42021488	41570908	69910528	51247732	117131864	160236288	398988416
Leu-Gly	C8H16N2O3	1767.95	2138.36	671146	1.63814e+06	559404	690849	450262	1.15936e+06	534178	987950	2.31741e+06	2169811	2260779	608730	355650	733738	760909	935290	1.36211e+06	806314	259665	378944	169915	116816	352509	422066	1.15103e+06	1.21659e+06	1.02479e+06	919410	998885	1.49458e+06	1.98111e+06	1.75592e+06	3447633	4.0871e+06	1.88053e+06	3119174
Leu-Leu	C12H24N2O3	815.73	246.05	155041	161384	245213	1052838	180894	595427	148905	985892	711624	412314	482720	304707	38151	185100	335254	107451	824540	339368	16210.5	10900.5	16929.2	12107.4	23183.3	73316.9	26820.3	29259.9	24325.1	75485	27318.5	83013.2	17549.4	25143.7	81982.4	86275.4	19562.8	191306
Leu-Ser isomer	C9H18N2O4	1040.21	537.4	166299	181004	127399	146959	83884.9	124379	68368.1	124698	152444	87211.2	172280	94538.8	2240.58	118224	56590.2	46134.1	75043.6	97462.1	16992.4	34516.8	41692.2	48492.4	30264	48877	40900.9	49855.8	32375.7	35482.7	33142.4	65595.8	49948	118331	77437.2	206736	113728	176742
Leu-Thr isomer	C10H20N2O4	589.09	641.61	242278	234725	285045	382558	151566	231268	192371	564112	211729	237832	725646	409074	335359	2.06137e+06	1.42464e+06	325133	1.11928e+06	2367535	304035	396970	417993	422544	532600	1.1402e+06	951258	1.13059e+06	445869	334099	358064	509688	558922	472574	1328991	1.00441e+06	366568	886547
Leu-Tyr	C15H22N2O4	1754.98	1835.32	103767	65739.5	364013	213641	39923.7	43829.5	83757.8	80980.6	137565	58484.3	62813.9	29529.8	31557.8	178132	30861.2	167095	165224	362509	39171.7	17293.8	12338.2	17392.9	40356.8	72043.8	21259.2	17169	14479	18153	10186.6	137886	32358.7	39960.2	26458.5	169513	8250.91	43161.6
Leu-Val	C11H22N2O3	584.74	1725.74	167143	549640	150966	76438.5	104463	436045	111780	140829	544172	110649	455520	40990.5	512179	2.92881e+06	1.6833e+06	1.80184e+06	5.25767e+06	3.12266e+06	312857	1014440	323672	244249	602596	1.85959e+06	378805	576688	624877	726486	581080	819910	230722	602811	1523276	1.26991e+06	586918	1.55146e+06
Leu-Val isomer	C11H22N2O3	5987.13	5124.51	179118	262665	631508	236366	224753	141421	141585	133930	235155	138836	99670.1	42515	38246.9	277793	269520	123101	51216.7	270242	180223	167606	150991	92844.5	160790	300887	87813.5	183408	83887.6	126280	75850.3	142968	111757	41215.6	216311	187205	50189.9	135814
Linderanolide isomer	C21H36O3	993129	930096	20856962	19693446	40665932	31296496	11377597	13258264	22310658	22042626	9131139	29688728	12164160	19175694	1289229	1240608	798374	771239	1.16271e+06	1409897	1.07877e+06	1.13469e+06	691630	860003	1.05235e+06	931955	1.25011e+06	1.22039e+06	1.22695e+06	1030127	1.12076e+06	723791	1474143	804826	1576569	1.98944e+06	2.40683e+06	2.36887e+06
linolenylcarnitine	C25H43NO4	295.16	0	77851.9	35402.4	113137	209457	59481.1	27127.5	90021.9	93794.5	48541.2	82461.5	31916.4	251298	40232.4	274761	695974	356129	526195	66141.5	21938.5	21587.5	102397	39053.5	18092.3	50784.8	29508.4	37363.6	39729.4	431430	312566	749482	238045	31632.9	225160	10787.9	4377.07	8087.91
Linoleoyl carnitine C18:2	C25H45NO4	431.83	745.86	428106	287399	671550	930281	374657	89130.4	386907	487582	184864	443966	122380	1.1789e+06	2317.9	1.26192e+06	4545998	942408	1.44418e+06	331351	145312	123208	465771	239803	74544	143808	122253	160673	169617	1.29494e+06	589320	2.06398e+06	966971	225958	772716	113232	58712.3	106501
linoleoyl carnitine C18:2 isomer	C25H45NO4	2117.84	2463.06	206260	196267	312302	472918	337869	111336	294513	328252	195988	288742	100767	422800	194374	469356	1.04045e+06	223256	375522	163266	259357	138871	327492	157174	93948.9	77886.1	83625.7	100856	104584	513250	347002	462002	1.06249e+06	247800	747110	71064.2	85334.7	108326
Lithocholic acid	C24H40O3	3481.06	5828.8	84130152	89216520	115501208	114567208	202168240	187267072	224391920	139145216	131128600	155370608	119572032	101462376	328908384	200530224	237480576	374922912	556719936	296732448	96220352	145335088	99107416	57017312	262458832	116572568	133893672	156893760	95190152	265031120	174511728	200196352	128910600	119236608	115733016	56722560	34163264	80948744
L-Leucyl-L- Alanine	C9H18N2O3	1131.56	587.04	161003	155999	246044	139998	93864.7	103763	74158.9	126517	119787	67989.2	106733	124417	12183.3	77998.4	50758	26049.8	49094.5	63274	11761.2	14547	16448.9	23100.7	12639.8	49936.3	21196.6	26380.6	25852.9	20461.8	21196.5	51308.7	21567.5	47179.5	43307.1	157686	34141.8	70675.2
L-Menthyl acetoacetate isomer	C14H24O3	23444.6	34513.3	781950	633705	678023	472081	470506	470020	517655	527411	531408	343798	705726	606049	810593	1.74204e+06	1.61046e+06	1.7122e+06	2.24276e+06	1491304	870785	963698	891773	619291	1.89514e+06	1.21089e+06	1143722	1.44807e+06	1.04332e+06	651152	674480	1.8278e+06	476100	664334	917097	981628	1.20915e+06	1.04956e+06
L-Pipecolic acid	C6H11NO2	19510	15502.4	708937	1.55804e+06	657590	874628	336082	1.49694e+06	639916	731773	2925270	552265	3.54198e+06	360759	200716	628014	653583	308148	1287985	1.22453e+06	140093	164140	168436	199565	220604	307811	566691	445135	427157	394327	350874	742168	552881	302490	455737	1.00882e+06	223728	475644
L-Rhamnose	C6H12O5	68005.2	70082.9	53173684	19749336	26638430	47775852	17837486	19384340	14747301	12274451	56581324	10790898	35520860	19136148	49000.3	199077712	93360160	77906216	127855768	145935856	47191020	65137092	60036812	46000332	57084916	101911200	78709600	84871360	97113056	75338616	67355424	112581568	69489024	24988806	97715296	100943576	65595988	90719424
L-Threonic acid	C4H8O5	15035.4	15367.4	2.63564e+06	2.7809e+06	1.05604e+06	1.92786e+06	839952	2.11812e+06	998386	5971804	2.11456e+06	2.45652e+06	3.09803e+06	1.10738e+06	133239	883058	349368	334213	411385	547780	765373	331206	271078	1.70015e+06	177251	1.73262e+06	339774	447460	362393	553261	358599	525095	798476	892390	1.71688e+06	1.4767e+06	1.42032e+06	4.03356e+06
Lys-Asp	C10H19N3O5	343.44	370.64	32921.3	53807.4	26521.3	38356.4	22717.2	42238.5	21848.8	23436.9	49935.3	20984.9	45410.7	16046.6	6253.09	42952.1	27009.2	20631.2	39777.4	33855.7	11264.9	11519.7	12958	25004	12276.8	20538.4	11683.9	15483	11037.2	12462.8	9995.8	17526.1	17991.6	22026.4	21434.9	20080.7	13561.3	18609.5
lysine	C6H14N2O2	7062.28	4417.69	904287	2053994	791034	1.10472e+06	419250	1.94527e+06	817896	995984	3.97647e+06	741958	4665996	446352	253094	810634	821152	376998	1.6416e+06	1.48108e+06	157698	202059	198807	228026	266130	371977	696059	549024	499466	460295	400297	905830	671389	347667	558348	1.39423e+06	259298	631670
Lyso-PAF C-18	C26H56NO6P	0	0	350068	174138	267971	391480	258919	114759	219442	346122	72892.7	173916	57464.7	244388	132080	86989.2	280373	91166.5	39769.6	84942	572038	283547	461227	183021	251499	100885	102203	139572	206185	61464.9	117885	198339	84050.7	75207.4	123859	79816.1	58795.3	87786
LysoPC(14:0)	C22H46NO7P	0	0	542376	216331	369280	370269	285776	117288	222170	389704	98713.5	265411	68175.9	288383	75411.2	146188	239403	117615	156468	72387.5	819222	365681	533817	253877	277876	470772	304499	269413	574545	215013	199860	481578	238488	345967	354499	391267	324795	707410
LysoPC(16:0)	C24H50NO7P	1369.18	46406.5	3.13963e+06	3619435	5.77266e+06	4.75522e+06	4.53116e+06	1.22348e+06	4160493	4.61735e+06	2321882	4.52702e+06	1495274	2.86705e+06	1.19435e+06	1.68001e+06	2811693	1.55428e+06	2.93322e+06	715636	12739880	3262410	6669980	3.3453e+06	3.1788e+06	5.20961e+06	2113025	2.52478e+06	5.44289e+06	1.51209e+06	1.41848e+06	5082689	2509155	2.35648e+06	3829633	5008041	3.75946e+06	6.80074e+06
LysoPC(18:0)	C26H54NO7P	1125.74	41556.8	1.25869e+06	592889	2.48657e+06	2.86683e+06	2040938	690567	1.7319e+06	1484016	546779	1423762	483442	1.12854e+06	1.42039e+06	1.2237e+06	2.61805e+06	1.13515e+06	2.56164e+06	505255	19254398	3.54821e+06	7.53276e+06	3065206	2.88892e+06	3193618	1.52916e+06	2.13344e+06	4.26351e+06	837995	1.57745e+06	5857576	2.20751e+06	1.14361e+06	1.19427e+06	3.01676e+06	1.36658e+06	2.44463e+06
LysoPC(18:1)	C26H52NO7P	0	20879.7	17628822	21595090	21051614	19759534	14609635	4.86891e+06	12812000	17861144	7475974	17621916	4.67253e+06	14034235	630925	1.2691e+06	2599574	1.23882e+06	2.66773e+06	430870	5599384	2.66143e+06	4820052	1.75601e+06	1.3803e+06	3.55838e+06	1.36918e+06	2.04719e+06	3.51648e+06	883367	985727	4.81181e+06	1.56076e+06	998330	1.54229e+06	2.57227e+06	1.38763e+06	3320228
LysoPC(20:0)	C30H53N3O6	0	777.4	248453	118809	158511	264516	187735	78237.6	228460	269693	74413.7	240105	48089.2	246283	144546	107643	373638	148819	124853	98680.6	1.07572e+06	427602	655991	256441	316721	197684	96237.5	233880	350370	124331	164599	399920	121006	80848.7	86547.4	176504	83170.1	140080
LysoPC(20:1)	C28H56NO7P	0	0	65810.1	79608.8	104876	104177	78567.6	39365.5	93028	101340	57565	92632.2	49968	51128.2	39987.4	28090.7	48124.4	25108.3	104240	0	340139	94914.9	187845	97106.9	61736.9	75947.4	26136	35893	88523.9	14717.4	47592.6	158186	40960.6	26627	17372.7	67881	20585.7	40398.5
LysoPC(20:2)	C28H54NO7P	0	0	132268	87859.7	114238	190244	80977.1	25918.5	107304	141227	56356.2	133626	39124.2	88271.6	9068.12	46134	121876	25759.4	156332	13034.7	233185	107995	222940	90477.1	51215.3	129042	58700.6	96406.2	196152	40068.8	53941.9	210291	61737.9	34698	34309.4	99388	33121.9	81134.7
LysoPC(20:3)	C28H52NO7P	2189.64	3375.98	173557	250706	529149	328426	497805	482884	478598	346768	434561	551213	317725	221938	604339	392986	889779	428539	452712	391396	1785724	1.46364e+06	1.48014e+06	1.23803e+06	799516	1.84351e+06	1.06915e+06	1.38013e+06	1.0135e+06	1481718	1.09826e+06	986293	775349	1.4462e+06	1.28782e+06	1.48131e+06	1.30188e+06	2963674
LysoPC(20:4)	C28H50NO7P	0	0	36320.6	26533.7	61342.5	46592.1	31168.2	11269.5	19078.4	39026.6	19323.9	38035.3	6868.92	18901.8	21355.9	81148.7	35408.3	15150.2	60274.8	10765.4	240551	152179	115730	46489.1	19789.8	301635	9537.82	32902.5	92192.8	43109.1	28468.9	125847	62379.8	56909.1	69451.8	88677.5	84751.6	167560
LysoPC(20:5)	C28H48NO7P	0	0	104266	155265	322778	190027	106300	43015.1	90353.8	257507	72505.5	161736	28791.9	178075	0	5189.47	0	0	0	0	23450.7	15212.5	7985.59	0	0	52438.7	9125.81	0	5216.75	0	0	19862.9	6312.58	0	0	6631.31	5395.38	12950.3
LysoPC(22:0)	C30H62NO7P	631.57	707.63	188405	165997	175125	139252	201905	97539.3	209778	175005	88168.6	173122	58823.5	180995	175158	129834	189741	143841	119252	216452	317089	354634	279339	174036	202539	209666	151870	253140	319209	156853	195045	176706	75707.6	67161.7	118674	120390	59144.9	100115
LysoPC(22:1)	C30H60NO7P	2487.65	12005.7	89788.3	46943	91824.6	106461	60831	48193	71197.4	88839.7	31875.7	88989.7	30477.1	68342.4	117211	44773.3	181616	79178.9	105426	56500.6	252054	197500	329093	163059	128640	152051	84464.5	132466	195386	92428.4	85956.7	248596	70867.6	39617.4	47565.1	95471.4	29199.3	82024.7
LysoPC(22:6) isomer 2	C30H50NO7P	0	0	463579	248709	942604	458678	222360	121417	202018	973364	154694	386771	85100.6	454559	0	8623.15	11111.4	8980.49	4875.74	0	90098.6	62631.5	77672	9637.88	20271.3	107284	7379.7	30691.7	35686.7	10318	0	110520	28347.3	26410.2	33802.1	76642.5	30107	132409
LysoPC(24:0)	C32H66NO7P	0	0	179499	123144	109471	129975	208630	85211.9	195687	214655	133503	161347	71843.1	150419	173631	140235	113527	116532	98968.5	221380	262531	340749	333207	179059	185437	207324	127026	233398	232209	156456	193388	113107	67901.1	72340.5	139235	98378	67227	88137.3
LysoPC(P-16:0)	C24H50NO6P	1136.46	1086.42	783629	400923	1645026	6.64067e+06	650105	290638	849831	1.03659e+06	329458	616413	290283	868675	294661	571134	1.50434e+06	580825	2090759	257637	2.27654e+06	982439	2.0589e+06	721798	823876	964538	841503	802668	2.27272e+06	610863	424010	6.1075e+06	1.04461e+06	395844	470993	779622	314092	685820
LysoPC(P-18:0)	C26H54NO6P	0	6434.33	508749	184502	812047	1.79734e+06	370061	131091	360883	554856	123351	316725	104115	398795	91839.2	117504	283175	131937	208017	73632.4	700673	329506	722908	281046	252970	288716	157448	245986	583133	94028.7	147839	500799	321499	153032	141429	220710	88591.4	190502
LysoPC(P-18:1)	C26H52NO6P	1891.67	824.37	161287	80753.8	267866	1.28993e+06	145623	53526.1	188296	167363	88120.3	132264	85438.1	141790	72982.4	156342	354864	116422	667382	7926.23	617568	273532	358924	242559	175767	277444	246923	173271	528339	147959	117142	1.62352e+06	254304	73524.3	73051.6	182717	59959.3	98708
LysoPE(18:1)	C23H46NO7P	0	1344.21	218390	319596	239069	279879	422466	123819	229151	207137	131877	225074	77347.2	188116	37726.6	80049.4	87290.3	25484.3	59613.2	0	235235	52028.3	70730.1	96668.7	39822.5	128868	15038	8256.26	94580.8	52702.6	37472.7	171365	72560.1	52960.9	72022.2	49351.4	18283	63694.1
LysoPE(18:2)	C23H44NO7P	0	0	2.08987e+06	3265649	2.34358e+06	2.4802e+06	1.53604e+06	834541	1.38059e+06	2172489	1.00683e+06	2.42748e+06	560163	1385097	29823.4	118241	59118.2	64460.9	36588.1	35244.7	193720	118192	98926.4	39236.5	45525.2	141901	51065.9	53608.4	97869.1	40407.6	34559.7	169315	94252.2	56385.9	69772.8	94627.5	88290.2	117151
LysoPE(20:0)	C25H52NO7P	0	1298.39	632391	399790	889210	1.0012e+06	521809	154030	514168	559556	193103	490822	199057	581688	240634	301290	807127	381816	878622	149639	3.15039e+06	637665	1715299	485120	594951	646211	316757	553902	1.02485e+06	267601	332416	2008239	397702	217264	328794	669514	325229	534398
LysoPE(20:1)	C25H50NO7P	0	370.55	409508	481040	448079	471864	377728	0	150991	291459	0	586275	0	190609	0	88154.6	0	0	0	0	587458	128964	266417	0	0	0	0	0	69116.9	104278	0	506942	115467	69647	0	75535.9	115144	0
LysoPE(22:1)	C27H54NO7P	308.14	0	128329	85779.2	126933	120747	126961	38190.6	78706.6	93014.1	47484.2	109297	34328.1	107754	32302.8	39457.6	72804.6	29431.7	72249.9	40513.7	261547	93953.9	137955	83342	54250.7	63379.2	40456.4	66988.5	112231	29671.7	38455.9	149972	44772.3	25236.1	39555.2	78286.1	20609.6	56181.7
LysoPE(22:4)	C27H48NO7P	388.1	0	79683.1	144123	152821	110294	55830.3	83165.4	218852	233315	173623	64248.7	65055	201054	203231	205017	235360	237999	108870	82409.6	93708.4	71482.5	136275	161962	169494	147685	134774	108299	86237	339786	76580.3	228874	114169	145767	75016.7	84798.3	102348	138112
LysoPE(22:6)	C27H44NO7P	0	0	41369.2	29899.3	68837.6	39701.2	40338.4	36211.4	38027.4	70263.9	30456.7	45573.1	30710.7	34188.6	24849.7	22946.2	51423.8	24836.4	26831.4	32337.4	24423.3	0	8690.77	10349.7	2063.79	15118.9	0	6702.17	21514.1	12946.7	13939.1	32966.9	12018.2	25207.4	32492.6	33137.9	23589.4	23701.9
LysoPE(24:0)	C29H60NO7P	4436.18	0	20754.8	14741.6	10844.3	31430.3	37664.5	16038.9	22436.2	46686.4	8847.87	34733.5	9315.09	43712.6	29583.5	28399.7	45972.4	31246.6	18244.2	19489.7	99134.8	62844.8	75640.4	44166.8	38644.3	31023.7	18305.1	51803.4	43267.4	32968.1	18817.2	33188.7	18786.6	0	9720.44	28367	13635.3	22235.3
LysoPE(P-16:0)	C21H44NO6P	0	0	497617	191852	920825	3.30945e+06	721111	198800	780795	699347	211038	609933	211362	701205	513829	557963	961464	576615	927942	263888	4.91762e+06	1.42536e+06	3472657	1.11992e+06	1.24419e+06	1.37196e+06	861528	1094324	2.39307e+06	593566	797673	2.63327e+06	1.4658e+06	1.0595e+06	946723	1.3322e+06	642337	1.27118e+06
LysoPG(18:0)	C24H49O9P	0	0	1.94038e+06	4.02141e+06	1.36491e+06	1209978	1.50285e+06	4293703	1.81485e+06	880003	4323276	2926327	2.03864e+06	1.43181e+06	1879665	1.2012e+06	767527	721170	465013	512948	1.84724e+06	398254	1.28108e+06	958684	671982	943175	354719	648134	2.35006e+06	1.17138e+06	741311	1.54968e+06	1.13545e+06	3008650	15658064	5233256	10097599	25064178
LysoPI(16:0)	C25H49O12P	0	383.03	2.46757e+06	3.96863e+06	2.86417e+06	3.25952e+06	2.48641e+06	879079	2.23463e+06	3.7396e+06	1.08055e+06	3566208	606712	1.62908e+06	105429	0	123194	9556.35	0	13322	898156	103345	279329	85635.9	39303.7	9975.32	34281.9	44755.4	134321	11981.3	39039.2	634136	67783	31968.7	90382.7	75993	110270	91615.7
Lys-Val	C11H23N3O3	0	0	40354.2	47993.7	12161.6	27326.6	18381.5	24945.1	18467.7	31443.4	36917.6	17385.3	42056.5	34294.7	4417.24	54667.9	25246.6	10580.4	14002	37448.1	3593.52	12800.8	9509.96	10211.5	8156.57	29076.8	18529	19577.6	10980	20502.2	17550.3	22261.5	13665.7	22493.9	15926.5	65893.8	17743.5	24764.8
Macrocarpal C isomer	C28H38O5	0	0	1.0784e+06	2.44628e+06	815810	554331	672793	1.14152e+06	722105	249863	1.69201e+06	1.13032e+06	918808	683260	36764.7	43632.7	49983.9	35596.5	0	0	102276	19122.6	38219.1	7363.99	94686.2	0	52365.6	64751.3	380845	48981	73540.5	105164	33822.8	241945	2.10285e+06	427051	521390	3.03133e+06
Maesol isomer	C28H42O4	0	4813.25	12393892	13226592	17738572	8.22772e+06	7680160	10853105	8236596	14504817	10085763	14139273	10614423	5941668	151473	457600	230052	271406	796409	353920	112905	267176	313503	96659.1	212270	167620	369476	393635	337780	82536.7	169473	196765	187645	197617	62661.4	241206	222245	161663
malate	C4H6O5	55138.5	41069.4	8879768	7.35958e+06	3.59212e+06	3.83206e+06	2177162	4796912	4971744	8.14489e+06	5.51847e+06	3.6963e+06	19491322	2.61874e+06	97542.4	221336	163271	153417	247725	318861	185945	135147	112582	108007	68189.6	581508	249044	182155	256687	253089	177336	182644	386140	1558480	880520	2.07898e+06	791703	1.9366e+06
Maleylacetate	C6H6O5	10462.4	8062.28	93203.2	149131	109261	81856.2	104750	213030	68737.3	129118	203597	129560	220228	40792.8	14169.2	18438.1	16545.1	21942.3	18264	18863.1	38863.1	22640.7	15316.4	8595.62	10050	60294.8	35203.9	29077.3	30161.5	50726.2	34701.1	30341.4	18338.9	42047.6	53788.6	122677	62139.3	94041.1
Malonylcarnitine	C10H17NO6	0	251.45	467766	598535	971351	1.01833e+06	417382	608797	416779	930518	565063	682181	451360	227322	120602	497233	239820	358525	324538	275325	305476	258487	230250	221565	274738	1.45121e+06	242004	328368	112985	378204	189462	574843	103640	370548	623716	299358	69800.9	226896
Melibiouronic acid	C12H20O12	324.46	372.79	105725	196047	81836.7	77196.3	55958.8	172352	90595.8	92631.8	188137	84874.9	212788	42685.6	32184.3	192525	113989	92024.3	223999	215837	42022.1	65971.4	41754.6	36977.1	44123	158070	135045	129334	100243	92268.9	71299.1	143918	107602	96135.9	279965	245785	101623	244674
Mescaline isomer	C11H17NO3	117011	90520.1	113896	410747	202543	199259	213112	313591	244481	81678	303255	127568	522879	86412.7	539939	870549	1.12669e+06	974522	913934	656946	404940	477322	315388	114667	923880	516888	414408	721560	478403	562460	404769	456416	306508	355245	222049	457996	262684	417900
Messagenin isomer	C29H48O3	34041.4	38559.2	20387178	16658103	18286790	16462085	16129261	15720253	17873082	17452290	11670459	16453948	15435464	17764528	17848454	28181992	28073624	39752732	28365632	27137056	19822220	35211620	32788214	15886803	25124506	28773002	29856088	34288648	32817702	22921850	24948842	31441248	22905522	18670410	20114690	30850432	21223842	22082104
Metalaxyl isomer	C15H21NO4	8138.28	5631.57	59899.5	83907.4	45525.8	78002.1	32123.5	62039.9	56732.1	62239	49224.4	46221.4	52757.6	49902.7	16739.6	9698.83	13488.4	14725.1	15988.4	25887.5	23142.1	9003.22	17386.6	9551.05	11180.7	19445.8	24105.5	8686.37	13652.3	23500.9	21680.9	30030.9	18153.7	23103.1	14975.5	28675.4	14085.9	23964.6
methacholine	C8H17NO2	34996.2	44479.9	77529536	185393072	129291680	310031488	116215896	380271328	135522256	90145688	709448640	125326120	79607496	58775328	89725352	196128512	216723824	140899552	715142784	316078656	49712500	91163168	91224328	26261864	156700688	185648080	111821568	152587504	70400040	87369240	100707720	227104400	71097336	86122352	80499984	103272616	14202775	147754320
methionine	C5H11NO2S	1514.58	2810.11	323758	627252	307167	318169	174929	534981	156720	320174	854694	208441	1.01833e+06	165015	120898	780764	303947	220758	619599	570418	151287	188851	181209	289148	141810	416419	409240	285510	228144	253262	164531	246334	294389	559744	602518	1.01719e+06	808202	1479398
Methionine sulfoxide	C5H11NO3S	7491.66	0	983285	1694202	1.39128e+06	1.08782e+06	552917	1.34731e+06	767842	1.35962e+06	1.503e+06	989190	1.94131e+06	817064	219933	1.15665e+06	1.03141e+06	828583	1.43892e+06	929893	380074	316840	383183	335858	206025	893685	753784	493134	470479	405323	272432	853349	300650	702241	1412550	1401184	1.02935e+06	1.93819e+06
Methyl beta-glucuronide isomer	C7H12O7	2419.48	1375.11	771149	869446	543521	739521	370218	638496	386619	462302	744736	396136	858346	394560	3058.51	128213	105489	77697.6	168581	176116	40776.6	68254.5	66221.1	68394.9	69475.9	103767	114486	104029	83771.5	108082	83203.6	161145	139292	69792.4	152835	146111	86334.2	165767
Methyl farnesoate isomer	C16H26O2	43281.9	56748.7	9920743	8521043	9466573	10134039	8985429	8.048e+06	10486949	15681291	9295589	12496131	10126881	8680444	1.61987e+06	1682410	3205051	2.23288e+06	3789092	3025580	2.74714e+06	1054638	929482	654785	1.04395e+06	1.20132e+06	1.3852e+06	1.6386e+06	1.38059e+06	1.19001e+06	988869	1.70416e+06	1.35108e+06	487011	859187	1.00972e+06	360300	566180
Methyl pantothenate isomer	C10H19NO5	402.65	326.02	69291.2	95824.5	95151.8	51646.7	54830.9	74120	40262.3	33611.4	119916	45004.9	26050.3	16623.8	2055.27	6193.98	4934.01	5754.26	8788.42	7639.73	2151.53	3843.55	2666.3	2133.1	2987.31	8407.72	2614.25	2839.36	1739.45	4136.1	2278.36	3803.08	2764.95	1955.99	4161.34	5260.44	906.96	2137.18
Methylglucoside	C7H14O6	5575.01	6994.95	996562	840570	742328	1.49432e+06	962106	1060075	661845	666573	1.09942e+06	816202	3.19912e+06	965646	15387.3	843658	346119	390977	774420	865564	173916	318661	269912	176088	297046	633242	444162	453728	356824	329900	298802	549981	343319	278198	420809	542193	219708	502656
Methylglucoside isomer	C7H14O6	8242.15	7594.36	1144492	1.20795e+06	1.24109e+06	1.19776e+06	629895	970205	922265	698905	1.98418e+06	663127	1543205	541252	349396	927506	768189	690734	1.2864e+06	1.1238e+06	272768	334733	403510	234180	424012	831318	573860	511456	299015	366632	338744	793712	403701	347660	715628	741123	314005	732932
Methylimidazoleacetic acid	C6H8N2O2	1471.53	2638.92	3823031	4718348	4.77179e+06	5298981	1.76741e+06	3486070	2127237	8448745	2.92848e+06	4.00888e+06	5278024	1.08988e+06	4.41592e+06	34050816	8516249	15482587	6.18011e+06	16820018	8161206	1.14314e+06	941550	21451198	951898	42198652	1.56225e+06	1.82228e+06	464840	3.39972e+06	670530	3.44632e+06	7.35914e+06	25062856	25637136	2867612	5.91939e+06	5.8702e+06
Methylsuccinic acid	C5H8O4	840949	824569	4.50264e+06	4.66635e+06	2.60889e+06	3.7067e+06	2630441	6.25322e+06	3700690	5772844	7.42459e+06	4.41869e+06	12765689	3364036	427472	912417	439582	504234	988060	1.11002e+06	373244	660172	249353	523298	511646	532274	835929	800594	789729	782973	783886	807969	929675	3209426	1.5056e+06	4569698	2.38418e+06	4.42517e+06
Methylsynephrine isomer	C10H15NO2	41593.2	44741.3	361281	312692	319125	386777	210717	388326	295554	152867	369094	227710	313179	197955	172860	241910	228184	171107	227082	150218	104974	19145.7	84228.9	31056.7	154245	35108.2	85039.2	174600	64130.2	56564.9	135719	191732	17517.1	44998.6	119608	54785.9	16232.2	67964
Metronidazole isomer	C6H9N3O3	495.33	961.12	121845	114574	149225	109587	90627.4	139958	132922	148196	118672	122188	110565	95342.9	15922	77926.7	81478.1	80769.3	67443.1	77474.4	24838	34347.9	12454	97925.6	14013.3	30184.6	45651.2	38048.2	60838.1	28290.4	33117.2	40788.4	41926.3	16081.3	78580.8	44171.9	25825.2	65984.6
Militarinone A	C26H37NO6	40203.2	85517.1	66972.9	52503.2	151053	39013.6	60983.4	78478.9	105061	81023.7	62398.7	132696	51968.3	95748.9	215395	155260	193023	236690	64722.8	85335.7	521496	267301	140407	353927	123147	393743	121686	256234	464914	207314	124657	245746	174191	536107	313435	403205	392264	464103
Momordicilin isomer	C36H60O3	0	0	1436639	945511	1.88861e+06	1.00894e+06	453262	864805	1.27489e+06	850417	486815	964124	1344992	874074	415565	600269	546732	606966	460117	499342	295576	185689	337692	228602	391048	274205	312047	326238	290843	324353	309881	552332	296362	298280	341905	319862	221235	288043
Muramic acid	C9H17NO7	0	371.51	107934	176202	104574	98700.6	57674.4	178262	94568	111842	239934	83202.2	243104	66722.5	12852.1	130486	54685.9	26185.1	104302	73999.6	8835.93	7607.99	6786.02	10633.2	7651.87	18177	8346.14	17244.5	8473.95	20200.4	32032.2	22836.9	15955	55308.9	15026.9	23944	10538.4	16289.1
Muramicitol isomer	C9H19NO7	0	0	0	13178.2	0	28764.1	29583.4	17457.6	12733.9	30678	126146	34754.8	36749.3	29784.2	586558	36174.8	151497	237809	131628	376902	126741	28212.2	112619	70262.4	214132	112846	65127	126727	73349.6	523341	76555.8	925875	75358.7	136572	98703.9	226618	275206	478983
Myristoleic acid C14:1	C14H26O2	290056	997114	3.03781e+06	2.96944e+06	1716660	2358931	1.78958e+06	3.9682e+06	3.77091e+06	3927386	6.17276e+06	3.0884e+06	4108596	2.70249e+06	3423673	7.13964e+06	7.42949e+06	5.41463e+06	9934334	4.72541e+06	63184492	2466747	3.23004e+06	4460622	3.87618e+06	5.98526e+06	4121124	6210440	4.89755e+06	6.4983e+06	8953001	6.64009e+06	3532738	4.80658e+06	5459402	3.56694e+06	2834132	4690786
Myristoylcarnitine C14:0 isomer 1	C21H41NO4	439634	395440	27046210	18393698	18499126	38845920	9540601	19239570	31865898	29961466	8.15866e+06	42302456	17190254	25541280	280761	319184	399597	278825	366365	345757	324266	431724	230085	342826	211231	278708	317457	347464	374818	255369	305781	354899	351401	308592	223903	371614	640790	697711
Myristoylcarnitine C14:0 isomer 2	C21H41NO4	796.91	1444.48	195579	61700	215135	327071	113865	48536.6	195332	238262	113079	205633	44051	583689	165859	639022	1.5573e+06	305065	294654	136729	121424	130036	259583	183440	67127.9	146179	58644.1	80313.5	117211	768930	202938	850507	610791	118589	522310	35781.8	32618.9	45568.5
N1-Methyl-4-pyridone-3-carboxamide	C7H8N2O2	3986.97	877.6	1.07115e+06	132258	922452	1.36326e+06	891779	312057	244436	9542872	1.12631e+06	1.84976e+06	307413	836744	199552	393289	382886	332716	129623	97253.9	2.50224e+06	251489	625139	690420	1.25568e+06	1.0659e+06	337301	378618	449097	1.0172e+06	850528	1.125e+06	692156	1.02377e+06	1.72856e+06	1.35865e+06	547842	994225
N5-(4-Methoxybenzyl)glutamine	C13H18N2O4	601.02	1153.31	13814225	4909713	12621264	40776084	2.74748e+06	1.46907e+06	3.5053e+06	31668554	646497	21015750	29979488	20207002	15614.7	405534	64131.8	77887.4	30152.6	16467.1	318714	649962	205182	1.2459e+06	406390	2.75108e+06	201900	522363	198782	59760.2	65619.8	97068.8	244871	149888	25142	225362	71606.1	122096
n5-Iminoethyl-l-ornithine	C7H15N3O2	1687.9	1472.93	72899296	64997908	81481792	63046736	48609580	108831336	37061036	66328416	126429928	61931892	22534486	7605142	1.93292e+06	7.77747e+06	2.88527e+06	7.78989e+06	7910060	5320306	3.34424e+06	10016975	3266979	7.69949e+06	4.46553e+06	23963162	6.14671e+06	6286892	1757283	4180593	8917065	21997522	1.52973e+06	4.31736e+06	9070372	3.2195e+06	1.13192e+06	2.0118e+06
N5-methyl-L-glutamine	C6H12N2O3	15737.8	12070.3	2.76874e+06	11885020	2.06002e+06	2.72471e+06	1.69614e+06	10926169	3.47021e+06	3.63e+06	13686204	3943308	17928774	1.82623e+06	1.72799e+06	2.50617e+06	1.58738e+06	1.3065e+06	4.71317e+06	5.09461e+06	438866	992903	757153	475427	1.17468e+06	1.58816e+06	2.5887e+06	2.39112e+06	1.1493e+06	1.49435e+06	1441254	2508493	2.82752e+06	1.96246e+06	1.98389e+06	6.74547e+06	3.02126e+06	2958491
N6-Galacturonyl-L-lysine isomer	C12H22N2O8	0	0	156232	140110	116446	142896	86970.3	144679	95747.7	125335	162233	85954.2	159481	85772.5	6242.62	27064.7	31452.4	13374	41490.2	37533.1	5633.47	10625	5874.06	17064.9	7287.92	23107.8	20851.1	22562	9290.47	11100.7	10034.4	11186.5	12442.9	13451.5	23218.6	24497.2	14071.1	17140.8
N-Acetylasparagine	C6H10N2O4	3453.7	2388.43	682119	1.1066e+06	796338	730194	320686	720745	398670	1.01674e+06	1.20674e+06	490827	818490	269101	305662	277059	228692	317748	296824	277884	419002	274524	332590	739385	261833	503244	308206	387369	277211	267383	233788	332209	249540	357894	433391	531368	458015	755750
N-acetyl-aspartate	C6H9NO5	10668.7	12850.4	47889236	62587516	58055936	18303206	24210894	24388522	12940961	15920483	18185878	14756445	16509208	9583064	696779	1.76267e+06	787621	1537116	2.23153e+06	2.23757e+06	1.51429e+06	6443840	2.84606e+06	1.77694e+06	2.47939e+06	10482086	7.34696e+06	3.16151e+06	2.88855e+06	2.98931e+06	1.36382e+06	5.83546e+06	1.11861e+06	1.91578e+06	4.89843e+06	5.03791e+06	1.62791e+06	2.52752e+06
N-Acetyl-D-fucosamine	C8H15NO5	3463.87	2417.48	2.33123e+06	3.00349e+06	2.34022e+06	2.4861e+06	897112	2174144	1.68076e+06	2.21955e+06	5.74331e+06	1.79442e+06	1.76684e+06	571986	172705	365917	202344	154068	406766	233134	279941	263208	190213	657541	436712	1044547	334413	396251	128923	217782	247589	286617	110236	132850	263905	172875	100577	127603
N-Acetyl-glucosamine	C8H15NO6	1418.19	1403.78	420992	483972	428986	595131	275341	378003	258592	433270	719552	337825	373698	215910	82431.7	197833	189886	141326	287926	225201	41734.4	84711	66132.9	95934.9	97153.9	187288	105395	108807	88098.8	74491.2	65651.3	112909	50832.8	74881.2	135173	128261	72378	109126
N-acetyl-glucosamine-6-Phosphate	C8H16NO9P	378.23	388.14	124898	349082	162188	157543	161136	355693	125955	232238	679185	232584	249705	52936.1	6151.97	16971.8	7402.33	9144.56	23087.8	16079.4	22780.9	25538.9	12133.8	8608.81	8465.37	97851.5	50386.8	41212.4	35637.8	28818.3	21957	59228.4	31540.8	101812	220868	269633	151132	335821
N-acetyl-glutamate	C7H11NO5	9914.26	8732.65	12507417	54344416	16000072	8808964	10171752	39148656	15401911	17129946	62012852	20657534	35168908	6.15738e+06	6.65973e+06	14611416	7.32165e+06	10316389	14672685	15315496	2.93277e+06	7680830	2.43725e+06	1761723	3789055	14326987	13050264	11722541	9454475	10200204	6.00315e+06	12033061	4717172	9825063	17188350	25072194	9802160	24450498
N-acetyl-glutamine	C7H12N2O4	23017.1	24105.8	558054	883681	534707	573990	294722	697794	359660	1.51435e+06	1.09974e+06	607081	651460	311057	271150	327748	263790	292032	362236	276599	348409	337294	232745	699645	273738	431714	431445	508710	429755	349366	358195	378501	312912	696952	708228	959799	803274	1.20023e+06
N-Acetylhistamine	C7H11N3O	4734.25	2902.42	77081968	67997112	50555476	50544316	25529760	61765884	39002404	53196320	70128720	38270784	82726144	26689478	3.85025e+06	9155007	4.69979e+06	8105160	15003995	11230351	3.66313e+06	4194042	4466865	1.77021e+06	4819715	6.39773e+06	5809574	5.21889e+06	2.89707e+06	3.58929e+06	3.82908e+06	4.19161e+06	6.958e+06	5347952	10054753	4965314	2.27804e+06	1875644
N-acetyl-histidine	C8H11N3O3	859.24	363.94	1.45384e+06	2.36463e+06	1.77272e+06	857979	556413	1.18903e+06	750088	2.59401e+06	2398053	1.49213e+06	1.24141e+06	557539	588458	579138	510408	976539	946072	880939	1.02868e+06	406043	466301	1.79436e+06	408642	835154	593823	670969	567652	604466	406318	1.08821e+06	479314	521500	1.17279e+06	1.72637e+06	710487	1.84649e+06
N-acetyl-L-2-aminoadipate	C8H13NO5	2782.27	1255.96	899911	944573	560802	1640961	434171	744419	419820	1.02875e+06	708422	612159	1.19221e+06	383166	503953	1.53544e+06	226104	213681	674096	757655	770265	1493980	361801	2.84627e+06	1197518	4.66909e+06	494366	1.63624e+06	526391	156311	96396.9	184399	158244	424989	184655	297995	205250	529555
N-Acetyl-L-alanine	C5H9NO3	9681.34	21938.7	1.39955e+06	1.22328e+06	1.0039e+06	793013	576990	613777	457541	1.3604e+06	667961	651412	851798	499925	10262	779823	219199	548046	215822	622925	294876	579675	330412	228314	279742	982217	265568	354554	504582	202099	111415	174912	75487.2	218772	147382	304988	392212	511846
N-Acetyl-L-arginine	C8H16N4O3	2987.29	2042.26	2875585	5267390	3.44664e+06	2.02482e+06	1842942	3.40835e+06	2990739	6.56782e+06	9559449	5591530	4.46338e+06	1788017	4692475	3.96351e+06	3.72139e+06	12026184	6.82402e+06	4884300	4087747	4820942	1436250	1.03582e+06	2.94738e+06	3882213	10344363	7710200	9898117	8928708	7.61553e+06	11282165	3.70247e+06	5.4229e+06	13420895	20113084	6.17715e+06	16587397
N-Acetyl-L-citrulline	C8H15N3O4	418.36	485.75	440760	266469	319490	663837	104287	97731.7	191545	469945	100085	297273	285564	163190	51239.8	344152	96066.7	47164.5	29350.2	57820.3	183701	143819	126224	451282	164364	535190	83925.9	185799	66715.1	27410.6	25975.9	32956.8	72454.1	86460.5	35067.9	135270	81461.5	200859
N-acetyl-ornithine	C7H14N2O3	3228.87	3084.61	2.26128e+06	1530300	2.11008e+06	1990337	1.61961e+06	4.05406e+06	2.53285e+06	3361061	2745799	2.6494e+06	4483172	1875406	312049	1.22205e+06	1.75476e+06	1.11017e+06	1.23687e+06	882952	2096435	1.26728e+06	1.55878e+06	1.35041e+06	1.2651e+06	2.45939e+06	2415713	2.15096e+06	1.54253e+06	1.17278e+06	1.40959e+06	3.68661e+06	1.75006e+06	1.50768e+06	1.98746e+06	2.87948e+06	1460444	1.66333e+06
N-Acetylproline	C7H11NO3	2924.34	3193.56	1.00161e+06	234845	532258	1.20605e+06	427146	246943	209413	515499	188458	224137	241149	435788	158889	1052484	876739	518435	290853	1.50357e+06	12514.3	24908.4	14292.4	17753.2	11081.2	53713.2	37985.5	33773.2	35593.1	44455.5	28023.1	0	29018.8	93037	106844	976972	178052	403637
N-Acetylserine	C5H9NO4	32867.1	31022	277095	381710	293830	225074	218527	261260	136802	607245	239466	197823	296385	163767	77145.9	90990.8	86799.1	85584.9	95446.8	99268.6	183319	103642	96802.7	222560	85410	174698	101912	92396.8	95595.7	102117	102440	114116	212354	762744	746618	2.16274e+06	1.96024e+06	3.70025e+06
N-Acetylthreonine	C6H11NO4	2569.53	3659.93	3.08103e+06	6.56485e+06	3.07304e+06	2318588	1.29711e+06	3628768	1.68998e+06	4.47524e+06	4479750	2.31563e+06	3606203	1.40256e+06	278334	921010	480235	527244	1052990	1.08591e+06	383098	534672	214490	233070	305144	924554	596918	759291	770016	415098	375890	577910	358999	599596	897839	1.39772e+06	902841	2.04753e+06
N-acetyl-trp	C13H14N2O3	643.27	0	179226	173353	128819	114662	131230	156957	135973	424024	174201	245874	150000	231862	78616.8	77604.7	174157	104186	53189.1	41968	120623	123674	312542	208177	179943	283504	261442	490078	132805	29401.5	111010	589890	626677	273319	410028	146981	299776	1.09125e+06
N-acetyl-tyr	C11H13NO4	8059.71	5938.15	680004	1056227	750465	671649	489543	694219	672978	731258	683792	769091	932069	468356	129612	509046	450452	245396	231665	406585	165078	208731	94237.8	260856	177544	221913	248646	280253	126078	251040	162961	200115	182303	127481	234853	338987	172106	368136
NAD	C21H27N7O14P2	0	0	2.21317e+06	11848320	3.02601e+06	3.41697e+06	2.54363e+06	12508195	3.35965e+06	2.35841e+06	23735034	3.52187e+06	11589223	1.59625e+06	874027	2.68833e+06	1.97973e+06	1.70178e+06	5407840	5.53171e+06	527145	1.38516e+06	628875	276527	959180	3048246	3.45739e+06	3.28731e+06	2.00276e+06	2.52552e+06	2.53239e+06	4.42994e+06	2876572	3.6456e+06	6801484	6.3084e+06	2.72524e+06	7.13634e+06
N-Alpha-acetyllysine	C8H16N2O3	3922.39	3298.18	6.01569e+06	11719023	4.56086e+06	4490162	4.27298e+06	11441611	6.85815e+06	9236763	13879884	17475448	16618683	6496910	3419494	11439207	10387583	11023801	15838524	10863389	2.08968e+06	3.45513e+06	1.34913e+06	985724	3.0304e+06	5.04214e+06	16820120	13872491	11731349	8664933	12638809	21355832	21296026	15096153	34440816	45100660	19394606	26803600
N-carbamoyl-asp (Ureidosuccinic acid)	C5H8N2O5	405.93	359.62	18972.2	33521.8	33681.2	15819.5	34645.8	19299.6	10190.5	21024	15830.2	36435	27823.8	8221.88	786.42	24662.2	0	1948.93	672.5	2343.92	3062	8419.68	2855.39	3206.83	705.57	35360.8	4366.92	5938.39	9118.26	14975.9	8468.07	10016.4	6243.8	35306.7	310862	91633.4	65205.4	100004
N-Carboxyethyl-g-aminobutyric acid	C7H13NO4	1663.23	1146.93	1.00257e+06	661664	824889	1.63459e+06	1.12588e+06	2.52934e+06	940521	1525190	3.47746e+06	529229	1.07434e+06	410085	38626.1	140875	102135	80452.5	246308	158284	24123.8	27929	22939.7	17304.1	37003.3	68985.1	128567	97507.4	78686.8	97230.4	76467.5	116599	305532	281485	274660	638132	236658	495545
N-Decanoylglycine	C12H23NO3	41125	57487.9	26661.5	66008.9	45361.1	37528.7	83253.2	115036	18398	83546	79558.2	27584.4	37176.5	37574.5	57629.6	45679.5	36416.2	35103.2	77695.8	91528.2	36247.8	36115.5	60077.4	26977.4	18607.4	124819	46410.7	0	119574	23701.9	62599.5	41483.1	27063	288408	52085	106785	90636.4	61728.1
Nelarabine	C11H15N5O5	280.33	0	185287	3511.76	120108	140053	136641	128218	126742	130493	3976.54	0	199947	93113	19121.2	15105.5	27400	26989.4	65459.2	38240.1	4893.2	20244.6	17901.4	13403.6	32815.3	32865.1	28911.3	33994.7	7719.16	18806.7	15863.6	6874.92	6304.91	8547.97	7063.35	6578.9	2031.44	3931.45
Neocnidilide isomer	C12H18O2	2.41951e+06	2.55102e+06	1.4809e+06	1.22295e+06	1.00133e+06	1.54807e+06	1682142	1587272	1.71217e+06	1.85002e+06	1.7216e+06	1.64006e+06	1381681	1.68188e+06	1150246	1.74657e+06	1.28512e+06	1.38293e+06	1.27162e+06	1.54531e+06	3.84604e+06	1.93031e+06	1.79671e+06	2337871	2.15131e+06	1659495	1.9635e+06	1.81051e+06	1943376	1.67736e+06	2.03474e+06	1526497	2.29936e+06	1668587	1.65833e+06	1.6855e+06	2.49747e+06	1725612
Neosolaspigenin isomer	C27H44O5	476.18	858.55	2.24085e+06	3.32769e+06	2.56917e+06	1.89766e+06	1.95737e+06	2295389	2467707	3554822	2.59049e+06	2.56464e+06	3148234	2.46892e+06	3.52086e+06	4.15899e+06	5225426	4344472	8639469	8.09452e+06	2167826	3.45307e+06	3.83249e+06	2.97972e+06	2.3859e+06	4324341	4.64795e+06	4.74283e+06	4708924	2.72398e+06	2.05425e+06	3.08147e+06	1606820	1811426	1.01369e+06	2021448	2.0418e+06	1.93292e+06
n-ethyl-d-serine isomer	C5H11NO3	3178.92	2603.76	2220473	2.87506e+06	1.82649e+06	1.91631e+06	2302257	3.47869e+06	1.70817e+06	1.98232e+06	4.8811e+06	1.71084e+06	4.07034e+06	1332132	295424	759376	354818	330132	1.16834e+06	1.44967e+06	812948	691926	1.08021e+06	1.11095e+06	451405	1.64794e+06	611774	970538	576021	1.15484e+06	942247	553796	554998	405297	1.1969e+06	914616	595545	1.50976e+06
Netilmicin isomer	C21H41N5O7	13179.5	39011	12018189	14815589	12460801	12400469	5.79079e+06	9143148	6762988	12540345	10004051	6.49471e+06	11532403	7.63102e+06	1.33565e+06	3.13328e+06	4.18377e+06	3280476	7.58936e+06	5.50384e+06	1.38579e+06	1.04233e+06	1.2222e+06	1088989	1.3092e+06	3084698	1.65711e+06	1885489	1.34687e+06	1.68279e+06	1.07257e+06	3.84314e+06	1.44804e+06	1.1243e+06	2.00748e+06	3.87681e+06	1.36719e+06	2894869
Neuraminic acid	C9H17NO8	0	0	153795	217853	138174	125227	54356.4	166925	107590	160102	280322	114957	289770	52147.2	7955.52	37875.3	25668.5	21675.5	45481.8	52298.1	11643.8	13338	9503.41	8712.61	10296.1	27876.4	67108.4	43407	29605.4	14167.7	15053.1	24519.5	79512.1	40115.3	167295	57977.4	33290.9	44165.6
N-Formyl-L-aspartate	C5H7NO5	3238.75	3268.54	196629	171133	113948	309792	156928	102135	53182.8	121917	234553	86478.7	135373	59913.8	16885.4	36829.7	17716.8	20066.1	32885.9	34696.1	15963.7	19071.1	14543.7	19639.1	10396.9	69652.3	24691.6	24117.2	24903.1	39206.3	22239.2	30734.8	20436.6	28965.2	100706	52339.2	26771.2	41272.5
N-Formyl-L-methionine	C6H11NO3S	537.83	1101.85	109262	186417	169575	175210	163659	152251	75537.2	366755	156555	130457	139982	139999	199462	1.12391e+06	858310	468687	1.21735e+06	1.05798e+06	199258	113633	373212	79429.1	290664	345012	158050	80448.8	127501	154805	130814	176943	300416	311834	414364	446965	278751	681440
N-Gluconyl ethanolamine isomer	C8H17NO7	0	0	63093.4	81331.8	60651.5	66675	45978.2	72074.8	42191.9	66155.7	74702.4	50754.8	74405.2	49284.1	2326.35	7843.45	7043.25	7243.88	3844.95	4477.42	5338.42	3233.55	3276.07	2278.38	1408.39	8905.84	5657.14	7469.09	4828.66	2156.79	2933.27	10916.1	3013.01	10221.9	14363	15486.3	28378	16929
N-Heptanoylglycine	C9H17NO3	29109.7	34923.3	275421	201356	397261	307010	224600	460022	177368	2.28215e+06	515594	700320	463450	240487	208386	293708	253199	191887	214868	139955	783912	78521.4	123650	259092	250075	308016	354293	581330	125938	140307	198317	237088	422636	453715	1.63287e+06	479848	1.07932e+06	2.10772e+06
nicotinamide	C6H6N2O	46000.6	40890.9	135750	253714	300177	172123	351674	308767	213041	304163	518383	388931	1.3257e+06	161061	720192	626123	947461	1.20247e+06	1.20754e+06	595102	536692	600492	601268	205803	622262	1.18845e+06	968009	1.02473e+06	847759	1.50357e+06	812544	1.20736e+06	387180	675355	572012	1.93292e+06	403171	888055
Nicotinamide riboside	C11H14N2O5	680.97	506.46	71037.5	54004.4	54596.5	24419.9	27562.1	42829.4	30212.3	35168.2	21563.1	25132	21140	28784.5	3633.79	8405.34	5598.87	5599.2	8278.66	8622.86	3521.81	3250.94	2019.73	1939.02	2655.35	4857.57	5424.43	3311.88	3292.13	3932.68	3134.18	0	2247.41	5028.27	3224.1	3008.31	3082.58	2398.35
nicotinate	C6H5NO2	9418.89	8180.57	1.2532e+06	7.07376e+06	3.39769e+06	1.41946e+06	3.14745e+06	2.48221e+06	1.93094e+06	5060646	9031127	4.12378e+06	6.45294e+06	1.34357e+06	5296340	12944436	4428133	5854672	12454656	10129219	2.0966e+06	2.62152e+06	845751	509221	1.40099e+06	4.80558e+06	3.11338e+06	2929104	3455872	8298342	2.55299e+06	4.9965e+06	4087316	4.68169e+06	5.25788e+06	8.36437e+06	1858896	3415658
N-Lactoylleucine	C9H17NO4	1643.39	1296.52	971960	883448	526882	900339	378561	724603	434134	653252	750358	491868	894778	425531	13057.8	53950.7	11163.4	23111.6	46553.2	36628.3	6945.15	5413.87	12154.2	5352.54	7262.06	15039.4	11071.6	7975.76	9203.88	13219.5	11994.4	18947.3	36712.4	38179.2	91102.6	26972.6	7732.43	26229.7
N-Methyl-a-aminoisobutyric acid	C5H11NO2	3919.63	7502.47	3.42208e+06	4.68348e+06	5199490	6.80938e+06	3.4019e+06	1.96947e+06	817194	2356251	3580930	3.2712e+06	4447982	2.0222e+06	115477	385162	174783	159708	392116	559149	399186	482818	483773	1.14938e+06	188770	1086158	271151	426577	403692	1.19503e+06	244715	319422	706277	976920	1.76039e+06	1.10664e+06	680413	2.91783e+06
N-Methylanthranilic acid	C8H9NO2	11389.2	9655.03	243339	296219	228323	269041	177697	263846	182088	274531	137436	168182	320622	209488	38235.5	118967	113868	73556.3	160258	138634	23322.4	35352.9	50627.1	25399.2	50141.9	99292.2	38665.7	45456.8	21824.9	29098.7	38705.8	69036.4	39687.9	23364.1	56061.8	51399.2	21197.4	16900.8
N-Methylanthranilic acid isomer	C8H9NO2	1579.18	1106.11	219703	209164	210833	222764	111327	206007	130895	182837	168736	151547	212815	112704	2016.32	5065.46	5476.61	4408.09	7298.07	5457.77	2061.27	3099.25	2441.64	2757.83	1846.52	6727.3	5333.9	2959.73	3603.83	3687.89	3073.78	3490.43	6815.65	21900	3825.14	12572.8	6986.91	16239.3
NN-dimethylarginine	C8H18N4O2	2895.8	2181.5	1.3104e+06	3.21102e+06	1.38239e+06	1.50729e+06	695017	2.05495e+06	1.0274e+06	3646089	4.23733e+06	897027	2.87452e+06	818149	398706	2190429	1.91133e+06	670270	2746824	2.30971e+06	703110	333862	469537	315138	352939	1.0704e+06	434774	381127	580178	539420	618982	682915	674753	466496	724834	892389	457065	608264
N-Nitroso-3-hydroxypyrrolidine	C4H8N2O2	15466.3	19673.5	48152	99951	22440.2	48796.6	23095.8	153665	67977.1	93002.7	171960	82976.4	147451	46172	25762.9	69720.3	76687.2	37515.4	135704	112157	16181.4	57405.5	14653.5	33733.4	24245	60375.2	51769.7	61116.1	79307.3	42935.3	26677	51346.1	60894.4	41399.5	57483.5	113734	189990	198526
N-N-N-Trimethyl-Histidine	C9H15N3O2	2360.96	2968.05	148429	165814	265653	159480	135404	142508	141089	262274	164760	154239	139414	138969	52504.7	126377	122192	132226	163011	132398	43878.9	26632.3	30929.4	70625.5	36656.4	48482	27259.8	32773.8	24715.2	43452.9	66031.1	121657	48212.2	27602	50446.3	32400.1	23876.7	85776.8
N-Oleoyl Glycine isomer	C20H37NO3	226894	262064	204221	1.17015e+06	203826	278889	2.15904e+06	258579	431355	3061129	757834	723909	217690	879359	72318.7	82193.5	169675	97022.3	104688	134926	1426063	126355	94847.7	90468.2	116028	98769.3	104747	133446	164563	97370.3	60671.9	122825	142427	93677	80998.2	127900	207241	159406
Norepinephrine	C8H11NO3	95444	57836	1.33158e+06	1.77494e+06	1.58609e+06	1.39778e+06	675210	1.83894e+06	1.52325e+06	1.32833e+06	1836086	1.03128e+06	1849966	709341	213919	1.44422e+06	510414	735450	617013	552750	190153	81374.4	294588	258235	368354	190609	267686	320618	192356	159394	319618	288339	207093	257039	276638	292307	375507	293812
N-Palmitoyl tyrosine	C25H41NO4	7468.42	12471.5	3964924	2.88309e+06	3.39981e+06	6541084	1820279	1892354	4199445	6.29492e+06	1.2964e+06	5497530	2.16798e+06	3636734	103760	131379	344664	102460	131679	103796	78688.6	145308	120718	73698.1	98902.1	121270	99270.1	132931	109807	41445.7	61284.9	116542	57154.3	189134	182572	274774	205929	240103
N-Propionylglycine	C5H9NO3	2246.16	2037.37	2460112	3.06824e+06	2.90589e+06	927023	1.20044e+06	1.24565e+06	655901	799895	916825	722477	862440	497391	34800.1	91406.1	39283	74984.9	114360	120522	74389.6	319344	143176	92175.6	123794	536753	347768	158567	145697	145281	63847.5	289012	280913	889929	430195	480067	285446	591574
O-(hydroxytetradecadienoyl)-L-carnitine	C21H37NO5	1751.3	804.61	99382.2	177665	271773	156632	83807.6	66769.6	214347	215686	254517	313783	69959.1	175958	119219	108403	106231	148677	126015	173439	59970.7	55232.4	102443	72215.4	85136.1	89454.4	72630.2	103194	90348.6	167878	297925	244864	249780	90097.7	254185	55954.9	154247	144015
O-adipoyl-L-carnitine	C13H23NO6	604.46	609.36	137996	878560	906783	664587	227795	244157	620700	1.56737e+06	316176	1.34805e+06	433021	251975	26127.2	401374	94025	224515	26230.2	19739.7	88615.5	144845	89363	190076	45870.4	1.09878e+06	14372.3	41378.7	24937.4	703019	427590	197889	51342.6	86557.8	392903	12537.9	10611.2	19705.4
Octanoylcarnitine	C15H29NO4	3178.74	4869.34	13509.8	18071.3	75200.6	45614.2	19919.1	11975.3	44466.6	121166	61356.5	119444	28325.3	290535	13173.5	42353.4	20309.3	15557.1	17553.8	25234.2	19125.4	15207.8	33701.7	48915.4	12009	19099.4	5697.03	4750.63	18428.8	123679	78181.6	101758	73223.8	33261.1	123170	8106.26	6905.88	5484.01
Oleamide	C18H35NO	29956.6	29199.7	45812212	34995004	30104602	33497450	32169134	40636436	57874460	32094090	43209424	37029856	31931246	77677288	781266624	1602482560	1750258048	1461147136	2659554048	1755581440	92646200	165135760	241673472	52862368	176052752	137596080	683158528	508130464	317770144	434326880	787462976	1078248576	193969744	111724544	110616904	173719792	96564632	92935720
Oleandolide isomer	C20H34O7	51633.2	57231.7	2.06075e+06	2.21445e+06	1.91939e+06	2.13217e+06	2056343	2116686	1.68977e+06	2.01408e+06	2.38606e+06	1.71083e+06	1.9358e+06	1.20918e+06	290841	1.1529e+06	900204	744381	1.03388e+06	1.22714e+06	658537	522541	522014	274485	751121	588120	939762	620562	611443	505802	501893	583925	461751	513357	507069	645993	460590	593933
oleanolic acid 3-O-beta-D-glucosiduronic acid	C36H56O9	0	0	981068	952315	1.51651e+06	1.40408e+06	1256800	743536	1.39445e+06	1.07756e+06	475389	783679	673776	904994	0	0	0	0	0	0	0	0	24965.3	0	0	0	0	0	0	0	0	0	0	9676.05	0	0	0	0
Oleoyl Ethanolamide	C20H39NO2	41082.2	44029.6	23060416	16247107	19250854	19634666	11129317	8347010	13285108	26130288	37073264	23599610	11566693	16725263	1.89405e+06	8805099	22477302	3.22085e+06	1.77219e+06	2291383	499561	1.685e+06	1.6844e+06	726759	733179	602647	665942	803814	1.14131e+06	1.61153e+06	685556	2.33356e+06	5.02023e+06	2.20765e+06	1.00173e+06	1.77112e+06	760598	1.00324e+06
Oleoyl Ethyl Amide isomer	C20H39NO	25722.2	851.12	2135604	1.36082e+06	896441	1.69909e+06	2.27938e+06	1919964	2.90106e+06	1.01096e+06	1.03681e+06	1.0288e+06	1.80967e+06	5863736	21694672	42737780	68513056	34339584	51172624	42751288	11349628	8698842	19701062	6.59363e+06	26619274	4.12794e+06	25298630	24865120	10771441	18661162	37576932	34726028	17640154	10089137	7288622	7.31453e+06	6879498	5.6675e+06
Oleoylcarnitine	C25H47NO4	926.35	2004.57	647961	644142	1.23025e+06	1.27234e+06	387209	236189	676730	547188	348783	572256	208938	1.65346e+06	1.43515e+06	6.14337e+06	19014922	2.31138e+06	1.90421e+06	1.20486e+06	276597	626374	855418	463633	287099	454281	229335	377771	448059	2.36067e+06	531602	1.99527e+06	1190642	923892	851958	456317	276372	399877
Oleoylcarnitine isomer 1	C25H47NO4	9087.99	4684.78	268625	296232	486098	601338	355926	166772	399485	315099	251330	314766	143995	650067	1.05737e+06	3.45214e+06	9196608	1.00115e+06	697169	562039	381623	595248	776087	373318	261083	261984	212020	291051	414227	1.38217e+06	528916	840244	1.27541e+06	1001861	789226	156335	247526	217681
O-Phospho-4-hydroxy-L-threonine	C4H10NO7P	0	0	154021	85711.4	91056.8	146494	56882.2	126048	27441.8	84288.5	45922.8	45339	253535	25503	124069	287283	170763	143376	106085	291585	62883.1	121804	68015.1	87044.6	140867	160849	238627	275063	52264.2	66576.3	69255.7	166539	85235.9	36117.7	97054.8	106546	13039.5	0
ophthalmic acid	C11H19N3O6	297.29	0	104222	180504	155882	113667	129071	207934	128609	56717.8	260729	107744	54158.9	25737.9	2104.14	12810.2	2854.19	5597.73	9318.11	6075.37	6967.95	4962.25	2764.06	3635.97	1150.03	5076.64	4542.62	3582.89	3134.39	4115.88	4748.51	8798.95	4419.24	5599.69	6354.72	5929.79	1382.22	3008.28
ornithine	C5H12N2O2	1615.18	5922.92	454831	72631.2	903915	1.97809e+06	335256	148233	114839	435024	193674	350359	246920	444359	39680.8	98558.7	164884	65490	109281	115108	587360	115326	839375	1.41451e+06	111094	216874	152811	135686	167459	138880	187781	512391	442077	106424	114529	251494	74626.2	183329
O-succinylcarnitine	C11H19NO6	498.75	294.12	1.40904e+06	2.02189e+06	2.36071e+06	1.93282e+06	1.33925e+06	1.58049e+06	1.60568e+06	1970833	1.22315e+06	2.39008e+06	2.62703e+06	1.3072e+06	713509	3.52365e+06	2.27135e+06	2.78682e+06	1.03222e+06	1.42661e+06	792063	1.00283e+06	762055	621227	893705	3.77276e+06	379456	943143	487792	1917897	1.2738e+06	1.74548e+06	244228	656117	1.48895e+06	362560	208339	435621
O-Succinyl-L-homoserine	C8H13NO6	580.47	442.93	368854	434582	254335	327178	195572	368408	162941	265886	491416	266809	623924	151293	28311	138911	20347.8	21410.6	98953.8	83419.2	12524.6	22758.3	20881.5	16440.5	12575.4	94138.3	133071	40711.7	26100.6	52734.8	79999.3	80062.8	34184	10971.1	62050.6	45901.2	9448.71	19348.3
O-Succinyl-L-homoserine isomer	C8H13NO6	2029.14	1724.17	327521	337141	253293	362116	180354	286721	207320	226296	274695	226962	434562	205138	54159.7	59206.2	39383.3	42297.6	107850	65723.1	23721.6	30617.9	28262.9	28191.4	38914.4	67804.5	47130.3	56020.1	41930.4	21393.5	20809.1	42481.4	25545.5	9735.1	40338.1	42744.9	45884.1	41618.2
Oxalic acid	C2H2O4	84121.7	62395.4	309519	330551	199295	282913	291150	353972	235131	257138	352345	269162	355734	203594	138943	247638	142755	234416	206225	220319	248672	288696	163727	176073	158121	510482	304400	306853	221905	292269	257884	317829	134759	210134	302099	246942	210228	252247
Oxiracetam isomer	C6H10N2O3	6173.97	7484.12	2.21064e+06	5.46455e+06	2803947	1.89015e+06	2.57317e+06	3675077	2.47334e+06	3667367	12780211	3724118	5375980	1.41861e+06	2.10762e+06	7.81244e+06	4.5362e+06	3.44928e+06	11447568	9768607	1.53542e+06	2.65274e+06	1732122	1.49778e+06	1.36106e+06	6.31169e+06	4.34706e+06	3.08818e+06	2.29536e+06	4.26569e+06	1780831	4.95938e+06	1295448	2.53382e+06	1.64455e+06	3.88697e+06	4.01839e+06	4.14549e+06
Oxoadipic acid isomer	C6H8O5	10634.1	8775.63	7.8675e+06	8936548	7.01423e+06	7043826	4.78739e+06	7001722	4489481	5132490	6021478	4749400	7.91552e+06	4.32679e+06	1.876e+06	3877688	2243038	2.61937e+06	3.39464e+06	3370341	2.46844e+06	2.7655e+06	2942445	2.04311e+06	3348602	4.6432e+06	3.03579e+06	3.65311e+06	2.55092e+06	3059276	2.42853e+06	3185857	1421918	1.50631e+06	2.45645e+06	2.54166e+06	1.43527e+06	2.47937e+06
p-Acetaminobenzaldehyde isomer	C9H9NO2	26299.9	28256.2	1571230	13841791	1.40529e+06	1.76716e+06	1.23135e+06	4.62401e+06	1.48787e+06	1.85479e+06	12946867	1.193e+06	1.75006e+06	1.5393e+06	163376	416240	207909	259866	298435	332504	296585	228256	358136	386561	289249	301015	338431	317663	180088	179526	183054	328954	137669	188952	183305	384010	229495	224960
Palmitic amide	C16H33NO	8756.62	119887	147089	191172	181950	126878	120526	64736.8	118116	212858	138289	161290	103375	144060	57549.9	79200.4	105078	114906	359611	224768	79760.1	88839.7	118538	42792.1	94226.5	100642	477788	333629	144277	288306	296506	515403	2433504	1.99429e+06	928704	1.79718e+06	582832	708903
palmitoleoylcarnitine C16:1 isomer 1	C23H43NO4	14500.5	13201	110112	120874	214601	338177	234157	87080.5	231876	219060	136039	233910	94696.1	366569	150254	307640	752573	194504	243844	72943.1	146987	96388.3	218737	121046	45703.8	88591.2	59243.4	74033.1	68777.9	545864	428382	390984	1.12186e+06	236875	1.01634e+06	56691	54704.5	65481.4
palmitoyl carnitine C16:0 isomer 1	C23H45NO4	19662.2	19371.4	142957	265841	417473	400518	262956	143622	244239	208198	140859	222478	66930.3	438034	1.24911e+06	4.43273e+06	11064532	1.09103e+06	598450	570345	390272	968829	909693	488399	440818	385588	288014	348725	573499	1.1561e+06	522320	818193	1.37312e+06	1.33943e+06	1.02068e+06	319191	314320	298274
Palmitoyl Serinol	C19H39NO3	52227.9	61219.1	207410	131255	84531.6	170683	151209	230863	168501	166580	283849	207775	161758	281525	463696	971806	2.06089e+06	1.83005e+06	5385227	2.51101e+06	119497	200910	340218	161222	232210	543227	425679	398226	509495	1.35233e+06	340516	1463604	493889	587078	244113	558699	274695	350210
Palythinol isomer	C13H22N2O6	908.58	337.58	230210	145959	242284	263071	105611	121884	101494	221040	173409	148961	173543	115448	30168.5	83496	81929.6	95071.9	101622	121839	36455.9	26518.3	31341.3	149179	25019.7	69378	32646.5	32777.4	16838.4	37375.6	18941.7	47169.3	20998.8	35194.5	72633.8	52550.4	21795.1	55593.5
p-aminobenzoate	C7H7NO2	6333.07	3893.91	803445	377629	396259	353333	525939	495220	358953	161220	465847	614888	643512	390812	274081	2.98085e+06	1.46184e+06	1.12247e+06	885933	1.76752e+06	622254	576875	906952	483804	751533	1.3428e+06	607835	704189	605851	1.05088e+06	843470	866832	1.98641e+06	1.1988e+06	1.13936e+06	443953	651250	628786
Pantetheine	C11H22N2O4S	3834.16	400.76	6344.89	13250.2	31605	56294.3	29245.7	157255	37870.2	192747	256085	21649.5	197545	19357.3	147448	404632	72110	144231	438824	285938	24362	34916.2	43323.8	0	143174	40271.3	302229	210875	79347.3	249789	220077	76410	232208	85747.9	336778	75250.6	104492	62998.6
Pantothenic Acid	C9H17NO5	1855.18	1091.9	2317331	3.86551e+06	2842140	3.0849e+06	1527800	3.43171e+06	1579469	5.66635e+06	9568212	2.61527e+06	9785728	2.6529e+06	1.33576e+06	3.80021e+06	1621266	2.53676e+06	13153115	4.60406e+06	431278	754068	543051	192132	2.13974e+06	1.0621e+06	3717028	2.9274e+06	1.74986e+06	1838668	958100	3.87828e+06	3.21483e+06	1459509	2.21094e+06	4.49466e+06	925720	1.93766e+06
Pantothenic Acid isomer	C9H17NO5	803.84	840.26	275218	328761	245883	348379	113801	266285	150953	272986	384005	191957	322851	171873	15763.7	38171.3	37987.4	18477	74567.9	53148.8	9488.91	15149.6	11782.2	10957.4	16209	39216.6	21254.2	23459.3	18276.9	13095.6	15541.5	22235.9	20140.3	21865.5	21645.3	24617	17728	20396.4
Pargyline	C11H13N	147.89	164.31	73509.7	105509	34322.6	33635.2	57824.9	55059.6	39839.2	82851.5	89540.1	51636.1	101398	28847.6	26292	161168	20324.2	61362.9	144869	76504.9	26202	19408.1	23651.2	17274.6	17766.8	115056	16820.6	35158.3	52645.1	37526.6	24086.2	30486.2	9686.72	35495.3	60761.2	78048	42718.6	73816.2
PC(16:0/14:0)	C38H76NO8P	0	0	0	3364.85	0	0	10728.2	0	1921.23	7025.67	0	7868.94	0	0	28135.7	21267.6	41129	45557.8	64697.1	75783.6	159971	109388	69078.5	154456	200041	250512	58924.9	105672	86560.2	152343	57245.8	102627	31724.2	24862.4	19332.7	188761	52066	73495.6
PC(16:0/15:0)	C39H78NO8P	0	0	0	0	0	0	3200.2	0	0	0	0	0	0	0	4660.58	3497.86	16464	8304.62	17314.3	16609.6	56010.3	28048.5	16102.7	31684.2	30517.8	48385.7	8377.75	19785.2	22529.6	34941.4	14678	52258.6	5238.94	1778.84	4855.9	38481.8	11924.4	11354.1
PC(16:0/16:1)	C40H78NO8P	0	0	7444.31	63164.6	24853.8	53281.2	74821.1	4872.39	25053.3	51707.4	5065.5	57797.3	0	7587.62	44590.8	86026.7	126889	78663.3	153064	105831	486727	190562	271338	236907	306942	673500	94004.4	172018	159101	221473	177833	352612	96146.7	126856	68209.9	255700	108354	98387.9
PC(16:0/22:6)	C46H80NO8P	0	0	0	14373.3	0	3925.32	15739.5	0	0	15980.2	0	15352.7	0	6689.7	229146	238884	509329	367432	275607	241044	83736.7	44438.5	77745.3	30508.3	22886.3	137628	145839	277461	184548	224226	241829	683788	37002.6	72186	19333.3	39517	40069.7	8888.93
PC(18:0/18:2)	C44H84NO8P	0	0	9570.51	116739	49317.1	105717	327838	15855	49246.8	172299	4392.08	173508	0	12807.4	570460	614243	1.69849e+06	544555	59241.6	0	1718138	308734	429704	325550	715614	1.56107e+06	206999	398539	548874	67748.4	409276	1.57954e+06	160268	413485	119239	243230	230496	76583
PC(18:1/18:2)	C44H82NO8P	0	0	16639.2	426049	107565	191859	420524	31105.8	78056.9	392105	8848.53	385116	0	11111.9	150975	816135	631470	456318	371873	499480	823121	204866	348273	305737	75352.4	1.49611e+06	276129	311066	374910	349287	489966	963701	122466	327269	91105.7	220177	177343	73602
PC(18:2/15:0)	C41H78NO8P	0	0	0	53598.4	8636.68	21779.7	57935.2	5031.14	10681	31369.4	0	22971.8	0	7751.77	246249	384474	87890	114460	97272.7	197819	309431	589528	450844	54461.9	108477	209099	292715	217022	298496	201045	338543	369958	212175	101620	86487	237791	97117.2	34478.2
PC(18:2/16:0)	C42H80NO8P	981.71	0	65055.8	536292	360153	578589	860477	71417.1	224621	785784	34404.6	796129	2445.05	79571.9	235648	778300	1119900	640840	949132	565882	4.70242e+06	870295	1.26529e+06	1.04685e+06	646055	3909356	403451	662612	1.3394e+06	653506	681000	1.58691e+06	470626	1.31272e+06	725389	1.16901e+06	1.02399e+06	551577
PC(20:4/18:0)	C46H84NO8P	0	0	0	6312.63	0	5298.61	13255.7	0	0	6879.81	2019.62	6323.45	0	0	335677	1.14316e+06	749117	807906	692135	547478	433990	224626	294713	114155	20721.3	690350	486934	688105	1.15013e+06	725629	923642	1.69654e+06	85777.7	128301	30486.4	68093.4	75761.9	17649.8
PC(28:0)	C36H72NO8P	589.74	0	113588	751550	144295	196476	1.15306e+06	362299	203057	464399	160604	429589	15136	308989	1.37331e+06	1.85196e+06	505204	1.22483e+06	1.107e+06	1566417	648312	1686023	876936	284436	840798	1.06667e+06	6942352	4.52281e+06	3.48442e+06	3477628	3837963	2207999	6.96887e+06	4.95653e+06	3797717	7.09528e+06	6.38819e+06	2828977
PC(30:1)	C38H74NO8P	0	0	7955.77	268170	12023	13348.6	120088	32329.9	31724.1	53909.2	11607.6	56149.9	2344.27	41812.4	131006	401118	67324.3	238688	178313	180571	29297.6	243298	65012.9	13800.6	12150.3	199451	443788	288627	292439	240436	289046	189185	522279	348929	115915	353607	117751	91885
PE(16:0/18:2)	C39H74NO8P	0	0	5601.28	479415	60797.5	34129.4	180691	45614.4	26537.8	60709.2	11116.8	56562.2	0	141096	482042	1.22863e+06	186198	610299	254608	550264	161503	371456	215404	13991.6	112088	181722	808814	372224	902152	489867	461422	84345.2	893962	309074	199257	636718	442586	187778
PE(16:0/22:6)	C43H74NO8P	0	0	2229.39	0	8149.69	0	0	0	0	1784.46	0	0	0	0	75439.3	0	37656.5	0	0	16830.8	26284.3	116837	87278.2	5212.92	27851.3	67928	145768	158271	102544	96052.5	156850	36925.8	85854	76563.8	48665.4	274095	34617	6777.52
PE(16:1/16:0)	C37H72NO8P	0	0	24615.5	165381	0	0	105294	95324.5	78772.9	70978.3	110820	30224.8	133816	26374.4	0	97207.7	0	49692.3	67499.1	54053	7469.88	56848.2	45057.3	87086.6	28902	79038.9	59444.2	19711.5	26671	30452.5	58903.6	64585.9	246106	208965	177869	144059	171118	157721
PE(16:1/16:1)	C37H70NO8P	0	0	52170.6	173567	48285.6	22392.5	82864.8	104265	68962.5	38155.4	111836	49616.9	104681	101251	0	115379	0	45484.2	67903.6	129216	0	11121.6	20244.7	0	0	0	96617.5	16220.6	129074	158399	0	0	512350	156658	392285	550678	932556	824503
PE(17:1/18:2)	C40H74NO8P	0	0	0	17911.5	3431.39	0	16729.2	0	0	4434.73	0	5728.75	0	13736.2	18030.7	37517.2	3327.6	35960.7	0	89879.5	11231.9	60487.3	49235.2	3768.05	10238.3	94488.6	325520	325810	153191	14627.6	77038	50673	1.80962e+06	619666	22117	234221	89255.9	147300
PE(18:0/18:2)	C41H78NO8P	0	0	0	21545.3	70481.4	9620.5	24230.8	0	81867.1	94371.7	44791.7	9905.26	0	46150.2	45776.8	107000	155752	131578	47100.9	143883	292537	140979	348213	493344	174035	648265	73535.6	93835.3	116103	220510	168503	186256	169839	208904	483212	383368	493806	174952
PE(18:1/16:0)	C39H76NO8P	1404.33	0	3485.56	129352	13032	8513.12	57555.2	12989.9	14099.4	35266.7	9730.22	22728.4	1541.89	19759.8	206250	417810	184629	223414	96343.2	264320	116534	469747	207706	42831.1	75233.2	146985	241084	151456	190238	236642	297875	230180	210826	99616.1	90266.4	162515	57851.9	30118.9
PE(20:4/16:0)	C41H74NO8P	0	0	0	256107	101311	14334.5	32351	6094.95	2249.34	7483.74	0	13203.7	0	85034.4	789296	1.09308e+06	301839	607155	109308	808579	122382	604809	293345	9683.93	149428	222828	1192265	983019	1160193	699097	735238	451167	654072	623547	350925	1.72522e+06	615231	266360
PE(20:4/18:0)	C43H78NO8P	0	0	0	4371.68	7368.25	0	8685.69	0	0	3455.02	2686.48	0	0	8028.19	341487	271191	120796	156629	70094.6	142132	237255	1.06814e+06	811428	33563.3	168969	405820	464913	415020	800148	503123	651444	600643	315585	96295.2	89050.2	340288	94812.5	28535.4
PE(20:4/19:0)	C44H80NO8P	0	0	30465	562127	165750	241620	462318	47448.1	105569	489672	14071	488970	2325.68	19453.9	940435	2.23533e+06	1916440	1.77299e+06	1.61068e+06	1.42466e+06	1.31413e+06	334005	590046	414010	128631	2.26946e+06	1.00795e+06	1.4329e+06	2.00522e+06	1.49814e+06	1.8846e+06	3.3662e+06	333274	532006	221893	347829	433381	148652
PE(39:3)	C44H82NO8P	0	0	0	0	55356.8	0	0	0	87374.4	0	129520	0	0	0	680400	114071	419444	588273	2.94271e+06	1.12039e+06	59164.4	418764	60261.5	104730	516706	390158	614740	223743	284144	357382	296362	1.02971e+06	675968	378013	90540.3	263123	80127.9	172335
PE(P-16:0/20:4)	C41H74NO7P	0	0	0	25637.5	30152.9	12722.4	8629.2	0	2675.79	3475.03	1831.87	4168.39	0	59172	640145	785162	150253	472324	360616	284395	636495	1549540	1.59358e+06	134522	454056	1.00784e+06	1234832	1.06695e+06	1822070	1.01607e+06	1.76364e+06	1.23713e+06	782478	418192	378563	860268	236726	163829
PE(P-16:0/22:6)	C43H74NO7P	0	1066.38	0	0	16881.4	8682.58	0	0	0	0	0	0	0	17691.8	237392	275941	55998.4	100737	25993.6	91448.8	122883	372170	484050	27731.6	161466	220218	454256	570137	396893	322822	579367	170734	232481	109961	79767.2	188538	47791.8	24145.9
PE(P-18:0/20:4)	C43H78NO7P	1999.41	0	0	6932.94	12692.2	0	4992.83	0	0	0	0	0	0	0	244886	281309	52567.4	232668	140916	134495	275617	1.07761e+06	1.0582e+06	42446.5	228565	463357	774625	716264	1.17533e+06	564444	1.14623e+06	581082	595133	302504	293550	401280	172603	75090.6
PE(P-18:1/20:4)	C43H76NO7P	0	0	0	10567.2	33151.3	7819.71	3340.39	0	0	0	0	1453.81	0	25672.3	430301	333558	101185	490818	154008	213189	276882	1.08167e+06	1.08704e+06	65939.8	310933	596848	803705	736831	1.33429e+06	735687	801252	788936	532243	254230	175204	468850	130526	74559.3
PE(P-18:1/22:6)	C45H76NO7P	0	0	0	0	0	0	0	0	0	0	0	0	0	0	81243.8	56454.3	0	79709.9	0	51586.3	39604.8	135802	132482	0	46491	64098.5	98133.7	130249	122344	125914	152735	48387.5	49948.3	21562.2	25457.1	60487.3	5633.34	0
PE(P-19:1/18:0)	C42H82NO7P	0	0	0	5651.71	16826.5	40074	60202.1	1999.17	14118.6	27926.5	0	38211.4	0	0	16052	65564.2	135723	85827.1	156419	71108.8	294458	109882	173492	126917	79331	459271	102319	101663	197872	123497	97027	405857	85144.1	104886	52715.2	89427.8	56757.8	33701.3
PE(P-35:0)	C40H80NO7P	0	0	0	6149.03	0	4506.13	12361.9	0	0	3655.82	0	0	0	0	5718.61	9937.21	12359.7	10693.1	34070.8	16325.3	100313	42435.8	50708.1	50949.9	29272.3	94124.9	18948	27587.5	27734.4	46821.3	14948.5	66197.4	5681.11	2127.31	2644.73	41346.4	2472.99	8967.48
PE(P-38:6)	C43H74NO7P	0	0	0	0	0	0	0	0	0	0	0	0	0	0	36447.9	0	99715	0	0	0	14968.9	50696.8	494806	462254	98637.8	609072	15375.6	52453.2	54195.8	210289	112490	171731	202724	158614	514593	383135	357406	371609
pemoline isomer	C9H8N2O2	7481.72	6416.56	44833.4	53133.4	24883.6	43031.9	47155.9	68798	48359.5	29948.8	58651.7	11206.6	31527.3	8873.94	39476.7	16046.9	58173.7	32924.4	93426.8	10102.5	47783	153328	86815.5	154168	104061	123387	13336.2	45226.2	44272.3	31473	25543.5	20917.1	40541.5	30009.3	22695.4	45853.8	37533.2	23132.7
Perfluorooctanesulfonic acid	C8HF17O3S	4033.05	2705.23	35987.1	34538	51688.4	38526	36742.9	53845.3	52590.5	50841.4	49467.5	29108.5	44663.4	24051.7	7386.36	35043.5	53362.2	49571.9	78300.7	37625	19791.5	29730.3	17880.2	12239.4	19505.2	30532.1	24498	20371.1	21997.3	12817.3	7564.35	40752.4	25232.3	25620	17099	78078	10428.8	42436.1
PG (22:6/18:3)	C46H73O10P	0	0	385520	96933.1	315873	218500	26069.8	167604	69948.1	183494	126069	75824.8	66274.6	137024	0	0	0	0	0	0	20026.2	0	0	0	0	0	0	0	0	0	0	0	0	0	0	0	0	0
PG (34:1)	C40H77O10P	0	0	0	0	0	0	2423.67	0	0	0	0	0	0	14198.9	129179	44900.4	62258.1	54070	0	93194.9	51211.1	182419	229182	9596.17	69207.8	124623	202547	235999	186093	188262	238994	198694	76062.7	58876.3	35567.2	90884.2	20834.9	15332.4
PG(16:0/18:0)	C40H79O10P	1143.25	0	1653.28	0	11183.1	6361.83	0	0	2254.15	1744.29	0	0	2091.82	25209.2	230305	270026	62891.9	27853.5	67857.7	147425	121182	505691	524824	28007.2	126941	313414	359182	466558	615557	382399	578814	457253	232746	106419	85680.8	248282	52651.1	30829.4
PG(16:0/18:2)	C40H75O10P	0	0	2.1244e+06	4516503	1.80363e+06	1.09719e+06	1.71163e+06	2991075	1563620	1432883	2.51931e+06	2.9365e+06	1896928	486241	1.29458e+06	1.25585e+06	719416	575029	1528887	1.46921e+06	1.43545e+06	1.73282e+06	392110	343950	451565	1.10794e+06	670182	937885	1.00054e+06	602749	945388	567770	305198	770412	1.6979e+06	2.38559e+06	2.27561e+06	3.1238e+06
PG(16:1/16:0)	C38H73O10P	8815.47	0	719305	3.97804e+06	550393	255348	986326	3.47102e+06	841885	793012	2.2461e+06	1.49642e+06	1.66061e+06	294036	515355	311728	261818	111417	587730	138406	567313	1.25529e+06	204581	79814.9	375924	1.13794e+06	492839	922378	635507	331937	637182	379418	199232	775437	1819813	2.15161e+06	1.02693e+06	1514793
PG(18:0/18:2)	C42H79O10P	0	0	1.16453e+06	2.94894e+06	1.06731e+06	380325	1116312	2.62668e+06	1316200	1.18432e+06	2856804	2.70192e+06	1.26184e+06	453772	902758	1.04309e+06	741298	429515	684845	747494	884689	1331199	204327	149199	376131	780758	857833	770614	887775	529498	802263	524458	415111	633540	1.56891e+06	2.2058e+06	2.18877e+06	2.64554e+06
PG(18:1/16:0)	C40H77O10P	0	0	6.29928e+06	17906534	4694440	2.43953e+06	7446944	14714003	5.41567e+06	4.98389e+06	13249896	11676128	6.61074e+06	2.66631e+06	5059913	5964496	3.34785e+06	2.6395e+06	4.78759e+06	5.97608e+06	4.08851e+06	6831670	1.33542e+06	795528	1.74564e+06	5.20801e+06	4313949	4.35016e+06	3352449	2.3396e+06	4.3695e+06	2.2628e+06	1.17964e+06	2.84326e+06	7.59369e+06	9442899	6.79347e+06	6759726
PG(18:1/22:6)	C46H77O10P	0	0	523012	219288	317094	339625	104501	241258	163497	175453	162749	137857	143489	296554	33735.3	63174.6	183405	46455.6	34772.9	28389.1	272943	80112.9	167835	5684.06	57101.1	36972.5	75204.7	44575.3	122958	67748.1	9730.46	86646.2	52709.4	22325.2	50520.3	38458.7	20676.6	29271
PG(18:2/18:2)	C42H75O10P	0	0	632924	513329	473946	481748	141851	223105	191710	341144	300367	176918	277950	261506	244878	256845	168735	115387	71894.9	80497.6	903083	322008	127985	87661.4	58826	246491	184073	455144	256402	292898	299475	498848	144684	521356	1.08117e+06	1.57368e+06	844404	976240
PG(18:2/22:6)	C46H75O10P	0	0	2.72752e+06	997640	1.83333e+06	1.6448e+06	428796	860716	601645	1.29021e+06	868872	569431	787962	1371542	62474.5	97653.2	372797	82663.5	40512.3	75791.1	888534	108865	267339	6770.6	75870.9	77976.6	115354	96201.7	215877	198176	36574.6	181890	114283	48417.6	78454.5	66808.8	31244.8	35612.8
Phenyl glucuronide	C12H14O7	7347.11	6192	256111	204453	186225	221609	107841	201633	141675	156152	190505	141927	342072	171978	2141.58	118829	88360	86694	148037	182830	81347.1	157282	119107	88318	160176	231837	227634	201875	157478	159551	157788	235246	137476	65671.7	153064	163167	94976	157302
Phenylacetic acid	C8H8O2	246201	267346	5.95937e+06	5599312	6.79494e+06	5.60866e+06	4.86624e+06	9257983	6.36275e+06	3.77099e+06	19820136	6.6364e+06	14734112	4109630	7380712	6670780	6.43342e+06	6082718	12525704	7.378e+06	1.96412e+06	1.52544e+06	2.38671e+06	1.20286e+06	4.08339e+06	1.36776e+06	5495323	4.29592e+06	2335869	1.68114e+06	3.28722e+06	3538935	1.30772e+06	763586	1.96484e+06	2.74997e+06	983657	1.54529e+06
phenylalanine	C9H11NO2	3448.95	43192.3	2.23617e+06	3.55116e+06	7127568	3542836	1.86555e+06	3.68085e+06	1.16763e+06	2482710	4297119	1.55742e+06	5.2163e+06	2.98648e+06	261121	1.20752e+06	1.25321e+06	703440	1843276	1.41643e+06	729172	514367	1.99055e+06	1.60445e+06	741565	1.31826e+06	2.44884e+06	1.87062e+06	1.36057e+06	1.81136e+06	841350	3.44778e+06	1.87618e+06	683492	912491	3.34942e+06	818618	3.03262e+06
Phenylalanine isomer	C9H11NO2	4685.44	2562.48	1.12107e+06	1030529	687044	946877	502103	950778	512938	647442	760186	575775	1.49991e+06	492800	7689.23	80363.7	39642.5	54041.7	105172	105958	18917.8	17110.7	36872.1	9879.92	8121.41	105896	40365.3	59829.9	28352.8	37937.3	17196.7	87932.4	18781.8	38962.2	87779.4	107971	17260.1	71039
Phenylethanolamine	C8H11NO	1732.89	1789.48	212227	173313	213445	187575	163519	139817	131707	163600	131936	170065	152639	147217	139016	296629	337979	284892	412244	432184	55225.3	58755.1	113112	43356.2	159415	120742	208358	310241	80171.9	127972	158561	269864	126975	205691	159892	288282	146836	242343
Phenylpropionylglycine	C11H13NO3	120509	97221.1	1.18957e+06	997784	1200504	1678170	833509	1.57314e+06	1.27744e+06	4128830	1152392	1924277	1.52151e+06	960167	381198	286040	415542	252511	355932	231889	271214	159889	626463	563341	603858	417014	480714	524983	290489	172007	394751	598537	432678	372737	561235	351916	387048	1.16774e+06
phenylpyruvate	C9H8O3	288601	266582	1.33685e+06	1.15221e+06	1.43589e+06	1751877	787132	1514537	983395	1.11379e+06	1.10687e+06	1.3659e+06	1.39646e+06	1012002	415153	524186	501569	634127	754095	414194	493645	374243	986883	866643	822081	685685	1267520	965453	637788	575040	1.15117e+06	1.27012e+06	535069	537772	716374	716953	564992	618905
Phorbol isomer	C20H28O6	15483.9	7993.94	7.6308e+06	9094105	8.13586e+06	5.83958e+06	4072434	7002070	6.14274e+06	8.21718e+06	6.14438e+06	8.3612e+06	6825578	4.41173e+06	6461.8	0	121311	340324	182588	157983	73688.6	134505	319107	78258.8	71693	218756	31777	85692.9	33404.2	139327	191560	169712	196358	114694	187040	44568.7	16090.9	85975.2
Phosphorylcholine	C5H14NO4P	0	0	26312.2	7652.49	12954.7	85740.7	19811.9	7572.3	30134.3	61620.1	31320.6	41186.1	18681.4	25262.3	4050.32	32291.7	45683.2	29592.6	16082.3	13367.6	13523.8	2772.29	6059.7	7431.3	4090.45	18704.5	32505.2	57068.1	24066.2	43069.4	73935.7	108907	107048	83528.8	203527	258256	168877	327599
p-hydroxyphenylacetylglycine isomer	C10H11NO4	45657.1	41179	3445643	4331694	3435908	3.6794e+06	3.02329e+06	3.78021e+06	2.78845e+06	2780326	4.04403e+06	2.63186e+06	4373308	2777828	485605	682579	667679	727363	1.25297e+06	707764	287807	383065	624626	469867	556297	692858	1.14899e+06	621749	335972	658539	895887	812385	516528	458170	537782	386042	347249	499616
phytosphingosine	C18H39NO3	0	507.19	272570	162884	321178	273642	445169	160911	446076	258648	106429	423977	161904	793065	0	4622999	8624011	9311568	16283289	10360807	615764	1.30798e+06	1.96208e+06	724200	1.37771e+06	772967	3.08439e+06	2.1907e+06	2846244	4096670	5.12518e+06	6881322	1.09339e+06	239900	946595	363955	387120	246730
PI(20:4/18:0)	C47H83O13P	0	0	0	11807.6	11869.5	0	0	0	0	25215.5	38324.1	0	0	48029.6	36466.8	27752.2	0	47991.6	0	0	233658	255933	333158	923581	113533	2.22416e+06	138876	160906	494269	280029	191764	195336	137050	63161	890984	1.4608e+06	847445	538416
PI(34:0)	C43H83O13P	0	0	487890	1.18294e+06	1970809	615821	946380	916316	2.1459e+06	2549244	2.71198e+06	1.93007e+06	1.96682e+06	2.91598e+06	4.02437e+06	3.11627e+06	3429741	3.80088e+06	4.31027e+06	3.59284e+06	888037	2.7596e+06	2.44623e+06	5910076	2.39017e+06	3.1222e+06	2.58479e+06	2262744	2977211	3.72341e+06	1997252	4030788	1129504	2000905	634506	1.26586e+06	1.96866e+06	1.65485e+06
Pimelic acid	C7H12O4	207302	217519	2441024	2.74116e+06	3183422	2.8898e+06	999828	3216860	1.48318e+06	2.59759e+06	2716829	1.9051e+06	16410451	3.01006e+06	231607	627998	572857	477487	711770	842557	296019	219200	125941	638283	235048	301633	267957	230604	204701	210141	182001	1.27859e+06	2.86498e+06	7.96738e+06	3.26492e+06	17914382	11486720	13356799
Pipecolic acid isomer	C6H11NO2	1178.18	895.21	583184	1.66399e+06	665359	438567	323433	999333	279159	1.1347e+06	1.33098e+06	484881	1858297	143650	62537.8	315912	153371	120655	578044	414041	181104	166093	85101.2	76224.8	116310	571034	86417.2	127229	121710	190906	95556.6	109248	44001.5	113635	177356	166116	81223.9	174281
pirbuterol isomer	C12H20N2O3	837.88	1158.51	624366	640414	400694	1.88053e+06	486369	349794	293402	2.56012e+06	504914	584145	429009	257913	10126097	172313	4972754	26388594	575853	369572	920616	152093	559532	2.2844e+06	39938	958226	39528.4	24316.3	223070	548482	32877	225712	1.2297e+06	360171	594919	16446301	3645293	7616834
Pivaloylacetonitrile isomer	C7H11NO	1664.89	1657.17	223727	328881	267976	158460	200965	357033	210212	110204	413620	206087	77332.3	39518.4	13745.2	31636.1	18404.1	35830.9	47303.5	32091.2	6498.3	30976.8	5714.33	14594.5	11274	20213.2	32516.4	17317.9	19589.7	17000.5	30851.9	77995.9	27440.7	35888.2	59160.6	63236.6	26047.8	49019.3
Plumbagin	C11H8O3	5029.37	3983.46	473486	486024	621659	674075	253960	548070	458208	193564	485876	474222	716298	322322	13186.9	20442.5	31968.2	36083.9	41736.6	32187.1	15135.8	23591.4	59737.9	23784.1	56405.2	37944.4	74285.6	48497	13139.5	30150.8	47917.8	23124.8	16248.5	70965	28570.8	33764.6	16769	27265
Podecdysone B isomer	C27H42O6	551.33	0	2.28603e+06	2.80065e+06	2.63598e+06	1.11291e+06	1.27726e+06	1.5693e+06	2.67899e+06	3.05147e+06	1.63544e+06	1.27181e+06	1719848	1.09518e+06	212726	345490	321713	475272	336843	620068	174215	72473.2	226487	14279.1	86654.2	287944	126112	136202	38455.1	153825	298277	54259.2	55178.4	117180	174780	227907	84734.6	145744
Podophyllotoxone isomer	C22H20O8	0	0	24234.4	44117.7	21156	14687.8	976.69	14382	0	8708.37	9394.23	15130.7	26762.8	4367.14	12631	42359.3	43613.4	32171.3	63927.1	39605.5	7537.44	12279.4	8145.44	1105.6	12201	10495.4	9232.2	5039.82	1085.39	9483.69	6766.46	15188.9	7773.89	3513.29	9131.41	4525.96	0	2795.42
Pregnenolone acetate isomer	C23H34O3	1245.63	0	0	0	0	0	0	0	0	0	0	0	0	0	89202.9	107000	223949	202162	151553	167136	70252.8	73145.5	90401.5	52486.4	143513	105582	63558	127256	103692	63209.5	54204.7	149157	69259	80087.2	46077.8	39596.9	40296.5	90632.8
Pro-Asn isomer	C9H15N3O4	289.25	0	99875.8	89598.3	89046.8	0	51288.8	83741.3	49933.5	87949.8	76285.3	60204.3	0	49760.6	5472.35	0	11276.6	13575.9	13462.4	11711.1	25517.4	59107.6	16005.3	45855.7	15776	77847.5	11463	14193.4	10382.5	7133.61	6817.72	15617.7	0	9016.81	0	19472.2	11684.5	23804.7
Pro-Glu	C10H16N2O5	631.69	549.45	1.03295e+06	1.19769e+06	1.08078e+06	1.02278e+06	518560	1.01503e+06	639992	999252	1047758	699600	1.21465e+06	527966	9407.33	37409.6	31393.1	19306.5	51585.5	41525.2	15135.1	19171.1	17016.2	27800.4	13866.1	50955	33374.7	25031.6	20444.6	17208.9	20251.6	29799	13128.3	23245	25310.5	32910.7	18494.2	23229.6
Pro-Ile	C11H20N2O3	772.05	731.17	4749765	2.24476e+06	2.97788e+06	20458186	4.13574e+06	1.56383e+06	997951	12905473	1817388	2165718	1.0937e+06	1.44759e+06	27025770	457317	8980823	54685552	1.61376e+06	542713	3615486	1.09865e+06	1.51541e+06	20080530	318307	17543864	77659.2	137696	341620	752078	106562	310060	1.14935e+06	487187	740715	31515622	8894209	13885840
Pro-Leu	C11H20N2O3	1355.02	603.5	2112510	1.25254e+06	2.02534e+06	8757731	2.76144e+06	878271	743480	6.0216e+06	1.08486e+06	1.36292e+06	724610	885704	22163758	1.34027e+06	6.52843e+06	44376724	1.92339e+06	889593	3.47912e+06	1.35021e+06	1.31779e+06	13231609	443027	11186588	143284	192512	454115	929916	169959	302294	1.02309e+06	506054	895370	18704240	6094692	9302856
proline	C5H9NO2	7271.08	9787.17	7.97014e+06	11905799	6042696	10536472	4.84547e+06	10761133	4.72522e+06	8117236	12878387	5.32169e+06	9504763	5.21852e+06	1.37418e+06	6.90861e+06	5241222	3.02861e+06	5.6424e+06	5977116	897964	2.2641e+06	1.00199e+06	770358	1.03944e+06	3.15016e+06	2.69267e+06	2.77518e+06	2.63095e+06	1.94072e+06	1.29368e+06	3.14654e+06	1.63172e+06	2521338	3.89371e+06	4.95515e+06	3.45736e+06	8173596
proline betaine	C7H13NO2	2338.17	1689.92	5119638	3542887	10904264	3.85376e+06	3099032	2.93698e+06	2.3097e+06	87143160	1.77762e+06	19782152	3792236	1802444	795799	4.52532e+06	4.68026e+06	1887472	1.67638e+06	1.30402e+06	3.25867e+06	6.66276e+06	3.48268e+06	2.80875e+06	2.76402e+06	13705973	820138	7195422	6681342	5.41141e+06	1.79831e+06	2.24204e+06	534118	2815166	4.76689e+06	1.81006e+06	1.53971e+06	2.43627e+06
Propenoyl carnitine C3:1	C10H17NO4	8752.68	7984.33	305402	280300	406526	403154	219735	294394	216706	641257	392960	390280	393415	258903	126274	284490	150140	175657	275710	376097	280318	143248	162554	132936	190803	170898	194964	217855	160878	198315	243197	296485	131609	118274	304633	215732	124965	193660
propenoyl carnitine isomer 1	C10H17NO4	503.2	420.59	742634	922790	1.33505e+06	803212	406405	746251	459323	558031	955145	533351	496976	255628	1566.12	31605.5	12132.6	9691.18	17074.1	31471.3	0	2722.92	2099.74	3502.28	2380.01	7564.3	5057.48	6418.14	2751.3	0	12984.8	10376	12641.3	7726.3	10695.4	14607.4	2426.27	25679.2
propenoyl carnitine isomer 2	C10H17NO4	1085.24	1003.67	37787.9	44800	48742	40273.9	24323	41833.1	21612	28442.2	46402.4	25400.4	36808.3	16772.8	429.6	4195.56	4360.47	2554.86	2552.15	3933.48	1847.58	1735.28	1448.05	831.16	1727.58	2755.79	2875.51	1493.29	3689.69	3765.59	2209.59	1288.18	3186.18	2391.73	4048.47	4038.93	4105.2	3138.67
Propionyl-L-carnitine isomer 1	C10H19NO4	1828.76	908.7	96084.8	114190	91369.2	88448.3	43696.4	102496	63453.7	76203.5	99446.9	53807.1	107478	52309.7	7727.01	18802	12115.2	11601.9	27094.4	20995.2	3595.44	6871.5	5908.06	3070.28	4945.67	9480.52	8431.79	7191.75	6603.11	7133.26	6000.57	10226.5	5370.64	4835.86	5246.12	6800.88	6158.89	7051.79
Propionyl-L-carnitine isomer 2	C10H19NO4	1550.63	1138.76	2.49521e+06	2.81517e+06	3.20634e+06	2.5598e+06	2.48144e+06	3331421	2.89472e+06	1.14661e+06	3067516	2586899	573844	397628	108407	359719	505375	264488	640669	352860	81795.1	142344	125370	164617	202433	467058	500145	240285	157412	193914	192773	469175	133057	118096	254937	188770	77159.6	156710
prostaglandin E2	C20H32O5	21380.6	18173.2	2.35843e+06	2.96007e+06	2.56771e+06	2.97845e+06	1.87838e+06	1.93347e+06	1.75323e+06	2481267	1900031	1.94973e+06	2350790	1383045	846037	1943619	0	1.24828e+06	1.85633e+06	1.95248e+06	662993	1.29895e+06	793511	505515	960289	1.33759e+06	1.42055e+06	1.44895e+06	1.24575e+06	834089	771728	2.10587e+06	889662	649076	945991	936970	657672	856845
Prostaglandin E3 isomer 1	C20H30O5	15438.2	15367.3	1.61954e+06	1.41309e+06	1.46953e+06	1.71923e+06	1.03019e+06	1.22192e+06	1.33314e+06	1.65741e+06	1.25355e+06	1.29251e+06	1.18187e+06	1.05245e+06	294733	1.3312e+06	1.28138e+06	1.37293e+06	1472589	1.54676e+06	1.16032e+06	1.11231e+06	581167	454600	764017	974310	985727	1.06725e+06	1.04497e+06	762535	297551	727836	503517	591676	438951	672492	526421	787156
Pro-Thr	C9H16N2O4	359.01	0	174729	130885	149870	174452	75386.2	136249	77696.3	128762	140972	82451.4	159040	81483.5	37444.9	116332	91051.2	71403.4	173238	117653	50213.6	50689.3	65100.2	57345.1	56292.5	60201.7	72474.1	76985.9	59536.7	57029.9	60156.5	96555.3	72508.6	47681.7	97794.7	63937	52431.8	40880.4
Pro-Tyr	C14H18N2O4	1315.01	1573.84	245628	192779	87971.2	131819	105748	119475	99608.8	209554	82787.4	137657	183170	59784.2	13001.9	29694.7	8436.53	42258.8	121698	44471	86762.2	26868.5	16816.9	63374.8	19274.6	34915.3	53680.5	30880.2	52715.9	0	76469.8	17146	5037.88	9250.98	37213.6	41868.5	34083.2	61809
Pro-Val	C10H18N2O3	1362.51	991.29	2871873	3.3906e+06	3207894	2.39899e+06	2.31301e+06	2981504	2.57571e+06	1.75082e+06	3.37943e+06	2.33406e+06	1.25885e+06	723120	1.15234e+06	6.619e+06	4.55171e+06	4.33075e+06	5.25123e+06	4.14142e+06	622723	3.00868e+06	749836	681250	1.80745e+06	3.79825e+06	807021	1.28978e+06	1.76772e+06	1.72361e+06	1.44773e+06	1.3019e+06	671978	1.61871e+06	3.41871e+06	2.18555e+06	858239	2.83565e+06
Pterine	C6H5N5O	1430.5	569.2	41371.6	155238	42328.8	48320.5	22956.6	96804.8	50674.4	45477.9	119828	40429.9	121733	20545.6	32416.5	23789.1	31567.2	22128.5	122250	52371.8	14648.7	35791.7	15937	26935.9	51514	32124.9	103827	93016.9	122655	70633.4	35748.6	61280.5	119477	138882	3268	134814	79256.7	61565.9
Pubescenol isomer	C28H42O6	680.83	2525.49	3.04226e+06	1.97554e+06	2.13538e+06	2.16247e+06	2.03587e+06	1.78611e+06	3.19015e+06	1.98515e+06	2.32821e+06	2.11896e+06	2.183e+06	1.29319e+06	647727	509927	594411	606824	686042	299811	331067	322595	215911	331598	741943	420555	426129	390792	431669	607189	430965	446343	463639	429429	208022	219234	295214	302559
Pyridoxamine isomer	C8H12N2O2	18437.6	11495.6	1.03485e+06	1576823	1.04778e+06	788753	301533	618204	407808	525804	853570	546139	825120	670152	166453	405091	337869	253888	416557	476896	148254	146264	213003	166236	200751	216569	288418	295424	217852	250995	263671	385301	124941	110705	190011	212064	62708.8	168355
pyridoxine	C8H11NO3	14650.5	12670.5	407320	380652	649757	435966	338681	214771	194738	345746	120220	210099	295010	268384	800424	1.68385e+06	760525	962853	499544	861252	385333	240931	265504	297340	200296	52217	140727	123686	327392	76188.2	123138	223168	170151	136450	118725	218878	410830	221994
Pyroglutamic acid	C5H7NO3	261946	273815	5.23609e+06	10593611	4.55084e+06	6.58205e+06	3.35104e+06	6.67362e+06	4366622	151330	7.49779e+06	5742102	7219136	3.33659e+06	24274.3	2.13564e+06	1.63431e+06	1816691	2598034	3.28998e+06	3.57361e+06	1.34225e+06	2.34286e+06	1639927	1.15055e+06	3.68764e+06	2.3479e+06	2.35377e+06	2.10103e+06	5305060	1.35736e+06	2.37953e+06	1.89599e+06	4.61417e+06	8523829	7.67615e+06	7.41761e+06	14843647
Pyroglutamine	C5H8N2O2	1260.58	1432.63	412853	848230	448027	251894	480333	702670	367537	1.74303e+06	679850	681384	790707	194266	100905	596682	401700	472545	987950	588936	452460	2.96513e+06	803124	366871	916072	1.67209e+06	282505	389147	414262	544311	308522	358012	79834.2	354797	744409	667180	323402	1012214
Pyruvaldehyde	C3H4O2	10843.5	0	2.17281e+06	2.38034e+06	1.76428e+06	1.80319e+06	1.01634e+06	1.95334e+06	1.12241e+06	1.51192e+06	1.93285e+06	1.19283e+06	2656803	1.24053e+06	97685.2	5453866	3.9381e+06	3.04868e+06	5.87418e+06	6873740	1.28408e+06	1.89171e+06	1777289	1.1458e+06	2.34507e+06	3342654	2.54083e+06	2810348	2.19804e+06	2.21115e+06	1.86512e+06	3.07298e+06	1691563	1.26722e+06	2570310	2.49921e+06	1.12581e+06	1.9113e+06
pyruvate	C3H4O3	4.46318e+06	4.39225e+06	34369076	39439224	23565598	33002682	20179214	34026952	26618362	26942534	32669776	26919966	34080068	35618100	4.4273e+06	8930741	7.28489e+06	6.81665e+06	8.34861e+06	8497757	7.21385e+06	4176168	5.5407e+06	6287004	4.79376e+06	7065454	6.2332e+06	6.19386e+06	6009324	5.18583e+06	5.92289e+06	6.39339e+06	10164534	12125852	9639898	11795511	10938491	14308895
Quadrone	C15H20O3	61375.8	50816.9	101661	181906	552057	188563	140788	124234	239301	122636	129953	122929	289701	163931	167188	83592.6	153448	25303.1	75390.4	103341	111058	94216.5	222916	41251.3	71127.5	62082.9	129563	166229	65710	20774.7	69203.7	25604	121034	99597.2	40524.7	54624	40352.2	34317.3
Quinaldic acid	C10H7NO2	5713.29	651.46	437877	425440	803094	307967	157831	287933	351568	498045	106359	372929	1.01951e+06	327635	55321.3	87836.3	0	80362.1	102463	60667.2	81254.7	91091.8	85707	72160.2	79870.3	133624	59036.4	88498.7	65484.8	75828.1	61527.6	0	58614.5	60275.4	57272.7	73188.3	54704.1	62946.2
quinolinate	C7H5NO4	3403.53	5162.4	449973	530840	412238	381584	222544	468816	215672	327614	425916	278627	465394	179328	34062.3	67433.3	35836.5	53139	86997.9	76250.5	36284.5	46344.8	36115.4	24484.2	34210.4	115288	90549	54238.4	40137.7	61268	54373.6	72893.2	45652.2	56518.7	95054.1	105624	49015.5	69477
Raffinose	C18H32O16	607.88	333.11	358109	1.79827e+06	444583	275221	243937	933805	369267	535072	1461943	437524	2.81168e+06	180079	216461	1.31129e+06	824266	777114	749999	1.07083e+06	127706	111788	112234	101968	144671	178005	247066	313112	252675	187079	186202	407596	210539	286013	550257	465140	273068	507328
Retinaldehyde isomer	C20H28O	35018.2	51077.9	1.15824e+06	784035	1.36249e+06	1652663	697682	630937	1.0181e+06	1.25892e+06	492593	1.32208e+06	635858	967364	143902	160715	279373	173775	278369	280548	438061	125077	175299	97763.4	168762	158650	174938	155784	166371	155649	163934	283244	195072	152465	271353	232238	142393	306128
Retinoic Acid	C20H28O2	101322	98154.8	937549	615278	897249	1.21385e+06	785170	786042	764621	1.36667e+06	639472	1.03734e+06	635141	839321	433643	438198	991676	726339	775036	683416	3743552	751952	659695	327731	655051	522149	612748	584783	756887	509119	756913	1.14901e+06	713786	415879	556205	663750	606942	599133
Retinol isomer	C20H30O	0	0	230452	0	0	270191	0	0	0	0	117686	287957	0	152931	99019.5	322953	1.04466e+06	320193	265570	265006	439062	357856	465379	384411	207903	623269	288590	444742	566200	324797	343863	630713	341675	812105	1.07624e+06	1.11403e+06	1.08243e+06	1.29143e+06
riboflavin	C17H20N4O6	0	0	141494	219498	120396	138969	59624.6	200770	120680	582602	326290	97549.3	312851	60518.1	88071.1	167766	176749	184577	1.19928e+06	389574	88949.7	56185.9	85545.3	25509.4	89728.7	225470	295841	134056	132522	95949.8	78081.6	316107	254192	161253	151647	212442	62364.5	140367
Ribose	C5H10O5	45917.5	39879.2	2.40484e+06	1.70202e+06	1.7767e+06	1566235	908185	1.32173e+06	668355	3.4711e+06	4.34859e+06	1.27914e+06	2.01923e+06	973965	484899	2.74661e+06	1.38628e+06	1.4106e+06	1.18609e+06	1.83405e+06	2.07979e+06	2146185	2.12447e+06	2.25916e+06	1776624	5688538	2.83592e+06	2.68849e+06	3.8159e+06	3.84721e+06	2.81851e+06	6038964	3.13905e+06	3690694	7477666	4.8494e+06	2881456	4980646
ribose isomer 2	C5H10O5	18875.6	16864.4	1.94626e+06	1.55445e+06	1.2316e+06	1.57467e+06	780732	1174225	599882	3.26941e+06	2.92011e+06	1.18163e+06	1.57758e+06	824160	7516.02	1913393	760528	571854	635388	1.39915e+06	811396	1.66611e+06	1.02558e+06	1.60838e+06	1.35747e+06	3.19969e+06	2129210	2.055e+06	3.31194e+06	1.9481e+06	1.95197e+06	2.45775e+06	2.11817e+06	1.66768e+06	3328848	2.75302e+06	2.00106e+06	3335331
Ribothymidine	C10H14N2O6	774.96	395.85	268923	297852	276965	248737	128468	265031	165029	240409	199470	190774	298318	166187	26164.9	96369.9	83649.2	69961.4	114921	87655.8	37720.6	30744.6	32684	25170.9	43167.3	56918	34562.1	35576.8	26830.7	12879.7	31683.7	63643.6	38236.5	18891.9	56587.7	24546.1	24014	43399.9
Ribothymidine isomer	C10H14N2O6	0	3842.95	256034	233341	191285	359142	176747	286992	127712	99179.1	405850	166820	327356	274759	91914.1	482402	255165	261055	442190	316185	26236.8	64307.4	140730	33328.6	138652	112825	244482	232059	97306.5	119901	210214	417574	1.1624e+06	524084	1.61666e+06	3.12419e+06	2.12457e+06	2.47227e+06
Rubrosterone isomer	C19H26O5	29358.7	26683	14145859	18352570	17358312	14601452	9096946	15864499	13478021	15476241	12997699	16396211	13433215	10857795	21642.9	23053.6	53102.8	79140.3	56689.4	21148.7	53978.2	13905.5	58829.6	47539.7	17244.5	95066.8	18828.9	31805.6	16762.7	59143.3	53269.2	56263.5	27084.5	47694.4	42460.6	34865.8	27650.7	95383.2
Saccharopine	C11H20N2O6	0	339.52	445075	546955	401706	455488	297964	475408	329439	361177	445772	337612	776859	315096	11590.4	186994	60099.3	76030.6	151905	153794	39167.5	55327.3	52433.8	20867.3	25827	177526	103942	70647.4	71610.3	56690.9	55363.7	82544.4	32487.3	42080.9	95636.6	113263	51219.1	82261.8
Salsolinol isomer	C10H13NO2	72725	83776.8	335902	414881	471287	476536	296531	389489	361525	213854	551495	273070	320349	313221	60879.5	107341	41737.1	94678.5	145265	43392.9	83790.9	55481.3	31567.2	38090.9	124278	27139.6	139235	96078.7	50209.7	33882.9	110669	49712.8	68347.7	50415.7	74934.5	118819	29241.5	23200.3
Salvigenin isomer	C18H16O6	29866.5	9174.19	2.28403e+06	1.67584e+06	2113226	2651102	1.9362e+06	2.1016e+06	2.29881e+06	1.72418e+06	1.80623e+06	3.28409e+06	2.50077e+06	2558801	1.53304e+06	670100	528558	782315	406262	577760	614432	351789	927351	371683	1.07126e+06	179622	516185	671134	523820	395071	639931	209848	947620	723165	815758	704758	0	15891.4
Saringosterol isomer	C29H48O2	7985.47	18414.1	315910656	226819632	118779480	205303104	171333296	181610064	190528128	164135760	187846848	193012432	235699280	266599312	67520472	125500744	100246552	143116528	108614144	92673184	61682192	50852892	78052704	46044148	74645424	70699120	74545336	86792272	75324808	70108920	57001428	118367072	65833824	64878060	69990424	103110400	49927052	71486280
Sebacic acid	C10H18O4	961919	1.0594e+06	5172530	8.26996e+06	6.04115e+06	3.81099e+06	3.28009e+06	5.02276e+06	2.63471e+06	5.40493e+06	4.08721e+06	4945434	6.01935e+06	2.12187e+06	1.48894e+06	1647454	1.4149e+06	1.51712e+06	1.43095e+06	1.47456e+06	1297212	1.29839e+06	1.19207e+06	1.15683e+06	1215242	1.63118e+06	1.2906e+06	1.20214e+06	1.20727e+06	1.25465e+06	1.18948e+06	1403020	1.1019e+06	1.1893e+06	1.38842e+06	1.21821e+06	1.13464e+06	1.19291e+06
Sepiapterin	C9H11N5O3	1286.34	1834.17	51561.2	51849.7	43804.4	57117.1	22388.2	41104.7	35834.5	114411	39203	45850.1	274022	187535	4523.84	26292.4	21705.9	16270.2	36001.6	32934.9	81316.6	18917.8	36580.5	400188	12297	229137	19442	39080.4	236093	481197	15375.8	26396.1	262086	409862	395836	33504.1	13631.1	24192.8
Ser Thr Glu isomer	C12H21N3O8	0	0	46751.9	216672	53585.3	52120.8	45478.2	116894	50802.4	71811	187159	73538.9	151152	33624.4	10915.8	63779.3	55040.2	40113.9	56803.3	111274	9339.34	27004	15528.8	26562.3	22720.8	76547.5	83735.9	57477.3	42731.3	19799.7	13436.8	44424.3	46091.6	48175.8	16816.2	57867.9	51633.4	38095
serine	C3H7NO3	2336.38	18719.4	351268	854690	400816	448793	330379	708669	307366	503202	1.34212e+06	456037	1.05377e+06	265259	119486	306669	210811	228353	498745	357820	253995	223838	194442	156378	118629	481982	199158	218124	245060	442165	183850	406091	315591	673604	731301	666252	505586	1.18106e+06
Ser-Leu isomer	C9H18N2O4	886.69	411.67	371875	476813	327803	483182	416843	729019	370103	401081	1.06974e+06	402252	405587	204388	1229928	9287408	5.2844e+06	628202	8485960	12340048	495153	918223	216618	842510	446316	863323	313011	976404	538646	824569	616257	805778	807798	477032	3.42525e+06	562299	282035	723334
SM(d18:1/14:0)	C37H75N2O6P	0	0	0	0	0	0	0	0	0	0	0	0	0	0	0	10077.9	24978.3	6430.21	0	28394.1	63189.5	34292.2	30775.6	10024.5	40828.4	15096.5	24224.3	17468.6	30245.1	15930.3	9221.2	1284.35	6070.23	13349.9	7452.31	7521.06	19856.5	7778.78
SM(d18:1/16:0)	C39H79N2O6P	0	0	8555.33	0	5888.63	6691.95	18830.5	0	17247.5	0	0	13992.7	0	8668.54	72911	65921.7	108512	71570.5	43473.1	105514	244353	280012	154159	86134.9	119238	74270.6	113195	108930	127692	77973.3	117336	49623.5	52814.1	49372.2	61196	35829.2	95273.3	57994.6
sn-glycero-3-phospho-1-Inositol	C9H19O11P	407.17	0	13608.8	30209.6	10625.7	28421.7	11073.1	16355.9	17560.3	30432.8	25817.8	21498.7	17651.2	10251.6	5969.97	11286.3	9373.04	5668.37	11308.2	19387.5	40838.1	10540.4	12902	22366.6	4725.24	69852.8	11050.8	10362.2	23447.5	27492.1	7858.02	17664.3	9570.68	4590.48	15291.7	11730.7	4065.85	9116.99
sorbitol	C6H14O6	1439.28	14230.3	791370	2.02506e+06	1.21466e+06	920231	1.23976e+06	1.65137e+06	650723	2.32659e+06	1.68208e+06	1.3921e+06	1.30705e+06	582800	152156	602964	476569	367518	842026	432719	546687	421738	319349	193026	218852	588430	645101	614896	257593	219815	213712	619581	552002	761736	1.32957e+06	973706	875611	1.41251e+06
Sphinganine	C18H39NO2	3166.72	2876.13	2.91113e+06	2.5909e+06	2.07257e+06	2.13846e+06	2.76634e+06	1.96339e+06	3.05365e+06	2.9295e+06	2175391	1926395	2.61657e+06	4.99564e+06	30849576	60281680	57456896	59516028	104466176	76690312	3706318	8835736	8407601	3.26924e+06	7.81765e+06	7.92319e+06	17760888	22177688	11633224	19938240	27896682	35087944	13088213	10558655	6.04421e+06	28043754	13481499	15680748
Sphingosine	C18H37NO2	53281.1	45200.6	32467982	26170062	18818944	22407242	24067862	29218358	41731220	21581974	30200304	25890904	19963410	64660036	694364480	1390281600	1515226752	1247618816	2157041408	1480678400	75429888	141580080	204556080	45229004	144469504	111819640	599054272	450956800	282918304	371997472	710503936	911951168	173320656	96353640	92955208	147760400	82952648	77932840
sphingosine(d18:1)	C18H37NO2	0	11590.1	146169	162310	182078	131224	163022	122137	289737	161941	188974	224375	103270	326435	9631073	11566305	12221439	9454103	10715507	10397900	1.3483e+06	2117463	3267494	849291	1.81899e+06	934563	6431812	5408654	3754338	4772858	8648989	6.3054e+06	2.74744e+06	1104090	972713	1.73939e+06	1.4951e+06	981191
sphingosine(d20:1)	C20H41NO2	13778.8	13152.6	1.84734e+06	1.27528e+06	635280	1.30102e+06	2.06291e+06	1.60605e+06	2.56062e+06	763969	818834	829827	1.28564e+06	6.0401e+06	24744118	46729580	74057824	37724428	52770828	47405868	11645761	9202155	21431854	6836462	27494048	4.34834e+06	29556474	28771862	12098375	20359998	41882912	38002044	19735770	10914787	7.78932e+06	7.3918e+06	7522238	5848566
Stearamide	C18H37NO	59820.6	101700	5349416	3641542	3.00558e+06	4.64537e+06	9175710	4176971	4.63895e+06	6.48019e+06	3.15088e+06	4.16963e+06	4.53178e+06	4.6932e+06	1.01183e+06	1.55738e+06	1286790	1.17187e+06	1582764	2755842	980955	1.90037e+06	1376993	461260	1.35787e+06	1.04606e+06	17371184	10965254	6528314	4.77099e+06	5622768	5.88649e+06	33389986	29985712	13840372	20601120	9764207	11218671
stearoylcarnitine isomer	C25H49NO4	5786.05	6792.23	100573	150120	152571	204896	236399	105773	163062	131843	96150.6	120913	72126.7	250291	992160	2.00812e+06	4407564	672429	549287	736675	429211	571461	655886	381209	507753	581004	183888	337977	413699	749099	646879	667724	710752	688996	618274	222185	166330	232288
Stoloniferone C isomer	C28H44O3	0	0	310600	202024	132463	225524	454641	248548	451215	220843	454498	288583	461594	177612	2.62314e+06	4671999	3.0968e+06	2.95606e+06	3.48883e+06	3438426	1.20439e+06	1.64875e+06	1.68275e+06	1.01534e+06	1.81979e+06	2.59418e+06	3.59657e+06	3.41401e+06	2910190	2.39372e+06	2.37341e+06	3.2037e+06	1.20362e+06	1.66258e+06	2.88014e+06	3008332	1576759	2.20458e+06
Suberyl Glycine	C10H17NO5	2594.28	2523.8	223426	213300	236835	257757	107853	192565	115223	465132	211602	195890	198148	105055	40726.2	509630	85064.4	74768.3	207521	151827	167938	45090.9	67985.1	390518	123653	217050	65216.6	57749.3	13145.1	179457	91343.5	96433.7	119345	393578	103766	164267	181619	543418
Suberylglycine isomer	C10H17NO5	1952.89	1540.7	145728	309638	195665	123692	145456	265480	141541	58580.8	370859	114719	49699	20305.4	2131.71	10179.8	6209.75	7611.21	6991.58	5127.84	1922.14	3401.6	1844.92	2194.69	2351.56	6342.7	7137.08	3634.99	3877.47	3931.66	5996.32	10247.8	4581.08	7898.29	10594	10310.9	3983.25	8628.6
succinate	C4H6O4	1.16833e+06	1.37673e+06	47490436	37279588	72102184	54358196	60581660	33948512	13689104	48596140	19370070	36049412	48041940	26132208	3.04158e+06	7.84227e+06	4.71495e+06	5281112	7451448	7.89659e+06	29424562	21087966	33000016	26889210	13888793	31079254	97799784	75208576	83469232	73361616	34457940	31802042	175128048	848477760	295724832	503633536	540416832	643161536
sulfate	H2SO4	2754063	2863258	14433371	28688960	12608601	8557651	14978229	21020178	10044728	22073966	17594128	14952371	14855061	5.66634e+06	4011630	17330062	4.75755e+06	8314320	12982096	17370020	8930364	12601273	8250670	5.4539e+06	4.90981e+06	71020008	43587572	31384846	24930352	54316784	16216143	18794172	4300232	8657141	22684414	14440293	15955839	15243387
Sulfoglycolithocholate	C26H43NO7S	412.12	3762	6.48442e+06	7281354	11503139	8813547	6.42269e+06	4.06923e+06	7827374	5.23613e+06	3337365	4.39083e+06	3.86076e+06	7.15364e+06	27715256	27313578	19451306	33948168	22190864	25181206	2054832	6.4094e+06	30589184	203723312	2193959	89499256	8138152	6.566e+06	15416525	73724568	19700650	54466816	14653656	27552726	26968734	31808690	25076784	26187888
Sulfoglycolithocholate isomer	C26H43NO7S	0	3762	6544742	7.40463e+06	11601869	8898099	6505572	4152519	7932070	5.40344e+06	3.41181e+06	4.45582e+06	3.93427e+06	7250200	27877962	28036174	19896224	34578928	22784656	25762224	2.10279e+06	6580204	30888298	204140432	2280064	90461624	8.36543e+06	6.75731e+06	15694365	74754824	20039834	55413396	14774084	27828494	27170134	32117720	25252248	26402970
Sulfoglycolithocholate isomer 2	C26H43NO7S	954.55	496.71	1.40364e+06	1.94066e+06	2.56787e+06	1513683	1133959	1.14929e+06	1.30837e+06	2.39271e+06	798643	1.47469e+06	1.39333e+06	1.68066e+06	5.21228e+06	4981324	4.90711e+06	6.10051e+06	4735536	6628994	1.42471e+06	1.6155e+06	2.65768e+06	2.27238e+06	1.35497e+06	5779348	2.39787e+06	2.45501e+06	2309896	4698192	2914501	6.5636e+06	1.79966e+06	3.09818e+06	2.71209e+06	2.72865e+06	1.30133e+06	1832043
Synephrine	C9H13NO2	859.18	1413.43	83251.8	39884.2	53954.8	67850.9	55920	71332.6	46491.3	82602.1	92835.4	73574.9	60679.6	39374.5	5758.81	10777.8	9260.05	5429.53	13332.4	22735.7	3490.07	5129	12685.8	3138.21	6130.32	3894.12	4123.11	5418.39	2191.76	9334.1	5915.62	7622.08	16441.3	2032.7	4021.21	10339.1	4156.75	4639.07
taurine	C2H7NO3S	47926.3	70200.1	719766784	890331968	569671488	410378784	324970080	505549824	328500928	579932224	536285344	396596704	688104384	166019696	43735756	307080288	110251800	168227584	234702976	221878144	141206768	219053808	159053456	197987696	97368808	537550080	138847312	221445376	299136416	382817696	102679928	204208688	162187184	446789728	321216224	546598080	443322496	684014144
Taurocholic acid	C26H45NO7S	1430.16	6502.72	16880170	23391560	33604828	17002248	15183455	16532017	25408186	38651828	13189877	20191842	18688998	19781678	55800800	66207932	44444044	74327880	40723664	49096852	18448506	18866664	33735952	65132832	19464066	160214672	22041326	22183152	17019806	98512792	27324576	71009080	16022421	27073192	22175512	21794400	10437717	16054509
Taurocholic acid isomer	C26H45NO7S	2001.25	43563.9	43466732	93857640	68581416	64900732	54935500	46678460	74307320	100524008	49845552	42797308	52868124	67013180	106640000	485397504	179974832	270263872	181856400	268339440	32926610	230064448	226297264	1775737984	42642252	1514332800	114757416	119999032	175049840	606495936	97167008	364880544	66374324	111800736	55755548	76540976	74063528	88454056
Taurocyamine	C3H9N3O3S	130.96	309.9	429955	496820	283755	229033	168215	228051	150858	480896	139343	315492	233846	55566.9	33747	217422	110836	96937.1	95375.3	132600	269100	235281	151948	153269	106719	979470	159991	186034	399245	206911	51220.9	168616	28909.8	189446	165513	256524	218254	513058
Taurodehydrocholic acid	C26H39NO7S	0	0	86236.4	38751.1	56202.2	98564.8	37794.1	35163.5	55488.2	99550.7	0	41361	0	88834.9	455412	665883	438519	561751	507921	738856	77819.5	144849	380068	644009	63703.7	574463	201711	196323	212962	634790	371813	889952	465089	665600	683911	749721	506427	525082
Taurodeoxycholic acid	C26H45NO6S	0	38828.7	22370102	53335200	60894380	21790974	18277246	15742241	30046744	54006636	26767654	16218645	32413358	30146794	17704706	37785780	28820430	57642048	34198860	38018356	5.30823e+06	35999616	81805304	908267456	10575507	184352144	22319692	25712928	20387152	139365760	21948754	276026496	33950416	54424964	23921406	47471236	47940524	58987744
Taurolithocholic acid	C26H45NO5S	0	0	1598770	3.18015e+06	2.40895e+06	2.56023e+06	2.75378e+06	3.51057e+06	3.66161e+06	3.5664e+06	1.60391e+06	2.16156e+06	2.12548e+06	1.4971e+06	1.70629e+06	3.20947e+06	1298633	3314032	1.90903e+06	2.14396e+06	832067	4.41194e+06	3210730	10053488	1.0224e+06	5.84687e+06	1663273	2.39591e+06	2.04686e+06	7.02494e+06	2.07834e+06	4592998	725833	3.03371e+06	946894	971460	1.37501e+06	1.88058e+06
tetradecadienoylcarnitine isomer 2	C21H37NO4	855.21	1028.18	151498	259759	540783	456062	158001	92721.5	307392	406012	268288	394299	105689	1.05133e+06	25636.3	143033	126568	138871	80659.2	43664.1	54484.7	27287.1	100972	61238	22163.5	63686.1	19233.9	34691.3	57142.3	313758	449121	423524	909481	147649	793341	18340.6	7385.9	30558.3
tetradecenoylcarnitine isomer 1	C21H39NO4	12992.9	7526.44	110437	164082	138460	85602.9	79827.4	125628	122780	126161	154801	81091.5	145269	133839	979019	2.00258e+06	1.30076e+06	1.80689e+06	1.56118e+06	1620700	380016	218610	367089	246642	475664	337805	591688	595998	439612	364800	436208	710870	555695	461480	346929	672446	340067	454871
Tetrahydrocortisone	C21H32O5	7041	5509.52	2.56174e+06	2845796	6.91806e+06	5143473	2.11e+06	2.48847e+06	3.79148e+06	2.54434e+06	3092154	4.10029e+06	3.25346e+06	3.75452e+06	444582	6557576	9169799	8.34007e+06	7500344	6.16521e+06	2.7351e+06	2064807	5.69382e+06	9352081	5.25062e+06	4.17751e+06	6589098	6497340	2922918	11200745	5.52706e+06	11447337	6.44121e+06	10077033	8822258	9584147	10139824	7094684
threonine	C4H9NO3	3824.43	6100.08	811622	2.24134e+06	1.15981e+06	887091	435439	1.61984e+06	718864	1.01945e+06	3.65438e+06	632696	2567425	592307	219081	806504	659152	379238	1.13687e+06	1047837	183392	222139	154811	192346	157437	325623	388996	607894	368969	366949	302440	749603	467915	603751	965916	1.08303e+06	1.62361e+06	1.92837e+06
Thr-Ser	C7H14N2O5	910.78	1311.23	64760.5	78759.6	34001.2	46458.7	53482.1	56859	46104.3	33680.4	128282	45070.1	63411.8	40736.1	12958.5	70471.1	15298.8	19951.6	43769.2	49069.5	11926.9	25467.5	22275.2	95590.4	20737.4	39454.4	17486.6	33892.5	12092.3	30273.4	18298.9	30279.1	29925	65476.1	32667.6	90527.6	34456.4	42759
thymidine	C10H14N2O5	2006.74	0	1.6365e+06	11769869	5.45202e+06	777525	2.71797e+06	2.91736e+06	2758275	9434948	9951524	4.42323e+06	2.91883e+06	1.55233e+06	4.26522e+06	12961303	7.73645e+06	7.72363e+06	18345376	12354213	1.1229e+06	2.15965e+06	1.14405e+06	841560	1.37794e+06	4.9701e+06	4.2295e+06	4599986	3636414	6.41202e+06	3.04431e+06	7.07412e+06	3169460	4.62598e+06	5.82862e+06	9015651	4.26387e+06	5.13909e+06
thymine	C5H6N2O2	1102.91	775.76	183792	1.46606e+06	618980	72083.1	366996	264246	217693	1.35531e+06	929178	639719	321392	98825.5	620515	1.32762e+06	671355	682104	1.26326e+06	1.0172e+06	281639	526476	140406	160097	178151	1.16877e+06	475048	542188	678079	880277	295079	539154	310452	603519	635542	864024	455540	703280
Tiglic acid	C5H8O2	478503	461057	2.28445e+06	1.8373e+06	1.79553e+06	2.67343e+06	1620629	3.01669e+06	2.30176e+06	1.23848e+06	1904505	1860642	2.84503e+06	1960753	4.46566e+06	7495440	8872539	5.77813e+06	5.19665e+06	5.92861e+06	2437556	1.22637e+06	2.86663e+06	1.44386e+06	4679131	1634260	3.40328e+06	3757666	1.98174e+06	1202247	3.28738e+06	3.73113e+06	2.89482e+06	2.16058e+06	2.00089e+06	2.00691e+06	3.34485e+06	3356632
Tiglylcarnitine	C12H21NO4	8342.15	5747.9	459509	348887	334150	485018	350270	383529	293402	301942	374168	323417	369827	244737	26184.2	34392.6	27690	30767.3	54493.8	38001.9	30753.2	21756.9	27951.5	16167.8	31734.3	52955.9	19425.1	15458.7	25671.9	21692.1	29548.1	11749.3	24939.2	19804.1	42304.8	25932.9	19167.2	29495.7
trans-4-Hydroxycyclohexylacetic acid	C8H14O3	806502	853066	1.00996e+06	808237	941717	1.13891e+06	601904	1.20562e+06	1.3593e+06	615073	723625	1.10383e+06	1.05313e+06	1.06303e+06	1.61479e+06	870442	1.239e+06	1.53328e+06	1256502	808659	2.13191e+06	383597	1.1518e+06	633782	1.33051e+06	217335	971080	1.24808e+06	533727	489393	1533569	1.38567e+06	1.19708e+06	735343	891494	476295	1489262	842023
trans-Cinnamate	C9H8O2	1635.99	5042.14	249043	419563	812480	381459	199021	409348	127339	263510	471847	177043	611710	331597	28865.5	102398	127810	65790.9	168958	121147	76909.2	48746.7	209029	171869	71882.7	136307	269761	200792	140255	195764	82534.7	383794	196210	59849.6	87831.5	345638	83687.2	319909
trans-Dehydroandrosterone isomer	C19H28O2	157415	146780	791904	575759	615676	638397	570666	619349	706471	731360	554233	643004	651913	673787	431634	479584	484665	651137	535288	563330	461719	556123	558106	375346	583210	582145	674102	693099	608353	520267	488860	577638	519582	413111	457157	533274	502824	516694
Traumatic Acid	C12H20O4	575498	532022	5712786	5.92738e+06	3642567	4.82479e+06	5589861	6.53532e+06	3.07569e+06	4.11905e+06	6.23544e+06	4990772	7.3421e+06	2.92311e+06	336924	4577097	1.37536e+06	2405581	1.67305e+06	2.81826e+06	2.92532e+06	3.41288e+06	1.01353e+06	1.23193e+06	2.12275e+06	1.8104e+06	1.95338e+06	3117373	2.48328e+06	1.5072e+06	1.40247e+06	1.12467e+06	1.19441e+06	2.08524e+06	2.29624e+06	1.99139e+06	2863313	3.24002e+06
trehalose-6-Phosphate	C12H23O14P	451.86	0	25450.8	79716.4	31475	27484.4	13600.2	39674.4	17174.5	12453.2	87199	23167.9	59525.2	14266.3	11450.8	22456.6	16814.7	8156.53	48804.2	94753.3	2743	8937.35	2527.16	2349.35	6466.21	20065.5	2727.29	5496.08	3113.13	917.61	3560.41	6504.9	11959	5317.45	64546.6	13717.3	6907.49	13961.4
Tricarballylic acid	C6H8O6	22867.4	19563.9	211347	377279	304691	247175	271002	551067	203734	360926	502244	388528	597295	140306	38922.7	66825	47211.7	59261.8	61742.5	62146.6	103914	74800.5	54762.7	28761	35498.6	184735	96806.7	92057.1	91948.6	96932.8	90032.9	95776.4	52161.8	133090	181483	368619	152485	256464
Tridecanoic acid	C13H26O2	3.90167e+06	5633596	4.55409e+06	4.12702e+06	3142128	4268974	3575228	9764137	5.78329e+06	3.15339e+06	12725412	3.42124e+06	17822986	4.11184e+06	10998757	16422896	13934984	12839376	33342474	14900661	20649290	7.75429e+06	7505080	8095244	13579144	8764910	17078290	20141466	10002063	12502093	14335024	18512758	22744016	15895395	23658730	20319122	10588424	15847540
Tridecanoyl carnitine	C20H39NO4	1623.94	2673.78	148982	127305	268019	198232	133152	105368	158807	226555	163682	152998	85776.1	399788	35053.7	89806	107122	103693	94463.4	70348.2	55748.4	51191.7	83782.1	30398.4	45367.9	50305	39282.6	48920.1	49908.5	169965	182430	208185	310545	95922.3	316171	43538	37069.2	48817.3
Triethanolamine	C6H15NO3	2347.04	7961.86	844395	65919	54550.7	59875.8	47054.4	36498.2	38687.6	78688.8	77785.8	75444.2	53739.5	195949	15416.3	25842.2	35471.9	279171	50927.7	146173	26829.3	263269	54812.4	20825.6	24066.1	66385.9	27593.9	19648.9	34451	24320.9	40737.2	85436.2	42516.1	1.10853e+06	281894	34921	138614	86436.3
Trihydroxycoprostanoic acid	C28H48O5	16696.6	28114.7	4.81292e+06	4292557	5.152e+06	4197350	2.40876e+06	2.73852e+06	3682331	4.80447e+06	2.63469e+06	4477826	3629641	3222363	3.05865e+06	3.07017e+06	3.62682e+06	5.71476e+06	5320938	4.85662e+06	1.19823e+06	2329687	2.2069e+06	1.90665e+06	3627740	2427454	3163545	3810491	2.75351e+06	2.44058e+06	2154876	2.5495e+06	2.3463e+06	2.19029e+06	1481088	3928789	2.08975e+06	2.49122e+06
Trimethyllysine	C9H20N2O2	547.8	367.62	5707156	4199963	4.28991e+06	3.41693e+06	1630743	3503811	1.79295e+06	3.45611e+06	3.96577e+06	2584486	4.05402e+06	2342636	344015	2197385	817203	622860	877804	1451677	294766	233352	390840	149099	463576	390906	1.24038e+06	823479	888479	310703	502381	269123	806861	1.50524e+06	1.97244e+06	1.56809e+06	1.69276e+06	1.99574e+06
tryptophan	C11H12N2O2	1004.56	791.41	2156853	4187666	2.4888e+06	2164391	1.05402e+06	3.19683e+06	1.17379e+06	2.02495e+06	4.24142e+06	1.49946e+06	3.41923e+06	918144	79488.4	1.38257e+06	902818	382317	1.2818e+06	1.14175e+06	116284	208609	163286	378582	66674.8	523710	371971	245214	175072	188043	80484.8	334103	98727.5	152610	466650	637071	180934	866514
Tuberonic acid isomer	C12H18O4	478935	487759	5.94968e+06	5.24999e+06	4.10344e+06	5188132	5.43383e+06	5.51517e+06	2.548e+06	4.36424e+06	4.47682e+06	3.93872e+06	4530366	3.56099e+06	457187	668568	373407	394980	397820	543472	7.33808e+06	976031	452116	778386	901700	484750	796153	633323	635459	792969	910622	397150	778078	425728	440860	527639	744058	474995
tyrosine	C9H11NO3	2571.83	2957.13	5.09568e+06	9830643	8181048	5.4759e+06	1.02299e+06	8641080	2.5696e+06	5.10171e+06	16804592	3.08751e+06	19450996	1.60484e+06	41263.2	273388	254848	145331	525720	426035	53120.8	72480.5	80683.8	34511.8	53911.7	111259	172755	101813	51436	91355	78434.9	193862	71796.1	24877.1	68751.3	144444	50457.6	106899
Tyrosol 4-sulfate	C8H10O5S	9657.28	6311.69	10100517	13683840	13489813	13882909	4358491	9984767	5.54311e+06	6467360	9093114	6.68038e+06	11688169	7997188	865130	2.56031e+06	2360305	1885914	4327446	4.1995e+06	545236	699410	840466	738546	670887	1.25131e+06	1.90512e+06	1.32629e+06	989376	822570	726023	1.55101e+06	658886	855423	1026438	1.35949e+06	515243	874791
UDP-D-glucose	C15H24N2O17P2	0	0	32849.2	95440.1	50897.8	32134.9	42292.5	109119	85675.4	80219.7	706991	155374	196487	29222.9	8061.31	57962.9	14234.2	14314.2	36763.1	67446.7	21338.8	27466.6	20260.1	24330.8	7619.06	104745	136817	191503	137306	160415	138736	156959	122354	250928	693570	609070	809832	992427
UDP-glucosamine	C15H25N3O16P2	0	0	22496.5	8955.56	6682.32	55697.4	19351.7	12701.9	14941	17296.7	11290.6	19060.3	22577.6	15768.9	1670.27	2357.26	1332.91	1671.69	1710.21	2794.64	2041.07	5265.39	4011.7	2834.36	0	16703.1	28702.7	29807.3	13889.5	9896.03	10116.2	16719.1	483833	370833	524443	437738	265557	271410
UDP-N-acetyl-glucosamine	C17H27N3O17P2	0	0	19861.6	756082	55837.8	20135.5	91695.6	280964	43404.3	173854	1.79881e+06	38556.8	160658	13008.4	16248.3	95508.5	44239.8	30675.6	75948.6	135019	44628.6	89496	39905.6	42729.9	22125.2	737601	474641	586593	288015	553444	167471	376416	175271	453878	576905	1.27092e+06	731846	797798
UMP	C9H13N2O9P	1960.68	1778.76	125464	268810	157063	122257	152800	352725	184851	171811	809016	241658	509353	57638.5	17745.6	23349.7	27196.9	22537.5	65832.9	29763.2	21639.2	16390.3	15596	10575.8	7998.86	43375.1	69064.7	47226.8	46162.1	30562.5	29221.8	89084.4	41645.6	135891	309277	344466	120169	240309
uracil	C4H4N2O2	6323.49	2636.56	738577	3272005	2354998	266186	1.23083e+06	1.1658e+06	983079	3.21467e+06	3.43579e+06	1928065	1.73485e+06	558280	1.47608e+06	3.12658e+06	2.14152e+06	2.33077e+06	5410650	3.37278e+06	546722	1.17158e+06	579736	420379	690109	2.36915e+06	1.82369e+06	1.97327e+06	1.84708e+06	2765033	1.29094e+06	2.16012e+06	1.83288e+06	2.49324e+06	2214157	3370606	1.83128e+06	1.96248e+06
uridine	C9H12N2O6	1092.49	3141.09	4966832	22749466	16842160	1605160	6.41023e+06	6.90995e+06	6.28158e+06	22517290	22167528	12823736	9390347	2.95286e+06	6.23324e+06	18909400	12864635	13665536	39020196	23258470	2.06878e+06	4552488	2.42859e+06	1.39723e+06	2535473	13813607	8866219	10143572	8644861	12074984	4.78773e+06	12975608	7.65184e+06	10960132	13012805	20611438	8631873	11725057
Urocanic acid	C6H6N2O2	19480.5	24593.1	176772	478578	170729	517212	168730	223663	143433	263508	500809	202116	513552	164102	204668	278586	265964	214341	537617	659527	631654	267482	422446	150819	241832	341180	421756	227681	252699	669751	141463	215918	185570	226978	104679	279314	64500.6	207232
Valeric acid	C5H10O2	505756	898999	58991936	140930336	63427332	40108884	48822416	104966568	62485484	53612020	217538480	55790204	172081248	22839546	85364200	103594304	102293504	112734232	152006672	85760664	35864152	46553452	59395516	25411514	86051840	44840852	81899144	72322016	43933780	53552780	64751980	67268544	32008026	33333264	124074232	60038476	43706120	53308636
VaL-Gly	C7H14N2O3	2102.61	2184.81	385530	308483	409595	440580	225773	556371	285920	489464	547697	411072	856626	223498	40690.5	115345	158627	118434	152327	104854	316954	181312	247088	197013	190501	263460	205528	205122	162420	132363	135267	309594	221180	171419	227687	307294	142869	205111
valine	C5H11NO2	5851.59	12543.5	3482683	5898270	7570396	3793875	2388347	5.02621e+06	1.88832e+06	4.16394e+06	8.03032e+06	2.99305e+06	17655990	2.4438e+06	845028	3206816	3.27165e+06	2297575	4.71004e+06	3506872	1.06297e+06	1.23763e+06	3.02107e+06	3759888	1147135	3.28195e+06	2.5271e+06	3.27133e+06	1.40085e+06	2.2204e+06	1452226	6593746	2.35698e+06	2.74179e+06	5.01006e+06	4318986	3490472	7.78609e+06
Val-Ser isomer	C8H16N2O4	365.32	571.15	49606.7	123168	54626.3	41493	24776.2	66291.4	27558.4	47974	137827	37227.7	72822.4	15221.4	8948.76	24379.7	9990.61	10395.2	47703.6	24773.6	9488.01	16607.5	13884.7	8672.47	19920	44208.8	22975	22652.3	22290.9	7620.62	10702	13913	10697.8	20394.5	21430.4	18027.6	10237.8	18282.8
VaL-Tyr	C14H20N2O4	556.54	221.1	1.39173e+06	1.8837e+06	1.89147e+06	1.56675e+06	1.36953e+06	2.23833e+06	1.59159e+06	763633	2.01621e+06	1545653	454107	331498	12929.2	96190.6	57287.1	54580.8	100530	77792.2	20054.4	17887.3	19845.8	10995.4	22162.3	82141.5	32863.2	27354.6	24539	18025.3	14430	26864.8	18741.9	25079.8	37696.7	58394.3	20362.2	44227.6
Val-Val isomer	C10H20N2O3	1229.94	981.59	415497	600863	573599	1.58792e+06	229483	625114	240392	2.48282e+06	688064	479690	1.79771e+06	860159	334239	983978	1.68544e+06	189737	1529534	1601452	1.16279e+06	1.24482e+06	1.45183e+06	1.94661e+06	2.758e+06	4.75051e+06	2660381	3.19551e+06	936461	1.02414e+06	999430	1.23548e+06	1742450	1.52656e+06	1.87991e+06	2.57109e+06	846519	2.2212e+06
Vanilloylglycine	C10H11NO5	2438.77	1539.05	734124	727105	689129	668091	370176	613421	482724	630338	555952	608009	709940	431098	106376	236011	158442	267451	218547	297681	160237	160141	164823	88119.2	176061	342449	205870	205025	159856	178030	188432	273005	88821.2	92256.8	115242	181174	145089	165659
xanthine	C5H4N4O2	1839.05	2130.25	217045	1111041	172359	381075	186107	579521	224482	684212	2.35937e+06	425994	984743	223674	8693.87	108682	76954.2	72223.2	184493	153724	72700.4	80088.3	122040	46827.1	42042.2	199023	2.19797e+06	160860	337232	345289	46954.2	149219	4.65259e+06	503398	1.19619e+06	1.01422e+06	133129	231012
xanthosine	C10H12N4O6	408.4	0	11775.9	29434.3	8830.11	23713	10106.1	9449.88	4690.19	90153.5	38529.7	26567	11986.3	6976.67	7845.6	29347.6	16903.4	24194.3	50584.2	37203.7	20340.3	12661.9	4408.5	1493.22	5005.6	40924.5	42420.8	17765	13658.4	41211	2862.28	33115.5	19095.5	22858.9	13886.8	81479.2	8635.4	26172.1
Xanthurenic acid	C10H7NO4	1156.87	0	374030	101484	333304	750969	115394	146101	102007	464311	176972	264735	3040760	444117	5321.06	178251	169699	173020	751352	154809	50574	163277	57320.5	186105	186955	531848	145938	188456	63253	114276	47954.3	53762.1	18580.4	52674.8	16461.2	43262	28283.7	39961.5
