# Supplementary material for: Dietary Fiber Lacks a Consistent Effect on Immune Checkpoint Blockade Efficacy Across Diverse Murine Tumor Models
Source: Cancer Res. 2025 Jun 20;85(17):3335–47. doi: 10.1158/0008-5472.CAN-24-4378 (PMC12402783; doi:10.1158/0008-5472.CAN-24-4378)
Supplement: Table S10 — Fecal metabolite peak areas from the YUMM1.1-9 model [file can-24-4378_table_s10_suppst10.xlsx]

## Sheet: Table S10
Supplementary Table 10: Fecal metabolomics data from YUMM1.1-9 tumor-bearing mice
group	blank	Chow+isotype							Chow+anti-PD-1								LC_In0+anti-PD-1					HC_In0+anti-PD-1								HC_In1.9+anti-PD-1								HC_In8+anti-PD-1
(10S)-Juvenile hormone III acid diol isomer	15282.9	167291	101789	101349	74484.3	55175	133060	158182	132591	125929	461954	86720.3	253196	349473	895449	569397	60079.9	105003	73173.6	90350.6	74545.2	68198.4	926201	42209.2	109171	80630.2	77353.7	79064.2	54133.4	163712	470654	92364.3	50997.5	73400.6	87243.9	350273	81072.3	58140.2	63627.3	76279.5	121730	273148
(17alpha-23S)-Epoxy-28-29-dihydroxy-27-norlanost-8-ene-3-24-dione	8905.92	113395976	49876212	76321552	157131216	107405688	179084752	190619328	117982824	77044296	106466688	45957824	118904552	131096248	166121520	99144896	442615	1.88477e+06	7.06912e+06	722213	775577	1.88187e+06	2.44094e+06	6736864	6.87569e+06	23616806	4.9952e+06	2.10327e+06	3574836	669974	366974	377962	275074	886409	507532	90137984	9365259	344824	1.47704e+06	1.57007e+06	4.83268e+06	1.55443e+06
{[Bis(tert-butoxycarbonyl)amino]oxy}acetic acid isomer	0	21879.5	10433.4	7625.48	11493.8	12284.9	11571.9	20532.7	17790.2	7742.86	16327.5	9142.15	15826.2	7081.25	9381.1	24897.8	107168	98767.9	75347.8	201018	80068.8	106323	49454.9	39254	62265.5	22614.4	50567.6	47868.1	21971.7	95817.9	104059	38042.1	26286.4	52597.5	37155.6	184250	39507.9	27482.5	3435.91	20574.1	28354.2	44807.9
1_25-Dihydroxyvitamin D3-26_23-lactone	0	512997	301320	322803	439304	411845	478581	602679	359529	442273	446953	240343	445458	318769	409711	367461	361452	403321	432498	379744	399802	197821	107012	131327	126037	388470	203316	284509	194014	423545	223651	214616	183486	219112	94510.3	583202	264582	118620	218215	89385.3	203476	336984
10_20-Dihydroxyeicosanoic acid isomer	15078	186902	214858	183908	226728	224089	138550	265617	166938	301267	137596	332959	231951	163359	227006	130104	48709.5	104916	21619.8	80945.7	328380	212903	262245	1.05796e+06	77643.2	82556.5	820314	118306	25907.2	487371	129928	512878	57393.1	326316	1.47331e+06	110902	30864.4	407710	52229	212104	218759	213004
11(R)-HETE isomer	15223.6	2277900	4004790	1.40226e+06	2.67135e+06	2.89311e+06	2.83464e+06	3940627	2.11572e+06	3.37657e+06	3.77647e+06	3841338	2.22329e+06	2.66119e+06	2.35987e+06	2.58394e+06	2.21567e+06	1.89168e+06	1.87412e+06	1.92871e+06	2228927	60926.1	2.42649e+06	1.56643e+06	108703	1562813	1430350	1.18913e+06	1.69866e+06	1751561	1.55349e+06	2.09981e+06	1.63732e+06	2.56937e+06	2.20225e+06	3.01952e+06	2.69264e+06	2.13788e+06	7.15166e+06	1.15286e+06	1663787	2.10306e+06
11(R)-HETE isomer 2	10650.9	1.48535e+06	1005729	811758	1.27475e+06	1.06157e+06	904986	1.19534e+06	934846	1173471	1.1268e+06	911352	1.20081e+06	820698	972969	1.15181e+06	271540	261211	223909	240474	199846	198097	144364	257641	202297	195476	326995	133809	185417	257642	183899	195139	185575	197181	210523	273219	146120	168595	145473	124968	102277	123663
11-deoxy-PGE1	11446	1.15926e+06	790158	608190	802143	909941	907966	1.15817e+06	662185	962257	1.07694e+06	858816	1.49124e+06	698737	610826	684472	588634	476172	539731	497561	405290	343398	350775	515074	164797	400330	509302	443798	481731	503719	470119	332993	371958	466214	380685	946875	501724	238321	388406	273202	243366	355864
13(S)-HpOTrE isomer	148345	39785996	45976400	20772714	21689162	23645678	76016296	62564960	68451336	41064960	86699704	36528320	78833912	44290368	35263564	38589412	4.13261e+06	2401076	4.01072e+06	5.28627e+06	2.91592e+06	473436	4.78482e+06	4.61203e+06	507959	3.5541e+06	7.71481e+06	2715832	3.93138e+06	2.67549e+06	2.39431e+06	4.10271e+06	3.62127e+06	18571898	4133478	3837559	3.4832e+06	7.52845e+06	15311429	3456290	3.86305e+06	5.47681e+06
13_14-dihydro Prostaglandin F1alpha	0	105360	82165.2	80566.3	108606	93813.7	67563.4	141665	62761.6	83390	134061	77505.7	85519.1	90644.5	121251	75031	8350.23	25885.1	20938.2	53426.1	25327.3	4158.9	12168.2	35783.9	19918.4	34597.8	42513.2	19454.6	9295.5	76355.3	18158.7	32061.7	25986	35742.1	14117.9	104132	25165.3	3963.72	3886.88	18059.5	9455.93	37915.4
13-epi-12-oxo Phytodienoic Acid	104617	12215404	15190351	7.2849e+06	9380713	8858020	25039714	17468714	23694282	15578377	21258896	10777877	21785058	15175864	13020733	9636412	2.08278e+06	1.54847e+06	3.70086e+06	2853968	2.06878e+06	19192134	5.56988e+06	8303330	17228692	6.39998e+06	12869795	2.41442e+06	3.04369e+06	2412569	3183404	3.06145e+06	3236682	12252099	7.11112e+06	3.87106e+06	3.26955e+06	5.66984e+06	6527016	5.13363e+06	3.02706e+06	4487100
13-OxoODE isomer	150102	12780453	12200724	6.94545e+06	6.29564e+06	6.75507e+06	17455522	16250997	16517905	12867373	17919814	9464728	21560162	10540877	11195992	10151564	5073187	2221422	5.13381e+06	3.51616e+06	2.73805e+06	11837365	7082884	7.00714e+06	11490563	6.3996e+06	12889813	4.86007e+06	5.01846e+06	3.24359e+06	7665824	5.99823e+06	9388527	14079839	9864225	4.48784e+06	6.27727e+06	7.24275e+06	5.80137e+06	5.97269e+06	4.98967e+06	8827871
13-OxoODE isomer 2	34876.1	8683573	1.81909e+06	4677038	3.25439e+06	5598636	4369721	3.04369e+06	5838632	6.13494e+06	7229484	1.20717e+06	6.58291e+06	2.52746e+06	2.42109e+06	2905584	707373	577481	1.11367e+06	819004	661562	1456391	653214	1.34085e+06	1.18453e+06	885825	1.65262e+06	494257	564267	657674	688607	521625	503057	980466	758184	600804	718945	459407	355131	557930	368243	612554
15beta-Hydroxydesogestrel isomer	0	2.71271e+06	1.23142e+06	1377490	1.45556e+06	1390383	2.5408e+06	2.13941e+06	1.90192e+06	1.91921e+06	2.36188e+06	1.17492e+06	2802553	1.33631e+06	1.21389e+06	1.27592e+06	328431	367843	347989	295761	355859	158960	245908	251487	137987	415340	312288	232810	324712	235104	203239	205118	184816	332670	181083	537935	381362	332100	420091	189916	172111	181327
16alpha-Hydroxyprednisolone isomer	0	1.28201e+06	543442	369187	1.51064e+06	601385	824422	1069649	1.1368e+06	4.96634e+06	3.84675e+06	4254317	507491	421634	634808	1.46038e+06	403906	168075	714560	34596	470411	39684.1	18386.7	64223.5	37576.1	24383.7	20432.4	44816.4	30510.2	10798.3	41029.5	19490.8	59557.8	94041.5	6022.02	228777	47910.8	101995	365876	101818	163463	260398
16-Epidesacetylfusidic acid isomer	4355.58	13061957	17760234	21091526	27209104	24820558	22959370	35782132	18069376	22529022	25830918	17910356	34627952	19891562	17362138	21382356	778447	2.30411e+06	1.26119e+06	778806	813948	568446	864863	1.52989e+06	916768	1.65744e+06	616018	1.1208e+06	1.05025e+06	1.48214e+06	733288	656530	590304	1.07324e+06	820804	2.14695e+06	1.0138e+06	398750	380397	519215	591274	828268
17-phenyl-trinor-PGE2 isomer	0	622136	837410	729314	908750	1.33864e+06	1.47969e+06	1.97903e+06	1.14346e+06	635893	1125139	1.1984e+06	623083	1529290	1.13283e+06	779705	568732	353753	541670	924004	1288462	239334	241077	88555.8	177718	457724	321694	508139	958924	370889	245497	645478	554284	536835	456813	2.02781e+06	757938	529995	564338	1.27191e+06	587283	181244
1-hydroxy-2-acetamidofluorene isomer	1594.1	642648	570309	279914	403390	807978	843019	848575	655075	424256	1459359	344285	743552	346026	379420	598662	688863	438239	417822	423708	594868	704946	437068	234025	561258	298471	272204	359240	520004	405793	593531	581663	592638	460353	447445	853222	356607	225499	808239	642665	584930	604164
1-Methylguanine	1344.73	279267	59318.6	527299	51347.9	32594.5	794771	113268	185518	67155.5	1.52202e+06	131981	91657.5	46336.4	72354.3	409110	2.66453e+06	95371.7	189483	4.83826e+06	235774	3.93644e+06	12569145	339080	167304	78864.4	1.53044e+06	169963	251141	1.64365e+06	2.96001e+06	14920607	1.5436e+06	17129896	5.11411e+06	504262	2430717	8448377	2.17406e+06	3.24323e+06	4.376e+06	5.7424e+06
1-Oxo-14_17_20_23-tetraoxa-2-thiapentacosan-25-oic acid isomer	111250	636190	1.46244e+06	837083	622439	743174	1.3015e+06	2.60961e+06	3.73678e+06	1.03233e+06	542812	3.04421e+06	1.93254e+06	491114	236452	1.20877e+06	1.6793e+06	3.65055e+06	308309	537311	1242014	1.98148e+06	767561	720065	2150370	990823	652597	1247828	1187152	1.01478e+06	82844.7	1.61145e+06	1376907	2.56246e+06	1.30556e+06	3680021	761543	812200	845968	917331	985656	566240
2-(Dimethylamino)pyrimidine-4-carboxylic acid	4407.15	158129	85443.9	77682.5	153395	96127.1	120518	207381	106965	112136	150352	88821.7	174135	98489.7	134845	144307	13020.1	22325.1	36041.7	15646.4	35156.8	11864	15011.1	12436.3	20576.7	11890.6	10189.3	18476.2	18296.1	19222.2	8001.68	12307.1	8839.15	7179.13	9072.89	17155.4	7663.74	4584.82	9797.45	3048.35	4313.94	4515.87
2_2'-(3-methylcyclohexane-1_1-diyl)diacetic acid	75409	1.08387e+06	1.38924e+06	780374	967324	819356	1.50796e+06	1.66959e+06	1.19087e+06	1.4737e+06	3.34372e+06	1.91112e+06	1.88427e+06	2.146e+06	2.68411e+06	2.42731e+06	202443	482505	336483	270181	218873	337479	1.56619e+06	247788	329532	243350	466003	254618	341031	310305	862720	185726	191666	406879	256676	1.12723e+06	284777	177518	419795	245728	264863	767975
2'_3'-Anhydroadenosine	9150.62	47928.3	230333	19791.4	119820	227787	33917.2	167650	57443.3	119051	35057	278973	33579.7	69837.1	133476	39284.6	20051.7	59486.4	8815.83	28765.2	18978.5	29257.2	13441.7	19922.8	7117.96	3132.25	5473.18	15442.5	11531.7	56925	19790.5	19482.9	5096.81	16143.6	19538.2	53018.3	9088.95	13809.7	26195.8	17067.2	11271.5	34412.3
2_3-Butanediol glucoside isomer	30175	120017	97881.7	70837.7	101760	111769	69162.3	139899	151044	86254.4	97389.3	189323	129140	79874.5	81553.5	144299	339350	3.13028e+06	303098	1.49992e+06	847683	1.79128e+06	693275	800463	908587	300773	704811	582746	315083	1.67407e+06	162537	748754	220749	915984	583654	2.6674e+06	123826	367894	80806.1	178612	225914	561839
2_3-Dihydroxybenzoylserine	31524.5	18531122	8413505	6.93927e+06	13253968	9594059	10980783	16681139	15894104	12408361	18741464	80279.9	15578648	10364160	120943	13039067	52534.1	98572.7	63786.4	42603.5	46138.4	38872	189185	18577	31226.8	29985.4	18203.8	35140	25036	39230.5	19130.6	23527.1	10643	28423.8	19053.6	56316.3	10908.4	18017.1	85592.6	17451	12957	26901.1
2_3-dinor Prostaglandin E1	68767.5	4.36527e+06	4.17824e+06	1.93087e+06	2976612	2430574	7.56243e+06	6.58417e+06	7136002	5.25591e+06	8874915	3.41043e+06	7079668	3892409	3.41088e+06	4668056	1.01833e+06	1213847	1.53251e+06	1456524	849356	2.33842e+06	1.91317e+06	1471959	1.83106e+06	1.27895e+06	2.23216e+06	905284	1.04285e+06	936114	1.08408e+06	726370	888926	2.36947e+06	1421861	1.51058e+06	992194	884063	1434046	896465	731531	1190793
2_4-diamino-6-nitrotoluene isomer	31494.8	5.02036e+06	3864998	2.98465e+06	5.6371e+06	4340760	4.21887e+06	8.30267e+06	4.22676e+06	6307812	4624154	4.80738e+06	5430370	4450726	462858	6.14772e+06	743360	757155	629947	1.09155e+06	763861	830761	382062	516648	530576	228879	439423	646168	375076	601164	860008	413947	365136	577072	583958	869886	271898	162582	197835	136247	398806	299602
20-HETE Ethanolamide isomer	52665.1	405450	272577	239938	215557	318066	445465	610434	754915	722939	781171	864043	510181	236351	400812	3.23557e+06	187158	182611	135916	55185.2	226837	69176.1	45475.7	89223.9	109200	101653	50254.2	156341	133346	50137.3	91068.4	40919.6	106674	66092.3	35702.3	146035	85784.5	103411	170390	52116.8	83746.1	130564
2-Amino-1-phenylethanol	27758.4	1.24338e+06	357659	294925	626705	688672	413820	671134	689641	849423	304032	357769	819416	417903	663354	757759	194319	309559	3583038	411083	677423	347960	109612	72017.9	19982.6	28023.3	155762	376406	181074	113488	113848	430441	216877	375593	91578.4	45725	21157.7	18612.6	16737	58618.2	76987.8	36700.5
2-aminohexadecanoic acid	188432	237651	75134	120260	94551	705503	362435	425892	317299	1987341	986622	2.82142e+06	202540	158714	123991	268266	5.90445e+06	11508607	6.39546e+06	8.25987e+06	11048745	3718942	1708341	3326840	3040732	2.88552e+06	2679847	4.39044e+06	3756543	11864355	6.57787e+06	5950910	6.26009e+06	2950858	3.78103e+06	6.22546e+06	7.8527e+06	1.3346e+06	2.99055e+06	3.06971e+06	2923940	1.58081e+06
2-Carboxy-5_7-dimethyl-4-octanolide	107828	739982	931882	534298	823221	673089	1.14752e+06	1659861	942255	934336	2.7728e+06	1.38338e+06	1.92103e+06	1.52892e+06	2.90776e+06	2614247	302727	399646	313252	298511	173226	60341.7	1640177	237601	185872	291596	293620	341188	229190	228269	847836	151461	149845	376547	281651	883206	230251	58836.4	233885	209268	294696	808677
2-dehydrogluconate	19047.1	506412	949565	286003	889768	1314661	254569	2.61378e+06	352345	250906	209146	340891	144758	289660	1.12117e+06	599321	41399.2	35743	54982.7	80689.8	92828.6	85881.9	101113	28863.1	27643.4	34256.9	44262.2	61143.1	50433.1	177009	61123.7	34957.3	26131.8	43577.8	40557.9	175145	34774.9	20540.3	230796	86567.4	45933.3	128566
2-Ethylbutyraldehyde isomer	15943.4	916493	832737	1.50318e+06	1183870	1.04965e+06	853066	1216070	273598	1.73685e+06	1.27042e+06	992940	927636	1.34423e+06	1211676	1.0711e+06	123499	160051	148575	149642	154067	384628	126425	60908.5	145030	145267	213937	187955	169457	322818	157051	265825	344272	713487	63932.2	1.30526e+06	164310	644661	219942	206761	318303	288331
2-hydroxybutyrate	91334.5	6.65327e+06	1.82291e+06	2.11882e+06	4.23816e+06	1.2909e+06	4131287	2.95755e+06	1.30614e+06	5.4637e+06	2534634	3.20772e+06	3.29968e+06	2338660	3.5311e+06	9756515	1541002	1.31558e+06	1.5208e+06	1.24092e+06	1.12695e+06	1.328e+06	29028240	1.31909e+06	1.27134e+06	1.49187e+06	3.78683e+06	2.85381e+06	1.05093e+06	1.46461e+06	605978	1281141	1.00945e+06	1.69571e+06	1.09849e+06	3.24483e+06	630365	2.11526e+06	773253	894161	1.18464e+06	819602
2-Hydroxycaproic acid	72808.4	2.75351e+06	1.52338e+06	1.85737e+06	7.30187e+06	1345185	2.13857e+06	1447515	733902	3.37353e+06	3784590	3.97266e+06	1.5432e+06	3.275e+06	8118598	7.48342e+06	929701	1.24638e+06	1.53308e+06	585640	727909	56256	739895	352515	97090.2	475633	672291	603584	581981	478723	317412	422722	274503	379895	1.24847e+06	1.23826e+06	281845	743804	341075	2.72434e+06	1.91699e+06	3229816
2-Hydroxydecanedioic acid	158033	38618780	22250030	15556349	33178864	18829530	24399288	42181920	26528450	28594312	41454132	25489330	34404164	15756693	27906846	37906940	19911714	100747640	32916054	36454580	36706884	205129840	36020212	35037380	116687208	20679030	45957792	27955408	20955408	34910308	14073911	29914762	12033477	35616208	23200066	44231760	7.35661e+06	11122083	3.97641e+06	13874683	9392439	17319778
2-Methylbutyroylcarnitine	4708.77	1.80825e+06	281775	168466	339289	1.21566e+06	3398359	681944	1.18722e+06	241050	4.11362e+06	160946	1.7299e+06	118362	219491	2.79491e+06	2.92205e+06	448331	1.86421e+06	2361640	2.12177e+06	2683956	1.68428e+06	953247	1.08255e+06	1.26912e+06	2.90215e+06	575531	2090190	4350000	1302187	1.12264e+06	1.32512e+06	1.71208e+06	2535646	2.7471e+06	3.91853e+06	2.0985e+06	4379319	762631	1699563	535089
2-Methylsuccinic acid	166402	4386452	3205347	1.07655e+06	4.7204e+06	2.39485e+06	1064175	5.3651e+06	2.11023e+06	3.31493e+06	4.92192e+06	3597435	2.26037e+06	4.48443e+06	4.7486e+06	13099345	464782	993982	555740	1.01472e+06	444284	906663	2883989	522589	543585	406196	793991	858678	514481	2.1043e+06	3.09826e+06	817656	931332	790373	2.47299e+06	2811978	1.00133e+06	7.78438e+06	2450809	3.33217e+06	2767412	1372932
2-Nonenoic acid isomer	53913.1	186165	219809	124523	179821	173518	145736	249301	151834	306029	170101	186718	228166	131736	180994	130253	42650.1	96829.6	111666	53136	117765	434611	135930	188260	246762	99754.7	268181	63921.8	63804	129249	130161	79842.1	73781.3	135277	181496	168050	78879.3	134668	101520	129978	137514	180327
2-Octenoic acid	48237.3	459188	583277	250389	424730	313345	467689	1.18158e+06	892545	666597	605900	982957	753153	374269	512763	470182	319415	311316	217835	315830	209988	754398	308699	374676	1181777	378792	90257.4	372932	510473	404488	264760	371510	275056	539135	247487	861108	257454	391632	337816	316497	505668	328621
2-Oxophytanate	428954	610804	1220910	472479	964091	917281	591283	990266	863543	1.56271e+06	759242	896007	1.065e+06	861576	784943	818818	214363	332092	331559	315172	219315	267842	426614	197321	299321	196444	156344	235366	212993	445222	391091	247845	217062	314096	61318.9	497915	164999	642528	518626	176924	302366	548010
2-Phenylbutyric acid	280489	17786142	8558612	9393091	9690472	9284165	15969271	12620909	14358763	8502557	12804187	7266360	15366544	8645080	8434363	14309497	108393184	53697740	56972300	48484704	55005456	33554234	21150758	24835702	23433950	36044612	20551456	39695852	42579712	41982540	63571956	32236344	38231476	26848694	23613894	33940456	68259496	19122624	27663936	29248784	21516832	14564301
2-Phenylethanol glucuronide	1077.83	214356	108663	81943.4	180061	118654	105803	180852	146188	146616	139888	93216.1	139340	97293.1	80041.7	252234	26365.3	17802.4	20615.8	11453.7	20144.1	22078.8	15464	8861.35	19193.4	6698.4	8682.17	7122.16	24093.2	16619.2	30789.4	11307.5	11517.6	13990.8	6995.88	14255.2	10915.6	4768.41	11252.3	6025.8	7419.61	6578.79
3 Hydroxycoumarin isomer	4966.31	453455	170329	35647.9	38494.8	36332.1	56528.1	50795.1	206850	851634	49934.3	40287.5	59404.3	31797.9	48587.2	154361	5166.72	6413.23	3699.27	15525.6	7215.83	9701.71	5527.82	6926.9	6862.37	6289.42	5346.22	4865.58	5430.97	4982.47	5722.77	9397.59	4714.66	9385.68	9568.95	20771.6	2844.92	3929.49	3086.08	3606.33	5606.05	4954.43
3_4-Dihydroxyhydrocinnamic acid	15326.3	12900197	2538256	3070138	3.1766e+06	3.55947e+06	7984796	5.05496e+06	4780532	5.9002e+06	7.26928e+06	2.1391e+06	4873722	3151780	3070416	8672449	2.67544e+06	337691	3767308	866972	1.45178e+06	15482273	20565642	1.63624e+06	925168	1.05014e+06	1.87575e+06	1.20725e+06	792741	506482	733730	949938	577141	932853	1.20595e+06	413759	248605	883892	4088427	1.13962e+06	802778	52686300
3-Dehydro-2-deoxyecdysone	26885.8	566069	792994	591680	860148	863230	739857	1.29096e+06	463798	881319	668999	785540	526260	640542	679810	370024	839941	1.01845e+06	1.24741e+06	599448	982636	484523	518849	507540	371242	887146	971655	806392	820099	1.2118e+06	658165	585452	474168	674435	303716	1.44082e+06	685755	280758	487510	304288	422046	728693
3-Dehydrocholate	2224.55	7577550	7974688	4.38906e+06	13958820	17792706	20648400	29803776	3495168	12471915	10292172	8932645	4.69498e+06	8270864	22195718	2892145	19025770	39053796	29636824	19553040	32618952	10280188	58125188	12704744	21432318	31121226	31094550	22220372	37705412	83123256	31959832	25755050	31685450	22496128	18760794	86803432	29376512	49319152	35914652	12056089	27514254	32830778
3-Furoic acid	110136	1.25023e+06	757011	975546	1.25192e+06	1.15622e+06	908845	1.05485e+06	733336	1.4814e+06	1.16562e+06	1.11489e+06	1.43893e+06	1.22585e+06	1493895	1.24162e+06	255053	574894	437248	456055	323700	873736	1.83672e+06	1.27942e+06	888607	747385	1.8315e+06	1276410	1087720	643579	433470	435040	427250	1.25055e+06	872748	2179478	556962	229257	300992	264936	264317	349485
3-Hexaprenyl-4-hydroxybenzoic acid	0	149621	73363.4	107057	114099	106547	115857	121283	142391	78040.5	82787.4	60208.4	180607	97983.8	82508.9	122314	16476.9	0	0	0	0	0	0	0	0	0	0	0	0	0	0	0	0	0	0	0	0	0	0	0	0	0
3-Hydroxyanthranilic acid	86081.9	1.14955e+06	233806	221762	72647.4	152948	1.12665e+06	400521	490564	207662	533756	75494	116673	48945.6	178200	422945	1.2167e+06	276680	349642	483078	458237	1414454	2.25378e+06	1358007	436334	224619	877980	332845	417254	303889	1555952	1.29542e+06	975854	1.69959e+06	901038	237078	875112	1.19349e+06	1.1784e+06	1533525	839521	910303
3-hydroxybutyrate	141694	510818	2.29974e+06	284623	2.07465e+06	1.15303e+06	842269	1.01263e+06	432904	3.38493e+06	865735	4480657	1.27767e+06	588248	323560	703199	740146	349412	266654	690945	252493	522943	652905	304176	384866	172439	247163	231472	283737	2.2022e+06	362601	291111	188106	323466	266643	1408486	173386	284702	378701	236694	277264	800708
3-Hydroxyhexadecanoylcarnitine	5328.2	215604	210313	66770.2	234992	157138	273192	164852	149343	262190	347581	116465	162388	103145	193565	213947	179705	76509.8	656438	230657	131796	97009.8	161099	114997	59814	70102.6	79701.1	46093.4	46423.9	55649.4	352085	87834	110209	89285.8	451716	244228	229514	164228	350692	212351	97337.4	56545.4
3-hydroxyoctadecanoylcarnitine	4401.85	239683	621237	90011.2	375714	237264	322226	274976	126807	352010	474723	243581	178168	185536	309494	108042	559537	286199	757342	463696	421362	211277	306619	350266	184415	325643	316308	187229	157575	398132	709238	325096	315840	254963	606021	463325	283875	116350	404047	364042	237105	116124
3-hydroxyoleoylcarnitine	1892.47	1.7809e+06	3.97784e+06	410538	3.24323e+06	2.37756e+06	1.32194e+06	1703608	294528	472256	1.25868e+06	208236	976268	1058432	2.43282e+06	393238	571654	205707	330583	239584	271696	282412	426597	293837	228556	333639	324641	146060	99005.2	250172	540878	484975	241781	327644	594245	734496	446355	308213	603190	336520	190771	245417
3-hydroxypalmitoleoylcarnitine	6509.36	2.167e+06	904036	561885	1.51957e+06	930911	1.10467e+06	1.04269e+06	1579200	1.17955e+06	1.40144e+06	698006	2062476	947192	707576	1.21987e+06	250215	74710.8	129511	126135	145321	185747	154030	172180	147387	171744	198145	87200.7	128894	135895	276567	135591	158990	84949.9	283309	227786	320802	439920	625981	278217	138068	101831
3-hydroxypentadecanoic acid isomer	108183	5156229	3145988	5.16905e+06	4.90804e+06	2678939	9502696	3508722	1.43192e+06	3.29023e+06	15368531	3.22586e+06	3656604	4.39873e+06	2.93839e+06	1.06897e+06	8478239	10376825	8543270	10413263	11744560	34211	2.01116e+06	4.16403e+06	58629.2	6.07581e+06	5.22246e+06	3.78585e+06	12228392	8959754	3.87778e+06	16115832	13390769	7115458	2.35779e+06	7.88543e+06	4.45666e+06	20288246	1.17831e+06	1.56338e+06	2.07927e+06	2.67176e+06
3-Hydroxyphenylacetic acid	1.15487e+06	4.04675e+06	2354429	1736238	2540438	1654129	3.76853e+06	3797465	2.35392e+06	1.92537e+06	7.61365e+06	1659151	5.44591e+06	2.27812e+06	2367750	2.40992e+06	390612	1.38838e+06	321480	403248	553681	0	334292	359816	113482	329946	419510	483188	458946	295005	235617	310903	290174	307890	346281	818895	325676	125582	242460	263246	255889	314974
3-hydroxytetradecanoylcarnitine	1459.28	242979	324763	126549	292612	236811	342913	282247	175901	379892	319850	202049	259499	130129	215760	146167	206836	69789.6	124635	122136	243790	173365	108226	195694	78278	108497	88918.1	55338.2	93286.4	185770	270296	82090.5	165487	170907	554998	224355	332802	247275	447123	145769	132772	150653
3-Methyl-L-histidine isomer	9495.1	70351.4	50844.7	44536.9	41675.4	50224.6	60586.3	87084.4	56957.6	65322.9	36870	85956.4	61428.3	22521.4	55601.5	75115.9	244434	139242	190924	332436	143803	670568	340063	336984	325329	112288	274368	321152	87833.7	246791	152090	271138	87703.5	342902	400864	500131	68953.3	98689.5	82421.5	79129.1	94796.5	206137
3-Nitrosalicylic acid	12297	117799	72182.3	56469.2	98468.8	81057.3	87015	181711	98963.2	118479	104823	80435.5	118871	60792.3	88984.2	148944	36017.1	95262.8	23339.8	51190.2	41606.9	130199	70868.5	34670	37833.6	17879.5	24821.2	49833.6	29849.1	56087	22267	37382.3	15250.3	41418.6	44440.3	93204.2	11424.5	13612.6	30468.7	19756.3	26908.1	32751
3-O-alpha-D-Glucopyranuronosyl-D-xylose	2969.79	178874	63816.9	49154.2	98696.4	77525.8	83147.8	121482	108809	99664.1	108650	82283.9	64270	69725.1	85140.4	103100	175305	70868.1	94528.4	332533	111409	682707	773744	219256	354665	89179.1	243575	411077	169668	369374	491217	238882	157970	32430.8	302201	298587	37858.1	114189	107965	85293.6	86215.7	304630
4-(Decyloxy)benzene-1-sulfonic acid	26256.2	350574	287389	353721	274555	278277	271095	503441	639461	601489	794036	979991	369411	389585	439230	556573	1.27805e+06	7.95586e+06	2.03448e+06	644645	643150	518477	662361	342915	526694	377872	324045	1.32272e+06	1987138	315702	232429	484145	255971	610600	220630	1.00104e+06	279345	63533.9	307289	211792	426080	426600
4-acetamidobutanoate isomer	29037.6	123038	2.8901e+06	1.34326e+06	679426	2516226	1.90031e+06	4108632	1541692	1.2469e+06	999437	913141	4.50322e+06	2.52545e+06	29270.9	103945	81571.5	337768	197061	275551	194600	151709	835566	102702	77988.1	62991.2	119787	290807	161026	534987	283226	149901	116755	218259	127385	202607	72708.7	144019	544530	85988.9	115787	507563
4-formyl Indole	64043.9	295082	558139	162578	692132	523598	232591	692975	158756	816558	333913	484918	448367	335293	371030	165866	40295.6	38065.4	36859.2	56249.6	37512.8	42109.9	41955.9	43259.1	33636.3	38577.7	36904.6	51795.6	34121.8	53622.7	34584.7	40486.7	23523.6	38177	38155.4	55185.1	28234.2	47306.3	54392.2	28912.5	16272	35418.9
4-Guanidinobutanoic acid	584659	767736	410922	893675	414061	689217	1.19265e+06	1.68539e+06	548858	439724	919742	803499	751659	771228	5318.43	1.32362e+06	304002	294516	218526	152127	271304	327057	2.19389e+06	778666	285034	206062	405694	177299	152907	1.42426e+06	279982	242345	111079	461849	141595	799613	71726.1	173128	246679	1.3493e+06	268319	279384
4-Hydroxyindole	4740.9	12540.2	208889	7347.95	21611.1	3195.7	3485.79	124635	10587.6	4206.36	3894.47	28863.4	14413.5	9768.89	11183.7	393742	81463.4	2598.7	115588	11336	13479.2	1.20767e+06	233083	24330.8	14955.3	16316	22883.6	11166.4	11531.7	15837.4	6346.99	127882	20717.7	12136.9	10527.8	197484	13450.3	11446.6	2332.51	1.75193e+06	9710.09	62027.5
4-Hydroxyisoleucine isomer 1	854577	28231416	21145250	12199753	21429586	9832161	8080440	13164688	15913736	19247232	22121178	19606018	15794125	13086441	20450176	20275598	5321372	4.49533e+06	7.80979e+06	3.18026e+06	5.84323e+06	1817171	955974	1.17254e+06	1.06273e+06	934407	895541	1.90681e+06	1265048	5.65346e+06	5.20132e+06	6.77418e+06	3.39846e+06	5474242	3.14167e+06	14860965	2.59632e+06	1.03986e+06	153793	2.2466e+06	3221610	3.39882e+06
4-hydroxynonenoic acid isomer	455660	7.93272e+06	8.15397e+06	5573716	4610976	6814338	12983020	19151058	14462800	8274540	13510983	14756497	15606129	8.03882e+06	7.57658e+06	7.09039e+06	5.54637e+06	3.84803e+06	5135756	4827564	5.59555e+06	5.30305e+06	4.66888e+06	3423689	10949433	4672486	4114611	5.44812e+06	6.57543e+06	2854636	2.53061e+06	4405343	3314588	9689669	4.10244e+06	10907643	4.58074e+06	3.01943e+06	6570880	4.2768e+06	5.48112e+06	5.87144e+06
4-hydroxyphenylacetate	81255.7	6.09223e+06	565192	552012	694436	541869	9438500	1.02228e+06	3.49231e+06	822385	1818021	1.00221e+06	4280458	628665	569456	17544586	3160898	3.3922e+06	7.04905e+06	3.51588e+06	4.09407e+06	6.63331e+06	9985399	8726743	4608656	4849454	7.89091e+06	3.95042e+06	6698210	13573916	2.39742e+06	3.31344e+06	899928	5.50013e+06	1.50867e+06	22434950	2.65356e+06	83310.1	250240	467610	1.96705e+06	388954
4-Methyleneglutamic acid isomer	10159.3	13031880	6521632	5.78773e+06	11337125	7.76286e+06	9223271	15631384	9046689	8599223	13906607	6.29791e+06	11878235	7.32838e+06	8931113	17160920	304639	585788	273237	365838	367318	430457	243100	239913	320892	206831	193637	303984	219732	369158	252287	366626	240951	360657	264952	718034	158728	434416	93970.6	571784	184338	148876
4-Methylvaleric acid	195591	1.72997e+06	12527313	1982452	10157050	5.46721e+06	2.37941e+06	14265843	3.8414e+06	7.6345e+06	4357898	16032275	3.95506e+06	6380956	7550406	2.8063e+06	2.36487e+06	4503078	2.19344e+06	2860924	2.57685e+06	19174.5	1.99471e+06	1.47715e+06	606298	2.18661e+06	1.73007e+06	1.80399e+06	2.55791e+06	5.34604e+06	3097532	1.93054e+06	1.46727e+06	2.82858e+06	1.81713e+06	2.88085e+06	1.75264e+06	2.53597e+06	3.46116e+06	1.94263e+06	2.35911e+06	3.89467e+06
4-Oxododecanedioic acid isomer	81544	983971	147155	174073	82199.6	112257	232939	185283	441253	286727	2.83705e+06	271159	597778	1.31943e+06	2.7196e+06	3.16192e+06	189432	183605	160603	326142	260730	245485	6410014	102573	1.72715e+06	166767	155898	283088	457997	673332	1.27785e+06	269576	280891	246681	162219	2.64977e+06	186107	373131	49600	148657	772289	2.35549e+06
4-Oxoisotretinoin isomer	0	665929	502676	588779	495624	339920	381364	336559	616393	461660	530008	375659	417260	328307	295238	629588	249305	3009658	163237	215845	193143	220017	177653	183610	169841	128632	146460	129795	187515	214952	174012	238433	155945	239535	217645	305075	185562	188289	516425	146694	303806	277367
4-Phenoxypyrimidine isomer	54508.3	363128	999216	617198	584298	827124	752262	676918	670139	1.85479e+06	1.12715e+06	1.31225e+06	649102	653397	687448	82685.3	2.4819e+06	3.89417e+06	2.09333e+06	2.81179e+06	3472313	3529792	4.03676e+06	2.47442e+06	1.63323e+06	1.5841e+06	1.95457e+06	3.99795e+06	1.33116e+06	2.53449e+06	2.05199e+06	2.62438e+06	1.65495e+06	4.01219e+06	3105768	5767600	1499625	957300	347988	1.66663e+06	1.7984e+06	1.56627e+06
4-Pyridoxic acid	109597	45228140	68845064	60244720	86049576	67377832	37484692	72942824	18081892	74845912	21867102	78846760	46430192	66030004	96595416	69003328	1.00264e+06	27231318	7406966	3435942	4.11341e+06	183087	26521334	15220861	394138	8802234	14909483	17711298	12200404	15343005	4507360	6409928	1.78342e+06	24442758	16658341	43671416	4643688	22742214	7.53676e+06	4.17265e+06	6.4836e+06	9077388
4-Trimethylammoniobutanoic acid	34194.5	87248.1	717545	298649	1.40783e+06	1089189	209972	2.72166e+06	135717	1.00614e+06	259903	1.15601e+06	539998	1510588	1948234	131529	136023	303126	252090	307429	268997	146377	361307	122679	118774	154614	253301	703126	351507	281874	154071	133730	128451	176881	191342	558307	102158	210035	433121	277308	583819	1.52342e+06
5-(Benzyloxy)-2-sulfanylphenol isomer	359.77	3137.39	79109.9	85406.8	41757.7	75888.9	32986.8	22362.4	24015.5	66609.1	62397.3	79987.9	52053.8	80619.8	1659.34	0	184822	130685	77157	154116	105339	701012	340133	386690	363851	166957	300129	292364	267376	1.79452e+06	847875	409823	242282	691452	314023	765484	201499	418138	1.00126e+06	378948	572633	574614
5_6-Dihydrouridine	5269.47	31551	184171	51498.9	155726	131925	52385.1	283454	41208.4	135653	74743.8	186725	87241.1	65565.8	125835	99097.4	65816.8	110899	37521.2	74374.7	63567.1	77116.3	83779.3	17851.5	20193.7	32052.4	16853.2	32820.3	46377.7	451032	182728	76968.8	66817.5	150580	39933.2	161909	60890.2	74872.1	540415	124082	151412	755932
5'-Carboxy-alpha-chromanol	0	633923	501730	279907	602651	467715	553960	423765	421215	392336	825338	344300	509947	490932	335923	393294	848195	1.60501e+06	1.68501e+06	956832	728308	256113	384797	265862	199334	514220	260153	700218	918178	1.23398e+06	987950	501693	1.00351e+06	363813	397704	585614	499700	272742	1.23056e+06	288671	397032	608681
5'-Deoxy-5'-thioinosine 5'-monophosphate	0	1649381	204578	377499	371874	338525	1.63614e+06	1.3342e+06	830434	552598	2.39783e+06	182319	1655333	352056	428065	1.16676e+06	0	0	0	0	0	0	75428.3	0	0	7753.95	68793.4	0	0	0	0	0	0	0	12100.2	0	0	0	0	229570	0	938801
5-hydroxyindole-3-acetic acid	12974.1	101525664	9990645	29903424	29510922	14503791	52298180	13435541	26458952	28928738	32559722	20571630	50931700	31609592	28643776	52302468	937162	2.24439e+06	1.32588e+06	1.26133e+06	1.00403e+06	1.53614e+06	1.15116e+06	1.53867e+06	1.43172e+06	1.17626e+06	1.36619e+06	1531145	1.32803e+06	1.61103e+06	865192	645725	561220	1308963	1.22846e+06	2.33799e+06	833414	605344	871593	549001	570632	896178
5-hydroxyisourate	3143.97	127958	58093.1	53951.2	85310.7	64930.3	71045.1	118661	77457.6	77344.5	89808.4	64264.4	90409.8	63738.2	81103.9	121601	5503.68	8933.56	5395.2	2946.25	2848.17	6995.32	4932.73	4258.44	5645.89	3821.7	2545.94	2768.89	5085.54	20877.9	3709.31	1927.8	2344.29	8382.83	2560.71	14818	7551.4	7095.22	15264.7	1732.84	29949.2	49770.6
5-L-Glutamyl-L-alanine isomer	1198.3	118955	88868.3	129790	117186	148538	156200	205618	72534.6	144142	347864	89482.8	426365	207481	153046	91813.9	173195	157301	100994	207773	141232	143273	1.23918e+06	74900.7	111014	79783.4	100869	125510	117229	1.46293e+06	115971	220871	256950	245914	390773	1.07095e+06	328469	59051.5	4.36112e+06	57807.1	109045	392503
5-L-Hydroxytryptophan	839.4	698280	291540	251111	507694	356936	338368	457751	390299	398014	516751	312454	588529	351486	438135	723593	27548.8	49083.6	24497.8	51661.7	30728.5	30869.4	25646.4	37935.8	26710.8	16601.1	33951.7	41141.5	25624.6	43503.4	33294.5	38022.7	30998.1	70862.7	30500.1	60664.5	16959.3	59290.4	21250.4	16510.5	16328.9	27957.6
5-Methoxytryptophan	10978.4	792512	198991	161063	522275	287136	341649	677461	362201	716446	1.05151e+06	499498	674050	212186	385859	648733	9101.64	17709.1	14024.4	20898.1	16452.1	14693.7	7932.65	10164.7	8828.35	7115.03	11007.4	6331.66	5733.2	32110.8	10621.2	16486.3	4088.04	11527.2	11839.1	26474.8	2858.54	5047.46	6087.1	5228.72	9712.68	5037.77
5-Methylcytosine	10580.5	2.41097e+06	824271	414888	937541	277587	787069	430222	1.2228e+06	1583437	1805073	916175	1492861	821661	884474	1.27919e+06	206787	41344.5	69667.8	336405	204577	2033333	2.2279e+06	1.38376e+06	141935	229371	671558	962677	183469	308634	581103	1.1048e+06	365335	1658472	1.90215e+06	795392	436332	1.01556e+06	323813	706571	630652	723986
5-methylthioadenosine	0	4694.93	158705	13288.7	162515	97821.8	11620.2	231189	4185.31	97058.6	7308.52	166496	32549	49716.5	81840.7	10417.4	2711.63	25017.5	6341.37	3219.47	8144	6913.33	4426.8	4418.45	2466.13	1943.09	2203.49	5945.3	2969.54	86853.8	20676.9	6690.27	4563.38	12237.2	4950.36	65625.6	3852.17	22333.5	3841.6	5951.47	4711.08	68634.2
5-methylthioadenosine (degradation product?)	2.78954e+06	208444	7.6927e+06	1.88826e+06	11872180	14073811	2.11782e+06	30700418	611361	2930463	1.82075e+06	17722656	4915990	6659364	12937564	226306	368243	1.20681e+06	699539	960017	1.29285e+06	274204	289038	373395	293018	383189	473528	1415728	861417	2.41382e+06	1.21876e+06	613079	576798	1.51241e+06	774814	5390726	933878	1.80617e+06	634775	979755	964568	11629801
5-Phenylvaleric acid	85977.6	569566	295583	317817	316303	311427	449193	478571	494620	310884	688313	266867	564825	362711	542522	558672	2575644	1.28828e+06	1.36432e+06	1.19425e+06	1.17742e+06	715829	588542	494826	585855	811897	570677	707035	978138	843590	1.27571e+06	607522	853389	608781	511292	710290	1459483	387077	678013	748854	578606	420762
6-beta-hydrocortisol	0	564834	304575	284127	615669	438465	564751	710531	678985	2.63377e+06	2235014	2.02683e+06	388950	209031	309960	813953	81551.3	152233	109976	115654	66913.7	92728.6	59973.6	75569	55622.4	66154.3	94346.5	74814.1	73108	61427.8	33036.4	61960.3	32247.4	135725	57199.1	273577	86703.6	20329.7	167980	43433.7	37539.2	145827
6beta-Hydroxytestosterone isomer	9788.32	540826	375752	421688	423402	468192	492854	453684	487422	491404	783594	510645	485057	423094	399493	396264	638737	875214	541918	532452	445401	271902	246013	213828	204278	225078	216620	197272	251589	345352	313588	288965	262844	259788	208579	342197	243845	223951	271649	261472	172461	249399
6-Deoxohomodolichosterone	23283.3	6313652	6.53213e+06	7.88186e+06	8573861	8.08282e+06	6578484	6968808	7738092	4936980	6474030	5.40218e+06	2.88209e+06	8.17082e+06	7811532	7842520	81134984	49508276	43434804	38923828	48478508	88010.3	12307541	12302387	130275	24261410	14157848	27520194	28707498	24154486	33555904	17856326	20661822	14653701	16364284	32596802	39104644	12434777	19056482	14716467	13024328	12656145
6-Dimethylaminopurine	0	15184.7	20043.5	15200.9	33112.6	8038.75	19594.3	24225.6	16912.6	8569.77	68583.1	29012.9	25669.9	4693.77	10060.7	5667.37	57512.2	8597.56	967.69	2438.79	2258.81	8235.91	8725.99	5775.85	12446.9	20618.1	22350.6	8523.32	40906.7	216536	179182	206515	137186	281569	59584.4	54247.8	567194	188140	1.6371e+06	208817	1.07557e+06	7.41358e+06
7_8-Dihydroxyflavone isomer	38555.4	23911434	1.77815e+06	3010154	2403005	8145346	21824738	8389873	7239068	7669628	19447252	2196452	9433226	2365894	5.82997e+06	18500106	863537	1.98531e+06	910971	384823	332453	71632.3	1.82344e+06	1.71685e+06	32220.5	1413196	1.19669e+06	1.27302e+06	1.13902e+06	185558	257576	1.03025e+06	494058	770376	1.09421e+06	314904	671026	212726	520006	834034	576210	1.124e+06
7-dehydrocholesterol	0	4.20324e+06	1.31979e+06	2.14947e+06	1250980	2.09393e+06	6739552	3.72283e+06	4.9154e+06	3.62398e+06	5.16054e+06	725715	7.14508e+06	1.68985e+06	1535299	8291140	2266403	7114784	7.09978e+06	2955803	7.1828e+06	4774960	2.31521e+06	3.58793e+06	3754339	5326758	2.28831e+06	3130826	4.9777e+06	8531988	6.14574e+06	5.88832e+06	5.07599e+06	2.73856e+06	4613526	8.00508e+06	8074762	2.00036e+06	1887695	4.16732e+06	2.86237e+06	1.78201e+06
7-Ethoxycoumarin isomer	27084.1	12370824	7.91698e+06	7.54686e+06	11544453	10535885	8215480	21422730	7929594	8811963	14320455	9669247	17847918	8663516	14451935	14301483	73510.6	403276	227954	152854	170324	264692	310926	175249	121980	116789	94996.6	178962	196146	162251	99101.1	223864	92676.8	154164	139996	233934	85329.4	66738	107589	151078	96777	62433.3
7-ketocholesterol	31865.5	2.34724e+06	1280920	949157	1.30153e+06	1.17293e+06	2.60686e+06	2.35205e+06	2329779	1.64633e+06	2.81088e+06	1.37503e+06	2.88964e+06	908103	854719	2.4204e+06	2.66252e+06	1.96374e+06	2.04593e+06	2.20314e+06	2.92891e+06	1.11008e+06	1.25812e+06	1325432	1.09124e+06	1.45514e+06	1.55156e+06	1.33013e+06	1559410	2.14744e+06	1794901	1740704	1.77639e+06	1811111	1.70633e+06	2.47031e+06	1741469	1746406	3.18406e+06	1.50979e+06	1.6592e+06	2275988
7-Sulfocholic acid	1109.95	72887312	19250882	11759992	41324192	106334784	474141024	469611936	70948152	18960104	113956160	12065173	46681808	82718024	369806624	63577956	142432752	400653056	314984960	423884000	431704992	49847116	22618192	16169244	68235368	64031956	35581428	56239244	127956760	159556048	108088296	105641704	93370936	57838292	51103548	354134816	39934124	537651	258008320	89462736	190914672	242598656
9-Decenoic acid	85749.8	662292	1.00438e+06	399742	516625	361916	407216	545060	714679	599089	622861	627852	551836	306171	450065	365746	451289	483619	333228	237627	181983	770988	380387	326505	386227	1.02305e+06	239127	661518	218886	658742	218051	664110	329267	424256	250537	437087	170741	260527	218410	271010	309234	6390256
Abscisic Acid	9508.79	5604814	1.6973e+06	4.733e+06	2716537	2.97492e+06	4.38066e+06	2062359	1813776	3024658	2.5066e+06	1.82842e+06	4032168	3.62079e+06	2.39148e+06	3.69644e+06	0	0	0	0	0	30090.6	28849.4	5411.81	217089	265599	131409	13815.4	0	0	0	0	4585.64	14152.2	232458	0	22663.5	10413.6	1.33913e+06	0	5480.53	825894
acetoacetate	20836.5	1.93946e+06	1.77832e+06	1.09934e+06	2215063	1.72732e+06	1.7109e+06	3.32845e+06	1.05733e+06	2.73328e+06	2.33042e+06	1.72674e+06	2.94932e+06	1744476	2.19918e+06	1.94168e+06	2.98557e+06	1.18828e+06	1.23591e+06	1.50119e+06	1478747	724090	1.23036e+06	665452	1350182	831878	964697	974237	999530	1.03228e+06	491664	623529	515501	1.02694e+06	852168	3.95348e+06	660309	1.01917e+06	1.05522e+06	743715	815688	892500
acetyl carnitine	26395.1	0	3.72175e+06	2376052	1840273	8715467	9898033	4811255	2.57009e+06	3.59236e+06	7.82858e+06	1.80776e+06	14154119	2.39101e+06	20837.6	80223.2	2.6471e+06	1.51864e+06	1.77349e+06	1049170	3.06125e+06	18488956	12940125	2.65383e+06	2219192	1.74376e+06	2.99195e+06	1.38049e+06	2692946	6982512	1.73053e+06	3858707	2.87202e+06	3.84637e+06	6.19777e+06	9713331	4.90932e+06	3383319	60872416	1.3907e+06	9726428	5.93097e+06
Acetyl-CoA	20060.7	146118	6.46923e+06	109450	4.5421e+06	5.45487e+06	91503.1	4076549	91064.4	5815466	122562	3.41529e+06	286683	1.15102e+06	23214.5	251332	21936	21115	6903.23	21544.6	2672.94	23653.5	52976.5	11407.9	4924.96	8014.34	3315.92	7908.72	18500.2	497843	24323.6	7285.61	2737.29	3748.71	2902.64	19666	3179.63	24807.5	4640.2	2076.36	3332.68	57263.3
Acetyl-DL-Leucine isomer	8193.32	687539	34115436	22615880	56015984	32948074	43146192	73346840	42415844	56790492	91543496	50441628	60902004	35175244	279876	688098	1.58656e+06	962156	498346	1.30985e+06	991356	798638	466356	345046	575753	201824	362757	516588	348548	939814	1.41103e+06	1388945	291374	662244	446465	1495136	245450	837942	3709641	762584	273118	398086
Achalensolide	8338.17	632601	700623	399807	747848	726917	403912	886923	282207	1.06473e+06	857459	486391	513958	500136	164936	616492	593241	390172	1227174	812889	703531	635799	80178.7	63540.7	13367.5	88466	127125	717505	337056	795178	645008	171222	330325	119556	405927	409557	294209	21818.4	158848	365404	60495.1	411010
adenine	373495	428155	4.48393e+06	1.49163e+06	1.44531e+06	1659098	1434185	5486602	881417	3.31285e+06	1.6995e+06	5987884	1.22098e+06	1.32581e+06	1483460	742884	519679	348946	286543	289735	235155	266517	556580	308659	301507	345254	294745	238889	315804	2.32225e+06	1.09615e+06	744581	805019	6689730	928887	789757	2.91e+06	2.62752e+06	11330981	978279	5.61187e+06	9672976
adenosine	116807	953984	27179930	2.37839e+06	6.14981e+06	8410168	2.38034e+06	21514330	1.58233e+06	7.24795e+06	3.17172e+06	5.23329e+06	2.86352e+06	5.02381e+06	5.43879e+06	1.88319e+06	2.78114e+06	7.26322e+06	3293932	6115556	4.80841e+06	3.44571e+06	4730616	2.16293e+06	2555921	1804047	1886396	2.19724e+06	2783474	24250808	8037478	3740232	2.40308e+06	8187444	3.00862e+06	14831645	1.97313e+06	4.01886e+06	8517251	2216218	3303850	7.71e+06
Adonitol	23041.4	43475.9	49350.9	56991.6	71222.5	75430.7	38783.3	149954	46689.6	99095.4	115140	75923.1	154174	54251.5	87063.8	1.10937e+06	27402.3	18793.7	20018.7	18864.7	18231.7	36532.2	298136	13990.2	28668.9	15035.3	24771.5	35348.6	26089.7	30226.3	28031.8	8201	18547.2	18849.7	86548.9	66162	25458.7	56794.4	811289	116836	53238.6	414662
Adynerin isomer	0	248036	142758	111243	208134	145947	225655	238024	76649.2	173192	214437	105436	158448	102562	179096	132051	378642	453165	332444	474626	424321	331365	196799	282663	254456	217218	221397	174008	239521	459111	276338	394813	215778	287532	246054	376853	190518	210475	273654	222028	189510	199886
Ala Thr Gln	5279.75	82100.6	203488	44083.5	199436	214115	62757.6	287329	41524.8	145890	64394.3	166427	103407	105889	130762	90927	52268	24040.9	31279.6	48635	36973.3	27168.4	113485	14398.9	24460.3	8965.38	11089.2	20180.9	11066	17203.2	25897.9	12624.4	8987.01	13343.6	12919.4	25136.8	10650.7	16346.9	101172	14600.7	80123.3	90570.8
alanine	519000	1437270	3447599	1.36904e+06	3207342	5555048	2.68249e+06	7902916	2.46089e+06	5.65062e+06	2.61063e+06	3.48633e+06	3.15602e+06	1.33281e+06	1.9192e+06	3620332	1.25003e+06	2.81743e+06	1.10144e+06	1.35541e+06	1.3664e+06	2757304	8543141	1.44824e+06	583750	684326	859679	1185253	1.03583e+06	4.68689e+06	1.2436e+06	1.23486e+06	1.1044e+06	2.08601e+06	961233	4.73959e+06	1.04321e+06	1521946	3.72739e+06	2702102	1.5112e+06	5.07747e+06
Allyl hexenoate isomer	29151.3	1.1441e+06	595194	731820	577634	624216	884343	952548	592085	619425	1.08416e+06	735060	1.11854e+06	919740	911103	1.20321e+06	51785.7	206657	187732	61802.6	195844	133160	325186	83693	173267	48860.5	115590	189150	94326.9	178091	179836	126562	68192.4	214968	178457	436131	111808	53685.7	215743	110560	189381	184011
alpha-curcumene	21675.4	2920293	1.00128e+06	958053	1.33302e+06	1.5323e+06	2280576	2428061	2.12832e+06	1464256	2355566	1.21135e+06	3538637	1.3579e+06	1.24915e+06	2.50827e+06	1.4848e+06	1.15059e+06	894540	1.11557e+06	1.0891e+06	737512	1.01423e+06	595412	558872	848918	737832	663686	713952	875156	859398	701365	815718	640699	640372	855256	889583	419531	746485	810517	562574	803411
alpha-Linolenoyl Ethanolamide	8399.61	364150	132819	233441	134243	436823	1.06982e+06	542793	1.03122e+06	378987	1.63161e+06	198648	0	233392	912079	727160	0	21342.4	0	0	0	22441.1	0	0	0	0	0	0	20635.8	0	0	0	0	0	0	0	0	0	12995.5	0	0	0
Amyrone isomer	17635.6	7.80402e+06	5755740	4.66085e+06	6.04403e+06	6.44389e+06	7.80301e+06	8797184	11727483	6.40528e+06	10462085	6.37528e+06	10414259	5366172	5459836	11673879	27091536	17736970	9290261	14818036	16154239	8730457	4.56151e+06	7.10003e+06	6.21052e+06	8.37003e+06	7.31336e+06	7887152	8394034	10982113	10916008	8316426	11411747	7.16565e+06	7.74261e+06	8681011	10059940	1861567	5242170	9320443	5893638	4.62719e+06
Anthranilic acid isomer	18295.6	29493514	16617209	7767342	23922240	14149189	14868296	26644410	19262342	64559236	63041812	36463448	32156864	13459165	30005034	26487318	23413.3	99466.7	23428.1	49821.9	24960.1	210533	80661.1	76530.2	35436.6	32676.2	39546.1	67602.9	26986.5	67275.5	45084.9	56975.2	19971.8	65097.5	52279.6	52114.6	12177.4	14853.8	753425	121778	44007.8	23061.8
Apigenin 7-sulfate	0	1.58644e+06	131409	318975	301371	353396	1.07725e+06	2.07087e+06	882093	792075	2.36502e+06	226912	1227045	313249	415598	620047	2466.74	842.05	556.39	481.55	565.89	2342.52	14370	0	0	854.85	9928.29	449.52	3504.82	1314.33	408.56	660.85	0	472.06	4864.17	2063.54	2068.54	0	2182.42	36756.8	3660.87	340026
Apigenin isomer	60128.4	197577296	4.69053e+06	65002188	8930405	12116416	74688768	21097158	34560292	13404600	134573008	4204776	59796176	30409394	18860506	88583896	562713	287898	241033	54528.1	82142.3	36140.3	2096655	1.51035e+06	34457.6	946305	759253	795757	565113	219422	328630	1.27766e+06	600645	420784	1.97279e+06	314983	556266	333666	1.45357e+06	772622	503290	1.05286e+06
arachidoyl carnitine C20:0 isomer	93864.5	185969	67419.7	2698727	253874	1603996	2.03281e+06	2.55484e+06	510742	1.13417e+06	3.05017e+06	276102	183376	913323	354353	130309	222214	53561.7	60895.1	82477.3	76444.1	35387.1	76809.8	53030.9	30533.5	27148	29181.8	45836.6	79942.5	14816	67084.9	118973	92552	308743	26530.8	55012.6	226541	82291.6	282452	172259	285379	119605
Arg Ala	59972.7	254660	231474	67495.8	165595	156178	196278	183180	482126	433999	101847	917932	301070	101237	95931.9	600484	371901	302900	379401	342094	433646	860945	2872303	237007	419381	183720	232992	258312	242179	316780	155758	294241	178330	867706	167887	1.87305e+06	125820	62617.2	130983	162016	529064	89174.7
arginine	3417283	12170459	41111344	7.51706e+06	28135366	43424044	20233142	49922172	15177668	41945412	15083065	47428848	25190330	15961024	19543422	22005138	9908923	35135300	12345901	13494099	17808198	11892488	11203388	3.89281e+06	6734276	4.01598e+06	3.85809e+06	9179515	6.27684e+06	55952652	22935742	14527800	8.22179e+06	21893380	7.76208e+06	43268300	4.7187e+06	5.89918e+06	10424895	7680222	13409161	18577362
Arteether isomer	22891.3	2.81782e+06	1.5693e+06	1614637	1.47037e+06	1.66986e+06	4.39158e+06	3.31242e+06	2.67684e+06	1.97618e+06	3.94359e+06	2.35576e+06	5.35142e+06	2.33175e+06	2076761	2825999	698077	631270	566170	600762	588451	487489	647555	308321	415739	461093	570897	294502	418698	444796	413111	499327	316222	503615	303186	639227	317680	156863	281978	257884	221161	308518
Asp Lys	7602.02	164205	128670	76801.3	132299	155598	71732.1	210154	117438	130569	123011	109247	84150.7	95205.9	142595	95382.7	536109	154502	409313	214971	260097	356541	1891577	155048	155359	38472	108166	129545	66834.8	196090	238847	74330.2	49525.8	101217	83683.6	132726	45994.6	144479	2010787	247512	2.01255e+06	1.78581e+06
asparagine	41831.1	174796	915935	103026	877406	751006	194831	1.14532e+06	315016	949164	245797	1.31466e+06	496578	260019	421942	435638	68726.3	327921	222728	364068	274717	345545	186012	127072	154549	105178	79817.6	324915	92619.1	594158	152140	97830.2	121854	90880.1	49516.5	380316	8949.9	181122	37431.4	77191.8	26067.4	97170.6
Asparagoside A isomer	8469.58	768738	340014	509976	438557	419536	908260	344167	365725	260110	727770	277055	663448	528039	350272	283336	912421	524298	1.32991e+06	975335	1.26067e+06	1.07422e+06	2534348	1.1986e+06	1.15677e+06	2050142	1.66002e+06	1.80014e+06	1.26265e+06	573534	488736	658984	847886	851213	1.14739e+06	1.39222e+06	801037	316433	1.20981e+06	768279	838928	1.00655e+06
aspartate	337303	586497	2.46012e+06	732378	2.19374e+06	3.58347e+06	3206166	5.53557e+06	1.04533e+06	3665298	608374	3509403	1.93007e+06	1.15788e+06	2.25345e+06	2.16625e+06	225391	2.12872e+06	703080	2788670	1.91278e+06	920177	10409143	523897	299115	299370	362294	763112	423418	2.59683e+06	700282	260032	183951	609379	245262	2.23102e+06	165952	298252	276733	154059	191313	1.79939e+06
Aspartylhydroxyproline	6136.6	152082	101795	99292.4	179620	126205	150710	224338	162774	176072	192607	109317	186324	137700	9118.65	72415	39120.5	61521	45835.8	71301.4	81095.5	55626.4	545771	53529.2	33756	16712.4	33658.1	31010.8	27021.1	58274.6	40386.5	24295.1	16910.2	26279.2	36852.3	66142.9	10855.2	124344	870696	27319.9	159313	414108
Benozic acid	792935	14677587	14214944	14196355	13309296	16017909	15014775	21618818	16776457	20192358	10407081	19261898	20991244	19789946	19115498	11177865	8316128	6.30852e+06	9317075	6.22824e+06	7.80696e+06	6.45537e+06	9192049	9096005	12643801	11343373	9540739	10855577	11298283	6.62195e+06	7.53621e+06	8992688	7156610	10383727	8.2884e+06	13692927	10182858	7.94515e+06	9761971	9219024	11043827	9017706
Benzyl b-L-arabinopyranoside	21196.5	7635938	3.23291e+06	2.18032e+06	4.91571e+06	3.00233e+06	3.82275e+06	5.30992e+06	4295410	4.68531e+06	5290414	2897700	4.55961e+06	3.32837e+06	3481866	7.17305e+06	151679	271603	298607	219566	334453	142610	239959	177509	252433	132167	252295	393785	366423	206800	82766.7	225786	116027	169906	78361	337791	176855	114163	774314	336694	351610	441798
Benzyl butyl phthalate	98147.5	332849	297492	855264	3.99847e+06	517722	125737	429218	442440	661181	614204	1.31734e+06	381480	303119	145470	281893	93519.3	615231	163423	123157	212180	288206	436830	144370	299437	284059	102223	270205	189026	2.47466e+06	203372	417774	151488	452364	177826	355826	133506	273501	131744	213120	2.00882e+06	379812
Beta-Nicotinamide mononucleotide	25236.5	25743.3	634970	27630	149160	172680	13919	1.09902e+06	29166.1	276598	96131.8	1.45663e+06	56530.5	171134	107240	29065.8	129492	70729.4	36697.8	50735.8	35560.4	107813	155024	36787.6	40904	27233.1	19409	23739.8	50846.6	203256	51764.7	19183.8	8489.38	40204.8	23704	165067	23994.2	35902.1	106062	19894	53552.2	680467
biotin	4727.47	90474.4	39027.9	50496.3	45800.3	125942	118819	234342	81006.1	47587.1	161804	39256.6	62123.6	37061.5	116781	68960.2	19561.5	36209.6	57767.4	11665.2	30325.9	4824.97	5288.35	4529.95	17752.3	5436.6	14606.5	3628.23	33595.6	58296.8	42472.4	79001.4	66577.3	86150.7	31834.8	46687.9	38245.7	138385	45052.5	40990.3	164758	123492
Bisoprolol isomer	36162.2	151050	103049	103797	98219.4	128076	239102	274319	94285.4	76977.5	204831	108302	332534	134585	120348	95324.9	61754.3	70721.7	102451	74438	77804.4	198473	116158	142743	262066	110677	209617	60133.6	69689.6	85043.6	66500.1	77877	56861.8	119904	116106	116578	102255	99340.3	199516	80821.1	65148.5	113989
Brefeldin A	0	347670	502221	308212	580165	476960	443581	664955	253733	431630	508269	372895	491620	485190	317255	424887	121691	463308	431808	226635	257905	177077	307371	223797	214460	269021	161067	237909	356944	407549	274761	171303	186615	192393	98854.1	790260	208420	86889.9	185700	113430	175461	274403
Butyl isodecyl phthalate isomer	0	141383	96725.4	104113	117578	94493.1	126267	138674	107752	119077	150380	102911	112452	76361.6	66156.8	88549.8	162651	208572	174278	152265	120368	134701	80455.9	174819	120976	192289	187291	102549	133286	196540	158226	96815.8	116648	129966	105783	240512	150915	124577	111606	109126	90023	118776
Butyrate	227946	165024768	832273920	175285664	1046819520	638640064	148322320	1331981952	92123736	1048541504	81026360	891970368	326991872	635972288	848910912	158900208	22132448	138367936	48160188	48494652	40377788	44681628	40669764	59924140	27808394	47460052	27635330	37944176	40907980	237268272	81044560	25856086	26365426	56129852	41735812	102423552	32887696	140973216	25335256	23682478	20986334	340424800
Butyryl-CoA	76058.6	79705.9	6.41603e+06	58866.6	5.10307e+06	2.89131e+06	56446	5.73388e+06	64139.9	3.1513e+06	77129.7	3915535	181875	1.09716e+06	23609.2	22667.3	52470.9	8049.47	30127.3	21097.6	4438.7	15533.4	10568.2	19111	1743.03	11628.6	6404.71	2165.09	36696.6	238304	9501.44	5045.33	1826.72	4468.88	3354.08	9756.61	8846.36	20154.1	1627.31	5071.8	13085.4	61805.2
Butyryl-L-carnitine	31149.6	1.06121e+06	271211	405657	230261	813176	2.54893e+06	647991	758295	784182	2.91608e+06	195233	3.45975e+06	297480	444914	3560336	613520	261200	278363	183178	528447	2569670	2.3598e+06	495602	242785	535993	717897	346937	798861	1.1927e+06	581329	481720	702350	722488	1.66251e+06	2182358	1.72013e+06	725606	19844678	442142	3.27231e+06	1.71716e+06
C11:0(Undecanoic acid)	707742	1.74273e+06	3133415	2.30229e+06	3.02015e+06	2.27664e+06	2310603	3678949	3036008	1.58354e+06	1.97275e+06	4894456	718321	1995834	2.27372e+06	2.03329e+06	5.67362e+06	10116027	5.76844e+06	6.22885e+06	6365456	161712	2.10568e+06	2.32607e+06	98175.7	3002265	2.74828e+06	4063511	3803686	16647048	11806855	9282463	7579088	7178056	5.49086e+06	9418901	5.82854e+06	6.47128e+06	7.86874e+06	9509663	7.2436e+06	7047262
C14:0(Myristic acid)	10371309	193358272	200807088	164584560	200066256	186457904	246714640	261689136	175316928	137164400	228069056	238487168	234996784	186937584	225591152	136438912	212137808	216193200	163487104	161600656	174865440	886996	81703064	81961576	6335872	81023144	68487768	90132648	122976704	388260352	202110032	171501296	220983856	191758336	95916120	255171216	199794816	195853648	112768480	95666592	66316612	350767200
C14:2	94635.3	1.69591e+06	10021809	2.22501e+06	6368624	4.50651e+06	1.73358e+06	2.37529e+06	1.62406e+06	3436450	2.72891e+06	4175483	3.15181e+06	3177583	3379457	1.76733e+06	5.83984e+06	12706035	6.60202e+06	5.36977e+06	7.78887e+06	40481.2	5.1807e+06	4.25671e+06	100985	2.88729e+06	4.81998e+06	6530666	3152951	13618144	2834596	3748839	2739159	2.15147e+06	4.07799e+06	9084241	2997752	1902648	1.06182e+06	2.06072e+06	1.19579e+06	4848787
C15:0	3.44061e+06	104465432	131069312	138647984	213939200	197397456	179309072	352874240	156855152	123857440	368272288	223151312	92397336	208889968	205707376	92318344	892515008	928563712	687878976	576849792	929325760	652746	150723872	240369712	16440821	317210528	313361504	315894944	858191680	1581997184	1413007744	1631283200	1738007424	1589335168	771782848	859390784	1768447104	1172363392	1505889408	1270639104	915865920	2485070336
C15:1	251546	13346193	29993754	13790592	50401472	43714764	16473277	28240042	18655860	26196490	21850054	58540864	14471031	39634532	31882970	16457699	9256026	22207930	8415053	9311879	15221828	231207	2.60021e+06	4.46402e+06	343241	4833882	3.31999e+06	7.53925e+06	10027273	16613693	8869737	7440168	9241987	6.99111e+06	3.15442e+06	13426440	5.5614e+06	9358553	2.71124e+06	3.32449e+06	3.55106e+06	10315517
C15:2	30390.7	2.77038e+06	15568265	5176444	6281438	4.09334e+06	3304687	2.53257e+06	12410349	3.21174e+06	2.25542e+06	36042632	935824	2.68053e+06	2.99962e+06	1.17011e+06	81891544	479074464	118332352	74118648	41798532	532424	8929549	33817660	747359	115405672	37229760	183057200	34760444	56551604	15090267	96779456	38982156	33474048	34838220	11536217	7.98062e+06	10829641	1351121	8896176	15397171	176064128
C16:0	439695392	3039040512	3017259264	3506909184	3204854528	3192127488	3145634560	3457207040	3663344384	3229824256	3321348864	3933741824	2438685696	3422609408	3745599744	3457488896	3452676864	3147711744	4392804352	4589764096	4023586560	98201560	2253249536	2611986688	178497536	2206567424	2404041216	2147053696	3344397056	2592485632	2106059136	2530829312	2782922496	4048005888	1712132736	3371651840	2614894336	2562515200	1910432768	1445436416	2331858432	2526479616
C16:1	2.80387e+06	243325632	226192400	219279488	256844112	234575536	223527296	265626160	216782320	264906944	250508352	252667264	253245184	215800816	248553472	201246160	188496880	362002848	146359360	136082928	267585616	6.48723e+06	122911416	103933528	6.87751e+06	123485592	70773544	105830408	182974544	297209696	188713552	148348912	149464608	140784080	107063224	357394976	140177136	225280112	105520152	79500888	111394008	183551936
C16:2	60627.1	21344056	20115954	19688934	22955750	23138070	24164880	25094050	17593750	25282544	24093984	22185210	30731218	17605814	22303034	15958164	8021852	11136812	4.72808e+06	5559212	8973841	195136	5.24901e+06	4.52233e+06	234348	5.34055e+06	2681038	4.42581e+06	4.12102e+06	9265820	3861365	6.00275e+06	3164672	3.82523e+06	3732660	11246133	5.24065e+06	4.66673e+06	2.85072e+06	2.14789e+06	1.97283e+06	5.97987e+06
C17:0	3.39127e+06	37348204	81245912	52182292	89175352	58871712	35743124	72407968	68705416	67427168	54558096	98646336	19433474	73327416	59150124	52151968	146220672	134647536	126741696	104725920	135098512	3102902	70295040	84225560	3.96936e+06	80275000	60606004	93726880	121349144	165846560	141650128	147318624	141128672	109345568	72184568	152092912	187650544	215505424	123202176	104810584	191536624	140773760
C17:1	530439	30745650	39736548	30841786	46466540	34668480	32791026	43741440	32321134	42396188	39152932	47264096	33163950	36248260	34760952	33376262	33377270	56311420	26797968	26617042	48271716	710974	19128778	22549680	909635	21596614	14912192	21586334	33042058	47262996	39363100	28149178	28456232	23301070	18150500	58448060	30465614	49314780	20747026	16068999	35965300	30363850
C17:2	28841.6	12639839	8753178	9820428	11203025	11497545	13763244	14209317	10605337	12369373	12695481	13102143	13189856	13100843	11703848	11002815	3.50617e+06	3667767	2.51687e+06	3312756	3.6979e+06	99470.9	2.3336e+06	3.05529e+06	140868	2920130	2.77929e+06	1980179	2.54294e+06	2.49871e+06	2.13894e+06	1.9107e+06	2.36615e+06	3.33272e+06	2.32444e+06	3.77946e+06	2.26983e+06	3.08492e+06	2.16653e+06	885766	1.46267e+06	1.81316e+06
C18:0	221822416	434137856	788404160	804699648	620085056	681755584	420615936	694297536	698752704	660707840	500323424	1116997248	199370048	708600704	643110400	645841152	1134616448	879133376	1577001984	1197172224	1038095360	24540850	1089870720	1332947840	35913292	1218039168	742804800	935022080	1209750912	1235513600	972408512	1026066112	905078464	1093125760	804785152	1400510592	1536124288	886415296	867104960	559718080	904109248	725129664
C18:1	10451879	6991213056	5158526976	5632989184	5476402688	6024037888	7431430656	7346114560	6230610432	6632828928	6833894912	6327160832	7679548928	4866138624	5610698752	6141335040	2418844672	4637230592	2251828992	2669827840	3131845376	19948152	1723901824	3058748160	28319690	2230981120	2231147776	1345331840	2327543808	3450984192	1702710656	1707893888	1692235392	4379999232	1493024256	6702979584	2082673024	2391723264	1295846144	977922048	1501766656	851826880
C18:2	4433929	14205457408	8735603712	11131782144	10317292544	10075700224	15629536256	11866270720	11491808256	11024433152	13169610752	7582556672	16745544704	10143828992	10957184000	11252014080	2955543296	2774967296	2204124416	2179123712	2149541632	34838440	2217440000	3121029888	55861460	2497479424	2760075008	1459830784	2360398848	941723136	806538944	1558018688	1672829312	6099375616	1547505536	1432446592	1800465024	2804410624	1959117952	702394176	1001400896	905229888
C18:3	243951	1605556736	812096704	1137577856	1001459008	987703232	1601817216	1216051328	1170362240	1141048448	1400261504	743677376	1587519616	1011155776	1169260032	1053664256	74931560	63806820	65164432	70807936	62220620	978214	46099244	63246064	1.73995e+06	58946048	72837400	39127144	54877616	24481534	26906810	42030624	40373268	141471136	31678422	32419178	38327876	54636148	50581660	21466670	24429970	49041552
C18:4	79779.4	23336566	16658689	11319903	9281332	11053800	23996648	20279200	22418616	16178623	22427430	14415533	25934330	17196818	12737397	10797167	4.94275e+06	2.16989e+06	8.26551e+06	3.86061e+06	3.1455e+06	11453101	4911322	7.21743e+06	11190056	6.11062e+06	12932133	4792098	4623576	2824308	5645916	5.56115e+06	8774343	13883327	9195155	3.7226e+06	5234036	6.76136e+06	6.43369e+06	5.45671e+06	4.55784e+06	7607200
C19:0	947490	10712404	16290587	16418967	16772649	16229967	11917979	20166680	19443674	16677997	14434328	29670824	10973392	15329560	16964998	14583917	37001260	50290252	54342316	33354376	41598340	253153	17452864	33254966	654508	39664796	16986098	31426162	61279492	21023426	29182146	43814776	56200396	36322992	12854020	49700480	44109052	24487670	25196066	14285872	33645148	17468556
C19:1	200723	28290968	18412014	21228998	20254824	20431080	33601936	30913686	26930662	25107878	33805388	24500112	28102048	22536664	25028414	27742834	70683640	99163968	62449684	122638984	113651624	306438	25074600	39126704	504070	32653896	19529948	28497720	42740364	37508268	37323272	34936548	32820662	26009646	19439882	60676844	34258468	26759742	20543144	20439530	27174374	16973810
C19:2	18452	6.58021e+06	4.06754e+06	4.54116e+06	4977266	4.67339e+06	7.73711e+06	5.74497e+06	5116167	6395374	7.8025e+06	4.67068e+06	7.31036e+06	4.48003e+06	4.71035e+06	6.03658e+06	2448608	2.43858e+06	1.82215e+06	2.64368e+06	2.26745e+06	15824.6	1.59928e+06	2.66615e+06	34610.9	1.79269e+06	1.38051e+06	1.20571e+06	1.50439e+06	2300385	1.66697e+06	1469670	1663205	2.23153e+06	1.66874e+06	3051411	1.56567e+06	1.48281e+06	1.0908e+06	697617	1.11914e+06	741770
C20:0(Arachidic acid)	2.48178e+06	70643904	70267608	125874088	77495320	90100320	75892616	106653768	118103360	85071384	83152888	138208368	62358608	83090856	97988704	109271288	145121776	165403664	281862496	179436688	136111488	615654	117045024	190499072	1.74511e+06	168994000	61688364	170078704	251556288	119782120	116543456	162261296	202624000	197775376	82018184	113619584	131924288	106764808	88924104	59258340	118673032	94662776
C20:1	531214	565032640	261970640	432258816	325754976	357120160	658568768	531878816	576132480	416770528	608387776	417550208	487918720	282712992	389344608	545036992	872862912	2753471744	1615054848	1171018112	1413666432	994549	389923840	884809472	2.75573e+06	677737280	371522048	743210432	1445924736	714642112	357030496	881055424	927515584	1275815424	308611168	1661905920	488949344	587366976	212303024	287140448	291290208	223149680
C20:2	372537	77443624	120811808	72145576	117811776	158038784	105241016	197509568	81740728	159460352	188996400	222935216	80122088	87143512	135487888	102714784	81419168	288763424	245278480	228015680	428353120	1.05551e+06	49313632	132315864	522458	236140880	27522262	135370832	257296912	948910912	243734096	125065176	100538920	54645988	62337844	1080696320	122477952	99915960	28224490	24625354	30585530	18618990
C20:3	170432	129877800	387148704	185636864	341015520	354614304	173084528	645874752	193039488	729920064	418793088	530575488	134235392	175713040	180942896	342373152	685998784	489074144	317450464	409778432	481266816	3.68231e+06	387002784	511570720	3528073	395859968	127366904	228142096	367875680	602662976	500343968	437327872	304675776	283544768	484067072	746857472	614114496	285188256	254783296	168569488	292100640	163144624
C20:4	729139	423950816	545977344	258160560	267159344	313457760	577669824	267414416	319449312	320866144	592936128	250919984	340628384	263021616	265253824	478455424	1072974912	610752064	809505728	656846912	719131712	4.37307e+06	2291374080	1014137856	4.01062e+06	1256340608	337760800	524171680	823106880	467120160	759874304	1010373824	801285952	1312341632	1493504640	1136506240	1636022144	1084991616	2110407040	553545792	802202048	821332224
C20:5	558707	350583904	193669824	169654768	158699968	161003856	337639488	204395392	202424048	196241792	275963936	101005000	362051072	152330192	195561264	208454224	26331288	14034741	13230392	13814075	14774463	379288	89878664	33685028	169465	31797326	14194104	12163121	25238570	11289476	24568746	25621632	19546082	27426738	56000448	20698482	39268080	29100672	108915800	22646270	30183488	36668368
C21:0	718281	10254927	12033557	21819678	14466709	14291420	13415173	21390470	27905218	15644400	11376048	34002120	5.18941e+06	14747199	18760278	26917736	34939228	41967084	60576476	36167392	34016156	110663	17635340	29808942	453167	39381084	6634622	38438028	58271968	15938669	35415076	42646684	58970388	43523268	13719437	27206128	36775228	23828000	27488326	17450358	38861604	23731264
C21:1	67945.7	13875920	8542393	11783327	9231917	10175000	21350184	23737336	20033204	14091444	15235055	25240632	7.95749e+06	8657100	15699024	22358924	31041288	85529632	47155996	40588700	55131140	57032.3	7.62522e+06	29655978	180092	32420374	6.27531e+06	25708558	80379336	16007859	20232532	29803978	46776496	30509162	7.6834e+06	71939192	25148242	26940170	14189739	8913425	20647466	15317985
C21:2	0	1.51853e+06	630262	1.01063e+06	982671	845482	1.89656e+06	1584214	1.63673e+06	1.71765e+06	2.01506e+06	2554353	1.2399e+06	1.15309e+06	1.08397e+06	2.23536e+06	758329	1.88088e+06	681388	1.06956e+06	1.22596e+06	41908.7	379120	1.0258e+06	57133.9	601141	218628	467397	870539	823749	621695	1020148	735967	654855	757599	1575947	709915	540662	384839	354288	276310	476403
C21:3	0	1.0268e+06	1.03282e+06	460337	1.00527e+06	1.06617e+06	1.02222e+06	1.83922e+06	1.01665e+06	1.74159e+06	1.69937e+06	1.40592e+06	1.11095e+06	757294	666430	936127	1.02741e+06	1.31351e+06	784248	1087613	1.28319e+06	15871	1.16092e+06	1.30522e+06	29349.5	906805	202749	668577	767829	1.41172e+06	1.10471e+06	1.27978e+06	752503	790103	1.65764e+06	1.46987e+06	1474049	942272	805915	572186	626673	633803
C21:5	0	25410706	8.3583e+06	12672864	11554917	11753768	25210498	17949946	16305125	14933639	21919374	9089662	28409754	9780007	13209740	13018835	16351.6	30549.3	115918	23185.4	70155.5	0	45832.8	38676.5	80648	120349	31303.7	17128.6	22623.2	56481.9	93485.9	56717.7	0	100430	89995.3	190634	146123	26313.3	114752	91388.5	142874	46327.9
C22:1	210832	160274368	91392616	158161872	101507944	133744024	200917360	248053456	349576800	166444528	196181328	213153664	99835912	92572384	150086272	256455632	288037056	593100288	501234656	351744992	347037984	910615	102659456	251851024	1.29885e+06	210463168	38733652	215716432	485587584	195978576	130757128	242615680	318456032	253015664	91825664	349047552	171311984	150178384	103405696	75843136	122894728	112440768
C22:2	54893.9	16074815	9110010	11175617	11867585	12825740	17267246	20689702	13242832	18840102	23758496	22626008	17429696	10415608	13933417	21127906	7.86676e+06	13488304	10634397	10136975	11622643	56004.8	4.01743e+06	7.6767e+06	136991	7.23694e+06	1.1029e+06	5599104	11852101	25332320	8.35459e+06	8.2626e+06	7384430	6255996	4460262	25970368	7.16793e+06	5685052	3263869	2350229	3313085	3.24388e+06
C22:3	82507.5	9973696	29771128	13822591	27065718	40825540	21600786	43865524	13616365	36907872	57473520	61046724	26193682	22172190	38698736	17127428	17241680	41569776	22593390	22080880	43728700	105124	7.95603e+06	14959288	1.94626e+06	24767258	1162392	14238684	27699614	96826792	33203050	18934964	16980754	11363291	12348263	83994648	24078194	8998508	6.08543e+06	6.62446e+06	6.79898e+06	4.88643e+06
C22:4	27953.7	59805568	98539072	54642988	109924416	133255592	87771520	189735120	81391944	192779776	179500752	175612688	98779784	73548552	125344936	89921832	92464984	133221864	101583624	99309224	165868096	697853	77971984	81278272	3.53059e+06	104621192	12191395	57885888	90820008	294461344	89766400	88078336	65680604	61618644	74827272	356217728	114736312	46728444	45554932	32087814	46020588	34431172
C22:5	72578.5	264738944	212841264	179642320	290456064	286399424	237160848	524511840	230081584	496491424	377187584	297942400	312964736	188445456	209811824	270201952	94281496	102963960	89575936	73091288	124823672	379502	57266544	60969952	1634230	78751344	9501129	40060164	58823824	148820144	67092996	58055952	57074368	53154096	45339020	219629232	89614552	60140836	27424168	25592368	48202996	20615488
C22:6	551301	1481024384	472116064	564336768	488725408	491287072	1325355520	770095104	788091200	656356160	1244861824	362364288	1601708928	490676352	615840832	782356800	258898864	255524288	207260240	166294016	196608176	1.25613e+06	396056576	187539312	966223	279463296	17254502	144933280	211565888	90522216	132195264	198135936	176067632	308446496	155572816	323120352	290862560	203586992	273552256	100872936	96070208	122135488
C24:4	26672.8	171217	200944	142079	222522	198944	214461	245244	253103	198258	219867	235921	239732	170895	196721	295275	412054	693832	313782	497827	462808	270715	347462	482167	241967	314980	397376	249426	305014	497301	266173	332042	261797	435582	353814	584943	300446	260064	223185	331970	246009	354552
C24:5	0	371385	344288	293805	424786	346246	419397	388602	435434	350804	395164	317585	358821	321401	290486	388314	1.72644e+06	2.32359e+06	1830855	2.47755e+06	2918598	822085	783593	778249	986244	1.0733e+06	1.11976e+06	1.10948e+06	1.5307e+06	2.21301e+06	1.30222e+06	1.75177e+06	1.73768e+06	1453701	1.31547e+06	2.45576e+06	1.19656e+06	202719	2005292	1.42606e+06	1.49126e+06	2.22819e+06
C26:3	0	2.46171e+06	691478	1.05648e+06	1.76532e+06	1.49586e+06	1.11974e+06	1.68057e+06	1.83553e+06	765302	3.13373e+06	1.13258e+06	1.32924e+06	1.02052e+06	1.25392e+06	2.62113e+06	776658	709189	1.34209e+06	3.58225e+06	1.46845e+06	95119	658394	1998641	600301	1.54659e+06	1.38486e+06	937320	1325006	691237	705950	1.4408e+06	1.17451e+06	2.42708e+06	396381	1.81799e+06	1.16831e+06	1.03417e+06	467954	878156	683837	794734
C26:6	0	305578	179870	188080	248593	193987	387035	405009	393496	164058	297613	201490	301846	262678	211147	320407	3.12397e+06	2910500	3147028	3.72129e+06	4.95333e+06	1.18244e+06	937646	688875	1.54486e+06	1.40841e+06	1.28916e+06	1.4614e+06	2044942	1950521	1.30846e+06	1.78362e+06	1.86707e+06	1.6931e+06	1.36801e+06	3266054	1473387	173061	2.3695e+06	1.26678e+06	1.51603e+06	2.14826e+06
Cabergoline isomer	0	27800.8	185356	84853.3	68407.2	54146.5	55869.5	97344.7	25488.8	121941	45145.8	95411.8	60050.9	84116.6	98218.9	57317.8	522891	1.26306e+06	779925	1.12951e+06	1.5085e+06	552877	389991	584430	322264	705129	533137	487603	790335	54879.9	126548	180209	147430	41659.4	121591	238703	92677	101311	618780	45947.2	237234	121307
Calcitriol	31550.1	4260439	3.4148e+06	2.91528e+06	4029644	3.10298e+06	4018864	3.59017e+06	3.10694e+06	2.5487e+06	4127148	2.39428e+06	3.56877e+06	2.28569e+06	2.43309e+06	3091684	7578496	8544356	6.74152e+06	7.97989e+06	10164582	3.02379e+06	2.18588e+06	1.75978e+06	3.13516e+06	3.99994e+06	2942276	4.39137e+06	6.23853e+06	6773348	4.5236e+06	6.47107e+06	6.05582e+06	4.59933e+06	3.66003e+06	9540189	4.46028e+06	1.12968e+06	7993254	4.93623e+06	5.29642e+06	7.99017e+06
carnitine C28:0	0	128260	87280.4	102053	91912.7	35468.5	100166	146750	73099.9	125177	180243	111958	56598.6	178980	95413.2	206938	135643	127650	121901	216210	310794	220924	192068	160862	221630	220746	200146	238334	267791	318834	281796	273496	302018	262486	112179	278620	275707	209922	819235	552118	934243	777189
Carnosic acid	11794.9	374914	270302	242034	336548	277094	261408	299044	241117	334965	343036	198639	255391	267807	263426	302418	196198	406101	280222	241655	256767	232064	197746	202933	234257	253029	250482	194110	237215	315556	177958	262219	234360	324247	225153	683919	238436	199139	391686	173770	226136	275174
Carnosic acid isomer	0	24739878	3.94591e+06	7.09432e+06	7.68431e+06	5.48357e+06	11581383	9412213	12795579	15064251	30031650	14565305	20050734	4.30687e+06	5.8934e+06	15794223	0	19510.9	0	0	12749.2	0	0	0	0	0	0	0	0	0	0	0	0	0	0	49103.6	0	0	0	0	0	0
CDP-choline	10541.6	36773	2516436	75102.4	905459	1.61483e+06	339761	1718460	51930.5	277832	57522.9	984650	75874.8	268557	244663	97913.6	18087	69080.7	16243.8	37862.9	33546.3	22549	7749.83	1493.48	5143.11	5530.48	9721.02	11856.7	15876.6	174571	93257.8	40867.4	32331.2	37322.4	37025.8	66438.2	23890.7	243914	22360.2	61549.3	6415.66	60594.5
Chaparrinone isomer	0	120709	55024.4	41469.2	98520.3	53410.4	29872.9	80822.9	41511.8	331219	293649	320335	24514.1	17069.2	51620.3	132876	16909.3	26194	14713.3	27288.6	20919	13601.9	24825.3	15188.7	17253.3	8665.15	40562.9	7567.44	8389.93	14728.4	14061.9	12281	7622.6	14231.5	21440.2	34906.6	10638.6	2039.6	8530.89	10991.1	12384.3	7925.84
Cholesteryl sulfate	3564736	140127024	148521088	98090136	129754760	138366160	151265136	143036016	202419600	151702224	185134896	130399880	147976512	118887296	112545432	156937216	601689856	423019872	546488576	523266080	577943744	357663200	371350528	330151296	417241504	463752320	410408448	404066208	434753024	354781088	366270848	367041408	444767840	355123968	296160896	637813824	463931392	292344544	357051488	290897792	248952912	238956976
cholic acid	0	89690.5	34256.3	49664.8	72023.4	78527.3	143744	130719	73540	74894.4	119055	60485.7	102895	56475	53446.5	68387.6	325025	446249	341451	275467	439049	148755	146052	218483	205854	351206	239009	188334	356461	206266	259910	223365	254271	246233	190255	368657	300583	248089	301487	203402	200105	287330
Cibaric acid isomer	12706.8	1.41712e+06	1.61428e+06	747424	1.34256e+06	1.10049e+06	2.37349e+06	2.15267e+06	2.60675e+06	2020560	2.9429e+06	1.72455e+06	2.41788e+06	1.3253e+06	1.38619e+06	1.54331e+06	355145	1.25493e+06	1.16909e+06	551273	584572	1.1131e+06	1.06547e+06	691840	1.1014e+06	1.12762e+06	1.12209e+06	835412	951714	902908	849078	599248	679678	1.09468e+06	691730	2.07205e+06	762636	272172	688646	407600	410323	776650
Citronellyl propionate isomer	137188	122539	423338	168888	247714	379887	129887	271927	87153.6	332654	123999	286752	77900.9	190880	255972	92438.7	62231.1	293113	101745	210083	407406	317184	389726	1.44487e+06	139569	102529	707280	141351	49643.9	759304	281655	669159	136685	527152	1.51606e+06	419248	114332	943441	128361	310422	405986	585848
citrulline	56273.9	1.61102e+06	1.95459e+06	699918	1.33641e+06	2542549	1.62831e+06	2.13287e+06	2867978	2533528	1322990	3996072	2.28808e+06	1.45516e+06	96173.2	2.48963e+06	6.06485e+06	3.67293e+06	4.76919e+06	2.13512e+06	3252311	9322092	31833042	1.17453e+06	2619158	960026	1.62454e+06	2512689	2.35176e+06	5802486	3109113	1.38863e+06	1.51631e+06	2.1442e+06	2.37073e+06	4.36854e+06	1.03585e+06	1.5962e+06	1.90734e+06	1.40657e+06	1931861	3.45496e+06
Clupanodonyl carnitine	1590.3	18523.9	13986.1	4724.94	14171.6	32697.1	109426	43294.4	28500.1	17616.6	183284	6034.52	38169.4	4917.81	23584.4	18762.6	101710	20323.5	38524.8	26809.7	98040.7	44853.2	20078	11914	76725.5	5167.63	5004.84	23155.9	45479.7	26811.4	66774.2	93606.3	76326.7	46319.8	66585.2	83773.3	89973.4	4999.03	40192.3	61569.6	10900	12901.2
Coenzyme Q4	7627.31	16133801	19330722	13589551	30924248	46127956	50492080	21203394	5.05037e+06	7098304	16461929	9320183	8304994	21031430	16663317	8.27837e+06	160378	507327	1.12384e+06	173111	251513	0	489557	1.91533e+06	6416.39	8028592	1.25075e+06	318744	410151	107138	17728.9	87556.1	30177.1	64827.6	69573.5	13073480	1.2759e+06	37361.7	144563	204908	471395	25929.8
Confertifoline	29369.2	337443	279277	200521	301270	258574	273043	313482	300257	325068	518296	264495	294668	275637	330118	408617	183486	213557	218783	212871	165756	168352	343588	150036	146304	161654	190226	145818	137087	277582	260884	149781	149632	203072	130368	355492	128785	96638.1	154305	104697	113062	241709
Corey PG-Lactone Diol isomer	18266.3	1.26389e+06	1.97211e+06	762917	1.83869e+06	1.78245e+06	1.12637e+06	1.92769e+06	1.0848e+06	2141886	1.13624e+06	1.81782e+06	1.65071e+06	1.65955e+06	1.70271e+06	1691636	233687	1044265	553583	269143	255585	136537	585833	490023	360628	304078	324160	556604	361820	778859	214323	339592	243536	463850	354850	1070680	270723	107190	263273	187791	281665	500171
Corosolic acid isomer	0	37261380	8812423	10984075	23872746	13872305	29564296	22217462	23738406	21804234	26942976	7.77204e+06	45496276	16010648	14635467	20995202	2.3359e+06	2.13601e+06	1.24555e+06	1.73283e+06	1851670	51948.6	646506	1272768	19584.4	1.05659e+06	815948	999237	912482	1.18958e+06	759593	741072	802470	662431	836145	1455618	1.00987e+06	425920	612388	441628	598693	637278
Coscinalactone isomer	0	7.28092e+06	4653274	4723768	4961469	4.44365e+06	7.86187e+06	4.54381e+06	7.5598e+06	5183544	12189509	2.71209e+06	5.12996e+06	3.7204e+06	2.42686e+06	8833052	1.94618e+06	1.58358e+06	805200	984533	1.01066e+06	2.05536e+06	3.11622e+06	1.79281e+06	1.1226e+06	1.86442e+06	1.09895e+06	1061972	1.04934e+06	1464677	1.21845e+06	1308237	1.44009e+06	1470893	1.38211e+06	3.23109e+06	2.19673e+06	1.47347e+06	2.53512e+06	1.51521e+06	952860	443746
creatine	15598519	1.26348e+06	18071660	39417088	10002541	14842816	71036184	25244000	12153229	65157468	40354520	18093030	62081040	28943168	152095	148280	28572578	46678528	32577126	6.89724e+06	42333820	105293288	179561904	72361912	4.15252e+06	30494818	42422724	14471775	22162376	43281908	20530560	15252793	31337768	75740776	34715092	116313408	15688373	14637604	192179520	15771149	78471472	155691152
Cresol sulfate	6941.33	88606.9	70361.7	66638.6	62444.5	51526.2	75690.8	266085	107102	83777.1	69412.7	114934	105350	52672.3	47505	321748	743640	628358	3.73332e+06	1588258	270678	15741959	3.19256e+06	768506	279734	781106	520732	203388	315513	347054	127140	795420	185172	197631	100872	2384932	195723	111111	222590	880500	118848	435741
Curlone isomer	341590	1916295	823840	590556	612544	699740	1.56281e+06	1.08073e+06	1.23518e+06	815706	1.52563e+06	934224	1.83262e+06	910759	842038	853718	625215	522936	528432	488716	533822	322765	385679	342493	259409	314316	284937	329945	362208	398091	274781	434413	409072	416836	341929	490054	320791	280365	409134	389408	430647	572524
Cyclic-ADP-ribose	117026	267756	4.09724e+06	438662	3482126	3820216	404059	4.99192e+06	200751	3.74282e+06	535617	4045707	839272	1.50844e+06	2.58945e+06	233464	97437.7	569227	259301	384968	337982	332200	239011	188070	151891	119266	150224	310636	219827	1.95979e+06	736104	331803	203431	373988	194159	990491	125708	1196437	581300	281424	479146	1.2323e+06
Cysteine S-sulfate	18331.5	0	12417.9	11668	10754.4	30289	18266.3	69841.4	17962.9	14591.5	20085.8	30379.1	37749.9	20319	38038.2	35041.4	143254	45003.8	87184.7	75403.4	122402	37592.4	172165	59725.3	91367.1	128240	207863	124853	127512	19872.2	30522.4	32965.3	41967.3	67810.9	59145.4	365540	94707.5	15003.4	109469	31241.6	31145.3	76462
cytidine	73277.9	93185.2	372479	50274.6	157805	84599.6	70397.5	703817	91897.4	157664	143054	405454	123362	77862.2	94421.9	147768	221850	207792	38694.1	127218	77872.9	34191.9	85081.5	18740.4	34915.7	20591.8	20180.9	14830.1	50109.2	214148	91482.8	48410.4	19936.4	108506	61326.6	313818	91917.6	39848.7	123326	28156.9	65887.8	215775
D-1-[(3-Carboxypropyl)amino]-1-deoxyfructose	50689.3	6.82695e+06	3.54449e+06	4.06217e+06	4.18046e+06	3.47441e+06	3.08301e+06	4358670	2.75028e+06	3.2878e+06	4.34305e+06	2671820	3.9768e+06	3.28113e+06	3.69101e+06	3439368	248511	109084	159340	213692	148616	270431	1.39677e+06	100702	134167	57375.8	60401.8	68250.5	96968	132969	106396	43369.7	39646.6	47751.4	50270.6	66837.3	35929.4	76808.6	55121.6	83863.3	83758.5	120638
DAG(15:1/22:4)	0	117957	41836.7	102412	81641.8	65699.4	165511	88901.1	118676	201441	230145	112327	151426	100290	47389	106953	401476	446676	462431	952386	916961	383492	396491	339005	302520	349959	313111	365736	441407	448379	358087	414033	434810	438533	375832	368601	339975	306610	250203	304518	289095	221204
DAG(34:2)	0	986296	125883	136426	181552	207470	666534	317247	394946	519573	872600	247527	698962	294771	129057	459497	1.77427e+06	1183781	1.2309e+06	3616868	4.1473e+06	706665	810956	811634	980407	774300	1.04745e+06	1.53418e+06	1.46531e+06	1267730	894247	1.41276e+06	1.53126e+06	1.19329e+06	1.14776e+06	1.39959e+06	1.09319e+06	846089	667891	1.10533e+06	815074	578129
DAG(34:3)	0	1.99602e+06	291281	243864	476415	466899	1.36029e+06	837332	845244	963655	1836337	439761	1.71336e+06	542599	368401	990653	3.11197e+06	2.23646e+06	2.09571e+06	6547516	6.96529e+06	1.66935e+06	1947572	1.73658e+06	2.00495e+06	1525288	2.28942e+06	2.68642e+06	2.73901e+06	2.55008e+06	1.59105e+06	2.38875e+06	2.75734e+06	2609856	2.11092e+06	2.7079e+06	1.89618e+06	1.40845e+06	1.04357e+06	2.22456e+06	1336509	1.1481e+06
DAG(34:4)	0	1551272	238045	219945	343392	364440	1.13283e+06	634644	607026	707400	1.23379e+06	346533	1504776	440688	282062	855743	6020564	5.32725e+06	6.20364e+06	16816378	15648873	6.00692e+06	6.16879e+06	7193988	7.50346e+06	4984423	10449300	5900264	6.63585e+06	5.77207e+06	3615092	5.1941e+06	6.6462e+06	9676895	6739160	6.87733e+06	4.45173e+06	3.31847e+06	1.92648e+06	5.72165e+06	2.66566e+06	2.6181e+06
DAG(36:3)	6290.8	814311	846683	770625	700082	785400	716218	491212	707084	744594	1.06459e+06	523035	880468	629366	746047	250009	840255	324313	493903	420783	454655	343897	336721	461342	293036	357866	358489	358598	422640	329658	495671	355706	423617	483114	386560	461293	537353	325429	537779	333169	288787	252165
DAG(36:4)	36796.4	26858154	14914781	17748598	12092959	12724684	22082262	15919781	15978841	14758785	18992162	9883913	26348648	14243752	14572176	5.6664e+06	2.68922e+06	3.34743e+06	1.57616e+06	1.389e+06	1.30163e+06	990652	844742	1.18613e+06	673701	1.40819e+06	1087572	1.14953e+06	1.19945e+06	911052	1.2562e+06	886815	1.09859e+06	1.04469e+06	1.21651e+06	966593	1.27655e+06	927926	1.50612e+06	1.07428e+06	942116	584692
DAG(36:5)	0	33097754	13211725	15460195	11337152	11721285	26892758	18767176	20214434	15417877	22682654	10088709	27938232	18091110	12356451	7002024	2.32335e+06	1.0557e+06	1.64175e+06	1.44489e+06	1494197	854565	725752	1.25807e+06	1043457	1.51235e+06	1.19736e+06	1.03205e+06	1.29278e+06	835634	1.44895e+06	954337	1.19712e+06	1.30069e+06	1.14847e+06	1.01885e+06	1.33229e+06	1.0029e+06	1.54942e+06	1.19775e+06	1.05879e+06	947482
DAG(38:5)	0	0	0	1539.35	0	0	2812.88	0	0	0	0	0	0	0	0	0	78901.4	26262.6	61494.8	51874.8	50156.7	116356	50157	151095	132935	84900.7	119758	9990.53	43598.5	7366.82	40223.5	22748.4	47247	130395	55257.6	20760.8	58295.3	64766.8	34042.2	88716.9	17399	13034.8
Decanoyl-L-carnitine	9502.71	102206	73672.5	95752.9	30403.2	427444	883552	144763	114176	77847.5	449403	33552.1	367458	49267.7	89156.9	236085	438198	57016.8	161337	111274	475226	192087	322891	275288	84200.4	304545	247963	116297	508178	294601	484682	170608	188589	528541	846784	580457	2.08978e+06	325520	3006356	541776	660174	303180
decenoylcarnitine	8711.07	210244	2.31595e+06	149826	143461	1.09932e+06	491810	130342	48074.3	43974.5	136179	23973.4	191409	105300	72888.3	236824	258658	21718.8	91611	44674.7	139084	129886	331041	116941	55688.3	234986	305800	38455.5	309336	236446	140138	76813.1	91979.2	284544	322833	282410	1.11745e+06	1.52169e+06	6385276	175320	567245	301860
Decylubiquinone isomer	8993.21	3.89184e+06	5111890	1.85383e+06	5.96609e+06	5698720	3.50157e+06	5223444	2863094	3.35464e+06	2.85558e+06	3426188	6.38418e+06	4.32875e+06	4097236	2.41968e+06	734905	2.39091e+06	1.9125e+06	1.16908e+06	1.53953e+06	619092	685590	713556	237369	899695	688246	797736	1.18397e+06	524531	289026	261862	302867	566766	594077	1.40977e+06	577039	250404	231587	418116	324856	400386
Dehydrocholic acid	0	125775	129337	138261	116383	114587	222545	211443	91179.9	127174	177063	104367	122325	35879.1	74683	106113	186310	301562	369436	184181	239755	97380.8	64893.2	83108.1	71108.2	245717	179317	188143	196850	482358	258350	472709	406027	525309	102798	660129	268067	83843.8	319712	89923.7	217354	261555
dehydroretinal isomer	0	413272	188337	216931	268625	242566	360424	332076	337606	244059	499635	192746	476832	279529	248250	316472	156829	215975	139973	153455	192943	96170.8	110813	138089	96393.6	120623	70435.6	100048	116513	136134	85470	156402	101249	191781	177966	203800	124558	124954	235548	132307	101782	150433
D-Galactonic acid	21487.1	428596	1.22983e+06	169098	865682	5.47827e+06	294051	15330448	178167	1.12535e+06	110853	964234	304073	1.67677e+06	12247131	804793	59483.4	226241	82006.7	260228	175052	212917	1.17301e+06	57995.2	19352.7	12004	38329.1	109780	103059	263055	154076	71479.9	68579	69855.5	62272.3	157658	36564.5	25185	205298	71673	51870	91237.9
Diaminopimelic acid	4653.05	705176	695980	452273	794738	824194	502665	751599	573108	998822	926056	1.08675e+06	736297	619609	921052	638610	45593.3	100373	54781.6	104422	84260	35774.1	110763	18693.9	10282.6	10214.3	19297.7	24549.5	31492.5	50108.9	63957.6	19117	17986.5	32385.2	29428	91504.2	14342.4	14380.1	101113	23033.3	32563.4	50722.6
DiHETE isomer	36619.7	2.16386e+06	1.84161e+06	816343	1889758	1.78829e+06	1.78942e+06	2.26251e+06	1355514	2.22765e+06	1.78127e+06	1.88155e+06	2.13186e+06	1.96816e+06	1576727	1.2372e+06	710631	1.98528e+06	1.82171e+06	1.22699e+06	1.62749e+06	1.02369e+06	1729242	2.10332e+06	811090	1.26747e+06	1.84081e+06	1.34895e+06	1.8232e+06	1.85721e+06	1.32478e+06	1.25208e+06	1.29819e+06	2.23947e+06	1.00196e+06	4.15275e+06	1.87394e+06	534824	1.60348e+06	1.1377e+06	1.45167e+06	1.53842e+06
Dihydroactinidiolide	109559	736703	474685	469226	513251	557994	660852	739922	904875	660227	807464	531351	815128	554659	609181	734346	174538	229707	207668	192955	205926	339778	328832	230885	341330	176429	315722	152114	203020	186352	225115	191903	145684	253493	288688	326029	202635	155275	205339	165202	250216	300580
Dihydroactinidiolide isomer	22758.2	352392	235929	176461	265373	241486	335935	351484	288337	311100	351655	225084	328703	211953	268227	345694	106482	117972	146670	144749	106324	175050	162137	159898	187327	110196	162422	99627.4	121257	211510	156446	102124	112982	160528	125140	167473	97669.2	90523.1	111207	93111.1	100106	133722
Dihydrocarvone isomer	1741.12	643044	616837	380647	706989	419206	623589	774374	534612	667053	1.04959e+06	537480	729608	455793	610485	708305	6205.84	22021	6714.21	7689.76	20787	7479.1	43481.1	25571.9	15555	21164	26603.8	8823.19	24923.7	84654.9	11641.7	28916.9	15966.8	66739.2	26586.8	24759.7	24455.8	5949.52	32277	26399.1	14326.5	62290.2
Dihydroxybenzoic acid	151039	6.41129e+06	6977202	5393312	9652908	4811852	4.19299e+06	11419421	1.90018e+06	12363867	3.144e+06	8994192	10530833	10613393	14230889	6.84011e+06	119218	71346.4	50732.1	34678.5	55978.8	90009.4	97667.3	84159.6	73493.2	56356.2	78793.7	80494.9	88648.3	58918.8	40652.9	29918.3	32832.4	86974.8	60097	160421	52537.5	31678.4	43990.5	1.25839e+06	36551.8	55454.5
dihydroxycholesterol	3318.04	8468161	15785605	14465301	21513902	15342477	7034088	14391232	13944447	11708011	10787098	10365275	7.33157e+06	14407572	13777079	11586000	29790530	20814192	16054363	18092490	28845794	36973	5434848	5.83722e+06	83231	10284316	6280408	8746518	12088700	17458898	12767844	11260291	11758865	7.3908e+06	5731786	18591838	13511379	4.96936e+06	7.58243e+06	6.53283e+06	6595738	6.41565e+06
Di-n-pentyl phthalate isomer	14538.3	4869394	3.09269e+06	670488	3.34094e+06	1.88038e+06	4.53236e+06	4.54027e+06	2.80586e+06	3.65221e+06	4.08468e+06	1.60912e+06	4601546	3254562	2943906	2.61056e+06	335138	1.60491e+06	1.23065e+06	610227	508098	457763	446086	393979	421383	473785	697637	848731	688781	761312	489971	372002	686679	622505	518938	1875424	500816	151494	1.00576e+06	371756	552337	741346
DL-4-Hydroxy-3-methoxymandelic acid	28672.4	1.6516e+06	1.31588e+06	937538	1809592	1453973	1.25939e+06	2.49433e+06	1151888	1.62703e+06	1.80942e+06	1.49349e+06	2.25508e+06	1.32855e+06	1.88134e+06	2206259	373308	597370	277211	488553	499607	1.23383e+06	1.10719e+06	869548	965458	717427	823678	1.23817e+06	989924	1.23206e+06	963263	933571	734150	1.07264e+06	1.1981e+06	1663510	687697	423920	736036	702108	628597	904708
DL-Pipecolic acid	567.96	35439.4	10378955	2.96654e+06	12369135	12734096	3.38923e+06	13354091	5.77863e+06	21054522	3674613	12706016	13345752	9176513	71209.7	100678	1.04175e+06	13243645	2.09023e+06	3345708	2.21498e+06	6.78256e+06	8978225	3.91577e+06	3.19943e+06	1.70258e+06	5.69848e+06	3.52665e+06	1.67121e+06	9390597	2.68137e+06	1471884	554073	2.90571e+06	1.51975e+06	12542424	651411	1.87949e+06	958879	920690	483262	2.54393e+06
DMABA NHS ester isomer	0	306171	35072	25316.7	63839.9	70089.3	208016	140839	77069.4	75800.9	297265	23865.1	208782	103620	131337	164322	24261.7	8905.25	28740	19905.5	20676.9	605740	2.17908e+06	16837.3	6886.43	18329.2	23107.2	272283	20643.3	9445.22	6840.43	15637.7	6496.01	17527.5	22608.7	38833.9	2085.45	22041.2	853056	155569	23254.5	239505
Docosanamide isomer	136891	1.20707e+06	589910	598010	568089	727963	1.03003e+06	943646	681741	770821	1.08727e+06	624968	1.44324e+06	548558	711335	617880	0	9622.82	0	0	0	21088.8	95182.7	26374	28600.4	17323.5	25439.9	19596.4	15819.6	215503	20093.7	87974.7	20848.2	20457.9	26967.2	29696.8	18254.5	37090.9	23858.8	27840.2	34997	70921
Docosyl 4-hydroxybenzoate isomer	19580.5	8.11529e+06	11426091	10692153	18742778	15603051	7.22764e+06	11568656	13400960	8.35586e+06	9487345	12034873	6365436	15977883	13229857	10899999	193522320	83259176	83944248	85045640	91079800	111319	16809634	19989670	60739.8	41037340	22875280	51462148	57737228	47254100	81308320	44192836	48426724	37383484	27184678	44840048	85752600	19688482	32885030	37404432	23682994	14813003
dodecanoylcarnitine	13069.5	1.09311e+06	579359	330965	749936	824418	1.87128e+06	753227	674519	688913	1.64724e+06	424708	1.20253e+06	374029	415421	628592	1.34647e+06	145820	376980	254707	996581	424829	388625	262058	167293	215651	285101	112522	407782	228995	1.06239e+06	324291	522422	842014	1.26204e+06	883328	2.49556e+06	1.06771e+06	3.39548e+06	1.75861e+06	860589	316712
dodecenoylcarnitine	27442.6	276871	291076	171625	229852	691975	1.12162e+06	402791	176818	163363	753642	71539.2	462412	80052.1	172312	284488	604651	91837.3	199905	119169	673346	301408	263320	257792	143243	321413	342513	91721.6	599261	295881	665078	248789	260561	644642	986175	869583	1709226	757447	4726929	821952	641651	248337
D-Phenyllactic acid	140437	41591364	79482368	103959392	102028856	121990336	43182468	113028072	8698015	124464728	24728010	137281584	132305472	124852232	151775120	70191904	390300	1.34286e+06	1.44618e+06	855337	923265	39814.1	1.37298e+06	1.01193e+06	230626	1.71174e+06	1.05456e+06	956333	1.16836e+06	572117	310877	335669	336762	1286445	550375	1.28718e+06	566397	393081	220705	646668	897439	2.69787e+06
dTDP	0	47937.1	455941	34821.8	337816	357309	54186.7	468062	33348.3	337738	70376.6	401697	97920.1	150060	0	47787.2	9940.77	87797	19054.4	34026.2	29888.2	30893.9	51796.7	11420.9	13271.7	12428.2	13351.7	33240.1	20237.2	248734	88495.8	24689.4	9604.25	39340.1	23180.5	165978	9339.38	94036.7	49485.7	28009.9	41787.8	174909
D-Xylose	69925.9	57885076	1329525	1970806	2.8658e+06	1.14013e+06	1.4098e+06	2.5259e+06	1.46735e+06	1.1652e+06	1.66029e+06	1.0841e+06	1.2022e+06	750860	1.78115e+06	2.45714e+06	3.83893e+06	2.44584e+06	4.559e+06	5.78449e+06	2738105	14431705	12622195	5.50583e+06	3.11416e+06	2166308	3240857	7.30377e+06	4.23902e+06	2.27324e+06	2954600	4.36733e+06	823508	3.77073e+06	2.35466e+06	2.85808e+06	693482	2.31962e+06	12528077	670807	1.19668e+06	5.29078e+06
Ecgonine	23416.5	416210	386783	349111	622096	459467	609132	954293	332550	306093	478868	533256	710006	484473	567102	582356	1.216e+06	1339113	2.04197e+06	1.5569e+06	2.43532e+06	868090	534331	693442	1.38549e+06	1.18416e+06	893682	2.49993e+06	3.73491e+06	1.02707e+06	1.21113e+06	1545893	1.59262e+06	1.52121e+06	1.05382e+06	4.54878e+06	3.05373e+06	444242	1.38052e+06	770466	1.03207e+06	420726
Ecgonine isomer	11549.2	85197.4	64187.6	49406	93387.3	67616.6	69852.3	123296	63012	94519.6	140919	97712.9	113617	64895.1	68910.8	100492	13242.7	15648.2	8626.64	15612.9	10361.8	15202.8	7879	4885.68	9274.99	6456.08	4545	8862.27	6622.95	14382	5684.01	8971.33	7874.78	9294.78	8340.91	20810.5	5017.94	8825.75	5979.37	2980.28	4907.05	2324.45
Elemicin isomer	73990.9	609795	673091	338696	317852	359247	608759	550958	1.2719e+06	733995	899795	561045	832577	508892	350490	829590	191319	168668	63173.9	95951.6	203307	165870	285614	104048	164184	91317.3	76278.7	103664	218471	156188	111719	148465	212777	425381	110466	222375	164809	186702	448827	147742	153769	248990
Encelin isomer 1	6058.91	349323	267762	182471	395355	309679	210950	307078	226151	603579	539360	217500	165516	209548	93336.7	211063	257669	269615	701884	591811	706258	296124	75991.7	67966.2	42759	102205	86001.2	276280	157087	602517	328759	160615	249052	70047.4	142429	259939	163620	0	142671	134063	27724.3	259026
Equol	57289.7	551457408	372528640	216957312	419425536	489115872	546496192	502266272	408123520	637395648	670620480	322976224	325044288	337631072	437471904	545206080	1.28679e+06	2.35425e+06	1.40109e+06	706264	1.28314e+06	199117	2889734	2.7211e+06	249559	1.5989e+06	1.43998e+06	1.34263e+06	797063	303129	540809	1.30483e+06	685582	999287	2039464	1.3281e+06	490707	407093	1.32227e+06	1.09513e+06	1.08052e+06	2.24707e+06
equol sulfate	10381.6	4257372	1.46693e+06	811000	1.12742e+06	864396	4.83337e+06	6.17903e+06	2.05506e+06	4.87529e+06	9698384	1013681	4.39753e+06	518597	1.73328e+06	4.06338e+06	411971	20228	112522	36081.2	45048.6	88523.5	1.08714e+06	72867.2	21691.7	73658.5	679768	22707.4	0	126082	0	81968.2	48389.2	28330.6	254950	375624	21357.9	69257.9	91073.8	4.87354e+06	263719	13915887
Esculentic acid isomer	0	49199808	46261616	34310448	56039824	20055542	18812390	27615258	7709900	21818172	29261298	32141536	12685491	14955403	28583446	13779519	380133	512322	257178	296610	409498	103578	306516	397885	690813	974668	233092	257584	356274	262835	242760	471198	338824	293564	220617	1.64736e+06	437204	232359	371071	192575	208854	345576
Ethyl glucuronide	10560.9	3651568	1.34285e+06	1.71125e+06	3.00412e+06	1.54939e+06	2.01123e+06	3.29616e+06	2.04956e+06	8535112	3.27578e+06	1.98801e+06	2.69335e+06	3683440	2520280	3324267	540006	733031	554245	653273	780458	873843	611451	647508	594398	382514	433954	660752	552690	1.2613e+06	733212	772638	559910	695864	511027	1.64125e+06	401703	507464	434424	482425	521135	655815
Ethylene brassylate	5384.92	48832.6	98961.6	41592	72417.4	39115.3	27793.5	76688.1	48049	82309.2	200576	69104.8	32266.2	89201.3	145792	122760	55541.4	127625	80713.8	69569.1	44210.2	60449.4	221662	64605.8	70191.6	68612.5	70132.5	44539.9	46488.9	211888	154181	70012.2	58438.1	82284.9	51799.8	150987	46348.6	36094.6	36200.2	21066.8	46317.4	122120
Ethylmethylmaleimide isomer	39582	1341809	641723	693806	1.05267e+06	1.02005e+06	1.72055e+06	1.7987e+06	1.15963e+06	1.11918e+06	2.24909e+06	1.20366e+06	1.4167e+06	952925	927781	1.28131e+06	3382594	3.21419e+06	3.82479e+06	4.21359e+06	5.96255e+06	1.36372e+06	1663637	937707	1.01825e+06	892019	1.3816e+06	2268210	2.4109e+06	1.16775e+06	630205	1.17286e+06	1.37034e+06	1.48882e+06	1.19908e+06	2344877	1.46275e+06	513932	693665	683279	541337	643412
Etiprednol isomer	0	488172	34455.9	94234.5	70951.6	84030.5	459522	205793	261740	249217	1148851	200534	685912	55810.8	81025.5	244704	15632631	64500340	359951584	36384796	38934020	62467948	26751480	28476966	53122612	15625235	54761760	21734312	31833478	31869786	16148637	13387581	18537736	30114088	35933828	21875100	7918240	314416	30451.5	10795561	4.32358e+06	6399078
FAD	871.24	12122.3	2.37597e+06	368690	2.02708e+06	1.37823e+06	279320	2.97793e+06	139039	3.09416e+06	293029	2.35087e+06	870188	940735	0	0	127501	659900	150826	191168	226475	549675	507010	243718	80118.4	109729	82455.4	170041	126002	2.45564e+06	591705	132355	170376	432953	131002	997421	56067.2	227713	176637	76992.6	303830	645185
falcarinol isomer	6485.14	1.1513e+06	306891	325670	445842	365875	705812	658757	679098	429560	622010	300050	777034	494354	431856	581152	306368	236468	257650	305451	297786	208301	170549	190585	179059	195455	213780	169149	174728	263644	126154	163609	221441	215011	239736	318940	210218	148738	358015	256316	216175	257383
Fasciculol C isomer	0	437135	172124	203653	330082	250419	316034	402124	255949	312328	548985	262571	422264	176397	183497	321834	2.99344e+06	1.60891e+06	1.67962e+06	1721065	2.18734e+06	1.34576e+06	1.29407e+06	1.80577e+06	1.376e+06	1.71606e+06	1.66981e+06	1.05613e+06	1.43179e+06	1.27834e+06	1.94792e+06	1.2636e+06	1.9924e+06	1.61198e+06	1.74749e+06	1.51132e+06	2296069	1.13184e+06	1.36173e+06	1.02915e+06	1.16517e+06	1.02328e+06
Flavidulol C isomer	1935.45	2.77796e+06	1.41399e+06	650390	1.87755e+06	993477	641036	1.07315e+06	2.35622e+06	1869830	2.8069e+06	1.54749e+06	2.33057e+06	1.24182e+06	130804	2.54857e+06	5.39353e+06	5.3683e+06	5164444	5.45083e+06	6.04888e+06	4926642	3.3926e+06	2.66845e+06	4.16913e+06	2.96507e+06	3.43481e+06	3.84062e+06	4.225e+06	4.70748e+06	4.0965e+06	5.0542e+06	3.93912e+06	3969670	3312266	5504855	2.81131e+06	18779.4	3.73222e+06	3.18129e+06	2.84997e+06	2.70966e+06
Floribundoside isomer 2	0	1.69549e+06	872542	543303	740587	672202	957188	1562832	744843	1.45677e+06	2849316	899484	790468	435355	1.05626e+06	1.3136e+06	0	2077.69	896.62	0	0	2281.73	0	0	1189.19	1487.99	0	3049.31	0	1502.6	832.05	0	0	757.7	0	4110.31	0	0	0	0	0	1121.82
FMN	4897.66	14968.5	474684	22708.9	310387	101808	16208.4	437552	14473	400383	22512.4	304833	44190.9	132501	5234.33	35848.3	8924.81	53364.8	8579.64	21153.9	11426.2	21426.3	50459.4	13996.8	8061.7	6888.33	4801.89	14766.1	13138.6	284818	76859.4	7892.97	5670.68	16272	11876	35531.8	5839.63	41081.2	8699.74	6457.54	12538.6	16027.8
Formimino-L-glutamic acid	44712.6	506382	270241	484464	257541	448712	515846	260357	360493	1158875	475412	360508	449114	331362	4761.89	3.89891e+06	5.79184e+06	1494090	2.52678e+06	1.15962e+06	1.20258e+06	1.83307e+06	78167040	679538	2.23246e+06	645396	1.94758e+06	1329848	1.53855e+06	4.78707e+06	2.56056e+06	1.16865e+06	1688359	6.64228e+06	9805685	9250299	2.18822e+06	3.6261e+06	3.06193e+06	9939277	867906	185542
Fructose	353237	236359504	56607436	39662252	114724864	20645850	24094554	68792808	16631929	87213048	28162632	161616704	26993258	16587616	162317552	14184957	369815136	7.13215e+06	324347904	632832064	272040896	325112032	137093056	110268032	112382560	54098340	51915020	204469328	137439280	5.8716e+06	139419664	46947136	2.51946e+06	69592864	11256077	6.16004e+06	1.6969e+06	99088984	302734464	2.14745e+06	18810498	269737504
Fructoselysine	15631.1	106243	932009	110511	521483	605861	197617	1097014	74164.9	512741	87484.5	613396	213484	355295	277700	218670	138590	384178	299302	1.05367e+06	591163	97240.1	22112366	49612.2	41839.6	53985.4	64281.3	95236.4	60862.6	110935	451634	37996	547888	60754.6	210918	207815	40257.2	105445	33752840	127192	5.62323e+06	4.27916e+06
Fucose 1-phosphate	53427.3	130318	336338	133898	284503	302165	107256	385548	49783.2	374390	118781	299001	124793	209872	280706	83762.5	14480.8	76172.8	56549.5	116557	64963	71859.9	347091	31830.4	24951.1	17952	52909.3	83137.1	41170.8	275185	97119.6	44679	41818.6	58193.3	56239	87887.4	18821.9	189873	382025	133815	159352	787974
fumarate	72909.3	126085	403271	188142	440336	1.30649e+06	377186	1.22997e+06	467088	926599	362838	456439	525491	125194	231717	676338	126541	366307	116038	168821	155189	346336	115445	137594	108578	64620.2	95215.9	203521	123603	650180	220362	200964	196413	251211	178828	437763	156172	221850	83019.6	835659	30424	72066.2
Gabaculine	3348.25	64791956	33205030	25769010	47969216	37474132	42641812	57405136	39463436	45633772	54896892	30448934	59507756	30918272	45383684	58438244	2.34436e+06	6462664	2.03968e+06	2445698	1.94744e+06	3.12758e+06	1612390	1.57073e+06	2.12068e+06	988120	1708254	2.30467e+06	1607963	2.78128e+06	1233766	1.65548e+06	945273	1.96097e+06	1.78769e+06	3.30754e+06	614509	803746	539069	1053652	943084	1.35872e+06
Gaboxadol isomer	48288.3	675452	342839	285539	581853	472112	481444	1.02807e+06	359458	377878	699046	345481	850292	455192	561288	659579	21417.2	26150.4	23464.8	28894.2	34555.4	47002.7	30505	25204.4	29102.7	22665.4	28004.8	32247.3	25472.8	28320.8	16035.2	18214.2	16233.3	33180.9	26640	63847.8	16314.3	13261.2	20221	13336	19044.9	24906.2
Galactose	60309.7	3.67224e+06	3.85696e+06	1.01203e+06	3.46564e+06	4954118	1143047	6.66985e+06	1.14867e+06	4.71423e+06	1.68095e+06	3020581	1.76572e+06	2.4629e+06	5.57018e+06	1.86886e+06	72744744	1.96207e+06	3924516	121345440	3527646	5.06479e+06	71137288	2.14571e+06	1.97819e+06	954114	2.13776e+06	2.96444e+06	2.14642e+06	1.94226e+06	5.1316e+06	2.66348e+06	731744	2.93715e+06	1.26013e+06	1.65502e+06	465676	1.78979e+06	4.3137e+06	706312	1.45641e+06	3.16237e+06
Galacturonic acid	19047.1	534221	950735	288725	899448	1317226	265454	2.62081e+06	357160	283413	232946	358818	164082	297778	1.13398e+06	620606	54551.2	40484.7	61145.1	47828.3	103161	107746	149012	30871.3	32562.8	37152.6	52180.2	75279.9	60620	207274	82985.6	31429.5	21743.7	52399.6	52826.1	195995	39528.7	22203.9	251562	93870.6	54333	153813
Galaxolide isomer	48922.9	2966292	1.20226e+06	1.0048e+06	826914	933459	1.75371e+06	1.43842e+06	1.55702e+06	1.16752e+06	1.61434e+06	1.26573e+06	1849601	1515297	826817	811814	481096	449346	928933	603398	547261	693201	376889	682921	799435	492622	722874	357602	351686	351902	413890	474076	541518	629324	634407	532361	424493	476597	816294	474869	367131	640937
gamma-Butyrobetaine	1.34377e+06	43322752	168581136	22779022	107919336	196100528	64356172	254986096	67452032	108287256	115754656	79855488	57105172	49656396	3.73553e+06	77924664	147065776	342011808	107484248	100683360	147617168	113669384	111460136	26546650	105561512	37595352	23830034	101334592	66699508	182356864	159380576	92069896	77548072	64161036	36112828	202079952	11325971	35180452	468495	30722312	5.91656e+06	54832640
gamma-D-Glutamylglycine	33234.9	797749	383975	346737	1.05938e+06	1.43722e+06	843840	1.56557e+06	776732	526098	410225	828188	1.34424e+06	1.38436e+06	230517	1.2045e+06	15734.9	80920.1	39241.5	66659.7	66003.3	65767.5	95189.1	14613	22123.5	14723.4	14459.2	30275.8	26659.6	92523.9	27612.3	21324.9	5697.58	24353	15053.7	77262.1	6893.56	5870.55	13942.5	9029.64	10544.4	20093.5
Ganolucidic acid B isomer	22789.4	80153600	25605278	35011092	44733756	20891998	48809852	28074226	14341952	17149574	31234678	21115146	30379070	27311934	42238544	19686144	1.18569e+06	2.42699e+06	1.30333e+06	1.27191e+06	931204	30061.9	875749	1671891	397589	3682824	1.10038e+06	972546	1.04697e+06	1.29184e+06	677532	834929	735692	894914	773581	4907862	885241	293922	590122	423966	690287	918484
Gelcohol	32183.3	485334	890425	346305	832839	747170	491901	1.07189e+06	414999	821315	727125	731795	798693	688082	433537	549698	225106	696132	519930	292150	469480	266940	502182	314045	120913	466948	435856	398953	456963	777098	426499	308417	253153	597221	353165	1.2718e+06	388852	71951.9	306711	201617	264117	640474
Gentianadine isomer	19727.6	293523	350662	247888	372366	381474	363025	439036	253165	451605	394658	486137	363921	274831	409969	265605	157899	318297	221554	303024	268308	271849	746246	253368	106396	258761	294826	497480	236579	123987	170847	198392	192339	429573	331586	448123	186230	136960	60600.6	70330.9	65568.1	165888
Geranyl acetoacetate isomer 2	71927.5	505225	440202	204680	330701	266034	538370	535548	606688	566651	656549	464194	584102	420719	353129	427371	335901	695240	492988	421987	453508	251135	387913	346569	144986	315464	325771	352085	373105	921159	457511	261602	279767	481086	486136	756521	265956	130067	202016	107975	223710	414669
Gibberellin A14 isomer	0	649202	238606	250733	368288	394629	543290	511852	521837	1.14185e+06	1.54862e+06	827596	588674	188937	192669	365199	6330.78	14499.6	7832.6	13523.6	8307.4	5511.8	10128.1	11472.8	14439.9	11276.7	9447.93	7295.09	12841.3	16229.7	3652.92	4674.73	7176.85	5255.93	6073.43	40547.7	7652.22	4809.7	3992.42	10782.9	4860.4	8719.31
Glabric acid isomer	6449.41	4.83203e+06	545854	1894707	1.84227e+06	458279	1.91924e+06	782533	800931	427351	727390	281988	660472	1.25365e+06	1776462	616175	1563720	1.10503e+06	1059252	1.57658e+06	1393079	948222	714955	716466	861501	715806	766101	712764	847592	1.14224e+06	977082	1.11119e+06	833924	931866	774193	1.18876e+06	703032	653765	1213270	867434	795666	887156
Glabric acid isomer 2	19384.5	93924728	15402752	21133326	34158436	19339132	40802092	27075088	11732372	4.3792e+06	15725573	5.01023e+06	24063696	20530824	29596182	14255392	827266	1.78921e+06	1.63517e+06	599334	865089	6929.52	547959	1.38433e+06	41761.4	2.31525e+06	803720	611790	760442	447530	378036	365886	368352	506338	388741	2466028	611140	171541	474386	264617	465702	430189
Glu-Ala	13393.2	290130	225343	111129	232101	349200	951969	493081	180004	378679	309383	236256	367853	166053	14943	184690	60829.2	134618	60270.9	155883	100550	103703	204027	32675.7	32600.1	20676.8	24368.1	42426.4	50728.6	140549	60371.7	42551.4	25733.1	63959.5	32707.5	163026	20245.3	45026.7	475901	17056.9	94298	89550.8
glucosamine	45029.2	1.67803e+06	510056	513075	1.29235e+06	262798	273037	498962	201769	279932	338667	206668	254718	276126	239748	311291	9681.76	25686.6	20243.3	16173.4	23302	17948.6	8282.6	10698.6	11867.4	8383.07	12031.9	24503.9	13538.5	14104.5	11240.6	13619.5	10620.1	13419	13344	18038.9	6170.83	15432	23707.4	5519.43	11467.7	44116.3
Glucosamine isomer	31838.7	36711	198985	34931.9	213736	201606	26452.6	352814	24244	124395	31881.5	145966	62545	84660.9	159764	49395.8	4821.52	12775.5	5454.26	10833.9	6834.13	13030.8	12862.9	7691.47	4911.71	5068	5544.72	7683.9	6486.3	26991.2	15546.2	10078.4	6779.4	11468.2	5286.79	16340.5	5152.34	11994.5	10936.7	3746.42	4633.07	17594.2
Glucose	151184	8467750	7.59928e+06	2.56359e+06	8.30703e+06	10081953	4578323	19351106	4.74981e+06	9504396	5883024	0	4.78823e+06	5.6683e+06	63457.2	5.91058e+06	16379483	15790384	12804279	20271742	16409737	24752794	21775346	11283787	14349563	6462144	10239892	18523140	14223551	24474678	21719794	14734403	9302535	19133374	13182397	25919690	7.45282e+06	4899960	14246957	3738542	6.18926e+06	11389923
Glu-Phe	3552.74	0	451144	264091	613779	336691	588226	911272	600046	561191	864734	386552	532791	283756	0	0	2469060	546767	1.08866e+06	3.39741e+06	426936	10221087	6.70092e+06	2.15877e+06	2.50405e+06	870670	1875829	3201518	1.65229e+06	2.23208e+06	1610512	2.3611e+06	1.13395e+06	3267090	4794428	14586992	2.0885e+06	506668	1.37029e+06	624268	213026	1.58825e+06
Glu-Ser	3667.09	52639	105972	21136.9	102094	104334	43701.4	155763	47412.2	114122	50845.1	80626.2	47490.8	67759.6	78451.6	63591.8	43475.1	25861.2	20086.6	36587.4	18255.5	58419.8	227982	18343.7	17097.3	10704.3	23331.6	29805.3	18390	65536.6	30255.8	18280.8	17375.3	22845.7	18877.2	34871.8	14440.6	17454.8	39898.3	14803	28012.7	79244.4
glutamate	5.77361e+06	8641790	185134960	14788345	129249496	190885760	24675994	229072128	12546351	127977792	14868661	124302752	38691324	47030356	81898984	19237830	7.68698e+06	57239252	12755413	34991452	23776368	16229837	17256392	8.28023e+06	9471298	6.40854e+06	4.6849e+06	15225064	11911448	125586880	37398868	12516779	6.47927e+06	23574874	8.1786e+06	83706544	6.22339e+06	36271120	10600099	7.69835e+06	4448495	64558220
glutamine	1.53346e+06	2.24356e+06	9380706	1.86421e+06	6.56559e+06	9348600	2.49478e+06	9759727	4915032	8713602	3.06058e+06	7.00486e+06	3651601	4.72269e+06	168931	3.95352e+06	4.21972e+06	7726670	3215164	3.93954e+06	3.91361e+06	5637798	18499522	2.30058e+06	2048727	1.33469e+06	1383922	3.81208e+06	2.61441e+06	6.77041e+06	4.35721e+06	2.45901e+06	2.16471e+06	2934004	2097092	5.46573e+06	1.59349e+06	7.20154e+06	4594262	2.42247e+06	2142695	28865094
Glutaric acid	62618.5	2.05431e+06	1926672	813779	3551061	2.1611e+06	1.25912e+06	7925360	2.02039e+06	2.20922e+06	2376569	1.93339e+06	1.22693e+06	2.0338e+06	3.04357e+06	3.76308e+06	346670	1.1503e+06	483333	460282	425985	447701	592457	156459	286988	108241	170341	357714	245301	703944	952059	493453	350131	478197	571353	2.25433e+06	243635	2.06725e+06	191420	669391	1.92086e+06	430808
Glutarylcarnitine	5073.03	1924130	2210608	1.18272e+06	1.98278e+06	1.6962e+06	1.72634e+06	2.1114e+06	505031	1.10663e+06	1.31004e+06	729108	684844	836647	0	1.28191e+06	7274278	16468889	7.852e+06	12445765	10133221	12957211	12780284	5.87024e+06	8612945	3.40674e+06	5.89715e+06	8732555	6.9678e+06	8552211	2763842	7.13713e+06	2.49428e+06	8.06133e+06	6623068	20203950	2.67897e+06	5.64751e+06	7.19686e+06	2.23247e+06	2.41399e+06	6.98746e+06
Glutaurine	0	38627.4	49318.3	21950.4	53901.5	128749	90558.8	212493	32169.7	75405.6	43241.4	44092.6	45954.1	39188.6	51877.7	91839.9	11109.1	139312	47738.7	203099	118418	42834.1	710740	13956.4	39609.3	16901.8	30312.6	25785.2	47886.1	53260.1	9282.79	11368.7	6043.46	14571.5	6461.82	81926.1	8669.29	19929.7	17116.9	30813.8	243349	42329.4
Gly Gln Glu isomer	6655.56	21707.5	28022.5	19446	37060.8	34616.3	29144.8	84562	7538.17	49345.6	29512.6	21846.7	41917.4	33081.7	47465.8	46773.7	246178	1.08181e+06	238228	860081	663826	3007595	1.56207e+06	192367	382832	79011	169970	688452	251833	651410	327697	285799	86828.8	613028	328300	702730	44940.5	6088.28	17720.8	13238.9	10773.7	29028.9
glycerate	1.5435e+06	4.648e+06	1293558	2.42054e+06	1632876	2045254	2.14246e+06	4.17485e+06	1.44807e+06	2.77048e+06	4.75743e+06	2.01063e+06	3202070	2.25859e+06	2741510	3594413	2.27287e+06	898073	789442	892146	948548	1490697	4.49647e+06	1.19818e+06	1.21345e+06	792557	978423	1.20001e+06	1.33108e+06	2.0259e+06	762018	795394	549380	2.09977e+06	1161853	6.80867e+06	835091	881294	2.58193e+06	796868	1053486	1720173
Glycerophosphocholine	1.29408e+06	40709.9	7.75928e+06	13533.4	68076.4	3866645	108039	3475988	22111.8	834153	35294.5	2.06093e+06	27143	25049.9	19559.3	25584.1	3353143	1510502	1.8653e+06	2260458	3605275	24619082	22139736	3163421	1.72223e+06	906426	1.35578e+06	1.74025e+06	2846055	4.30406e+06	6314160	1947944	1.94926e+06	5.44105e+06	5874668	8095552	980456	4.71226e+06	6160958	2.23245e+06	4438055	3.84918e+06
Glycerophosphoglycerol	9968.73	599462	1280624	890028	1.2791e+06	1.69738e+06	1294609	3.42575e+06	1.12434e+06	1.64374e+06	707191	2.16785e+06	1.00392e+06	1.14803e+06	911086	1.14431e+06	841196	2.70804e+06	1.13592e+06	5.52558e+06	3.28165e+06	370231	2258679	225845	206415	330050	335604	400843	407337	1.97423e+06	428547	203458	568037	344070	297363	667145	341160	915296	595989	278727	324845	1506673
Glycerylphosphorylethanolamine	15145.1	629436	236646	117756	210475	202265	1.02941e+06	328579	168135	206592	455852	186052	364090	126470	167293	483054	78920.5	37035.1	58473.6	57476.3	61094.7	209384	386584	79291.8	48986	56300.5	99404.1	46648.2	91547.7	116939	185358	160280	140319	537898	491652	144991	144205	903859	2940039	821492	1.52443e+06	2.68885e+06
glycine	57262.1	75523.7	469672	144075	465331	364879	138689	697299	92916.7	515841	149016	605280	275007	188505	318373	140045	64486.7	249937	86080.9	219198	143177	139082	139562	49839.5	70080.1	60388.7	45561.5	101784	88312.2	377316	93665.5	99715.7	61855.4	111603	62260.3	482413	63944.3	88765.5	132345	43408.2	55033.1	221088
glycocholic acid	3591.45	977553	803002	420437	578419	372679	301150	216002	126940	72351.9	575815	59918.7	178414	402968	464042	107993	78932.1	39506.9	32410.2	36598.6	46805.9	55300.5	178044	36229.9	31809.1	31011.7	47176	35002.4	57596.2	53653.9	55596.4	70598	22961.9	32038.7	20023.5	21923.2	18709.8	23304.2	9887.65	21507.1	9733.06	24232.6
glycolithocholic acid	17746.5	43601.5	109433	52002.5	83513.4	56386.5	32830.8	138310	36433.8	22213.3	84585.3	51258.2	110142	29536.2	30329.5	0	840323	257084	612874	421282	798574	24401.4	112201	153738	185924	637186	319660	440096	600881	121554	318356	190353	248027	191829	244691	390702	783352	582391	457450	254037	235356	401604
Guanidinosuccinic acid	4833.05	24816.9	5266.5	2533.28	4596.16	28949.7	6452.54	8084.88	2915.71	5976.37	2142.62	5539.17	3800.76	2492.28	24256	26282.4	1579.53	1523.03	1215.15	3240.85	1234.72	14885.6	54131.3	1473.99	2106.78	631.36	2336.86	26126.7	0	798.66	6693.19	71739.6	3821.72	127334	1.08558e+06	0	11973.4	60692.7	852929	341478	128616	556186
guanine	30345.7	6.51275e+06	7642872	3980722	3823127	3.70368e+06	7582344	11197997	21717362	7593968	13679407	8.14541e+06	12122379	7.33684e+06	6.12351e+06	18963724	451455	645204	264685	261000	289294	106722	219760	281802	254324	406157	344889	221111	284251	1.37073e+06	314946	537045	332619	1.17961e+06	365611	969322	599682	371720	864240	170067	419438	10349965
Guanosine	1406.54	138520	380343	104805	377233	187238	113385	968996	104487	483598	356993	877759	296886	97482.2	112341	318894	106073	192599	50070.8	125683	101742	61050.5	192638	35388.1	49033	39421.9	32993.8	37468.4	61172.6	322692	85565.1	37681.8	48909.1	102526	47879.6	310253	52636.1	72007.4	137408	34452.8	55612.7	1.23236e+06
Hecogenin acetate isomer	62277.8	58694688	22923466	31366206	60725536	45572448	95145352	101508864	47058908	39638304	57495804	19157862	78151392	49216320	63198564	53355072	526204	1.89156e+06	4.43846e+06	558596	657311	1.20342e+06	1.02101e+06	2.81663e+06	619704	8944737	1.74431e+06	1.17806e+06	1.72659e+06	516688	365844	341212	161992	407359	341168	57191808	4.09985e+06	149742	730453	971350	2.29934e+06	724682
Hecogenin acetate isomer 2	2067.51	175653	89660.5	101046	217130	149913	182409	228259	120549	62078.2	173581	84353.4	133739	126323	206427	130036	115495	313501	155662	207770	162724	123797	121918	136273	135904	135916	162957	114616	139353	203844	119046	150969	115582	218589	132207	307209	127008	55309.7	93374.1	40135.8	75549.9	141604
Hematoporphyrin	0	51328.6	49833.2	36566.7	39883.8	217342	25532.1	25393.9	493445	196079	69301.3	40362.9	40271.7	82946.8	18724.2	30157.9	4.15983e+06	4.06102e+06	3.71614e+06	5097436	3.09388e+06	2.43376e+06	1.54107e+06	1.43998e+06	1.48754e+06	3.10116e+06	2.0361e+06	4.41486e+06	3793480	2.52047e+06	3.13408e+06	4.1433e+06	2.27284e+06	2.23059e+06	2.06402e+06	3.15413e+06	2778368	8699.57	1.33761e+06	3.15297e+06	2.36634e+06	564358
Heptadecanoyl carnitine	4052.51	35919.6	12799.4	23666.7	36181.9	24922.2	104666	39095.9	38664.1	31397.5	89704	22149	22212.3	9526.53	23457.9	25170.2	308710	376907	377803	263577	221097	30573.1	99391.8	135092	88498.7	147422	251914	129293	120177	91364.4	85283.2	187592	117878	235478	97396.8	334570	110179	49176.8	66503	64682.1	79369.9	55503.7
Heptaethylene glycol isomer	333985	1.37258e+06	3183066	1088027	1624602	2.11435e+06	1.03361e+06	2219294	2.01252e+06	1.19216e+06	1.02558e+06	4.79527e+06	1795590	1.14502e+06	1771901	1.89119e+06	1.95811e+06	7065730	1.96969e+06	2.75389e+06	2073292	4699909	6.57002e+06	4.87908e+06	3.04312e+06	1.29058e+06	4909946	3062831	2.48522e+06	9400848	1.51435e+06	5.47641e+06	1.33356e+06	5794908	5.35333e+06	13631872	1.56258e+06	2.93901e+06	698733	2.13596e+06	2.28071e+06	4.69199e+06
Heptanoic acid	8408.03	906975	2.60583e+06	1.1794e+06	2066040	1.55364e+06	1.18096e+06	4.1721e+06	1.73361e+06	2.56647e+06	1.55646e+06	2.75595e+06	2.11363e+06	1.69604e+06	1596134	976426	1553607	1.25735e+06	1.2033e+06	1.2796e+06	1.18954e+06	1576153	1.07591e+06	1.06416e+06	3.26984e+06	1.67951e+06	1.13418e+06	1.42096e+06	2.33724e+06	1.36301e+06	1.21311e+06	1.5138e+06	1.32147e+06	2.23732e+06	1.67607e+06	2916011	1.77701e+06	2.11988e+06	2.23216e+06	1.76202e+06	2.7508e+06	1.97202e+06
Heptyl p-hydroxybenzoate	26617.2	452567	372905	239733	363720	339769	382778	420708	307688	428492	590085	467978	466214	386988	378090	354162	267284	579213	220976	1.48461e+06	328415	519454	306995	469175	235590	642842	303853	406853	557753	618435	394335	399905	365139	450289	371097	1.03499e+06	419672	143196	234003	107229	157398	220733
hexadecadienoyl carnitine C16:2 isomer 1	0	546763	688838	321007	561754	698676	1.8487e+06	484911	539374	443367	1.49693e+06	341831	765950	264493	373969	308266	2165132	383524	637737	950386	1.42416e+06	823794	775392	437542	375739	439940	540750	302772	631553	672050	1.55097e+06	509895	905184	1.05153e+06	2.34985e+06	786502	2.79439e+06	1.53846e+06	3.19898e+06	2502731	1.05543e+06	512256
hexadecadienoyl carnitine C16:2 isomer 2	1447.16	205259	70816.5	39627.8	44563.7	245282	1.2675e+06	86685.8	254722	79545.7	1.03e+06	33765.3	295675	28775.3	65844.4	104523	2.19718e+06	112808	535279	341380	1057608	294883	254904	115838	78249.8	74636	155046	43749.4	328082	159826	513734	145033	196798	669128	1.42562e+06	596156	1.33719e+06	438292	1.67686e+06	1.05673e+06	409917	215446
hexadecadienoyl carnitine C16:2 isomer 3	22837.9	522165	433665	209330	245174	299112	450311	428707	162159	334287	373781	227155	788962	243361	341471	377437	188016	137616	217246	182716	391626	395209	961852	607212	649343	299822	561560	406120	1184016	374431	324087	440952	386120	574873	1.3996e+06	1.05818e+06	907192	336435	827670	601453	639818	530960
hexadecanedioic acid	217629	1.08901e+06	1604596	936400	1.89606e+06	1.77436e+06	1.14651e+06	2.20172e+06	1.01485e+06	1.86727e+06	2410039	2.33888e+06	1.32237e+06	1694351	1.37955e+06	1.44385e+06	389000	685885	585200	718565	677304	521330	975023	471409	547184	392753	302371	462955	366220	828524	948098	345588	383513	715606	340450	955030	411241	376171	456128	337099	495719	1.08988e+06
hexadecanedioic acid mono-L-carnitine ester	1219.71	6.63228e+06	2.71259e+06	539381	4867844	2.27476e+06	1.67784e+06	3.40893e+06	614096	640453	1.12941e+06	131471	790861	1.51333e+06	1.34265e+06	1.01092e+06	642494	198544	196759	400001	200875	88754.5	272229	213799	139429	309762	540400	78606.8	57733.1	98190.2	19655.6	98767.6	48469.7	114879	190540	982058	129123	79590.1	770839	40644.1	154888	182943
Hexaethylene glycol	1.86966e+06	5633942	5.65542e+06	4.78478e+06	1930757	5372300	2.34214e+06	3.75178e+06	4826944	2632772	1575382	6473008	6.00592e+06	5.95123e+06	2.43329e+06	2.72849e+06	4.95379e+06	8946676	2782829	4.16543e+06	4.35674e+06	7818990	8913246	4.24806e+06	6.42852e+06	4.03625e+06	5.53742e+06	3.30439e+06	4.06272e+06	6038020	4.15665e+06	5.98401e+06	1.87594e+06	5.81092e+06	4.70654e+06	18167348	2.98779e+06	3.63184e+06	2.4245e+06	3462687	4.32022e+06	5.54872e+06
Hexanoic acid	363789	2.81245e+06	21975170	2.53132e+06	18394960	11761955	3289024	30227962	4.70334e+06	12948803	4.7618e+06	27278768	6.83652e+06	11898627	12373839	2.61507e+06	4.6463e+06	10474896	3366242	6656796	6777224	3221497	2081194	2424520	5387613	2.79745e+06	1999652	3.23919e+06	3.7576e+06	10394547	5.9665e+06	2181189	1.90835e+06	4.09192e+06	2.46561e+06	7.75289e+06	3127909	3.04126e+06	5.16561e+06	2.51729e+06	3.54064e+06	9740703
hexanoyl carnitine	19212.3	202878	50176.4	116498	48748.2	393166	1.0723e+06	155627	135771	113955	486378	61740.8	508178	67324	89456.6	495784	215331	18701	75253.1	56612.9	137611	177700	220692	112596	43962.3	134183	183970	30579.5	234408	204348	154215	72498.4	134044	220694	307120	569750	764932	281745	4.82451e+06	167179	936831	695489
Hexanoyl Glycine	11732.9	146904	338139	206330	256991	241516	130882	531470	166938	210750	203235	373608	314952	331975	468110	481014	59712.6	15604.5	280480	60401.8	26883.3	25084.7	435177	46876.9	80169.7	141326	63883.5	73819.6	56059.2	27102	19462.6	156571	8177.34	100374	82267.6	178806	72257.3	41897.9	44221.3	945397	102394	116343
hexose-phosphate	749188	1.12552e+06	3.7496e+06	1.03261e+06	3.53713e+06	3.43395e+06	540854	3.02795e+06	597706	5.67002e+06	1.12623e+06	4.36095e+06	1735319	3.55006e+06	3.57968e+06	1.52707e+06	131451	255859	183439	186788	103168	426566	567443	176348	164158	107410	144979	185359	163146	1.27438e+06	297719	140078	89122.3	164799	132315	314082	87495.2	504067	293587	231981	504412	1.15155e+06
histidine	53542.2	853552	495441	416167	652864	652592	646096	840714	680266	451543	654154	672551	772142	520506	802723	657488	100698	399200	216285	606605	204026	414915	515958	162381	126163	29808.8	57345.1	166418	31475.8	71427.6	290199	41694.6	19797.3	70478.9	179693	116759	13982.2	16179.1	82819.9	51011.9	18529.9	406569
Homobaldrinal isomer	28561.1	2.72292e+06	2.80496e+06	1.47682e+06	2318768	2.30362e+06	1.54325e+06	2.64852e+06	1.07115e+06	2.5125e+06	1.22938e+06	2.01482e+06	3.05477e+06	1.63194e+06	2131822	2269701	108189	373098	292815	200538	175564	36174.6	439692	267474	67683.7	145589	319300	269857	346566	355105	115302	210839	63418.6	291520	241920	378242	141065	36051.4	92445.2	95434.4	77663.4	166036
Homocarnosine	128381	118841	362676	170360	363652	370382	78755	537665	171612	648620	152829	616176	287696	237380	427548	143741	137044	875952	271557	262581	335591	163968	244823	386660	99713.5	124294	220545	211879	148746	1.13738e+06	384669	188166	107064	444194	75491.5	706145	40300.9	37500.2	64407.9	42901.3	62957.8	88730.1
Homogentisic acid	18238.4	754568	1168287	2.11544e+06	2.43273e+06	1.47664e+06	3556615	495935	1.83898e+06	634314	2843684	2.78516e+06	1.64956e+06	1.17883e+06	647056	695394	56449.5	40811	37997.4	40997.9	18037.1	24540.4	27503.9	42186.5	46371.3	47557.2	28523.4	15667.9	18049.4	15814.4	11914.3	42993.2	44203.3	60595.4	31605.5	26930.9	14342.3	16057.3	12928.5	31031.6	13465.5	11911.1
Homomethionine isomer	0	64671.5	375419	125631	907960	703479	140860	1.57926e+06	61505.9	366175	190276	602563	334729	836752	1.08915e+06	63193.2	107878	198500	178595	226314	257747	63484.1	99053.2	62011.6	66549.6	69960.4	105385	210436	157599	238126	104262	86363.4	56384.8	111946	107463	378210	81550.2	181863	217574	230444	369325	717138
Homostachydrine	7653.49	18573826	6078200	2.83723e+06	7.52322e+06	3171688	17452030	12444371	11017445	20029654	51631796	24415776	11964795	5516230	14587753	12980301	134636	562546	119112	277047	104009	204132	108622	199185	118982	55913.1	183608	178745	90531.7	486425	24591.2	171899	49150.7	236922	103985	363785	26459.4	85140.2	13505.4	1.42429e+06	46657.2	137967
Hydroquinone	637671	3.82549e+06	3.19421e+06	1349911	3230543	2.35047e+06	3370493	3.90126e+06	1.48003e+06	3.53495e+06	2163243	2.47307e+06	3.4908e+06	2.92768e+06	3582406	10815165	139718	256137	132502	168054	105821	171330	61862.7	160611	128765	82058.2	224896	213490	94797.4	192645	89233.9	67123	77518	172069	102966	498081	137097	40964	93943.9	721930	111282	48959.4
Hydroxy Hippuric Acid	1393.46	77809	48003	62455.2	228083	213973	168025	231907	50047.1	52168	244607	94615.3	248014	217459	288612	82296.8	21867.9	16062.4	12893.5	12229.8	27047	17787.5	13212.3	5098.78	7247.22	4457.32	4538.52	9593.65	12618.2	13173.9	11328	4341.89	7549.34	7602.49	6244.49	24903.3	4850.34	1958.05	7255.84	6095.97	7268.31	5912.41
Hydroxyaspergillic acid isomer	2921.42	187961	89890.1	73406.7	206282	142637	186516	173234	145367	125371	178602	117165	3.46181e+06	659710	36924.4	119127	874530	135123	1.31029e+06	748570	7.24855e+06	1.21287e+06	4.83839e+06	2.62344e+06	702190	57188.4	6114524	223447	212641	83337.4	44103.2	56966	32942.2	231153	51499.9	261094	31018	349030	368638	631385	288486	28873.4
Hydroxybutyrylcarnitine	7850.34	1574.61	856569	736714	1.50097e+06	1.13948e+06	1.72786e+06	2249608	1.0301e+06	1.22535e+06	1.95827e+06	702688	1.80308e+06	866649	1427.36	23841.5	208693	90140.9	84028.1	101888	122786	482841	1.16103e+06	203606	98488.8	67089.8	187251	94479.2	170040	392873	122594	199945	133399	241947	808575	429394	312920	1.03367e+06	6.48461e+06	133878	1.17929e+06	578574
Hydroxygaleon isomer	0	47077.2	157067	268369	346563	67956.4	133124	441424	434829	363037	83779.4	244200	74613.6	27837.5	14733.3	44768.8	166962	366387	86764.3	81274.8	128032	297386	46099.5	105901	413811	149044	81457.5	100750	202860	278573	184270	131648	133395	250673	159251	474260	194959	374034	85181	94180.3	315245	95918
Hydroxyhexanoycarnitine	1885.78	170931	68405.1	62275.5	115203	89369.2	108949	169501	87007.5	101709	110335	75707.6	122098	74745.6	88557.1	182552	15037.9	19137	52426.2	24918.7	29643.1	488984	54138.1	69993.8	243352	44426	84498.5	19683.4	41465.3	33253.6	51074.9	36007.6	36335.5	90975.7	18997.1	51237.7	13769	44080.2	6461.85	29023.5	10830	19273.2
hydroxyisocaproic acid	649481	6.00995e+06	1927690	3839580	963011	3.0123e+06	1.45477e+06	990447	643404	2.0011e+06	411868	530108	7.71027e+06	8107248	654009	186408	2747425	1.86161e+06	2.02526e+06	1544642	1.53649e+06	1.71659e+06	1260147	1.25659e+06	2769892	2.10483e+06	3629598	1.14631e+06	2.14615e+06	1063392	2361586	1.25399e+06	692334	871634	1.97139e+06	1.89219e+06	2.3047e+06	1.6462e+06	1.35202e+06	1.56404e+06	1.81479e+06	2.01451e+06
Hydroxyphenyllactic acid	503275	2.60658e+06	2.02204e+06	1.72422e+06	2.78941e+06	2.1263e+06	2.26956e+06	3.4764e+06	2.0819e+06	2.41619e+06	2.4138e+06	2.51415e+06	3.60909e+06	1970588	2.89118e+06	3.47137e+06	364910	581765	486095	497995	237339	86282.8	335040	252302	227921	279509	452346	668345	421973	390865	309144	261359	259081	389202	523774	788258	326711	189415	241498	271827	200115	757359
hydroxyvalerylglycine	22251.1	638019	282297	222678	345191	309004	248154	356844	537855	423343	847920	354634	473228	383265	466891	834963	1.63051e+06	1.60904e+06	986900	1.68817e+06	944713	3.45357e+06	1.46248e+06	1.36634e+06	1.91494e+06	870331	1.12694e+06	1.96373e+06	1.32543e+06	1.02802e+06	1774011	1.33996e+06	717301	1872831	1105803	1.74812e+06	463853	125044	79434	178131	73223.6	151144
Hymexazol N-glucoside isomer	3076.28	176720	124843	92301.8	181793	118975	120909	232643	131459	138125	159444	124564	164721	121968	148017	191395	101390	245043	69934.3	112031	162502	101150	553072	38967.8	65367.4	27045	35988.5	83644.8	62013.2	83063.6	50327.2	66137.5	35953.1	86710.4	61843.6	170856	23014.2	27785.8	1053580	33513.7	36209.7	147894
hypoxanthine	1624.73	1.07982e+06	3.28653e+06	794953	2.12017e+06	1.37752e+06	2.15433e+06	6213436	4.10494e+06	3722744	4.5769e+06	7.56431e+06	2999096	1.4484e+06	1.3182e+06	2.86574e+06	5.79086e+06	2.87367e+06	154150	1.25331e+06	346857	411558	408675	353678	175692	410213	291170	492243	1.01138e+06	4.29967e+06	1.63199e+06	2.41102e+06	1.14566e+06	8902853	1.25175e+06	3.3754e+06	9656979	2.10466e+06	8448691	1.40864e+06	13762612	62425204
Idebenone isomer	0	841353	860071	616875	1.36922e+06	1.16928e+06	832934	1382508	665764	1.04481e+06	1.11989e+06	932727	1.56199e+06	1.01091e+06	1092450	863035	371840	1.20635e+06	910556	842956	989562	496908	882651	848831	359839	773556	821181	569943	715288	1.24498e+06	507046	786029	578232	967648	544226	2.47552e+06	484379	115297	432137	335128	427288	907673
Imidazoleacetic acid	4265.8	238359	162389	191886	179448	192092	205535	213518	67754	163628	41290.2	155014	150045	462740	172840	272104	32809.4	367827	51817.8	20614.1	27770.8	113834	1080225	137059	33080.4	76480.7	195153	98743.3	60317.1	153449	70480.9	104224	63451.8	170865	110576	320403	141110	133505	55718.4	220453	94723.4	63564.2
Imidazoleacetic acid ribotide isomer	0	145519	137426	59425.2	122318	151627	149340	149156	67377.3	159917	235853	108732	168051	146931	147789	109001	14895	130979	167873	66370.4	108321	240258	502113	28857.5	50707.2	29170.1	49611.2	90171.7	77780.8	571736	185310	79745.1	48404.3	85159	57579.1	586667	25427.9	225262	163862	48967.2	41679.5	1.03342e+06
Imidazolelactate isomer	129429	472871	306186	123840	357341	387473	193110	574867	230429	410963	313634	380714	279444	170691	231220	546967	172989	435560	223188	368354	262009	473087	1.31054e+06	127376	161298	116574	96085.5	167202	171722	266622	153132	152957	98891.4	160280	108881	391491	94440.6	135054	131706	152804	100476	115981
Indican isomer	2725.65	298509	52549.6	62817.2	70531.8	40752.6	175564	92587.9	88376.7	57533.7	145986	16851.6	87241.7	48935	52827.5	197846	709211	28343.3	700906	10419.5	927007	47374.2	192442	35818.2	36219.4	15834.2	36732.1	71772.4	18100.4	7273.44	80064.7	12281.1	5124.65	19322.1	61969.4	41946.9	122391	3749.26	184750	59486.8	147988	203737
Indole	39541.7	476117	160061	308609	282207	232907	410247	604234	173912	341844	735908	167207	487730	504382	584297	485836	85877.9	365203	234937	421106	444638	249501	643415	144466	32311.4	229482	129124	600064	344811	103021	80858.8	113866	43981.3	253359	178163	469560	102461	183914	64968.4	94301	121995	630382
Indole-3-acetaldoxime N-oxide	38312	1085483	562605	549070	721693	571332	789584	904027	851060	830916	938702	551597	1.238e+06	501203	652307	825764	174575	211971	88418.1	139834	105190	151513	143270	126155	79591.6	60061.8	94413.7	129684	75116.2	156393	90554.8	111851	59495.3	187323	119730	135611	79012.4	70575.7	55065	67086.5	64603	62055.8
Indole-3-acetamide	104736	46129	50060.5	34042.9	46044.9	61531	43586.1	82504	45961.4	52931.8	62761.8	55041	59607.4	61449	83902	24334	157404	296867	104183	286620	239199	817728	419548	187100	94020.3	66874.8	123041	334585	97929.7	223785	201319	207163	117125	337246	257147	160847	91750	58535.7	486733	174803	102141	666421
Indole-3-acetic acid	87223.4	638919	581851	402889	596483	446545	586464	977162	372107	699483	665385	804112	825851	504785	557164	358947	957730	1.13401e+06	290066	299657	1.14859e+06	967702	633065	338568	762109	211014	505198	562198	640101	274113	1.17421e+06	334049	943164	627112	349317	906682	718386	688701	824087	832940	654706	692804
Indole-3-propionic acid	26995	531284	1944360	765937	4736638	2.31267e+06	738667	3063636	262358	4700335	392773	3.3763e+06	1.20062e+06	2.66524e+06	5.70549e+06	430494	38011.4	743825	127145	144159	275288	43858.7	277375	383661	16801.4	379603	372887	395306	397885	322332	326115	81767.3	92228.6	295847	345900	255411	192405	290885	40948.9	168065	92691.8	44879.6
Indoleacetaldehyde isomer	10284.5	881106	426153	205851	360070	276728	526207	573252	456149	1.18471e+06	848178	435213	439858	180381	231857	1.52156e+06	915291	1.93637e+06	788755	1.07841e+06	1.12741e+06	2.55021e+06	1.2589e+06	783236	468336	284717	542076	977310	254557	974138	626940	536487	314838	982328	664325	1.40286e+06	246645	164507	50728.3	424728	185171	104876
Indoxyl glucuronide	0	36199.2	36257.2	20860	86141.3	36856	96498.8	131444	64366.8	44018.3	83627	15815.6	66240.4	35271.1	94488.7	107905	0	0	450.35	0	8840.56	3746.64	7321.79	1685.29	2787.8	938.48	0	4810.79	1572.47	3234.4	6881.27	2883.04	2260.79	3467.21	3355.85	1331.36	669.99	9564.85	1679.91	0	1396.69	1586.48
Indoxyl sulfate	57627.9	6.73023e+06	7.09377e+06	8517807	10129473	6.3363e+06	3340684	8329556	2.12363e+06	10450272	1.68164e+06	7.22757e+06	6.31454e+06	9197548	11558743	13759137	1.54661e+06	144695	1.66675e+06	178294	268152	10878072	3.24427e+06	554738	297903	372953	447328	178407	184913	288246	124780	1.73605e+06	357170	277119	226514	3.21671e+06	221049	164165	62257.4	14287344	147486	1.10063e+06
inosine	4576.7	974711	2.16408e+06	605857	2.02111e+06	567274	444926	11183509	695428	2957280	3436347	10745029	1.19201e+06	559622	528270	1.12235e+06	3.73765e+06	2.97684e+06	358233	1.01847e+06	522848	974756	1357425	365551	477966	390494	204468	156298	928430	1895205	613688	256513	165968	1.11792e+06	593958	3.74888e+06	700533	583185	1.87468e+06	224446	864290	10148128
inositol	29446.2	715304	484591	283430	580335	557414	838869	968624	268938	470021	1.43081e+06	483008	764230	335436	686926	476536	816596	224951	525027	640582	656751	1.24526e+06	854322	395913	326203	178372	209087	357897	663852	291971	1.05287e+06	407658	438342	670712	1.19402e+06	478118	846233	1.33233e+06	2.17591e+06	2.5792e+06	3231959	565837
Isoalantolactone	5710.81	303607	243088	181082	312177	238449	210696	261255	229305	220718	279175	197111	225701	193361	223073	249727	172071	247334	181080	175114	156664	149363	133525	123838	112818	124301	120372	115855	146403	225601	142571	130668	126313	162309	142319	308434	108560	86829.6	158968	117376	131488	167420
Isoalantolactone isomer	41506.5	478079	381244	258042	466885	415915	446236	507117	522542	363729	1.1766e+06	352410	556818	491530	557857	489405	554745	441849	342125	369664	440145	224247	340524	180038	336894	258991	247766	300847	353750	374995	278205	331791	328751	283255	259836	444280	334180	161566	356404	229419	261174	259792
isoglutamine	455.42	3654.34	160000	15405.8	106889	92385.4	63757.5	137292	106648	128309	59173.5	187688	55155.4	43953.1	2599.76	7182.13	35924.5	91176.6	38652.4	202774	101240	94093	47190	16483.5	34860.1	10486.6	27946.5	29877.4	28124.4	180655	29059.9	30316.1	17658.1	32115	25093.8	96873.3	12829.6	13008	32291.8	10439	11588	44695.6
isoleucine	22966.7	1544905	1373317	491450	1.94215e+06	1.02681e+06	1.0297e+06	2.47219e+06	4618972	2.5546e+06	2022041	1925821	1.41166e+06	662745	973150	4.91576e+06	3.24805e+06	1.59228e+06	3.89773e+06	1.26239e+06	1842979	1.89144e+06	13853209	761734	395409	1.11423e+06	1656213	1.79587e+06	1.57981e+06	1.55246e+06	874517	796750	1.01744e+06	2.23719e+06	373394	4.11777e+06	1.53741e+06	883644	1376298	527317	911581	4.56576e+06
Isoliquiritigenin isomer	76531.6	25924480	5.83357e+06	2354340	3.48958e+06	4.85736e+06	15359088	4.46405e+06	8006332	25605200	12861800	2.40822e+06	7.72033e+06	1.25006e+06	2.98512e+06	12094333	196106	359627	123529	91964.1	36394.6	11959.1	285041	528253	46245.9	233852	145767	225769	40355.9	173506	197271	301280	147322	231268	289531	253441	136196	11403.8	110387	183615	145104	320938
Isovaleryl carnitine C5	8074.29	1.01569e+06	149920	220073	194675	1.44933e+06	2121834	495611	734994	251220	2118214	89772.2	1.52935e+06	208961	406735	2.31651e+06	1500078	385073	1.2934e+06	1.08642e+06	1.59577e+06	1.48204e+06	2.27058e+06	1.08424e+06	883396	1.71879e+06	2.56216e+06	579071	2.72982e+06	1.76656e+06	1.06397e+06	1009438	1227082	1.53564e+06	2.61862e+06	2.91143e+06	4.11084e+06	545939	10355539	751716	4.32092e+06	1176311
Isovalerylglycine isomer	71563	7170952	8770160	4.51326e+06	12501843	9020431	5854192	10038396	3.48228e+06	10850561	3.04176e+06	8863935	9039857	6640498	12939099	7644670	66474	116415	30481.7	30012.2	43825.1	37160.9	30058.4	34977.1	15060.9	37984.9	16049.6	25605.5	16039.1	105965	55042	30363.5	26312.3	42999.5	26126.8	68442.7	27810.3	37705	11299.5	32138.3	34324.8	33019.8
Jasmonic Acid isomer	50901.4	3702827	4.65433e+06	1613213	1.73743e+06	1.98052e+06	7089176	7139290	8.20971e+06	4854388	10114004	3.89174e+06	7082094	3874474	3.65419e+06	4.96343e+06	325764	218202	342037	405010	272075	84833.6	382984	405694	203816	325933	506711	280221	333833	313501	289899	311583	292092	1.24534e+06	467793	568310	123417	712800	1.96133e+06	399315	337302	603160
Kammogenin isomer	0	255524	193702	138943	187476	202009	218226	305702	161521	200375	213956	167076	238185	134473	166629	202921	681786	583067	589188	632639	705415	440515	310806	376505	406627	348810	351213	394912	523792	582828	379197	562222	335743	483256	348840	766250	357032	177724	346074	325956	382364	419864
Kikkanol F isomer	34300.3	556709	937710	239656	669605	335932	398282	681429	432294	566122	548480	648448	613102	439416	388615	302225	757496	913564	653754	654283	625242	218082	308611	276153	246108	489145	353476	419222	379995	1072560	361798	331848	309052	412965	354457	795797	488868	235134	249090	203532	204971	777587
Kynuramine isomer	28052.3	153338	683941	148629	641726	469049	188206	760087	123295	460226	213118	532861	264099	297640	467106	109090	58556.8	128164	77069.7	113327	123217	96542.2	57262.1	75055.7	51541.5	58392.7	48217.4	111216	83170.3	411002	181338	120837	108074	116457	86219.7	223073	73260	284228	130589	136364	125650	261577
kynurenine	2251.5	176067	83846.1	71710	130559	94572.9	102485	211082	97172.1	114544	121492	85759.7	152791	80463.6	119191	162255	17659	28315.5	14253.8	21913.7	17028.2	24744.8	16694.5	10494.5	15874.9	6089.77	8597.47	10832.4	6594.12	18205.2	9109.16	13529.7	7079.18	14234.1	9714.67	49811.8	4404.19	4374.58	6057.29	4212.43	5103.4	8248.03
lactate	2.37119e+06	214538640	8691961	29682106	9696728	4044976	103346624	16343828	14172435	36281076	30003928	14187892	22050938	15809848	14502528	194704464	18055926	22998168	35417480	13469915	25775088	20063750	74750624	28220432	10386155	11420168	21458146	9026441	8885093	8.32908e+06	6170916	11437419	12801823	14736325	7.83843e+06	49102964	6.97816e+06	13810827	7.04868e+06	10905645	8.2555e+06	4.79633e+06
L-arginino-succinate	15701.1	59859.7	95471.4	47064.5	99030.3	79459.3	29241.3	90487.3	37638.4	68748.1	39885.2	44745.5	53030.4	90304.7	99706.6	190660	9053.51	17501.2	11283.3	5984.54	7059.83	42713.2	62566.6	14342	16202.8	8200.19	12176.6	24309.6	8525.02	56104	15944.1	9493.86	5829.37	10525.8	10109.5	23030.3	3022.39	12270.6	61374.9	10426.2	50428.6	38553.8
L-Aspartyl-L-phenylalanine	8148.03	187948	79469.1	77831.4	140919	98149	121285	201569	128171	133266	203656	74967.1	145693	69697.1	117205	168719	43847.2	13789.5	38732	44652.4	35727.2	106875	184677	27218.6	10280.6	27344.3	22192.3	39469	37662.7	22000	18357	15310	19331.3	25434.5	14414.3	45865.3	17580.3	13914.8	23713.4	6746.58	17447.2	2299.93
Laurate	4.77587e+06	6.19809e+06	21098936	9705652	16590459	17806614	8462970	14124197	12977833	5.22699e+06	6.8611e+06	28113306	5960320	14349489	13338073	8480420	23483110	47782004	23118658	27678888	22072162	943519	15843715	28163466	686364	17103210	19763346	21409758	14625511	66803156	18062512	23788642	18516422	22013718	21963872	36552864	17606054	16534539	10611528	14335463	11959560	25199352
L-Carnitine	701880	13033931	21030072	6.88048e+06	17436394	67573384	13170564	33391960	12783419	12788743	19745032	9983061	27780106	10600681	70976.6	8965345	38189820	23476248	17616226	18822184	31754438	16711527	26925056	4.85051e+06	18105586	9913183	6.19352e+06	13098628	19201338	42015464	20579146	18593200	11055107	12525705	15819571	39097284	16922824	13974104	22315404	6835658	7767716	12494019
L-Cysteic acid	68187.9	109687	1.02161e+06	80824.4	700803	973993	127344	2.16687e+06	134729	860717	86112.7	611800	253816	415820	755274	197595	27149.4	134680	43712.7	94253	58085.5	110258	69423.5	49116.7	30718.6	20383.8	38621.7	62015.7	33624.4	767390	281279	80438.8	46913.1	161419	93919.8	273718	28090.7	121092	61982	43957.6	56494.2	167500
Leu-Arg	12760.9	18082.9	75733.3	23341.1	106993	67557.4	111804	49132.8	1.02986e+06	517790	49983	774514	203193	46138.8	0	0	1.43093e+06	177364	301348	240975	183491	539672	2.43952e+06	66197.8	142652	62158.7	109127	131833	154117	468981	139306	160544	83269.6	918258	157407	1.32561e+06	113828	10366.3	49351.9	83972.2	277088	59779.3
leucine	24090.8	2.30433e+06	2292890	388775	2214517	1.12307e+06	1.23064e+06	2027666	9083481	4.54717e+06	1.34074e+06	3.63433e+06	2.03623e+06	558131	687595	7.15901e+06	3.70265e+06	2.02103e+06	4893236	1.54429e+06	2160943	2715762	22126808	894562	559308	1.44435e+06	1.87577e+06	2.52587e+06	2.06382e+06	2791579	1.6151e+06	1.57344e+06	1.89768e+06	2661521	844790	5.59816e+06	1815063	561377	1.01797e+06	646581	881376	3.19538e+06
Leu-Leu	3851.72	484498	3.10811e+06	1.5772e+06	4958813	2.54444e+06	6.12869e+06	7.70964e+06	5.17971e+06	9238795	13275741	7.68258e+06	6969166	3908086	3282.91	80993.9	113788	354985	49706.5	44337	90727.5	66660.1	91050.6	19602.4	27016	19020.3	28956.7	64687.2	81707	58313.5	31156.7	37517	28358.4	52302.5	34759.5	236657	22835.8	5853.7	69189.5	21071.7	35633.8	79552.6
Leu-Val	12367.1	4968104	2.22678e+06	2053469	3.5503e+06	2508429	4569012	6713270	3363678	4.04072e+06	5.8759e+06	3.61078e+06	4.23768e+06	2.68562e+06	11079.7	5065666	357540	188757	349012	103538	108750	1.17497e+06	1.78309e+06	108617	57613.5	161798	77079.8	218966	188468	2.33253e+06	178029	1.09884e+06	150173	1.15702e+06	1.83116e+06	600193	83776	97965.1	930829	141634	198445	902244
Leu-Val isomer	2672.34	1.43e+06	467782	438522	806754	552562	976518	1.08281e+06	1.87519e+06	1.44652e+06	938650	1.99859e+06	1157483	440083	731929	1799515	1718838	221244	415091	428726	224688	922785	6.24935e+06	343685	233175	432887	285620	451192	529902	352604	220192	200209	220169	437332	279767	628901	525776	142793	330854	212910	268394	224338
Linderanolide isomer	113013	91455624	23907526	22797694	23056542	22387598	74306232	30442914	39374408	49540980	70858136	15993867	131554592	24035514	19258430	37622104	1532230	1.67637e+06	827937	1.65996e+06	787846	1.35291e+06	2.29535e+06	3.30171e+06	1.39484e+06	1.49976e+06	1654398	933305	940627	1.85589e+06	940388	947290	1.06114e+06	2.11118e+06	932110	5.50401e+06	1.15982e+06	2807090	1.31661e+06	699032	797357	934632
linolenylcarnitine	1657.25	101088	31257.7	18921.3	24501	114775	475142	58138	122670	37225.5	591456	22592.6	122407	13985.9	35947.6	68160	1.41221e+06	129676	372949	250234	886037	231334	233330	113468	108127	65440.6	145519	49015.5	260841	174778	385050	212917	162589	572789	1.09726e+06	742601	1.14562e+06	254228	813444	540343	191277	137087
linolenylcarnitine isomer	0	312978	220510	131785	175309	345104	1.00498e+06	259759	233570	157783	979459	110297	428615	118462	373527	165077	1247636	177233	440157	303500	913697	385698	459784	160074	168566	166032	195864	84507.3	465248	214846	760186	396018	419430	620348	1419494	609586	1768097	610443	1.49789e+06	1.25004e+06	388133	148271
Linoleoyl carnitine C18:2	1832.09	644560	196945	120799	128521	382039	3.46573e+06	341236	697052	268933	2.71087e+06	179219	725819	85798.4	212972	383517	3716590	725023	1.25198e+06	1.00264e+06	2.51307e+06	610292	964921	504218	308277	267772	596776	202291	759050	467093	1.46732e+06	637448	728786	1544559	3.51204e+06	2.00541e+06	2.24995e+06	1.40415e+06	3.25961e+06	2293779	770436	453634
linoleoyl carnitine C18:2 isomer	7766.07	892815	497678	337744	254961	542374	4.05778e+06	521838	866035	346092	3.06669e+06	248580	1.2852e+06	181837	328149	476694	3.04822e+06	429788	1.24917e+06	935922	2.11299e+06	762651	1.41011e+06	619609	453796	508364	594930	351918	1.13087e+06	483104	2.44018e+06	815572	1.20886e+06	1.56785e+06	4.54792e+06	1289973	3.7843e+06	2.58999e+06	5.95141e+06	4661534	1.40531e+06	449224
Lipoic acid	28697.7	1.11206e+06	924255	507572	1.16667e+06	583864	676267	1.07732e+06	772362	1.31359e+06	1.47894e+06	851749	888881	635857	711702	1.34398e+06	193091	251046	380742	649071	355383	495649	160526	242251	193719	175634	72591.8	347484	199857	569336	372548	336358	243654	403967	254273	667189	243581	208710	196020	262249	229986	340970
Lithocholic acid	11759.3	290386	269151	327801	250952	301687	358024	348875	323662	276477	325587	309040	289452	278072	341996	450140	304497	262469	254876	227208	208773	252641	73270.3	279612	246467	215440	344384	165051	160665	182016	193647	147765	153330	174692	212638	217957	237774	184494	204646	93934.7	137481	262457
L-Menthyl acetoacetate isomer	44426.8	692371	1.65026e+06	390698	1458364	934974	624095	998714	507788	1.24103e+06	858943	801634	762706	805784	812363	440642	807429	3.59859e+06	1.98139e+06	1033623	1.18602e+06	1.01578e+06	548682	845812	569254	1.07982e+06	1816638	1217492	1303121	5.3314e+06	810866	953212	817291	998582	925434	1.54184e+06	674321	331475	386493	518427	386127	1104574
L-Threonic acid	884633	800735	2020293	590361	2.07481e+06	2.20737e+06	1.08317e+06	6.89638e+06	577186	1936802	1.05131e+06	1.78983e+06	1.70929e+06	1.16782e+06	5.17793e+06	1.31106e+06	399242	456786	547776	672927	629924	870254	3.23993e+06	450222	610659	368106	651897	936322	729099	961723	1.3146e+06	341898	251437	472231	693201	2.58411e+06	297718	636111	3.36719e+06	656586	1398714	3.48797e+06
Lys-Gly isomer	43750.9	112854	1.86173e+06	6.94546e+06	7.24612e+06	2.08057e+06	9104479	11515369	7.97496e+06	8642181	7.64258e+06	7685584	16719473	1.37817e+06	6157.61	10639.8	23255296	1.75472e+06	2.12879e+06	2.55499e+06	3330919	117969728	84495144	4.09159e+06	1.58582e+06	473568	964939	20191058	1.15714e+06	92287328	17601710	85420536	18933834	93667968	84983600	58045588	16375653	12144572	7038328	35463612	39603372	49792492
lysine	536983	1.93646e+06	5.74176e+06	1.21828e+06	3500235	4.82961e+06	1.907e+06	7.82647e+06	3.81682e+06	4.53558e+06	3.41286e+06	5.91242e+06	3300852	1.93143e+06	2.36986e+06	6107112	2.7681e+06	5.6132e+06	2.10237e+06	2.68381e+06	2.70419e+06	2731583	15540621	814779	1.18281e+06	625337	885088	1826817	1.38567e+06	10676384	4633664	2.33742e+06	1.83562e+06	3808804	2072129	5342675	1.51173e+06	2.51747e+06	2.61631e+06	1.90346e+06	2.82201e+06	4.03517e+06
Lys-Leu isomer	2386.72	147768	83665.9	53654.2	97719.2	68836.2	100993	132330	107556	76050.9	153653	52613.6	113154	59231.3	75204.6	186827	453254	799396	387006	799116	913017	613913	373641	231998	420358	199327	253811	306280	265913	571751	295754	507552	272783	461360	293690	1.2978e+06	188309	129979	302312	205254	206451	231454
Lyso-PAF C-18	0	305524	65767.2	182247	64499.9	76305	304966	164572	346310	269814	286811	76052.9	174074	104927	109798	284746	96012.6	21922.5	246800	72645.5	130541	295943	733944	572055	140543	543074	433474	234102	217757	62527.4	158948	177684	264320	331625	343467	210496	265781	499122	478682	207457	204558	108874
LysoPC(14:0)	2108.33	425756	171944	189412	122492	141727	558498	262356	199456	534245	522228	188794	421824	152110	148180	218828	359382	18399.8	194548	282412	297843	238342	1.34452e+06	607369	211396	275901	257047	189859	537386	218196	335640	421238	365849	809545	1027172	315068	554178	912964	640108	460136	386494	261192
LysoPC(20:2)	0	207171	91537	54540	45360.7	67995.1	334220	30415.8	130751	149033	238266	72026	214986	47033.4	38472.8	187729	118784	15318.7	76571.2	109094	53704.8	162544	687547	487007	83225.1	149717	137556	71243.8	225888	62107.8	113666	142655	93216.9	228705	569566	148509	202647	288973	143186	137194	94404.6	17866
LysoPC(22:0)	0	88531.6	88190.6	59899.8	75298.9	65572.4	106578	61237.7	116695	100378	100420	88371	54488.7	82472.4	58018.7	102036	23628.3	41757.2	15801	39416.6	22182.2	109756	207555	174998	51372	105323	91219.9	37289.2	100524	0	82788.7	28613	66754.2	128852	163273	101408	106889	88903.7	64064.4	57416.2	56934.4	21015.6
LysoPC(22:1)	1859.52	165382	99499.9	64172.8	43297.4	78443.1	247998	71333.1	130480	145983	248477	76697.6	185923	54272.5	44624.4	189199	159673	85736.9	153402	98398.9	130605	303374	635983	589113	179419	312949	255395	127811	230482	154085	198768	190537	219009	300517	494882	328402	235599	191205	158887	178085	157115	28066.8
LysoPC(22:6) isomer 1	7702.64	1.06485e+06	150126	134736	125689	151936	395483	627332	175174	885359	334266	94312.1	435383	206544	126886	82537	12348.1	0	0	16888.9	0	10902.6	907587	0	0	11185.1	0	4933.14	5987.51	0	0	0	0	0	38477.8	15208.2	9969.96	51210.5	94891.8	6661.61	18692.5	0
LysoPC(24:0)	0	41281.1	68843.7	42696.1	49519.1	50056.1	53288	31642.2	70889.7	101129	77673.2	63231.3	68476.1	57664.8	53416.6	48197.9	80865	63740.4	42520.1	86654.3	41919.4	200322	87759.9	113322	153751	98190.3	106921	21981	70885.6	13300	56627.7	20148.6	67763.5	91985.2	52977.3	21853.8	65980.2	84570.5	58955.1	96196	21832	20797.1
LysoPC(24:1)	0	351314	142166	145997	138759	142686	286401	109242	291086	276251	320045	190288	264515	177661	145208	248347	83976.3	32884.4	77229.1	15660.1	56417.3	199382	234966	275244	178099	194460	145921	69123.4	136069	52177.1	96882.7	54273.4	69425.6	129028	141891	160382	144879	124733	90200.7	118095	77778.9	36576.7
LysoPC(P-16:0)	0	1.45017e+06	1.03022e+06	557802	260578	523164	3959143	1.09513e+06	979364	1174955	4894852	322051	1.52287e+06	156377	286450	1476713	1.41657e+06	105939	729364	724219	1.59511e+06	2.66345e+06	7.7267e+06	3944410	2.84347e+06	1.53782e+06	1041444	1.12879e+06	4.2078e+06	1.23449e+06	5.72318e+06	5.00432e+06	3422525	4804840	10183785	766468	7.57487e+06	6618552	16889848	3.9099e+06	3181560	1.65281e+06
LysoPC(P-18:0)	0	831775	302955	267579	112558	210701	986539	553590	549921	870877	724342	156683	640252	111559	242684	727963	219484	120620	306732	181979	271448	667218	2.22521e+06	870706	206275	575434	350367	275978	461753	153630	389261	421835	380052	839036	1.7778e+06	347577	662349	1.19007e+06	1.83035e+06	520000	588312	331614
LysoPC(P-18:1)	1429.96	286827	236764	120347	58023.1	89974.6	892738	270025	264532	228364	1320000	83980.9	379631	15781.1	56973.8	280782	549606	205302	355921	202766	626250	938518	1.55216e+06	1.16254e+06	940817	446927	344209	348576	978263	614427	1.90244e+06	1858651	1.19841e+06	1.3892e+06	3015483	108051	2.15933e+06	1355101	3382872	1.19839e+06	697364	475877
LysoPE(18:1)	0	1.51777e+06	1.62689e+06	798780	1.20739e+06	1.14042e+06	2.37247e+06	1.20677e+06	1.01967e+06	1.92895e+06	2.17499e+06	1.25123e+06	2.60182e+06	795078	593742	684120	699493	0	435516	513341	405226	1.08098e+06	3.93001e+06	1.33799e+06	744501	680868	721831	454798	1.37167e+06	127222	567936	638134	631605	1.37409e+06	2.20183e+06	1.3573e+06	1.20163e+06	2484044	1.45486e+06	757080	910514	142125
LysoPE(20:1)	6682.29	189741	122615	64455.8	23955.5	65080.1	287795	117923	105103	218137	275528	78110.6	213757	63602.1	63352.7	157966	107113	59117.8	103313	67312.7	100687	156187	597492	440390	123258	142281	177154	133446	218996	129457	197824	212889	206868	276042	543610	191223	213541	316192	185587	166541	138863	57717.2
LysoPE(22:1)	0	120941	87847.5	50850.3	46143.3	41611.3	214542	56385.3	92998.6	100923	227365	78848.8	159701	48800.4	30656.2	108096	94034.9	27174.2	44150.7	25880.8	43768	216848	489860	321469	145077	86749.5	72019.5	128735	201391	64446.1	157791	138543	143443	248094	450236	112025	177233	233034	158669	146333	102615	79493.2
LysoPE(22:6)	13620	184856	69288.5	35195.2	53408	75670.1	103015	115330	55748.6	116912	101034	27779.6	150742	78421.1	64902.8	34005.1	11807.9	19296.5	18660.4	47679.8	83702	56778.9	120859	40565.5	57166.2	65176.1	63751.9	48169.8	71458.6	148272	79725.3	95659.8	106158	112636	122259	46762.9	95382.6	118811	164421	48996.2	166205	63978
LysoPE(P-16:0)	0	1565984	2.57804e+06	1.06209e+06	496609	825022	2.98486e+06	807510	1.15708e+06	1.21292e+06	3085810	771012	1.08895e+06	264063	530735	1.8105e+06	1709681	393232	1522365	859737	920664	3.97489e+06	13811740	4.18408e+06	2.56093e+06	3.32697e+06	2.36324e+06	1.28495e+06	3.95314e+06	1.24267e+06	4.36601e+06	3.64648e+06	3.47313e+06	4.7658e+06	7.78365e+06	1.5754e+06	6.07993e+06	10090548	12966072	4.23216e+06	6.16418e+06	1.98028e+06
LysoPI(16:0)	0	4.0288e+06	1905385	1.77644e+06	2560374	1.58586e+06	4.93315e+06	2680399	1.91627e+06	3070122	4.01853e+06	7164690	4.06287e+06	2.98946e+06	2.37047e+06	1.35796e+06	146516	0	196817	127635	40125.9	397788	553048	258350	116830	48738.4	133392	61767.8	292185	0	183171	0	192229	111291	235301	0	97119.3	426759	400749	164198	125205	22004.9
LysoPI(18:0)	0	451215	489163	162617	33014.2	221804	627772	75256.9	222226	431333	618071	580325	171379	390754	473762	79296.4	279131	84419.1	263302	339414	304573	597198	1.56022e+06	1.57549e+06	548582	492188	690232	476319	781735	95914	927310	461354	356803	521817	772895	398248	720606	1284374	1.43312e+06	556282	241990	192626
LysoPI(18:1)	3990.56	1.12303e+06	795151	578315	1.2061e+06	641333	1.56623e+06	886708	584488	846620	1.4141e+06	707298	1.78492e+06	744050	888931	232023	29877.1	0	0	67499.8	0	26945.3	74808.8	71686.1	0	0	0	0	0	0	0	64742.7	60157.8	0	0	0	0	203446	0	0	0	0
lysoPS(22:0)	5967.35	409128	452746	409524	372932	491623	1.12404e+06	457276	486538	492509	1.18261e+06	248109	2610242	329526	366175	254736	45969.7	0	20021.4	0	216351	10656.1	979882	353055	51350.9	305548	144159	169565	530452	33965.8	119929	95540	78493.9	318577	1.04259e+06	0	425105	402117	354267	347380	107688	78947.6
Maesol isomer	0	3.15636e+06	1.59991e+06	2323484	3835611	3062973	5.7913e+06	5.59275e+06	2952188	2292391	3305908	1.33411e+06	3.09169e+06	3.08744e+06	3.51386e+06	2.94362e+06	404648	385125	249258	218322	222266	191138	235863	511067	146091	885301	424139	154667	172456	339429	211149	168969	262920	195670	84477.6	1.74113e+06	440665	168845	214755	170896	258075	220668
malate	903300	8584731	924134	4440878	1.55759e+06	3359765	5451387	8.02245e+06	2.08443e+06	2333498	3.26881e+06	1.69788e+06	2.93758e+06	5156787	6.31467e+06	14977672	136014	3059898	699174	2821714	1.92158e+06	718928	1564790	184604	304501	93814.1	322156	398146	230811	2.33306e+06	1066099	481160	293576	1.03323e+06	1.09361e+06	1127336	155398	8.33719e+06	2.62122e+06	979051	1.17758e+06	638066
Malonic acid isomer	33565.3	404709	415626	437636	720681	1.08487e+06	878078	4.09346e+06	289165	338463	1.54747e+06	1.05342e+06	2127870	1.23913e+06	1.85588e+06	343026	208992	197325	470552	560743	1.05393e+06	213648	205567	244746	486128	295658	578931	771777	595474	173951	230990	348034	228572	254572	827734	1.47755e+06	466883	141455	673055	338093	466513	1.1378e+06
Malonylcarnitine	15490.5	922484	774977	551418	699381	703982	524492	715583	391623	589658	467039	433612	481403	555171	226888	455588	3007057	11032581	3.27271e+06	5.63986e+06	5.86032e+06	8.15506e+06	5.64977e+06	2574529	3.66114e+06	1.47547e+06	2.04735e+06	5.00966e+06	3.07776e+06	4.10231e+06	1.59839e+06	4060044	1.39184e+06	4.16653e+06	3.45044e+06	6721448	1.01671e+06	1.74051e+06	1.6988e+06	2.04595e+06	1635205	2.33509e+06
maltotetraose isomer	563.06	60908.5	37270.1	40642.2	83550.5	61100.5	59525	550789	95976.6	66105.3	54420.7	60488.3	224705	251601	209521	257846	35387.8	35570.6	16931.5	44315.7	16711.1	3979.23	36295.4	11176.2	2994.79	8026.67	11930.9	15415.9	8348.07	20988.6	33225.8	18036.5	20713.4	101687	67507.9	38518.4	11435.7	15066.5	320860	25907.1	46428.7	131519
Malyl-CoA	0	245977	179490	205277	149268	155765	181047	342664	286063	190686	75997.5	262508	139306	105236	119985	170149	151005	153778	206790	139233	111056	101691	153369	187180	179112	133566	154474	135627	238903	84823.9	170815	199184	230902	296204	155436	335232	182315	228196	227122	273142	136221	132198
Mandelic acid	1.13542e+06	4047332	2.31755e+06	1.70507e+06	2.50498e+06	1765609	3.75614e+06	3790843	2.34175e+06	1.89638e+06	7.62414e+06	2866501	5.48016e+06	2254243	3.87432e+06	2.41681e+06	354644	1.33975e+06	280248	368725	498889	183137	285678	319809	306946	301212	369552	545375	530930	262597	186544	272025	260151	264886	374257	870897	352152	126843	217480	236057	225701	165327
Marasmone isomer	24323.9	1.44407e+06	594061	299108	826566	624050	2.16859e+06	586589	625943	895078	3.31843e+06	575114	1421775	224430	620872	510799	113800	61566.9	46078.7	59294.8	61863.4	55416.5	115353	35194.3	26140.9	22917.8	58082.8	97567.9	124310	102500	80799.9	35663.2	85723.9	155021	69722.1	479572	98367.8	14710	26593.5	43374.1	52647.3	90442
Mescaline isomer	45293.4	506764	605461	415653	638283	434313	411169	995814	349019	523383	654214	642045	989356	595561	739783	636796	31589	114483	34675.5	91175.1	85259.9	49161.9	164423	56143.5	24082.6	16357.7	15471.5	39248.9	52410.7	38362.3	32291.6	81809.8	70757.6	58891.8	25850.5	67478.9	82369.1	16998.1	126563	169110	24157.4	62449.8
Messagenin isomer	28774.5	17295006	10839453	13491053	21239278	21924150	25748864	22597072	13747725	16171075	16479720	17685022	28324946	21345904	24715930	8929441	101980024	69745888	71578984	64078060	97188696	22814776	26143146	30400914	33392890	61083744	40640292	56495520	63584532	33115470	40859860	47911712	50926036	41732308	41617228	78677216	84885688	25658144	36438060	37461888	33719128	28755712
Metalaxyl isomer	12787.2	341868	86763.4	61593.6	231313	100392	189372	233058	90482.7	211411	488038	77094.4	165583	69986.1	117927	153350	8698.43	14509.5	10906.8	14588	15376.6	25501.2	12724.1	19167.7	10038.2	2690.48	10964.6	6808.72	12526.5	6526	6411.47	6846.03	5442.79	15148.4	5653.75	35494.4	6373.43	8294.25	6252.8	8144.06	6017.89	4198.04
methacholine	217340	3.14218e+06	4928430	1.32376e+06	10751912	7021296	8.18645e+06	51126688	3.50643e+06	9889121	10222851	54242240	4360974	2.16479e+06	3.23766e+06	4.40925e+06	14171032	22901322	4.49646e+06	44715188	56401920	73005608	10304175	33101248	67537952	8.32247e+06	40753420	50350156	13265172	21028254	86764616	14742815	19879572	12095368	12075240	123120232	7.14322e+06	19656554	730417	12971367	16790566	21684002
methionine	1567.36	245463	396841	144122	626938	409190	263707	710514	760656	723914	520371	565260	551419	316910	457863	910255	395137	547773	944753	585219	525451	294723	1.40214e+06	196212	275427	160702	330227	319890	301762	506523	234362	235600	210258	378998	390496	760687	289991	280178	170428	244518	338394	838896
Methionine sulfoxide	3599.17	60364.1	179113	31652.7	174420	159572	64220.6	234875	102667	92690.9	81476.1	138447	92338.2	92817.3	94941.6	114921	48683.2	38884.6	66187.4	47648	42972.8	34745.8	101196	18807.2	33974.2	23269.8	25881.4	32790.1	43575.4	68808.4	35234.4	36296.2	29023.7	56413.1	36629.3	125914	38823.8	46711.2	119575	40860.3	60992.1	176913
Methyl farnesoate isomer	75338.9	14937120	9314807	10718520	10083619	11753907	13942421	12610592	9576435	12006348	12418636	10240637	17221884	9566455	11519543	7.27541e+06	1.95593e+06	2.34475e+06	2.22797e+06	1.84785e+06	3.46786e+06	41029.9	1.8141e+06	1.67818e+06	85029.1	1510849	1.52676e+06	1.04694e+06	1.47724e+06	3.13155e+06	1.11292e+06	1.38331e+06	1.11449e+06	1.20567e+06	1.35447e+06	3.64608e+06	1572834	1222270	906610	529532	607675	1.28663e+06
Methyl geranate	58401.3	479918	486026	322522	321405	426668	709561	709262	634350	558022	603390	754652	665007	467408	516737	487581	209134	168894	261738	202805	178954	304931	269184	250079	240869	188107	215884	129084	193629	270893	177016	230879	223241	524728	202893	322377	158589	340977	327617	176615	265192	236274
methylheptenone isomer	14586.4	541416	384582	418542	364762	316071	486417	666578	581248	612117	1.72482e+06	721368	877064	1.44209e+06	2.05213e+06	1.5498e+06	175478	388254	536679	553717	409427	1.87255e+06	2.72494e+06	427854	1.8881e+06	294922	740926	370146	764317	553642	351866	240821	188520	691511	511689	2.41658e+06	377847	703311	273172	332003	1.25921e+06	1921615
MG(22:4)	18110.1	5.30821e+06	27443130	8408868	27387742	13147021	3419113	16373528	6.12843e+06	7720492	5.58935e+06	15402528	7646442	13971703	10219001	6.42656e+06	619786	770797	408971	393810	451158	14437.9	150592	198230	34905.6	270357	185867	301507	276032	258548	247428	376912	215895	188939	112171	590831	297030	90323.9	172692	85141.5	61463.1	126354
Minabeolide-8 isomer	0	21475082	7.38438e+06	11198596	11460335	14579625	36998208	15888563	7469670	10102428	15296036	5.90343e+06	8837006	9582399	9877759	8504363	155534	328356	761664	109841	120519	262752	276272	1.72615e+06	1.09389e+06	3113814	357430	110152	248900	92144.5	29692.4	99834.3	131459	37086.5	57710.1	8.37428e+06	1.16623e+06	123044	142886	509628	243823	109107
Momordicilin isomer	0	4.09039e+06	1549822	3.07453e+06	2325177	2.45868e+06	3.47687e+06	2.72351e+06	3.43983e+06	3.31689e+06	4.84453e+06	2393762	3091564	1.81417e+06	2.16752e+06	2.9761e+06	1.67943e+06	766608	1.33473e+06	1.38065e+06	1.53309e+06	838683	839611	1.11456e+06	855748	1.03582e+06	1.07349e+06	978418	1064534	970093	1.04276e+06	899670	1.1719e+06	1.11598e+06	1.03935e+06	1092617	1171867	764054	945619	933273	813344	528254
Muramic acid	26433.1	1174886	732050	560779	754236	598204	496153	742002	684049	700260	734917	500723	677185	610531	690843	771456	131825	60027.3	112530	87637.9	65703.1	109363	181224	44813.7	51103.9	28710.2	36067.6	30182.9	46906.7	88137.9	72721.6	19169.6	19342.5	22337.8	19412.6	33050.8	19630.3	36831.7	28185	51463.9	50047.5	33511
Myristoleic acid C14:1	233922	3060122	8830547	3188870	9529335	6.42793e+06	3.67307e+06	5.95412e+06	4.45791e+06	4.57361e+06	4184596	10964765	3.87849e+06	5.20611e+06	5.0948e+06	2.7542e+06	14386623	39276892	12317373	13607083	13834955	162286	5.71011e+06	5.30782e+06	339586	11414876	4.28655e+06	16367369	7.66839e+06	46875508	12612099	13253625	9733393	9991305	7271976	25359280	6.61642e+06	9828973	2.9289e+06	6.01685e+06	3.13786e+06	45764556
Myristoylcarnitine C14:0 isomer 2	3999.78	197299	58787	36580.2	42407.5	69510.5	965317	72230.7	194802	99405.5	762132	64550.4	256192	10847.9	50958.4	40277.1	2.31346e+06	379181	907029	735549	1.44435e+06	320548	408012	191782	188905	204301	357905	166668	404849	203922	730597	370726	414004	776321	890062	1.33684e+06	1522322	552760	1.57981e+06	1.37596e+06	498904	253234
N-(1-Deoxy-1-fructosyl)threonine	2938.54	39127.9	107059	53224.5	95581.8	99028.1	39892.8	191917	80583.2	90027.8	89647.8	78884.3	59915.1	59165.4	90113.2	150195	16813.2	25859.7	18310	25286.2	16320.1	17146.3	21660.3	9992.04	15174.3	6881.22	9177.65	12937.4	13607	70364.4	37115.8	34003.1	19487.1	29882.9	15536.8	60754.2	16229.8	13762.1	381905	43409.7	163242	213327
N-(5-Aminopentyl)acetamide	12102.1	6.24895e+06	3.33143e+06	2468882	4.24875e+06	11194047	10764789	17868344	3.82056e+06	3.38116e+06	2859175	3289780	5.70204e+06	3.2924e+06	2.80207e+06	4.19537e+06	4752438	2.67365e+06	3.86715e+06	3.72172e+06	2808574	1.35367e+06	338947	604699	518446	156378	253240	690962	382918	3.80484e+06	2281519	1.52139e+06	1.15551e+06	2147219	1.37535e+06	2779412	594041	401975	803348	629853	381318	882208
N-(Carboxymethyl)-L-glutamic acid isomer	4744.39	960528	1.77833e+06	442529	1.15331e+06	1740869	734213	2437727	713478	1389933	909334	1.11832e+06	897760	795227	571252	1.01307e+06	28448.7	171024	29595.2	95631.4	68903.2	294924	205328	54518.4	67359.6	22718.3	40884.8	129382	46991.9	141176	42203.1	75998.8	25378.3	94316.8	89021.2	157728	17109.9	27438.3	151680	31757.6	46005.3	45279.5
N1-Methyl-4-pyridone-3-carboxamide	397758	2.20851e+06	512255	511871	192550	335559	2.0966e+06	874521	992169	514636	1.20341e+06	178347	244757	124987	385312	905434	2.22792e+06	555256	664555	888222	888983	2.43474e+06	4082844	2.40133e+06	844853	435111	1631999	628667	784401	550734	2711878	2.28239e+06	1.78262e+06	2.93734e+06	1.65103e+06	487959	1.58207e+06	2.07276e+06	2084673	2.54817e+06	1.49502e+06	1.62823e+06
N5-(4-Methoxybenzyl)glutamine	25504.3	627035	71224344	42993780	38281372	40038132	88197736	77850736	66925056	82922200	42150560	28891078	70153712	27188318	455040	466698	1.3616e+06	413633	332551	2.16976e+06	143558	39747092	30229670	6095676	1.35486e+06	1.01262e+06	2.1246e+06	6549446	1.47561e+06	2.09171e+06	2.6153e+06	5.12049e+06	2067847	7533706	25022862	13010236	5.25488e+06	4.03905e+06	2.50374e+06	4599468	478580	5.57252e+06
n5-Iminoethyl-l-ornithine	4310.33	48385	9458451	3.97181e+06	9982800	3.81301e+06	4.8575e+06	8953345	10538971	20734314	12930373	33274482	6.79878e+06	3.8849e+06	45163.3	49411.9	8994304	94280288	11888811	25315152	7.9519e+06	81067464	60446500	52687532	37496224	8088704	24608312	94384888	14981784	39442844	14521699	48266124	8.11325e+06	78025768	51024364	94573800	4.74899e+06	17969990	7.57561e+06	5.34719e+06	8436141	23720082
N-Acetylasparagine	32837.4	1.52961e+06	939849	382892	1.05561e+06	1.21588e+06	613336	1.58971e+06	760294	1.49639e+06	875656	1.10005e+06	903875	514310	700601	1.66494e+06	422114	1.02961e+06	433685	544409	439110	502034	2.22554e+06	411453	304200	253976	217085	410848	351883	649571	398586	250668	217870	332240	255860	829563	177086	330600	647951	424086	284879	327594
N-acetyl-aspartate	602185	5.28115e+06	22935216	10447235	23968142	78376632	21463330	74242656	26632930	52783036	20586576	25325152	27915030	6653188	11912384	38225228	6589384	20753786	5.39082e+06	8918148	7113028	19731656	5.65268e+06	6.88401e+06	4.72874e+06	2.99938e+06	4000976	10509787	6.54969e+06	36800196	11815624	11070198	10170119	13274407	9193867	23187514	8758473	11581640	2.93299e+06	50905756	739298	2.72365e+06
N-Acetyl-D-fucosamine	8642.63	2553058	1057567	1.12334e+06	1.38814e+06	770794	928350	2.47757e+06	1.44795e+06	2.31615e+06	2.41669e+06	1.61223e+06	1.27448e+06	676585	1.32882e+06	2.14472e+06	368162	667478	490471	1.19887e+06	386177	5752050	4.05318e+06	1178114	536608	396408	659168	2.12534e+06	475953	385955	274567	1550450	152708	1.93146e+06	1.52091e+06	2.09727e+06	105218	477073	161345	169305	135440	740402
N-acetyl-glucosamine-6-Phosphate	130703	363938	783983	334608	624462	790484	263197	974815	241125	1.08802e+06	431058	762366	613182	487957	717565	911536	38568.2	165984	91964.9	70012.3	83379.2	141274	458713	70763.6	72898.4	54920.4	67809.5	199718	112352	544091	163536	61278.2	40528	140286	93080.1	702244	62470.7	182361	581476	130647	338350	739155
N-acetyl-glutamate	372646	4.30976e+06	67229512	21844054	48651632	80975768	24666296	85057400	9667020	57348176	10801348	50981152	24773070	20407334	33964240	13430841	4.76297e+06	30022696	5.30955e+06	9280316	7860872	13488864	11913629	7.52982e+06	6794380	5.2063e+06	3.98966e+06	10345057	6.84188e+06	73591024	16827056	5.98398e+06	4.09882e+06	14502573	5244479	56194192	3095170	10403899	24997210	8.18809e+06	1.68664e+06	43727660
N-acetyl-glutamine	9148.02	827254	2.45465e+06	598058	1.56903e+06	3093002	1.26947e+06	2.93453e+06	793790	1864408	488998	1.75391e+06	1.11918e+06	1.26806e+06	1.6834e+06	1.30477e+06	346522	916573	388734	543970	334279	604624	2417181	429430	348159	285166	193525	532427	355381	1.28057e+06	503229	353082	212488	428057	383191	1781701	175247	1.28217e+06	1.71544e+06	1208312	318831	2.79721e+06
N-Acetylhistamine	17203.8	21773544	18959902	14231873	20482752	19583292	25647398	28997232	19865830	25463298	29715526	27059590	22848642	14782904	15473627	29991080	5.58939e+06	5143483	3520040	3.8552e+06	3233594	3.37346e+06	1.20238e+06	2.8807e+06	2148122	1562152	1843838	3.11028e+06	3.21244e+06	7.8146e+06	4.73338e+06	3.32962e+06	2624493	6.1191e+06	4.53242e+06	5.7249e+06	2.92468e+06	700969	2361189	541503	947045	1822814
N-acetyl-histidine	6618.62	1.89984e+06	6.80569e+06	2.58637e+06	3.78261e+06	13471115	6618660	12631325	2.5382e+06	6.1452e+06	1.22885e+06	8.20384e+06	2788188	2.61951e+06	4.55776e+06	4.36434e+06	502541	1.67432e+06	1.38473e+06	2.28167e+06	1.8706e+06	745870	16370215	1.35029e+06	399831	843658	595319	1.95439e+06	756338	3.7928e+06	1.23962e+06	1.13847e+06	607058	3.31472e+06	886072	4.653e+06	988579	1.85332e+06	995295	2.3383e+06	562563	3.49212e+06
N-acetyl-L-2-aminoadipate	14633.8	3.19056e+06	514691	1035958	1.2509e+06	904056	1651700	1.3082e+06	1.18085e+06	1.39511e+06	1.52883e+06	478598	917991	1.00839e+06	1.11697e+06	1.34957e+06	226423	1.62327e+06	398339	1.60672e+06	620968	9200363	9553905	2.53062e+06	1014614	462692	847078	3.85826e+06	344823	784200	324876	1.19211e+06	207681	901382	3.84251e+06	1.37379e+06	90123.3	1.35872e+06	306415	443249	249039	486605
N-acetyllactosamine isomer	918.64	82547.9	96806.6	43114.4	100960	109415	109764	172350	95718.1	98517.8	138165	87804.4	102885	73077.8	42908.5	551939	139159	63314.1	57108.8	50766.5	50817.6	71458.6	2641662	17483.8	45208.5	19525.9	25150.5	53648	36082.6	63567.2	41183.8	23668.5	23031.1	79390	31303.5	102441	16341.9	69988.1	1226318	24344.1	59115.4	33248.6
N-Acetyl-L-alanine	40509.3	668178	444342	225885	447676	383039	237931	560910	362358	614864	362318	411315	492106	416253	577356	974086	101768	138468	134517	132239	93034.1	263843	1.27872e+06	99841.2	136725	63720.3	83322.9	123118	81052.9	294888	211389	199093	93264.1	312580	152518	3.01811e+06	233968	157983	277453	187590	234072	431643
N-Acetyl-L-citrulline	27139	686504	168607	171389	198537	220215	620870	305191	246445	377759	360419	159134	189815	166332	151666	549511	179922	128227	319186	590020	163535	2.44453e+06	2.18931e+06	715320	315799	189907	404219	998968	381555	146176	174766	358628	199248	515617	1.15808e+06	671849	219057	193896	188127	234291	54015.1	434281
N-acetyl-leucine	202473	1.61344e+06	2227491	1.22478e+06	1.99719e+06	1.71247e+06	1.31213e+06	2.66399e+06	2022922	2.17966e+06	1.87943e+06	2.44088e+06	2564366	1.57913e+06	1419859	4.99562e+06	613252	880296	465424	405709	237047	469258	2001457	383701	359282	476255	199760	358416	298027	1.53681e+06	1.20262e+06	635855	553791	1.1626e+06	596384	1.16632e+06	486724	528698	136029	1.17339e+06	489884	279947
N-Acetyl-L-methionine	0	4.97161e+06	6783174	4576126	6.58654e+06	8479368	3.56342e+06	7.19014e+06	6.09355e+06	13950151	8759601	8471552	14171297	5.19131e+06	4802980	9698793	6.4224e+06	8601133	4.55384e+06	4.73264e+06	3.08447e+06	2.4694e+06	3924063	1.6435e+06	1.64627e+06	1.31198e+06	1.38479e+06	2.40915e+06	1.34219e+06	2628297	4823720	1.97069e+06	1267214	3092547	2.39948e+06	2481867	1.32603e+06	7.40558e+06	11158579	11859680	11241020	86061544
N-Acetylneuraminic acid	4115.18	194943	492692	667257	139870	226548	194898	314530	165182	381453	375285	231121	277466	635507	341849	979661	363382	106399	55071.2	85436.9	59429.6	132661	1.86084e+06	53987.9	45616.1	40440.8	77703.4	62183.6	58707.7	574960	280815	119055	47598.2	239611	126588	1.41457e+06	70681.1	4.32012e+06	2.3959e+06	88755.1	273339	110155
N-acetyl-phe	76149.2	413609	394977	305896	592462	428232	329265	840739	380537	451296	575971	588969	834265	569543	425935	865730	154503	165396	64895.2	144314	89230.4	162197	671446	92458.2	133229	194616	124394	229272	78200	146339	104606	152124	136543	241210	203915	379049	200835	72001.6	180929	105677	137379	99095.6
N-Acetylserine	260211	526778	1.1418e+06	464016	1422397	2188786	1.02026e+06	4108962	708550	1.71881e+06	995564	1.45022e+06	1.20496e+06	1.44087e+06	11505445	1.31008e+06	340481	542907	317959	1.25548e+06	716175	319733	1.43872e+06	208347	249544	150871	246151	251989	236301	689298	306541	220418	147241	343447	357335	1.17592e+06	132094	734404	607869	262893	127734	1.56573e+06
N-Acetylserotonin	18963.9	88336	318894	107629	796571	730234	120110	1.90881e+06	65483.1	402806	155516	469591	318114	712088	914090	63762.1	20046	189965	67154.3	103424	77387.1	139867	201247	150566	47305.5	61101.8	71512.5	114819	57571.4	192047	52648.9	80963.4	46998	182488	120874	154864	47205	69974	76998.1	104274	162879	409240
N-Acetylthreonine	70033	548880	1.02671e+06	607558	974797	2.03644e+06	829854	2.59217e+06	612714	1.32054e+06	668524	1462517	899548	656237	1116103	1.22779e+06	133073	780302	300603	1.08479e+06	434551	364511	1.03482e+06	195230	133523	111769	134519	296799	285307	877230	214867	136147	90132.8	308312	248048	1.57174e+06	122078	376667	733802	129732	144098	644679
N-acetyl-tyr isomer	15249.5	818466	551842	478334	829665	724758	616466	850843	556299	597325	573826	347995	912802	566460	657928	807227	104879	79742.2	115528	123764	80087.6	149390	382307	102919	70273	53953.1	129888	72253.2	76593.9	116613	97593.3	64628	86544.5	101628	56579.1	142755	67834.2	66214.4	54588.1	107279	83480.1	71794.6
NAD	104894	1.94855e+06	23319144	2.07325e+06	18782562	20712706	2096864	32409786	1.34536e+06	19299880	3.30746e+06	20519178	5.05068e+06	7.23282e+06	4.45703e+06	1.5981e+06	588741	3.08819e+06	1.16891e+06	2057201	1.81556e+06	2.39351e+06	1.55447e+06	1.04169e+06	967034	630449	657938	2.06946e+06	1.02067e+06	9356528	5.49308e+06	1.45359e+06	1.05184e+06	1.80577e+06	1.17027e+06	6929046	537705	3.95035e+06	3.46064e+06	1.57578e+06	2.97267e+06	6.90501e+06
N-Alpha-acetyllysine	445030	2.35372e+06	8736093	4.26891e+06	7.30357e+06	5.87795e+06	2303791	9658088	1.79716e+06	6.13667e+06	4.52433e+06	11556635	3.58854e+06	4020094	731310	2.2657e+06	2.36058e+06	6.36056e+06	1976699	3.86301e+06	3.46417e+06	4.19522e+06	1.30467e+06	2489286	1841137	1.10735e+06	840145	3.0383e+06	1.69154e+06	16355000	7.32623e+06	1.72292e+06	1.50716e+06	3668526	1541133	7108156	755268	1070775	1.04682e+06	1.6232e+06	1.22667e+06	5066128
N-Carboxyethyl-g-aminobutyric acid	281869	68418024	17284156	15179929	56901876	102172352	48569932	127632776	25078246	41652076	29900768	15952331	26619066	63392228	196200	26254030	285845	2.32235e+06	1.44679e+06	1.2681e+06	839999	2.05493e+06	1.03409e+06	772308	1.58089e+06	820386	604158	992308	769275	2.27549e+06	1.08261e+06	892824	544478	518474	688748	2400097	217072	284837	778052	457800	390916	855130
N-Decanoylglycine isomer	18952.3	151993	305928	519057	316327	518112	211819	251262	332943	376820	645304	815203	673626	451279	410761	761865	165305	90361.3	306566	71273.1	163526	12705.8	414444	148196	102029	218298	201323	247317	329783	151854	131572	349194	199232	382749	303257	305825	274341	153300	212233	241805	478288	433948
N-Dodecanoyl-L-threonine	37597.7	24047.3	65967.6	200165	32903.8	46276.5	28034.9	80300.1	41548	93759.2	1.46966e+06	189095	40388.1	1370326	1976270	1708252	55205.5	123604	113962	123544	100738	52302.9	2854781	50694.6	221287	94823.4	42155.2	86624.1	66435	93793.4	962943	26269.5	45358.3	74066.3	88855.3	237753	41055.8	36772.2	72214.3	42993.4	83439.6	959418
Neosolaspigenin isomer	9496.46	888903	1919005	807307	2.19001e+06	1.77086e+06	934517	2237711	570877	1.85939e+06	1.20687e+06	2029205	1.0785e+06	1.37343e+06	1.50436e+06	509929	2.23754e+06	2.36543e+06	2.40749e+06	2.13689e+06	2433401	1.2554e+06	1.70795e+06	2.01673e+06	1.77627e+06	2.21387e+06	2.20987e+06	2.11901e+06	2.10466e+06	3.88926e+06	1.95835e+06	1.44695e+06	1.3537e+06	2.30628e+06	889182	5006134	1.9894e+06	798089	805598	644006	1.16777e+06	2.37889e+06
Neotigogenin acetate isomer	0	72518136	58629324	71260392	107910424	95995456	86491776	137328032	64792092	77030616	120066856	51342340	92629128	75624280	57127428	74091168	476308	704127	481399	433185	391153	298129	484540	1.03663e+06	318659	1.45501e+06	447244	495488	579858	462956	311479	301921	302311	269342	306553	1.85758e+06	421946	183269	280940	237693	289155	326109
Netilmicin isomer	587180	6.5243e+06	7.4345e+06	1.6748e+06	9407968	5.98155e+06	7384120	14016797	6.59329e+06	4.38753e+06	8016152	6244134	6304756	4.15905e+06	11679095	13985911	34317948	209943792	43381100	92017288	43840516	52080124	43695348	70148832	55093312	26945734	73385272	31177350	37207288	134421088	21595230	84792624	25942226	81068312	77438504	188294608	18419086	37482740	10962603	25367664	27083594	76772712
Neuraminic acid	5080.91	82164.3	124365	77628.6	163039	113661	51757.6	226634	79404.2	99544.7	181836	91122.7	74108.6	88352.1	149275	110302	14114.6	42639.9	23559.4	26135.9	16478.8	24209	20164	10140	23788.9	6292.76	14336.5	20278.4	17731.1	384074	80157.1	88832.7	39666.9	81970.8	39792.4	246952	31456.6	111692	322989	271893	151072	136337
N-Formyl-L-aspartate	67346	897154	737251	160988	718080	563004	392470	497183	69309.3	125011	106186	93500.7	75453.6	233663	136032	143328	24557.8	32392.3	19116.1	25158.2	24094.1	35991.2	86511.8	15788	13510.6	10928.8	10943.4	16614.1	16107.1	69860.7	35485.2	20771.7	11419.6	21877.9	23895.8	35995.9	10350.8	199855	105449	16390.2	40541.9	55659.8
N-Formyl-L-methionine	0	2.37532e+06	2.99736e+06	2.1241e+06	2831838	3.21254e+06	1.93023e+06	2.99043e+06	2199103	4432902	2166996	3.41071e+06	3.19989e+06	2585298	2805456	4.83212e+06	2.10903e+06	2.9315e+06	2.61111e+06	2.94262e+06	2.15131e+06	2442723	3.15839e+06	2177042	2.50123e+06	1.45392e+06	2.26307e+06	1647078	1.2678e+06	1.81457e+06	1.89525e+06	1.2921e+06	944190	2.38036e+06	2.09701e+06	2.0722e+06	1.19216e+06	2.47597e+06	901642	1.69954e+06	2.62926e+06	1.14637e+06
nicotinate	45114.4	627733	688823	801767	742412	669075	581987	845350	624699	925068	2620604	2.95006e+06	769484	696472	868147	650836	3.70464e+06	1.46851e+06	356986	1237280	466142	547029	659462	367758	413265	313754	394544	192267	748716	2.29437e+06	3013227	1.5145e+06	621921	2.39679e+06	1.05921e+06	2.31061e+06	1208253	258137	2953078	1.56769e+06	1.83567e+06	7.43171e+06
N-Lauroylglycine isomer	38889	98068.2	261551	590308	65740.6	86673.4	67690.6	121056	195242	160524	352574	416630	144321	229948	321253	321615	55154.5	22931.1	64721.3	123355	199037	240414	413020	90396.3	323090	152751	128124	213659	119933	111545	189121	225420	268104	473508	113671	352679	152304	160551	115420	127069	141219	178519
N-Methylanthranilic acid	13302.1	4.02294e+06	1.70263e+06	1187332	2683105	1.78141e+06	1.89806e+06	3.32115e+06	2559947	3.96787e+06	5.408e+06	3.17751e+06	3045100	1886230	2.72332e+06	3991615	350045	284791	387574	377889	387124	114949	96758.9	95557.6	105393	92021	112688	68240.2	78892.8	151676	91065.1	93648.9	97008.7	102358	95517.9	156324	61471.1	161373	128638	137686	130939	115950
N-Methylanthranilic acid isomer	16687.6	130327	64636.6	60129.1	101682	85107.4	98190.8	153483	95104	88453.5	133801	55283.7	134133	67188.7	91673.3	125757	8025.88	6966.78	6455.81	12529	5798.01	7584.99	6188.86	6264.9	5539.21	4580.86	6099.41	5656.05	3805.76	3690.45	7347.7	7498.4	3912.03	4912.08	5546.34	5274.88	4480.98	9278.66	6069.78	6319.93	6285.25	6795.31
N-Methyl-L-isoleucine	4366.46	1.09094e+06	595772	403106	948552	741484	660984	1.34685e+06	678980	1034506	1.43201e+06	768063	1.13352e+06	625760	931588	1.17185e+06	4150.45	11005.1	4549.23	4824.43	3918.63	30894.5	28226.7	3992.02	4297.71	2939.44	2797.57	6420.18	3530.19	5059.9	4065.72	3505.36	2338.49	5471.68	2131.12	3193.79	5143.73	7832.97	4842.11	3463.45	1158.5	5340.74
NN-dimethylarginine	57977.1	3.93481e+06	5.23892e+06	1.29805e+06	4.38472e+06	6.16234e+06	1.8001e+06	9181633	1.0913e+06	3.65533e+06	1815675	4.84381e+06	2.78908e+06	3.40159e+06	3.32255e+06	3.13054e+06	566998	975852	570345	1.27164e+06	882041	847419	5.79658e+06	590420	515447	197772	321624	383071	224910	1.34579e+06	350219	319059	162331	452373	614015	1.95979e+06	172078	228543	731167	231261	409738	550982
N-Nonanoylglycine	64658.5	600522	430268	295618	427186	341186	247792	591627	704200	363409	545516	662191	563229	496920	437628	2.34833e+06	258983	879634	904922	337320	386796	539071	6478286	725312	574703	576557	916683	675173	612356	591948	358538	363173	225961	734745	670827	1556787	424650	244537	261619	290839	566076	293004
N-Octanoylglycine	38661.6	1053710	1.07198e+06	630282	1.15944e+06	906991	583774	1.33386e+06	1.6679e+06	1.13158e+06	899082	1.95105e+06	1.55184e+06	1.08643e+06	986321	2965870	272572	391256	475186	329879	319687	428956	1763759	226513	635098	341823	292984	337578	266008	299361	242267	232611	107020	444278	282365	302640	247869	250971	108670	544902	355162	973327
N-Oleoyl Glycine isomer	82984.8	364530	545190	207678	311614	280455	458639	586434	761669	755319	728596	415372	607278	430739	463479	513758	213889	200282	104610	131678	138694	227551	347243	219659	317469	252841	74170.5	231527	248569	432692	105409	261240	492717	145613	452840	491760	30651.6	426725	379110	68991.8	110791	455939
Nonoxynols isomer	1601.46	267668	216032	134586	291223	191244	261933	295102	178657	180827	304686	170303	255872	140418	177508	205170	79314.5	138531	142002	128937	193740	102752	163528	86760.4	85725.1	71060.7	154293	124744	73150.9	169126	82607.6	88332.9	133365	119077	107850	278606	129259	48160.7	147007	38811.8	118724	145201
Norepinephrine	591605	2.56319e+06	1930396	1.28723e+06	2.99139e+06	2.02168e+06	1416452	3341688	1.47319e+06	2623872	1.98289e+06	2.52946e+06	3.83025e+06	2.16278e+06	2.26401e+06	2994952	201252	311384	281196	260636	346061	351246	290389	284374	237502	216570	176858	362427	200396	385958	271814	229489	159571	380925	344994	523050	195889	155693	127267	149728	128396	185322
N-Palmitoyl tyrosine	19295.8	9421570	1921024	2.38138e+06	1930370	3109360	7149118	4.30158e+06	2.67972e+06	4.3492e+06	4598041	1.31765e+06	19716190	1.88608e+06	2.91332e+06	2520296	111610	130296	91236	103617	156361	135605	127734	212870	195594	125034	182353	138103	222370	116843	139889	160526	146155	129486	377358	235854	252647	102908	264752	238737	275238	362127
O-(hydroxytetradecadienoyl)-L-carnitine	7343.38	459979	1.33515e+06	253685	706275	549399	751253	496478	192633	209720	295402	77483.2	276452	521453	321200	267037	856518	1.00364e+06	822444	958629	1.14674e+06	474659	486897	792034	453539	323405	555367	332329	431834	846159	547515	835400	463398	958500	705694	1.21174e+06	641105	535704	4.43065e+06	299707	323805	370435
O-adipoyl-L-carnitine	4349.17	1.24466e+06	1.94373e+06	524486	1.8578e+06	1.37301e+06	852966	1.20759e+06	90729.4	433822	423822	114862	296725	775925	17386.7	478707	1.62264e+06	2.78725e+06	1.8478e+06	2.25488e+06	1646894	2.14984e+06	4.27791e+06	1442289	1.62545e+06	1.05732e+06	1.56086e+06	1.70033e+06	1.54164e+06	2382333	364058	1.10512e+06	251976	1.89689e+06	1.71443e+06	6433478	427465	766728	2736055	273780	550996	2487537
Octadecanedioic acid	373316	1860960	1.35462e+06	1.58147e+06	1.43187e+06	1219314	1.52789e+06	1.57863e+06	5737848	1581436	1.5924e+06	1.16565e+06	951413	827840	850951	1.61648e+06	630108	475600	922528	1.13722e+06	552029	3.62737e+06	305175	3.316e+06	1.39183e+06	975448	1.2528e+06	488687	348237	1.92689e+06	1.64146e+06	259538	261716	392232	415441	809283	585119	644610	158179	223564	210056	384321
Octanal isomer	11651.7	52073.5	189382	88176.8	87486.5	116072	190320	304676	270221	85401	161846	310968	207642	130949	95136.7	113129	44516.8	51969.9	66278.4	233167	47871.6	167067	130195	86138.8	141511	38053.2	33702.4	42665.9	116759	39672.8	143914	121653	121282	234041	167471	111867	164782	148375	521347	123074	196496	219590
Octanoylcarnitine	11396.7	112412	62930.3	72655.5	65171.8	456028	866188	113869	94230.2	77094.9	350511	105696	332286	57719.7	52433.7	243555	345281	49615.3	134614	95314.1	237413	152401	208851	144746	57743.6	244067	237007	66900.9	377334	174709	225340	73113.1	179463	307918	342084	415410	1.63835e+06	244924	4346297	322388	790746	589993
octulose-8-phosphate	18129.8	31971.2	282752	36527.3	224956	182454	17355.2	179014	16505.6	259853	22940.8	192590	58126.9	118607	150040	46954.7	8401.34	9126.3	7307.36	9437.1	4892.12	12455.1	10622.2	5950.52	3231.92	3085.06	5745.61	5916.77	7967.93	60227.9	8303.95	4111.11	1200.03	3969.08	2992.48	13952.7	1754.75	9780.92	4383.55	3994.67	7817.27	17519.3
oleanolic acid 3-O-beta-D-glucosiduronic acid	0	3.46751e+06	228133	767636	806780	583874	1109555	764251	993877	399748	592584	291860	1.59584e+06	1.01034e+06	557894	1.034e+06	60323.5	31860.2	18282.8	0	58141.7	0	465635	216624	13301.5	259660	295646	224667	96374.6	63603.6	0	0	46680.4	0	124002	123775	0	0	330417	94399.8	156449	466306
Oleoyl Ethanolamide	330047	14492873	4.34387e+06	5.50708e+06	6.17278e+06	20197678	25534438	25448250	17647370	19950394	32990770	9273677	13063263	8801747	33473602	11180287	3.72154e+06	4.34285e+06	4684768	4.08548e+06	3397071	274006	1.17252e+06	1.64069e+06	902087	3.07988e+06	4172482	2.46434e+06	1.79078e+06	682293	1049432	1.39183e+06	2.16506e+06	2.47498e+06	539441	2.2045e+06	1.24656e+06	1.28982e+06	2.26142e+06	912408	1.10906e+06	1253321
Oleoyl Ethyl Amide isomer	856341	16030987	9039012	9885597	11527789	10883944	14631477	14357320	10848637	11776619	18099834	9305420	21717796	8.31194e+06	12384739	7.28082e+06	71283.1	203098	84677.6	49208	66384	70929.6	55734.6	135806	56652.8	94108.1	63789.3	60353.8	72001	878453	39615.7	104548	116740	85442.1	28849.6	114958	25824.5	91436	93455.5	77544.5	77162.9	79325.8
Oleoylcarnitine	2404.55	527521	241975	324875	311483	412896	2.91016e+06	680669	550689	498311	2.59392e+06	332872	523055	84181.9	341767	391398	5025059	3.86059e+06	3872268	2902958	3.57983e+06	648063	1.17352e+06	1.06796e+06	906187	1.33939e+06	2.59376e+06	1.01763e+06	1.58226e+06	842861	1.68314e+06	1527842	1.47926e+06	2.11689e+06	1762910	4.64624e+06	2.27596e+06	1.0725e+06	1.64999e+06	1.4698e+06	882021	326688
Oleoylcarnitine isomer 1	5153.85	660696	402792	568351	331545	442026	2.34281e+06	540956	559657	528304	2382895	420143	797546	130126	305368	409771	4032946	1811010	3.37449e+06	2452977	2.69107e+06	767074	1.82062e+06	1.27369e+06	1.07407e+06	1.90225e+06	2.73604e+06	1.18553e+06	2.01278e+06	910221	2.67721e+06	1.86553e+06	2.23593e+06	2.05985e+06	2.28667e+06	2.51891e+06	2.94662e+06	1.85391e+06	2.90207e+06	2387817	1.42499e+06	379349
O-Nonanoyl-L-carnitine	16564	45746.3	22269.4	32044.2	14254.5	43695	114619	27478.9	18616.2	38062.7	181744	1718013	39509.3	108235	34550.9	125840	89005.8	89384.8	71702.8	36564.7	65015.3	55067.8	167489	84576.1	22519.8	100990	113448	32547.1	123543	63146.7	92283.4	77477.2	38912.5	121536	83938.9	125937	427740	50747.8	507986	90249.9	205577	152133
O-pimelyl-L-carnitine	4846.79	130092	7700338	1427801	3213411	2.47697e+06	901368	4.34967e+06	82087.3	334713	590425	47778.9	317528	692572	5393.96	23440.9	2.34325e+06	1.78694e+06	2.75761e+06	2767148	823675	1.46247e+06	3.90739e+06	1.49673e+06	1.40213e+06	1.11184e+06	1.73547e+06	929114	1.25073e+06	5948630	166786	926089	286326	1.40106e+06	1.24911e+06	5.39766e+06	631677	304237	7.79397e+06	268215	744027	3.6414e+06
ornithine	10631.9	2.00088e+06	350811	35788.8	182893	534392	1.08826e+06	711484	3.28859e+06	352718	265136	631038	566878	172500	197189	2919833	1.05866e+06	209924	1.27834e+06	322114	572096	628815	6.88263e+06	26973.1	428242	63294	839714	507824	256652	353204	389044	231407	277691	243258	903131	195138	650916	56082.6	70520.5	224289	198498	87577.7
O-Succinyl-L-homoserine	4937.31	450627	214480	170371	356818	259651	266818	549557	294648	283193	360975	251850	320460	207224	302998	521980	318293	119535	246723	117489	432700	121978	1.0315e+06	43704.9	55084.3	28476.8	42197.5	74775.6	46745.4	146453	108215	69855	44854	72212.8	129714	149297	48998.9	62878.1	1328480	49801.8	303563	813482
Oxoadipic acid isomer	464.85	44202.7	1324.37	6666.13	9458.63	1148.14	18233.6	14665.5	7613.75	11720.3	20870.2	8162.32	5407.4	3235.67	3472.6	7469.91	213227	8699.54	27459.4	188477	9547.82	152378	136196	46634.7	76178.7	23350.5	45812.7	90468.3	28675.2	70772.7	108866	74460.3	45352.9	29410.2	79390.9	91746.1	5265.92	17145.3	68033.2	22321.9	22344.8	62261.1
p-Acetaminobenzaldehyde isomer	80640.3	96065.2	1.62798e+06	75382.3	1.07382e+06	763560	80325.1	642934	80574.6	1641024	115737	728534	119251	108671	155965	68036.5	132373	147563	183683	136818	352499	40771	70302.9	63044.9	115374	119305	80634.4	116977	131231	89825	133789	145992	144558	130051	81574	237243	165909	51683.1	154809	115688	87658.2	74637.3
Palmitic amide	196637	5.69976e+06	1838551	2550220	2.19449e+06	2.72507e+06	5.54141e+06	5.35753e+06	3446009	3.26217e+06	6089280	2.38555e+06	6.65257e+06	1.65957e+06	3083064	2.22797e+06	162444	144778	146158	126944	208450	260091	132487	189260	312847	153505	181811	183305	228041	278690	153959	238838	303583	329615	205898	443309	180667	311834	364702	244413	374006	210172
palmitoleoylcarnitine C16:1 isomer 1	0	420908	261347	186043	183016	398809	1.9032e+06	332443	299850	178228	1.63685e+06	129757	639796	111037	199787	193302	2.51635e+06	321694	855001	601106	1.56802e+06	599085	785650	328630	245542	368283	419016	218030	727123	361705	1.84188e+06	500422	851402	1.17485e+06	2.25949e+06	1.16517e+06	3.41668e+06	1.79578e+06	4.28122e+06	3.63585e+06	1.1637e+06	508505
palmitoleoylcarnitine C16:1 isomer 3	5623.9	216185	68802.6	42325.2	62092	156784	1.27413e+06	123395	247191	79231.4	1.17112e+06	52282.1	286688	27095.7	68210.7	113496	2.8559e+06	458427	780217	539484	1.58175e+06	283966	310521	183407	134720	129224	274544	90600.5	444764	221919	833079	287242	374861	876624	1.42797e+06	1.26494e+06	1.74482e+06	699717	2.0083e+06	1.31468e+06	549559	359339
Palmitoyl carnitine C16	1507.42	351966	103198	226481	154562	110319	1.33704e+06	232801	327406	232073	1.09599e+06	189281	263295	38126.6	82926.5	165297	4.3209e+06	3.36176e+06	4.22565e+06	3.07432e+06	2.56566e+06	250666	1050736	1.04734e+06	805727	1.29286e+06	2575321	1.23105e+06	1.34499e+06	503042	1.02164e+06	1.37297e+06	1.25289e+06	2.11399e+06	1.13174e+06	2.69747e+06	1.34907e+06	633794	1.16804e+06	599573	778002	254560
palmitoyl carnitine C16:0 isomer 1	6364.45	514982	251627	513281	265516	230656	1.512e+06	334178	420673	376256	1.20856e+06	353706	518321	99844	187971	227756	3.29164e+06	1.73111e+06	3.82491e+06	2.71068e+06	2178520	450333	1.73517e+06	1286439	1.11146e+06	2048605	2.92545e+06	1.48605e+06	1.56324e+06	513733	1.59603e+06	1.39211e+06	2.07062e+06	2.22833e+06	1.42912e+06	1698569	2.23347e+06	1.26016e+06	2.01368e+06	1.33921e+06	1286450	300895
palmitoyl carnitine C16:0 isomer 3	59729.2	305737	193611	79060.1	166206	66668.8	130254	243251	60858	147615	294840	160664	1.21635e+06	251739	231838	242664	31376	10066.3	43138.7	16261.7	66331.1	54860.9	54479.7	25276.1	59578	92419.8	9060.23	42981.6	80781.5	12542.2	59018	108685	117954	46074.4	143323	38417.4	8977.75	93608.4	162195	26808.9	59640.7	160562
Palythinol isomer	1678.34	379802	131735	112898	189539	115603	237908	299370	243454	180841	354736	128005	202922	109964	171937	289425	123828	196191	139303	217122	209655	210116	279891	71098.6	90811.7	48710.9	52778.8	82630.4	85067.1	96274.8	84901.4	83078.1	43707.4	77866.4	92306.1	206279	35079.5	60297.5	527541	58278.8	184816	315208
Pantetheine	0	31161.8	157008	128752	138495	0	45041.6	521795	77684.1	127278	391285	197001	76440.1	15026.4	56519.1	75905.1	2.76365e+06	2978708	763330	861378	301704	464566	773632	278298	412003	676164	161642	176175	1.51656e+06	2.69136e+06	1.08527e+06	460762	353136	1.48437e+06	518622	3714080	649323	506886	408794	200382	201199	1675646
Pantothenic Acid	22512.2	4683436	1.26715e+06	1.93927e+06	1.28943e+06	1.46254e+06	2.4607e+06	3843518	1.22399e+06	4330841	7.69661e+06	1.73983e+06	2.47926e+06	1.24943e+06	1.45918e+06	1.5493e+06	3.23281e+06	1.51177e+06	919077	1.12436e+06	1.29228e+06	1.08616e+06	812068	317589	502202	413640	275884	695802	901515	3.27129e+06	3.57107e+06	1.61354e+06	2.12707e+06	2.0834e+06	802391	1.04581e+06	1.45384e+06	6512028	5325056	2.43935e+06	2323021	4.1436e+06
Pargyline	644.36	294001	427648	260112	324190	303525	144847	364792	106671	581240	144509	708130	258686	315011	26323	305543	25690.6	496273	100503	88438.8	86420.2	97010.7	120445	156654	90547.2	123196	159735	108249	160789	262778	61983.1	38205.6	19243.7	139511	74128.2	192670	48758.6	97016.4	20519.8	26278.6	20114.7	35656.8
PC(16:0/14:0)	9629.4	77312	87454.3	128147	39414.7	59759.1	102693	52787.2	79426.6	118663	87096.9	56406.2	90809	57292.4	39637.2	63072.7	308676	149415	202910	163974	169776	598475	834879	543615	509021	212888	348065	313978	470950	243095	393734	367513	215640	595012	965578	265142	300123	462199	537391	272292	226106	193349
PC(16:0/15:0)	0	14284.2	27316.3	42571.2	9583.15	22879.3	51466.7	13975.2	20042.7	34600.5	41691.6	18205.1	32368.3	5554.39	6844.83	20855.1	106958	55041.8	67647.3	40277.6	67700.4	209946	294552	212716	239870	63985.2	97076.8	118383	235305	170395	224513	224987	106926	345458	647262	89467.1	201901	179368	423193	136219	162081	157760
PC(16:0/16:1)	6960.96	529001	500371	638101	154190	415289	1.22504e+06	409261	373481	928837	618603	881582	716748	165028	247479	409745	830391	799154	872881	440995	730340	2.82674e+06	3.73742e+06	2.75074e+06	1.93038e+06	933879	1.37674e+06	998609	2.20618e+06	1.57186e+06	1689034	1.56655e+06	908297	2.39542e+06	4.42356e+06	1.50159e+06	1.23848e+06	2.63016e+06	2583850	1.08454e+06	1.11699e+06	588666
PC(16:0/18:2)	316590	7.54158e+06	7.45997e+06	8.34043e+06	3.47927e+06	6.93891e+06	9569176	3922451	6.40302e+06	9414449	6054832	2.79454e+06	28869298	3192552	2.57857e+06	5.23888e+06	3.57962e+06	3130351	3.68203e+06	2.90335e+06	2.82571e+06	11591800	44356772	14874839	5642428	4.80575e+06	5.86973e+06	4141147	11093533	4725128	6881118	4.4214e+06	3.56093e+06	10269580	15765015	10836955	5.56932e+06	20270750	20125094	6068028	7.54848e+06	3.42455e+06
PC(16:0/19:1)	77731.6	41807.8	66069.2	72204.5	15397.8	57217.8	81221.9	22343.1	39773.9	60955.4	52360.2	16104.4	51050.7	23614.6	11128.6	54386	82806.1	63210.1	65645.6	36687.3	58889.9	278103	628079	365015	177562	102802	122925	108138	253262	79057.1	187435	137656	75634.4	248249	384935	110210	142273	211889	293682	108620	160445	71834.8
PC(16:0/20:3)	57394.3	6.42076e+06	4.23647e+06	6.93993e+06	1.90452e+06	4.04565e+06	7618270	2.35067e+06	7.93265e+06	7.62871e+06	6.23257e+06	1.54067e+06	38811600	1.7088e+06	1748188	1.89253e+06	2.33861e+06	2.69292e+06	2.17462e+06	1.10633e+06	2.08857e+06	9200254	26198936	10229927	5.29043e+06	2.12654e+06	3.04006e+06	3143028	8879011	4206517	4.57325e+06	3.34731e+06	1.91154e+06	6668164	12003343	5066299	4.16544e+06	7.52832e+06	9260381	2.71723e+06	4.48872e+06	1.91137e+06
PC(16:0/20:4)	7346.35	8266692	3.22081e+06	4.95205e+06	2.79359e+06	3481020	7581338	2912526	5.17161e+06	6.27494e+06	5.91855e+06	1.36856e+06	31131890	1751670	1.67123e+06	1.51272e+06	4.2204e+06	2.52032e+06	4.18919e+06	2.487e+06	5.80925e+06	13435841	39409572	14301775	10787921	4211025	4.17228e+06	4.50289e+06	14693957	5.14917e+06	6982462	5650750	3.48846e+06	8.03966e+06	16787522	6475590	7.5192e+06	6.93784e+06	13334541	3.85736e+06	5.33153e+06	2046323
PC(16:0/20:5)	41729.1	1.4846e+06	930739	625828	594420	809507	1.49349e+06	934860	690178	1.49626e+06	1.10181e+06	537095	2.15043e+06	403715	390376	525111	303216	250248	202240	225103	396198	1.23494e+06	3671815	1.15099e+06	562108	316315	317160	341950	1.14489e+06	410351	458981	426567	227448	641974	1.38548e+06	572345	466275	507494	1.26695e+06	287594	410716	176256
PC(16:0/22:6)	67666.6	503734	491543	349568	184714	399830	857124	539306	252746	590663	391132	243151	459359	172984	186222	215045	376811	467328	357534	219876	488026	1.4823e+06	3.87856e+06	1.50243e+06	954344	437141	489268	488935	1.46165e+06	622960	639971	674427	356665	1040564	1.8331e+06	594719	676216	842847	1.38461e+06	416410	551134	211326
PC(16:1/16:0)	0	262364	251931	270116	90676	156743	531436	239669	156772	348567	469888	265235	376016	44234.4	123937	231865	577619	264632	673251	486502	488197	1733933	3.24512e+06	1450213	1.29651e+06	646703	675809	878101	1.69513e+06	822659	1.26899e+06	1.2527e+06	774334	1.36721e+06	2.48285e+06	806083	974689	1.87711e+06	1.97125e+06	724335	781192	314911
PC(16:1/18:2)	0	833637	678794	799344	382311	776612	1.41248e+06	782753	700375	1.20827e+06	894287	372432	1.99812e+06	325442	383864	623738	362793	462306	399809	334126	344234	1.15197e+06	3.26895e+06	1.19358e+06	595836	449767	575157	419994	1.21266e+06	637956	608852	517523	359851	1.02083e+06	1.50535e+06	1.16017e+06	553946	1.46732e+06	1.6309e+06	479793	618540	286728
PC(17:0/18:2)	32600.9	109560	156226	174154	34081.6	187685	213370	88197.8	85451.9	216862	164463	66769.6	192840	49896.1	50196.5	122440	87825.4	101613	102136	53684.4	72873.9	376814	1902933	599446	196219	130526	171369	157860	415437	168514	234793	132346	109930	340912	553150	247919	223403	641312	563336	182850	323588	124062
PC(17:1/16:0)	0	93657.5	120906	132506	32692.7	116948	248126	79536.3	105409	216619	170426	40766.8	74082.1	41517.5	47448.9	103251	213704	185805	208653	95375.5	170485	615837	1.32185e+06	854918	502011	239532	317930	283526	627909	300179	465715	390080	215954	537116	979291	240472	360809	566551	672365	247319	355159	182608
PC(18:0/18:2)	13799.3	657533	968208	673388	208588	1.05866e+06	1.1758e+06	272136	532086	980664	689143	202970	525755	218439	843468	343722	1.17591e+06	2.22979e+06	1.36141e+06	454310	108145	2.00492e+06	8.13854e+06	2.43774e+06	1.15745e+06	1785177	1.13319e+06	1.19969e+06	3384728	738271	1.02874e+06	1.76868e+06	862392	1.38379e+06	2.40084e+06	1.91184e+06	1.27728e+06	3.87782e+06	2.36612e+06	1.60102e+06	1199965	451054
PC(18:0/20:4)	65943.9	234740	432146	271611	62966	368029	610753	217424	107291	406245	308325	110975	217977	49541	78545.4	214399	892018	583326	897664	438824	817634	3.17967e+06	11791493	3.75312e+06	2225806	847355	980291	1.13684e+06	3298051	1.21966e+06	1.62233e+06	1.31728e+06	840037	1938472	3799546	1.41775e+06	1.59763e+06	1.45617e+06	2.67733e+06	819975	1.20614e+06	428354
PC(18:2/14:0)	0	142226	175922	173831	45033.9	174987	286048	172291	77782	330155	213029	362666	295479	34443.1	100710	111039	52874.2	0	239457	123479	301443	483511	1182286	566498	333540	153566	154441	159523	436556	253841	388334	453751	176539	514137	907709	125923	233337	666192	673830	225454	209780	59945.2
PC(18:2/15:0)	153468	172004	215935	214333	81324.1	265462	332615	189653	161801	342802	266852	95209.8	285087	80384.5	93353.9	187395	202275	228196	175104	127806	168299	505425	1.99732e+06	819826	341878	206175	156258	277927	657540	290926	379349	276840	141472	535700	816565	337788	237697	952946	930010	273391	424314	174770
PC(18:2/16:0)	369964	3779234	3901425	3.74519e+06	1.81534e+06	3.56545e+06	5.07829e+06	1.82345e+06	2.39368e+06	4.41319e+06	3.10114e+06	954652	12599137	1255488	1.08402e+06	2.08637e+06	2477257	1.55882e+06	3.19967e+06	2.94677e+06	2.85671e+06	8891356	34700900	10787743	4.52363e+06	3.93894e+06	3.55183e+06	3.56849e+06	8242278	2891611	5.23889e+06	4221736	3.32668e+06	6374732	12288861	6.61789e+06	4.52235e+06	14380427	14831715	4.36063e+06	4688131	1.79658e+06
PC(18:2/16:1)	44282.2	597299	499901	434558	309773	557522	944872	506404	325341	765752	577576	177314	1.0603e+06	197496	212846	399128	374819	324325	518543	467989	480040	1.14246e+06	2934630	1.10401e+06	720676	457872	470112	478016	1.1972e+06	598344	626286	664615	425177	815158	1.65199e+06	935307	627558	1.416e+06	1.59083e+06	499801	531215	210902
PC(18:2/17:0)	0	12449	68340.8	57905.5	1371.64	63264.2	100047	32025.9	28794.9	66524.9	49557.1	12420.2	67569.5	8515.51	3482.69	32338.6	58947.6	63771.4	46074.9	58852.5	27187.2	213471	1.28949e+06	369403	129274	95914.8	63861.3	100099	232388	54133.6	135514	99981.4	86037.7	181872	319967	131443	136441	350674	359611	111333	175159	55977.4
PC(18:2/17:1)	0	98041.7	69640.8	122350	37814.6	112185	221345	133381	77646.6	169966	202061	34535	193727	36355.8	56023.9	70733.5	128839	169790	131767	59977.2	146126	401906	880723	481938	298997	101389	167005	217324	529105	250704	247671	220970	116776	356417	570291	198978	209906	269525	408032	120655	238000	95245.2
PC(18:2/18:0)	673989	1.44748e+06	2876586	2.34242e+06	476160	1.92816e+06	2.42594e+06	682734	1.8676e+06	2726598	1.48338e+06	628723	4.79253e+06	557005	551431	1.0949e+06	913579	1.05708e+06	1.11081e+06	476121	725186	4.30336e+06	18734048	6189686	1863829	1.41921e+06	2.02361e+06	1.20464e+06	3.98243e+06	1.35723e+06	2.11029e+06	1.22805e+06	867695	3183852	5745056	2647185	1.74216e+06	5077016	5.25564e+06	1.5948e+06	2.33964e+06	926210
PC(18:2/18:1)	0	3.76992e+06	2.49209e+06	3157684	1.17062e+06	2.35954e+06	4.05642e+06	1.50931e+06	3.52822e+06	3.59669e+06	3456389	699085	16343016	849332	1.00323e+06	1.00282e+06	1861093	1432216	1782687	1.11319e+06	1998097	5.96305e+06	17235966	6456312	3.80054e+06	1.7857e+06	1.88556e+06	2.52993e+06	5875318	2.88129e+06	3420498	3.17786e+06	1.92416e+06	3857589	8400999	2900832	2912829	5.4428e+06	6307160	1.89983e+06	2.60734e+06	974792
PC(18:3/16:1)	0	75741.1	51810	74919.9	6008.77	77908.7	183586	74557.1	35122.4	143335	58517.8	40627.6	205663	13945.7	17554.4	82646.6	190404	148316	141852	110971	182769	502252	815730	470279	382416	149353	171925	238946	647225	256960	275982	254346	187460	347057	653265	202255	298947	269679	380705	153539	144856	73298.6
PC(20:4/18:0)	63242.9	287467	717763	536933	95098.1	627890	931110	423356	199229	711870	427394	212257	474823	95060.8	159936	332496	1002756	1.25611e+06	1109763	436632	975820	5335086	17065022	6363582	3.38645e+06	1.09496e+06	1.52218e+06	1.42551e+06	5.22454e+06	1792940	2.01659e+06	1.43993e+06	891199	3466796	5.8391e+06	2381994	2441889	2004541	3509856	1.07999e+06	1.95493e+06	844892
PC(20:4/20:0)	0	0	23025.8	22409.5	0	14161.7	24221.4	10764.7	4132.26	19830.4	12186.4	8267.27	10185.2	0	3286.65	4123	29900.7	15287.1	36045.4	11458	18427.1	111431	235329	125147	78904.1	25547	38826.2	49002.1	129880	58695.6	66172.2	55148.7	33113	78888.8	127239	35772	56520.6	60448.6	76584.3	25608.5	43282.7	31350.6
PC(20:5/16:0)	14010.4	1.49231e+06	818271	803944	544260	898575	1451854	928432	1127077	1.60548e+06	1.0705e+06	578414	3.70251e+06	463649	504468	511720	202820	307537	164130	128632	216503	1.20157e+06	3.21014e+06	1.07088e+06	447541	196285	248500	222475	941163	364320	289045	284181	125775	649011	1.18453e+06	548614	346763	431117	978238	246430	359566	136242
PC(20:5/16:1)	0	166802	74787.1	54894.4	31712.9	72974.8	125179	85721.6	34267.8	113695	65956.3	32629.5	145651	32448.5	31912.2	8666.84	5844.19	9041.59	16662.4	0	37344.4	96397.3	186287	93659.4	31290.8	17810.8	24983.6	38192.2	80743.7	26155.1	15332.8	33801.9	17329.8	71513.4	140693	12248	45956.8	36210.1	65588.3	24901.8	34603	0
PC(22:6/16:0)	4517.33	739243	564950	308243	205188	451250	1.06461e+06	595690	290592	542189	477250	229193	447003	192037	194245	268377	601028	230127	670454	448093	863710	1.67655e+06	5.14414e+06	1718959	1.02783e+06	642135	491909	691195	1.84054e+06	589722	1.00623e+06	1.01435e+06	579900	1.03962e+06	2.31699e+06	821949	1.00955e+06	1061915	1.84242e+06	543507	616669	260358
PC(22:6/18:0)	27721.6	49515.3	91453.8	51451	18522.9	65635.7	106907	44122.5	29370.7	77176.1	71315	32863.2	33825	5161.86	13635.7	42798.3	52548.9	103458	77905.4	19537.3	78111	353204	903211	396149	245986	82392.2	101092	118576	390709	138993	152092	118805	87070.2	237307	431889	164954	160186	153955	247616	91033.5	123313	52441.1
PC(22:6/18:1)	0	32902.1	48422.4	34198.2	11028.8	41822	68374.6	45222.7	18531.8	66990.9	41628.1	20979.6	23641.3	11916.8	10679.8	24778.9	40943.6	22619	33039.2	17983.3	45173.5	168493	375655	161542	95239.2	36870.4	40646.8	58418.5	162396	66238.6	62114.2	46086.8	19203.9	100677	211455	85567.1	73564.1	68773.3	86918.6	35556.4	53388.5	16459.3
PC(28:0)	26987.8	650656	854367	2.13366e+06	775523	995810	954853	720328	1.00677e+06	462727	855516	371754	658557	995657	1.32883e+06	585100	301776	374461	391150	211785	199575	457174	527251	348956	639839	251630	531610	415670	783952	3.80869e+06	4.45349e+06	3.33409e+06	1.45099e+06	5126420	3.39787e+06	1.39728e+06	2.17319e+06	4468556	9902396	5.71335e+06	12227865	7.57416e+06
PC(P-34:2)	0	136267	696386	312384	76267.6	418888	445279	191971	96156.1	353807	396028	86537.4	302055	39955.8	81705.7	140920	214163	184157	173839	101830	184675	927359	2392428	995349	562785	181024	213268	293871	827155	370650	914102	467845	312194	739271	1.29809e+06	310406	523896	1726130	1580506	529360	465255	255210
PC(P-36:2)	0	64052.1	214957	127228	37455.7	126509	171871	86536	50525.2	126232	171850	40925.9	142995	12120.2	36314	61592	104066	114451	98156.8	37046.7	74083.7	428050	802808	393413	291460	97314.1	142312	136744	416617	198529	512012	232476	163631	372416	514604	154540	267771	703548	619362	268746	238747	119246
PC(P-38:3)	0	8604.7	54954.2	45356.5	8910.52	33057.5	38059.1	22202.3	15274.1	36128.6	45444.8	17028.2	28151.1	1939.08	4274.68	18754	12016.6	20095	42392.4	4883.07	13304.7	127672	240213	129645	70873	33635	54947	39646.8	115320	42640.6	85795.4	47947.9	14470.6	113176	169410	67478.3	26176.7	188299	168842	66586.6	54137.1	26866
PC(P-38:5)	23177.3	248434	408753	204739	126269	317165	572807	333839	138857	248107	431727	84499.7	319200	60132.3	85940.7	130479	549343	279461	634562	393613	1.02949e+06	1.95352e+06	3476555	1563889	2.0289e+06	440070	369617	896932	1.93223e+06	797322	1848172	1.40275e+06	1.00401e+06	1.25875e+06	2.42692e+06	392351	1.61065e+06	1.136e+06	2882553	944582	1.00397e+06	419730
PC(P-38:6)	0	142863	230236	132900	112092	198787	411194	295124	97580.2	142649	469756	74737.4	162507	32766.6	72467.1	83917.2	198151	187360	123685	77962.4	347707	655338	691905	562045	885488	158514	151276	181346	833744	411606	657578	533543	288620	540418	851585	199551	526775	403249	1.05717e+06	287561	328891	178218
PC(P-40:6)	0	30480.6	37578.1	20984.2	8863.71	27160.4	54639.8	33523.2	10038.3	31731.9	82675.8	27643.8	12052.4	5857.97	3507.89	8636.38	34815.9	11202.8	34267.8	5215.85	32322.7	121795	181747	85391.1	127145	23609.1	22284	49911.8	118158	48564.4	98273.1	68389.5	39394.1	81569.1	158887	34091.3	73225.7	96787.4	109368	75372.5	50668	31900.2
PE(16:0/18:2)	31973.5	443508	476921	2.17642e+06	687735	950664	425478	724202	152252	457444	582766	289963	476927	1.15432e+06	1.47556e+06	90142.9	18331.5	60525.1	211089	64673	62120.2	169132	192734	224270	398872	205077	204375	259810	353439	409101	216438	384926	280199	569372	235297	265035	317575	1.08523e+06	738856	196021	656985	422707
PE(16:0/20:4)	29413.9	227388	244566	561570	157404	250635	189064	172234	168560	189140	258775	126070	515018	321124	331714	60468.5	79803.5	141402	194238	89920.5	123201	246784	367471	293563	395491	262618	283143	355334	517066	645854	378712	681355	451116	739874	384807	559010	696950	472612	1.12737e+06	250032	712612	854375
PE(16:0/20:5)	1810.17	79271.5	104232	230432	108417	175845	71537.9	111420	21800.6	80900.6	103396	86833.2	117124	176330	239638	22461.7	27268.5	12729.9	20381.8	9901.36	0	49839.7	60421.8	54610.8	63607.9	34118.7	37122.8	38280.9	73507.2	76482.7	68001	78981.4	55364.2	103467	64702.7	61966.8	90012.4	72825.3	185926	18307.6	121434	110701
PE(16:0/22:6)	7432.81	45746.1	107691	141097	54073	92322.3	37055.5	60566.1	6721.69	52896.8	51498.3	59673.2	34533.7	96117.1	98588.3	12045.4	42583.3	41916.9	49944.9	12263	67025.3	135915	215657	189314	123728	85133.4	108018	112209	258598	141496	165577	148875	96739.2	236394	263678	109999	208489	215373	364131	144819	350959	258230
PE(16:1/16:0)	0	6398.18	84729.4	61547.5	74738.3	49885.8	15749	26047.7	7453.49	52801.6	37789.6	22515.2	24973.3	37104.2	126479	2506.04	32595.4	6292.83	20729.3	26055.5	23247.1	32003	66536.7	17506.5	17925.5	37311.8	14957.9	20902.2	68315.1	53981.5	66695.5	15060.2	72113.6	29311.1	34277.2	58944.1	23683.5	138237	45077.8	48763.4	58187.6	26156.7
PE(18:0/20:4)	63890.1	47655	63368.5	80551.2	20367.5	74629.8	156406	101272	19760.3	104226	90172.4	43581.6	91829.1	39393.6	38230.7	27070	264820	272425	197355	101251	292062	762954	1.87874e+06	851127	639986	316343	308787	387752	824263	336179	364309	314663	209142	559700	634006	314344	510405	481346	519142	241011	195640	182038
PE(18:2/16:1)	4191.27	45418.9	82073.5	348983	105339	197925	89035.6	165516	31246.3	90917.9	100556	63545.9	64635.9	199988	263832	21506.8	37373	10864	44652.4	3372.4	81836.4	11305.1	45291.2	46805.3	51353.2	26794.1	34968.3	66725.7	76554.5	54661.6	110843	64466.4	50194.4	75915.3	48588.8	41627.6	24727.8	113710	133058	43085	96932.9	52768.2
PE(18:2/18:1)	11458.8	92542.9	142596	281970	64603.1	165459	70188.3	105811	69064	125173	143444	115406	164743	147802	99286.2	15637.8	57294.3	32886.2	94339.3	14805.7	66383.5	123656	282924	199957	129608	182232	135544	183010	245288	95843.6	140972	170311	138149	156829	281799	166091	189414	404173	261057	119303	190330	16201.6
PE(18:3/22:0)	50456	1.43792e+06	2698546	1.41027e+06	3257052	953636	1.61809e+06	1.60766e+06	726413	86954.4	110249	371949	518464	1.31695e+06	1.6597e+06	701505	1928213	10089945	4421367	53513664	41686056	14954461	29175754	86987416	21381280	30378230	70659320	14308311	7.87841e+06	61930580	19493056	61730764	25778554	51744128	81363808	54218612	17914850	32092512	7536136	25458718	24922000	50221324
PE(20:4/18:0)	0	54717.5	68927.1	49511.2	18336.7	68480.2	154197	87616	45345	85898.3	67349.8	22785	50320.7	8582.25	19944.6	29466.4	366284	115798	392471	191722	277899	648875	1.68196e+06	804906	652356	235423	313241	464387	1.09745e+06	293300	403477	204758	207338	522589	842754	171313	532740	352597	653617	223587	345817	128980
PE(20:5/16:1)	0	7266.37	53000.1	56133.4	39164.7	48410.6	8653.82	5776.33	8950.28	13223.6	9830.59	37841.9	23594.7	55066.8	103483	0	10241.4	0	3076.86	3581.44	3417.39	5089.55	0	5654.59	14236.2	2733.21	16840.5	3169.06	9261.38	66006	50757.4	26166.6	59181.2	77663.3	10677.5	0	43883.7	83160.4	99206.3	41362	81707.1	99600.4
PE(35:2)	0	1.67984e+06	707571	711840	551167	664967	1.42054e+06	868756	790811	972844	815921	449111	2.69783e+06	540043	787371	581339	0	0	0	0	34481.4	0	0	77867.7	0	0	0	0	0	0	35534.3	20243.4	45600.9	0	0	0	0	0	0	0	118895	0
PE(36:2)	0	603643	510868	430147	504661	454026	301397	164896	582585	523965	484516	444583	415923	616193	0	652238	18817	5399.1	4918.6	0	5207.48	12287.5	6982.94	0	0	5613.6	6126.98	7144.56	0	0	38653.4	6556.04	4627.21	2607.09	6485.08	0	4712.83	36179.5	18289.2	13941.3	0	0
PE(36:3)	0	2.54369e+06	1.53618e+06	1453188	1.67553e+06	1.87604e+06	1.60366e+06	1.03666e+06	2666075	3.20099e+06	1.36712e+06	1.77016e+06	2281115	2.35031e+06	0	3.23452e+06	0	0	7635.63	0	0	0	0	0	0	0	8810.49	0	0	0	0	0	0	0	0	0	9981.29	47208.5	0	0	0	0
PE(36:4)	0	7732412	3.31619e+06	3.52467e+06	4385023	4577434	5.20962e+06	3.37761e+06	7.25223e+06	8456967	5.67753e+06	4913516	6.68562e+06	5.62973e+06	3118356	9112437	0	0	0	0	0	0	0	0	0	0	0	0	0	0	0	0	0	0	0	0	7356.83	28033.9	0	0	0	0
PE(38:6)	3976.41	637812	371262	412154	368706	432510	324306	179813	494441	435133	375841	257226	615742	462256	166770	646895	0	0	5945.04	0	0	0	0	0	0	0	0	0	0	0	0	1605.4	0	4126.58	4460.21	3594.32	4562.87	8491.78	0	0	4335.54	4951.52
PE(40:5)	2826.94	34891.7	57883.5	42668.2	14637.7	55035.8	69864.6	29629.3	9900.29	51339.2	55423.7	27319.8	7474.02	13782.8	7220.73	35281.2	38643.1	29916.2	4572.87	15218.6	6454.28	99416.1	286769	91171.7	35984.2	19070.8	15674.3	32647.1	99915.2	7430.92	32571.4	22661.2	13672.8	45811	107023	25440	40567.3	28364.3	49864.5	3097.26	38690.5	7935.83
PE(P-18:1/20:4)	0	0	62430.8	0	0	21982.3	23738	0	0	0	0	19833.4	0	22964.7	14628.9	0	193970	204018	382126	35258.1	236603	11570.9	516947	568259	77500.8	457118	391571	626989	1.17083e+06	245828	533966	257431	334572	548912	1.11697e+06	167553	888726	168425	799684	492458	576859	206331
PE(P-18:1/22:6)	0	2623.34	89208.5	61201.6	8549.06	26305.2	51574.3	51832.2	6659.99	27691.7	63515.2	30485	8002.19	0	8377.5	0	40302.6	14194.9	74570.2	4992.14	97165.4	233261	253549	252791	267696	118660	115839	179453	483815	126775	272863	147735	147146	221614	433232	18423.9	278518	308394	345411	226737	164602	73593.6
PE(P-19:1/18:0)	0	134557	589965	412511	98573.6	290356	539177	171496	149586	328584	402872	111443	275066	53783.5	86344.4	147229	333487	246357	298526	107128	211675	1.11423e+06	1.98821e+06	1.49801e+06	969180	337193	490870	338091	1.10895e+06	564423	1.39233e+06	668961	488500	1.07938e+06	1.63629e+06	408081	704593	1.69392e+06	1.44649e+06	760741	627451	317875
PE(P-20:4/16:0)	18940.9	70833.4	235267	239064	51860.9	157728	132018	72089.4	46936.4	93813.2	133658	85797.2	30097.2	50145.2	90560.8	49921.6	340901	385963	430206	109115	411899	1.19057e+06	2.07775e+06	1.66451e+06	1.42906e+06	882771	769088	905072	2388552	576138	1.26164e+06	788024	819575	1.20967e+06	2.29254e+06	543475	1.70626e+06	1.78371e+06	1.4614e+06	1.06605e+06	914533	621340
PE(P-35:0)	0	76753.5	147086	180194	30401.3	91569.8	201101	79191.5	70646.5	150529	155391	50249.1	134394	32719	41342.8	57741.6	100532	96980.3	117444	41659.6	79837.8	399429	413927	412942	378031	126212	201839	143121	329883	272708	403518	250723	155357	396574	699714	154936	214400	598621	399452	225801	160047	98007.6
PE(P-38:5)	33426.6	83954.7	363577	260624	47929.2	184234	190250	113602	58829.8	135316	212810	107634	78941	49597.6	116443	64910.4	384051	361214	494831	141130	459376	1.29934e+06	1.90142e+06	1695061	1.6047e+06	874959	802469	984158	2737240	724663	1.33006e+06	834062	985016	1.21275e+06	2.54902e+06	698186	2.07146e+06	1.7346e+06	1.77192e+06	1.05113e+06	1.03414e+06	662401
pemoline isomer	25167	129318	25245.1	21762.5	18481.3	24635.2	140867	66897.6	61435.1	26394.4	73691.3	14265.6	16193.4	11436.5	38882.7	50392.2	165234	76011.5	50857.5	79094.2	68495.3	192690	318374	191755	65566.6	32950.6	134022	43735.4	48452.9	62399.9	218056	172138	122582	216426	117612	53518.1	113601	161213	150569	209257	112718	125601
Pentalenic acid	20800	1.18942e+06	885509	459216	908449	702708	774817	1.15261e+06	654381	874136	1.022e+06	721562	903472	661998	681249	769324	187021	251864	313136	279932	288781	83446.7	126160	69415.7	99664.7	153288	136815	166216	69384.4	456501	187315	199967	105804	158033	136771	456647	93421.9	21952.8	186882	145158	133171	379049
Perfluorooctanesulfonic acid	0	66409.8	38054.8	31471	54174.1	36754.9	71119.5	110553	58579.7	44369.5	79648.9	42643.7	50974.9	31625.1	35324	56548.4	56975.2	105350	58920.2	54639.8	53821.8	23769.2	41886.6	27934.5	29804	18936.9	24343	37397.2	60387.3	65161	30107	23115	25234.3	44751.8	26600	67610.1	31221.5	53707.6	29767.6	19350.9	31089.8	27876.5
PG (34:1)	0	11734.7	117804	101934	9419.61	66990.4	45931.1	37264.8	0	29550.1	62054.7	26986.8	16635	0	6505.68	10541.6	84809.1	160196	103388	61809.4	133729	297537	359162	363565	388693	198740	210145	194970	562873	229742	303459	292907	179584	352383	534942	476921	365931	355962	388766	211789	184894	164257
PG(16:0/18:2)	0	133597	1601055	363403	646863	1.14227e+06	30667.7	499617	120337	706372	55194.2	1.21035e+06	103551	702278	497488	155601	14584.1	35508.9	30658.9	27241.1	11437.4	28039.3	46866.2	77307.8	110294	27760.6	26135.5	151904	59667	52019.7	47877.3	26718.8	16827.2	201745	21732.6	245290	14360.3	94241.1	39484.3	19601.7	13029.3	130048
PG(16:1/18:2)	0	35045.4	579131	35862.9	253406	324332	15458	74471.1	30490.1	205386	10614.5	229215	25631.5	84111.3	82663.2	49482	11545.5	0	5993.9	9771.1	0	6872.83	0	12933.3	0	6136.85	5499.63	23534.9	0	29340.1	0	3699.25	14554.8	22609.6	1243.75	53838.1	5278.77	52956.5	20834.7	0	0	10997.4
Phenol sulphate	0	254431	3097588	149439	241680	65902.6	78418.8	2.48234e+06	262706	157841	120941	483918	364342	126938	157295	4853494	1.64259e+06	117152	620235	73373.7	331569	2.53494e+06	1.22111e+06	215404	85855.2	196828	196960	99897.7	76757.8	810674	77853.9	264447	151388	163918	66630.7	2.51103e+06	152627	105681	26231.6	17964422	152012	473740
Phenylacetic acid	902837	6.4366e+06	18236768	5.97953e+06	23086054	25817610	12530580	28369880	8876408	22807814	6.84168e+06	41035308	24003144	29611526	34865552	4.8208e+06	2.20086e+06	1.45241e+06	2.14215e+06	1.02392e+06	1.27374e+06	289217	820287	1.09688e+06	227304	1860230	1.16775e+06	2.13382e+06	2.82683e+06	1493608	654046	2.25527e+06	1.61683e+06	3.18892e+06	1339637	4.75866e+06	1678291	2160466	1.06586e+06	1.70584e+06	2368624	1.24184e+06
phenylalanine	46899.2	4623567	2.15332e+06	780572	2.52879e+06	1.18971e+06	1.76387e+06	2565549	10850888	3.59687e+06	2571443	3426241	2354717	1.05937e+06	1.58707e+06	9126092	1.15151e+06	991059	1699656	525032	627609	1037193	12734951	272417	297630	327211	927058	1.04517e+06	624710	1994147	1.62769e+06	1.3266e+06	1472509	1.89363e+06	1.65728e+06	4.09364e+06	1.03535e+06	280110	967717	518279	819051	1861634
Phenylalanine isomer	5166.12	1248.88	707775	354855	990962	638892	744247	1.63167e+06	683100	1633151	2.14564e+06	1.25293e+06	1.27503e+06	606887	1965.02	416.68	29796.6	17103.2	22597.2	21943.8	15434.5	29521.8	48689.6	17421.3	13781.7	9900.38	14830.3	11662.5	20479.8	23062	18597.9	35362.9	19012.6	36440.8	34259	26713.6	18094.2	37792	43500.8	34959.8	41795.6	34861.9
Phorbol isomer	0	910103	571817	409078	766593	843128	872148	992193	1.03881e+06	4.00312e+06	4.48048e+06	2594921	720950	438805	416600	1.01666e+06	47876	38874.2	110617	128322	121516	83882.2	80866.9	28697.3	57977.1	52997.1	57943.2	37030.2	47808.3	65432.9	42967.3	82930.9	47213.6	100235	50646.7	120253	22202.2	15935.2	86633.2	68101.4	32219.6	49812.8
Phosphodimethylethanolamine	10264	7938.26	422666	44065.3	209569	700540	14868.7	1.87421e+06	48664.5	2.03526e+06	186258	563297	270148	97404.1	487906	31945	10170.5	11113.8	16545.7	10316.4	7143.24	71072.1	103302	21749.4	26353.2	12693.7	22160.9	28801.7	17040.3	27265.7	46424.8	10039.9	7950.92	7260.35	7162.88	30410.5	2481.33	0	693.51	21513.9	8196.31	6851.35
phytosphingosine	810865	3344524	1.02946e+06	2.04304e+06	612577	896759	3.48119e+06	738737	4.49953e+06	1.21563e+06	3995284	881756	2134064	1.26351e+06	967219	4.06651e+06	14480251	9036541	6.8368e+06	6.28425e+06	10746785	17016856	13775053	9498871	25319218	16561001	6.54446e+06	6.77745e+06	5386326	57081988	20780494	14586756	11560452	8479145	19367698	38389712	31650230	10267553	10209963	8.37012e+06	13806004	10881013
Pipecolic acid isomer	3231.73	15453	5.16195e+06	2.82666e+06	6499212	5.81556e+06	2080261	7.54717e+06	1446656	8786887	1.35547e+06	5.5653e+06	6.35051e+06	5.6156e+06	33612.3	30722.5	132294	708734	125699	230302	185945	419854	395620	160518	73515.3	57810.7	132584	127292	91033.4	194031	937936	293542	106887	701761	520606	782175	391327	2.12489e+06	1.98442e+06	755931	3148036	8.33001e+06
pirbuterol isomer	2062.62	84291.7	164846	71155.4	196427	181358	368054	276628	144535	184112	242518	178092	7.23196e+06	1290737	122428	115300	1.32982e+06	65985.5	1627378	1.61031e+06	11226633	2112575	6559164	4214102	1.23026e+06	81503.2	11348327	235968	236755	114291	25231.1	71489.7	29761.1	415898	113182	491235	47001.6	529140	618085	989422	479438	51065.4
Plumbagin	26162.3	448458	254763	378638	293083	483413	472479	604569	264998	494737	437764	332503	556826	278677	286024	409669	5300.36	20305.7	24003.3	13883.2	22572.8	30281.2	44883.1	14189.3	38681.6	20200.6	44247.8	32343.4	45137.9	26434.3	18234.2	11185.8	14748.9	13536.4	20185	37181.9	4940.91	5334.3	6442.97	26925.9	25890	4381.37
Podecdysone B isomer	4502.84	2.01327e+06	2.72487e+06	1.44149e+06	3.57526e+06	2.98625e+06	2.59717e+06	5.43007e+06	1.10299e+06	2.66266e+06	2273774	2.00529e+06	2.07824e+06	2.31568e+06	2770533	1.71667e+06	1.47275e+06	2.29848e+06	1.96611e+06	1.35407e+06	1.9459e+06	747092	863302	698447	528585	958646	581064	813157	1.0241e+06	1.493e+06	738884	1.24595e+06	865672	956361	636651	2532239	472363	99956.6	696725	400588	944932	1.03841e+06
Polyphloroglucinol phosphate	21603.9	24279.8	135942	41756.4	120407	126772	14062.7	101722	13300.9	218698	28600.6	149451	46308.3	135700	125891	39472.2	3695.34	6992.93	6323.66	9188.5	1872.38	15291.6	15037.8	7741.23	4214.66	2274	3293.03	7100.58	5516.11	29940.3	10547	2652.9	959.35	4769.9	4534.06	7860.11	1852.73	14182.2	8643.26	4003.65	12690.7	33112.7
Pregnenolone acetate isomer	0	688103	282627	203150	353309	353256	571541	399790	389558	547684	574846	258900	852202	260783	411661	306149	5524707	2.92337e+06	4.52672e+06	3673702	6.30876e+06	390026	212752	537961	262510	764508	326353	789936	831729	294751	234272	179726	240909	166101	541605	582709	402087	228557	310811	748156	512386	249334
Prenylbenzoquinone	68518.2	1.42563e+06	522337	645306	692914	593721	1.35215e+06	928856	878738	676880	1.11623e+06	429277	1.7347e+06	457186	577137	886642	1.22758e+06	797770	734389	825792	962313	315170	509559	378266	335029	513677	421493	581000	654675	459762	436807	510505	542946	419889	363350	652004	711725	310435	537162	394996	453853	343715
Pro-Asp	8022.67	165619	233206	70304.2	245970	206693	220984	258043	128496	278502	200730	213530	153303	142491	23300.8	237043	136366	101880	140548	132021	109439	244346	2.22123e+06	71686.9	117260	42913.6	192540	144766	82755.9	192391	161479	82583.1	72028.2	202532	80960.7	180917	65172.4	21638.9	71248	44266.2	105037	73286.8
Pro-Glu	10185.2	12785827	8.28428e+06	7.38861e+06	12292128	9952795	10077805	11478976	8733363	12850144	13690201	11564059	10923772	10027700	24760.1	10414835	284421	275842	233683	332647	271176	534130	21056488	308655	461298	246745	324752	292105	180156	456978	310680	150278	164190	306981	198627	1.32164e+06	87073.5	78086.5	241225	73599.8	108528	165905
Pro-Ile	5442.74	45740.3	1.14728e+06	562574	1.63184e+06	1.07259e+06	3.3829e+06	2750161	1.16762e+06	1.0195e+06	1.30004e+06	1.29248e+06	75645944	14511251	43511.8	75272.6	5.98919e+06	243669	5185692	9319084	48572044	20199226	42319908	19862192	5.39073e+06	443518	39003972	4.5324e+06	933551	223181	53740.1	446823	61627.9	1.55534e+06	533559	441452	68126.2	1.66178e+06	1.78172e+06	4.87906e+06	1.77964e+06	119409
Pro-Leu	14210	1.69683e+06	1.00032e+06	814017	1.18679e+06	897646	2.22148e+06	873896	741460	1.75694e+06	757056	1271038	42141988	9241744	41869.4	1.48186e+06	4.91472e+06	1.53473e+06	4530220	5.88451e+06	36149052	14780224	39509548	14642357	3.5635e+06	481829	28752698	3.70847e+06	888604	635684	341852	327201	125913	1429958	584825	1.30291e+06	161676	1.46148e+06	1.61812e+06	3.70772e+06	1.40317e+06	173194
proline	19365.4	2.79199e+06	3.88295e+06	1.28986e+06	4.13271e+06	4.90665e+06	2.82304e+06	6.47816e+06	2.49473e+06	4.04675e+06	1.85094e+06	285072	3279376	2.05518e+06	265615	831952	1.21559e+06	3317260	2.43347e+06	2.77957e+06	2.40992e+06	2.14509e+06	1.12526e+06	964250	1.66304e+06	847090	1.05076e+06	2.21663e+06	1508207	4.32754e+06	1.62605e+06	2.25545e+06	1.20603e+06	2.34265e+06	1.39694e+06	7.86127e+06	1.14332e+06	1.16617e+06	2.38651e+06	989017	2335300	1.68565e+06
proline betaine	56077	6.78501e+06	5281086	2.47325e+06	2.67227e+06	1480037	5021424	4647252	2.90877e+06	3.41394e+06	3.38623e+06	4.4257e+06	6.1374e+06	3.19456e+06	7.33942e+06	14985739	1.23454e+06	322468	1.37115e+06	76059	1.00277e+06	2.96729e+06	5.90017e+06	3.0804e+06	3.50806e+06	5.3255e+06	1.37566e+06	1.72882e+06	1.42253e+06	2839843	1.57012e+06	853186	273917	5026760	1.59526e+06	21222190	1.18026e+06	2.40863e+06	851302	7413448	819091	3.87339e+06
Propapyriogenin A2 isomer 1	24926.6	3.32049e+06	1.56128e+06	2.73967e+06	2.4293e+06	1.02054e+06	1.35867e+06	945777	1.13873e+06	625766	994521	1.28117e+06	766701	1.54199e+06	1969030	627695	1.07511e+06	604757	446060	630906	407294	185868	204842	265968	133391	204456	193442	228078	237697	417780	279126	286917	330222	328794	159999	420306	103419	204503	230849	249710	133986	158679
Propapyriogenin A2 isomer 2	0	604020	347376	333215	442512	398011	504093	478973	335463	351505	590654	214534	478396	270380	329768	350293	1.34897e+06	1.21754e+06	1.17309e+06	1.27646e+06	1.18489e+06	815476	593135	648526	646717	608646	635230	651625	787944	1.04447e+06	845782	956775	630102	874574	695856	1.1234e+06	517424	523710	832859	662418	611701	635492
Propionyl carnitine C3	1353.85	100748	48309.9	99895.7	62030.7	122038	187779	106460	109499	97920.8	1.31629e+06	71839.1	214945	265172	305679	712898	35168.5	29176.6	27186.8	22764.1	36534.9	531520	834890	53259.3	26541.8	38615	97529.7	23315.9	71646.5	107023	134388	54372.1	33109.7	63872.7	116434	167487	234758	105676	2.04375e+06	21847.1	1.13276e+06	157333
propionyl-CoA	24275.6	248463	948428	57851.7	1.26786e+06	1.45869e+06	61775.5	1.72665e+06	25843.7	714148	151997	610692	129755	556690	12344.3	60223.7	6939.07	2851.44	6734.04	0	0	9788.99	13527.5	1958.74	2054.1	2497.73	0	1878.27	10209.8	139064	5200.2	1860.89	0	1304.85	1296.95	9836.82	1137.85	13132.3	11644.1	1894.65	12808.2	14588.4
Prosapogenin isomer	0	0	0	1141.08	9209.72	0	0	0	0	0	20226	0	16783.5	4747.21	1991.58	6536.81	306339	164185	113418	530888	250336	591761	248874	109006	193381	71160.4	321500	281301	34133.6	132441	586805	306912	212340	224891	223544	159545	82913.1	45472.8	321627	114887	200081	370360
Pro-Ser	8337.77	146675	49727.1	46056	92293.5	64842.8	66032.9	126160	81789.2	84385.3	119550	55348.2	110582	65291.1	88890	134914	16143.5	9049.47	13174.7	18991.6	13843	18956	42708.9	7334.35	10503.8	6766.68	9631.49	8592.56	9413.17	15549.1	10383.2	9888.53	9481.2	13385.2	9724.52	21054.7	7465.28	2844.11	18747.2	7869.98	14807.8	14737.8
prostaglandin E2	0	990006	804020	466930	1.00709e+06	787097	774206	1.09217e+06	698611	920795	1.16817e+06	662879	1.0901e+06	566951	659152	915599	234533	232913	258786	273025	274103	372838	205163	280679	333192	242227	284313	204191	228882	274299	246453	268072	188392	323145	213958	497947	180953	144143	185372	211133	176725	187704
Prostaglandin E3 isomer 1	5495.33	754023	611272	422144	721023	554582	558289	938399	476457	571553	758674	504148	836283	462088	487549	708422	280274	353837	288165	323609	294171	427862	223928	284973	385335	268330	336424	215017	296149	313589	268120	309824	236006	350481	286894	549938	220302	153606	230722	251167	248413	250436
Pro-Thr	9567.3	183419	596084	564432	615228	663459	721683	719551	656719	1.21309e+06	548447	808412	780934	511168	134550	196828	1113978	573423	512503	842259	476471	1.15837e+06	5.41606e+06	337648	315602	202362	567948	456826	190129	682393	176766	179002	214751	664097	308426	1.18549e+06	215626	277993	1.74328e+06	114251	404886	529449
Protoporphyrin	56994.4	974146	963455	884855	1.06775e+06	1.47147e+06	1.19413e+06	972804	1.88251e+06	1914045	694991	1.35545e+06	699733	875373	725677	1.31903e+06	2514339	1.08511e+06	2.10699e+06	1.12365e+06	1.36584e+06	1.62885e+06	2.82375e+06	2.57683e+06	1.20078e+06	2.22621e+06	2.41343e+06	1.83906e+06	1973322	3.12817e+06	2478839	1.93329e+06	1.52984e+06	1.70583e+06	1.58279e+06	886318	2.23014e+06	1.33947e+06	1.2538e+06	4.9081e+06	1.39218e+06	590669
Pro-Tyr	1161.83	117183	28958.7	16464.2	45797.6	29062	80956.5	60814	60107.3	48418.6	47653.8	40177.7	59491.2	24467.4	32250.5	122292	118246	32245.2	84310.5	83363.6	39242	135702	175958	24953.9	28560.2	26559.3	70992.6	68871.7	39727.9	30626.2	22236.7	16977.4	19010.7	27392.4	30352	76523	19292.8	6127.48	24306.9	12137.6	47542.3	37392.9
PS(22:6/22:4)	0	5.26512e+06	6.76145e+06	5.30006e+06	6.09365e+06	6.20517e+06	6851052	5570131	4.41125e+06	5.27352e+06	12862559	1.8007e+06	3.77905e+06	4.42947e+06	3.3099e+06	2972847	742354	637339	1.66276e+06	257454	304274	1.06826e+06	1.27295e+06	614223	437164	722597	397535	304641	413354	365639	330283	319729	392984	496214	638632	2.12069e+06	1.57619e+06	685563	1.35888e+06	354553	218529	184083
PS(40:6)	10447.4	2055183	2.60108e+06	1.44192e+06	2.08208e+06	2.15929e+06	2.70118e+06	2.36096e+06	1.76785e+06	3.91925e+06	5263779	1.20894e+06	1.29689e+06	1.75833e+06	1510795	1.79183e+06	297773	240049	491043	180539	154698	141812	365911	411616	120144	251689	183444	110707	109454	142627	37695.8	73671.4	112851	251513	139830	1.68619e+06	396207	916217	306605	84859.8	83933.6	71019.6
Pterine	1133.51	10166	230658	12316	65667.1	72658.4	9376.21	45678.8	27987.1	114000	15553.5	62366.9	19112.7	31053.5	26017.5	4520.81	10113.2	14115.2	2519.44	5006.6	2949.06	11404	135686	12563.8	2675.92	4696.98	4294.01	7585.94	12714.3	234288	131976	21432	11264.1	44503	22266.5	10839.6	4961.53	64556.2	60248.1	11953.4	28907	103588
Pubescenol isomer	4499.82	1.9728e+06	1.47286e+06	2.01205e+06	2.87288e+06	2.94018e+06	3.57689e+06	5.25983e+06	2.0186e+06	2.51531e+06	2906770	1.58e+06	2.39968e+06	2.74369e+06	2.6699e+06	1.60188e+06	326224	739913	614561	662770	381780	130682	368102	675819	443643	788890	658656	437690	428807	616802	235813	354478	310229	611932	269186	2.45905e+06	581820	168808	162275	106373	271872	418277
Pyridoxal	20448.9	295837	295957	288130	266230	321186	370484	137936	371842	187878	519445	198547	218818	313847	219417	856509	266221	204078	192122	152011	143162	252330	3.50563e+06	122160	296198	66245.8	440760	192360	150946	298752	215818	272406	191536	499892	199160	181426	218309	2.25202e+06	709203	359710	451763	314674
Pyridoxamine isomer	138320	1.10009e+06	466593	383528	1.07732e+06	624213	723213	1.25184e+06	779651	521483	1.18714e+06	546274	1.23735e+06	736020	733858	1.07527e+06	80967.2	169459	128602	238505	227624	312401	166771	161201	151593	122543	116626	291583	169888	509263	122907	170884	147631	464283	257967	628822	265010	118981	73346.8	145708	224714	478049
pyridoxine	231299	1.68154e+06	344744	362935	702379	820261	856036	330442	888147	1.4053e+06	964935	562293	1.48503e+06	592662	878091	1.88722e+06	250168	241498	72416.8	174566	112594	101501	250201	81416.6	82193.9	55535	90599.8	122244	72129.7	569613	236957	185717	147063	372701	268450	124666	61384.8	344721	126189	73108.5	142132	208944
Pyrocatechol sulfate	268918	419219	5172692	158631	521239	63241.3	123008	6.73037e+06	614778	57382.1	149734	490759	632039	167045	301546	13001103	4.21608e+06	60009.7	642098	25050.6	286596	1371401	1130714	268663	31274.1	16535.5	29329.9	57893.9	35868.8	108150	32440.4	108619	15040.4	48698.6	23577.6	2.00958e+06	83061.4	207740	26508.1	29286242	192153	278841
Quadrone	3683.33	461946	227055	206913	260318	226144	401199	354863	294081	288334	478208	233024	381272	233239	305765	436064	120366	186719	113595	122838	140200	114023	186054	118690	101277	107197	118066	76833.2	101667	214207	168411	118323	117347	104090	103052	197354	88351.6	63093.5	102459	62218.5	89768.5	132012
Quinaldic acid	3583.38	2.30235e+06	241241	657642	555360	266427	1.00803e+06	211788	648587	646245	733478	382282	1.01675e+06	623102	347457	981755	53865.1	82461.6	22497.5	32766.7	36899.5	25144.5	25456.3	27578.5	69628.9	20763.7	46890.9	25110.5	27939.1	31044.8	18905.2	8946.28	50170.4	39759.7	31123.4	85394.4	23850.1	13465.6	9295.31	11838.5	14977.1	19953.2
Retinaldehyde isomer	0	2.68386e+06	789692	892595	868405	948320	1.8982e+06	1.4964e+06	1.24338e+06	1609105	1.73244e+06	627463	3.72564e+06	712752	1.10038e+06	1.16684e+06	436212	465754	357271	350904	505246	179572	260465	350288	248370	216024	379895	215578	248115	353139	222428	387667	307447	332712	452974	466026	274720	289746	343546	251464	272295	370724
Retinoic Acid	0	1548112	757107	791640	884230	733168	1.05356e+06	1150172	1.10216e+06	1.18269e+06	1131025	724461	1.0854e+06	755556	719528	923814	1.02301e+06	1.36969e+06	815547	667769	1.04751e+06	533315	461964	699724	400687	683154	595069	790568	771123	630644	504025	703786	717061	608352	878157	997507	823922	479824	1.38377e+06	482117	674078	706181
Retinol isomer	0	0	707924	221440	210173	347493	0	0	107496	403514	0	335202	83766.3	194015	311723	168961	1.02272e+06	897937	619298	622596	1.08822e+06	0	4.56105e+06	2.7568e+06	9374.52	981962	1.05521e+06	1.0179e+06	2.67044e+06	1.69852e+06	2.08577e+06	2.36106e+06	1.44484e+06	2.52832e+06	3.73297e+06	1.89841e+06	2.21734e+06	1.23037e+06	2.33175e+06	1.42458e+06	1.39026e+06	877621
riboflavin	1960.77	443837	294736	92863.1	409702	96135.8	585030	1.18608e+06	218980	241186	680538	199955	239297	165416	529190	211060	431591	459528	263451	426458	563483	376968	481947	225304	263353	152784	160897	158675	231608	2.97094e+06	1.10555e+06	686664	279300	804259	312655	1.00676e+06	373767	918288	273308	458290	1.60679e+06	320755
Ricinoleic Acid methyl ester	587977	12953412	33712664	7.83096e+06	27438600	21695864	6.92694e+06	28925488	17484384	38291040	13521163	29364784	21070586	20008548	17100290	18091356	1.50432e+06	14587403	6.09369e+06	7.15867e+06	6358306	5.41324e+06	10589335	4.13927e+06	3.79121e+06	2983292	2.28998e+06	4980352	2848824	16374749	12060707	2893020	4266574	7769266	3.6368e+06	14278149	1.64363e+06	10862821	7.81501e+06	3.89718e+06	7318828	28040294
Rubrosterone isomer	0	8138302	3.86591e+06	2.01686e+06	6.62429e+06	3531423	6.33594e+06	6.65813e+06	6970264	19356510	31797234	13807448	6315932	2.61784e+06	4121492	8657837	66779.8	478753	322753	244926	118805	134384	180273	120687	94942.3	167523	126840	208675	266301	144353	79950	214866	118679	134519	97688.8	613020	134465	17441.3	103118	66495	82708.7	141244
S-Adenosylmethionine	60676.7	142647	1.18313e+06	118191	1.28294e+06	689015	164010	1.92483e+06	254181	782563	271938	1.27476e+06	334230	446202	611354	165265	260841	571301	162881	216864	151496	171399	145374	89092.2	69629.8	74399.4	47750.1	162402	142287	1.33e+06	678884	175905	137431	224214	86468.8	640286	87945.5	475410	198591	103310	86344.7	1.21324e+06
S-Allyl-L-cysteine	0	13130.1	5091.34	8771.36	8514.54	9605.28	14901.3	26564.9	18924.6	22741.6	33668.4	19082.1	27310.5	10507.9	14679.9	30837	1.44939e+06	1398817	1256716	2.0068e+06	1.20293e+06	3.74444e+06	1.28195e+06	1525560	1.9386e+06	725784	1551090	1.10244e+06	1.08114e+06	2627512	2.16525e+06	1.36612e+06	989797	1.77193e+06	1.50818e+06	2.52332e+06	554480	451947	320962	564903	540334	564017
Salvigenin isomer	7976.57	620855	125868	109709	127892	153711	334859	159305	196730	189409	348154	158325	375605	204895	192293	297042	5366.48	6898.82	4531.43	5731.23	4546.23	3044.32	15311.9	13209.3	5355.98	3609.33	7157.51	1692.89	3970.52	4194.6	2899.58	1236.62	1467.1	1710.3	2250.81	2900.28	4583.65	3675.76	4065.02	2044.56	3038.11	2134.48
Saringosterol isomer	215068	93321056	65849188	81629688	115454936	164255360	143583696	158080976	85906136	96113784	104482944	82409688	151495120	106593088	146590880	69584264	117001720	73823616	82102560	113506104	128921784	34419396	39255332	51427680	43204444	62864700	63609548	82046112	90147840	53605452	52985644	66105332	75866184	70085952	71957016	92790912	78283672	50999244	68100224	66751796	65634240	47541348
Sebacate	133618	2302536	2.33487e+06	2.21639e+06	2.79605e+06	2.24346e+06	2233366	3.2685e+06	2.64215e+06	2.56311e+06	5.21934e+06	4.13866e+06	4.17468e+06	4.8388e+06	6.57813e+06	5374252	880071	1648911	1.50941e+06	1.19229e+06	1.32053e+06	2.1923e+06	8139526	987310	2.49072e+06	1.13548e+06	1.20437e+06	1.66708e+06	2.54649e+06	2.15426e+06	1.36265e+06	918969	730266	1.47198e+06	1.01318e+06	5887552	1.18703e+06	2.11401e+06	561878	1.17117e+06	4.06877e+06	5.96697e+06
Sebacic acid	1.12196e+06	9338499	12498771	7.07926e+06	14270965	10311786	5892578	17315336	8437675	15583449	13728500	119284600	13806104	11610640	12305044	23986810	446718	3.74931e+06	1339242	703273	793522	1.7448e+06	3.81033e+06	1.37747e+06	5541722	1.46842e+06	2.17408e+06	1.40031e+06	1.04719e+06	2074126	1.12634e+06	997763	325527	1.87157e+06	765927	4.05647e+06	522017	485766	335018	647952	750634	1.62554e+06
sedoheptoluse-7-phosphate	103783	211016	1.2366e+06	216606	860784	837640	84739.9	743954	112450	1.27476e+06	194819	924102	411598	610967	657885	312871	36631.3	46777.2	34395.3	38846.7	21975	62089.2	71076.9	29890.1	19863.4	17632.8	28603.7	33614.1	30984.1	379153	54361.7	22392.8	19222.1	26281.5	21183.8	49899.6	13128.5	71928.1	56387.4	30110.6	56923.2	142336
Ser Thr Glu isomer	3845.83	32824.9	220627	26332.5	201027	251293	52739	249387	27229.6	86361.4	45644.9	62936.3	53294.5	105944	63938.1	51574	80627.3	48579.8	43439.6	45330.7	38415.8	26088.3	63245.1	25157.1	79776.9	21316	20046.6	26205.8	61716	199161	29290.9	83582.3	27285.1	117309	20821.5	123609	29245.5	124766	806110	20105.5	155665	287247
serine	45622.6	223418	454488	203696	509926	529356	228788	707063	216384	601329	320062	531593	353481	280019	382872	274895	132479	187960	115968	139188	111363	336881	305815	84347.8	107961	62594.5	73334.3	129522	128963	306270	149179	328597	127805	220535	109194	440017	80555.6	167027	233279	102092	172378	316987
SM(d18:1/16:0)	0	52317.2	134517	65274.2	54243	66781.3	77038.4	30449.8	133141	211482	83641.9	98395.1	39679.4	30941.9	22483.9	99091.9	680132	385029	582564	401747	253259	538299	1.07241e+06	862742	446081	432358	578852	535283	473500	372558	406805	319293	320208	593011	519523	317704	304035	443151	192292	251439	256260	225672
Solasodine	38678.5	2.75677e+06	2.05605e+06	1.92139e+06	3.67478e+06	2451048	1.52386e+06	1.87944e+06	1.59274e+06	1.64315e+06	1455597	1.84316e+06	2.19019e+06	2277086	3402114	2190974	20425.3	21344.5	18564.2	23548.4	34850.4	6641.04	7986.95	40124.1	10402.9	19702.8	23109.2	10433.7	51246.3	11927.3	5301.01	46528.6	15929.7	29676.5	22666	41614	19242.6	11441.5	29522.9	19471.6	16401.4	10219.8
Sorbitol-6-phosphate	35744.1	28741.8	116801	50109.7	132544	123465	23447.6	196902	33296.4	318258	32285.5	207638	53767.1	97111.3	176261	103256	5895.86	5476.74	6529.86	2981.8	939.2	9290.7	5439.39	3150.07	1088.86	3333.3	997.96	2262.82	6701.94	27459.3	8815.72	1615.81	709.19	2227.56	1404.42	3217.42	1189.21	10115.4	7820.35	7179.64	14784	28196.3
Sphinganine	599992	1716785	1.36485e+06	3.1694e+06	2.04091e+06	2.10124e+06	2346334	2.78639e+06	2.57798e+06	2.85006e+06	3.65831e+06	2.3959e+06	891146	2.56323e+06	1.08334e+06	1.02724e+06	11440621	14976775	9684094	9419109	17979254	5.32868e+06	3.74702e+06	6.90479e+06	10479256	7.47252e+06	5787294	7392304	10339541	40208856	18182082	46569868	18933274	20419822	12792219	23941142	26996592	12025868	9934621	25908502	19138866	21987758
Sphingosine	92693.4	5.70867e+06	3235710	5.0062e+06	2.36387e+06	6.35572e+06	9237364	10133325	9877723	9264943	19692306	8006238	4.45284e+06	5.46541e+06	3.77761e+06	6353694	34010252	51348140	46629892	46735444	87888464	38273464	17087414	28096414	48585024	52158812	26465406	42027316	42930104	88685696	54177344	53969568	56445940	27310240	39185416	72838936	84743208	11027249	31495770	29189770	28605832	13060788
Sphingosine isomer	6562.74	263432	149942	156605	139856	228158	353347	259061	429657	336370	551941	159188	61969	144012	82682.1	272575	1.00359e+06	1.59826e+06	664519	1.31933e+06	868253	64456.8	449045	722012	620303	755297	302940	639143	607967	2.77069e+06	1599676	1.37837e+06	1.19398e+06	597761	605798	615769	1.33756e+06	359044	469505	505373	438785	201731
sphingosine(d18:1)	13903.2	1700945	1.14337e+06	2.04464e+06	891840	3.33938e+06	3.01076e+06	4.49776e+06	3274155	2.31367e+06	4.57646e+06	1.97634e+06	636528	2.09416e+06	4890204	2315625	1.59682e+06	1.39367e+06	1961819	1.78815e+06	991544	0	404755	701931	0	1.35769e+06	1.53267e+06	1.25506e+06	643339	216977	643549	760283	706992	1075272	302664	763993	645029	512572	443353	319724	361861	504769
sphingosine(d20:1)	0	0	767581	853346	644183	1.27302e+06	689152	1452622	725404	644549	230738	1.15488e+06	0	787101	2164240	319954	1.1056e+06	679119	1.39484e+06	1.07065e+06	716021	1970.87	273148	440170	74255	789149	849215	802925	478610	193764	676820	565682	572245	715246	157264	457507	525675	413294	174665	185757	235620	194237
sphingosylphosphorylcholine	4476.86	544571	1.04138e+06	1.74234e+06	2427270	2.19487e+06	905031	1.57826e+06	850683	1.45744e+06	1.95508e+06	2.11795e+06	1176282	1.82173e+06	2.28869e+06	464632	3.27747e+06	3.14508e+06	3.12143e+06	2.66574e+06	2822714	1696645	1706420	1.26769e+06	1.70034e+06	2.34818e+06	2.27951e+06	1.77561e+06	2.6261e+06	1.34288e+06	1.69119e+06	3.31815e+06	1.52245e+06	2.59095e+06	1702195	2.64535e+06	1653436	146290	1.89261e+06	1.51825e+06	2470551	1484370
Spiroxamine isomer	25190.5	3.98926e+06	1.42888e+06	1.76219e+06	1.46736e+06	3331064	4.88076e+06	6.02715e+06	4.72936e+06	3.86256e+06	7.21605e+06	2.8737e+06	3.83797e+06	2.70101e+06	2.10557e+06	5.01334e+06	2312078	3.81918e+06	2.41538e+06	3.18756e+06	5.85954e+06	2212715	807995	1.06954e+06	2037716	2.00707e+06	1.00065e+06	2.39119e+06	1933373	5.7532e+06	2.55431e+06	2.72492e+06	2383356	1.66673e+06	2.01753e+06	3.30095e+06	3.00168e+06	654016	1563737	1421737	1.34024e+06	1.10192e+06
Stearamide	593898	11187197	6.76319e+06	16172304	8638029	9388429	13921328	12195363	14344099	8886260	14152437	6.80301e+06	15535908	11698844	9613758	10252985	3.52357e+06	3.33358e+06	3.5855e+06	1.46838e+06	2.2768e+06	2.38057e+06	444620	1406284	2145838	976698	1402129	1.80274e+06	3053297	22103426	27408602	29525448	10954581	22558438	19560232	6.43501e+06	31196998	17342712	38305008	36925900	66081556	3002331
stearoylcarnitine	9073.75	195517	133080	124891	119166	157129	664562	199658	211970	208266	486861	148866	106612	52969.7	153696	195995	1.35024e+06	1042698	1.86188e+06	1.07056e+06	1.12695e+06	365535	819628	683111	701028	834517	1.21069e+06	631417	745918	396599	451084	1.04673e+06	733332	984737	606586	1.47603e+06	643603	270288	394944	371634	379529	119227
stearoylcarnitine isomer	32060.5	179568	251002	239024	136633	151546	515742	159434	247767	216338	484679	167254	168268	74793.9	138127	192379	1.04754e+06	498845	1.59547e+06	914082	909008	398097	1.15166e+06	812399	763762	961000	1.10771e+06	790589	841994	343458	748935	1.0081e+06	1.05921e+06	992374	779619	723238	779860	493466	757592	572300	544260	55705.1
Stoloniferone C isomer	8753.5	3057368	3.53842e+06	2.98122e+06	3801352	2.47435e+06	2.28798e+06	2.25744e+06	3.93559e+06	3.79115e+06	4.25471e+06	3123100	2.75791e+06	2.21891e+06	1.71617e+06	3491859	328595104	137579456	84613912	218719232	153214912	62270956	24029288	43592756	42529424	34893580	27189170	56712916	50755888	128469864	119138552	69610568	75462416	67146728	55125940	78517992	77521504	46636836	29698666	54818368	25978118	8953123
Suberyl Glycine	24814.2	485040	251891	103788	237140	175500	259399	281526	250265	243785	413952	248206	202375	129448	241773	481984	1704023	1.07735e+06	3.00143e+06	2.22727e+06	1460462	2404645	4.85608e+06	1.7999e+06	2.49889e+06	1.65223e+06	2.32275e+06	1.3519e+06	1.26235e+06	182765	304769	661843	56821.6	821828	789857	434606	133411	201393	350812	187800	222897	325711
succinate	3.37896e+06	299414368	13261593	64622692	33735908	29606870	96202344	85006328	11479355	27670328	147699856	15181352	62643916	38819124	58942484	269596544	13277949	8540236	9128375	8.3229e+06	8070318	9358283	155604112	29286048	5.70452e+06	18190786	74879016	37857348	12213220	90318712	214693136	56211232	36488456	102211936	296953568	45164896	54011708	1337882624	607964160	345452320	291832224	66918948
sulfate	6096224	11039473	13334817	13527653	14533827	17277664	9258400	19005466	5.29758e+06	23925658	4.60152e+06	17264786	13596421	16889314	19804402	19693702	5.53333e+06	26626366	9384203	6.36222e+06	8174218	50207276	24843246	14408411	16497412	12858349	18319630	9675077	13799668	15976203	6146090	5.70127e+06	4.75458e+06	14474236	8914073	68141928	7.0125e+06	7.49793e+06	5322766	4.76169e+06	7.53652e+06	12698912
Sulfoglycolithocholate	6993.59	25484750	4.02962e+06	5.78987e+06	6955050	5.21851e+06	9663737	7482534	8.16926e+06	19838130	26405702	7.06254e+06	30624838	7.98881e+06	9558409	9700889	10717351	7.08211e+06	6.81002e+06	11860132	9363609	21609190	28746854	24263066	45799788	12323548	19514230	13804601	7880228	10203828	4.92366e+06	8589349	4727657	16447356	33434406	62833856	24430058	2.77491e+06	5545520	6.95803e+06	3.31504e+06	1.53357e+06
Sulfoglycolithocholate isomer	35431.1	4.63983e+06	1.04574e+06	1.37463e+06	1.31374e+06	1828078	2.15411e+06	2.92e+06	1.81346e+06	3.37546e+06	5.43658e+06	1.19626e+06	8.31849e+06	1.27392e+06	1.75589e+06	2.16168e+06	11593429	10402363	7.80013e+06	10795152	9520426	185890	7.71412e+06	5.46731e+06	1.82516e+06	4.97635e+06	4789442	7742272	7.42523e+06	8912217	5.07958e+06	10489500	5.24889e+06	7.84536e+06	12769927	27743342	9712410	632575	4.27402e+06	6578312	5.07418e+06	2.5021e+06
Sulfoglycolithocholate isomer 2	0	10428097	3961484	1.89675e+06	4.89763e+06	3.29309e+06	1.6967e+06	3572999	4.69303e+06	4472298	10280052	3.90684e+06	5.88528e+06	3590810	1.5227e+06	5.51734e+06	35168964	30152194	28487160	36172052	33357786	23087158	13079789	11061488	17752846	11699979	12311101	22049582	19452328	19083878	14733147	27532656	14689963	18225290	17498532	32855894	13441887	360624	11695693	15446204	11955729	8410381
Targinine	6482.98	41467.4	188503	26394.8	94189.2	211846	52100.5	209929	31554.2	124679	45751.1	142230	79472.8	81576.6	101082	74060	7632.1	44385.2	14645	20658.5	16871.7	47728.4	469166	19269.8	17790.2	3240.72	9199.15	10403.1	8087.64	221450	13227.9	9723.63	7172.19	19356.9	31215.3	44026.9	6316.84	5782.52	25726.1	5320.21	16779.9	12870
taurine	405848	71276840	55220436	59822492	86342944	136087728	101108376	203001648	28672990	98008776	24748502	51653728	65648352	65141092	103503936	146758352	13011449	120125864	35166012	28372506	35290772	30487642	162091488	63710348	64733644	74245568	134052872	33935584	51607636	90309880	22387878	35500424	16316069	100347128	28028094	276402336	43795580	76638184	62111856	24868544	45068880	58207860
Taurocholic acid	11959	8685186	4.61456e+06	1.95541e+06	5.4418e+06	3.07126e+06	2170001	3051144	6.95823e+06	5161719	9012445	4.43962e+06	6.92316e+06	3.97749e+06	674191	7.59702e+06	15887344	15802492	14952451	17058746	17861282	13802093	12873252	8.13495e+06	14248561	8907977	10412041	11062022	12895836	13488504	12013223	15262699	11006913	12144104	10368712	17168554	8763489	550027	10698643	8956999	8466671	8879791
Taurocholic acid isomer	187613	32732038	7.25028e+06	6646034	11317541	7.66795e+06	9109143	11326115	11521845	20581118	37504784	11556219	39046768	9492471	11894901	14055279	46972740	50961888	40362396	58396212	58734464	5523158	93125280	37943316	34903468	34939908	54805888	45744544	33500026	57814976	21413594	39873740	22126874	40501476	33955824	203039280	41607068	4524778	26831190	27850230	24107258	20012112
Taurodeoxycholic acid	33703.7	8763115	3572841	2.07902e+06	5.01638e+06	4974208	3727902	4561166	3.04844e+06	6.98703e+06	12833040	3.88345e+06	12334564	2982138	4.96606e+06	2.85835e+06	15542275	16378531	13593615	17627184	16515316	106361	13076537	6759144	39056.6	7965530	10237241	11852440	8013154	8430001	5809636	10265615	6285876	8730459	7151736	23888202	8622325	1.11812e+06	3.9874e+06	6.76279e+06	4.18165e+06	1.59917e+06
Taurodeoxycholic acid isomer	0	37624852	12509651	7.794e+06	17995624	19749370	17122192	25814656	10215467	32627614	59902688	15481187	49054112	13672299	24984586	8720437	30058602	29651666	30272214	35163980	37976516	30046778	46832500	26606194	52501616	29024662	57387388	31647622	17243122	22163734	5.1468e+06	17455118	10986800	27072408	22787778	113057016	30575642	5.96903e+06	8412339	10121017	5.2261e+06	4817817
Taxuyunnanin isomer	5062.41	370633	157183	340513	299785	352099	650066	641848	275672	301507	717590	188582	437222	349129	358321	270039	949798	1.19237e+06	1563107	1.28071e+06	1.22286e+06	282378	291818	552236	1.02134e+06	324568	939900	573950	795022	484181	154137	520224	238196	364714	361313	1.61201e+06	300665	16892.2	438777	308537	307624	385202
tetradecadienoylcarnitine isomer 1	16663.6	386152	799830	290667	618867	779574	1.02025e+06	499900	290654	277715	712245	195756	420082	294343	238465	242823	789778	578920	578444	387780	861661	483755	750028	656359	270760	314848	643392	289962	579948	418023	730540	324513	343554	1.17499e+06	1394314	1.04165e+06	2.2193e+06	656891	2.12343e+06	997714	684059	275717
tetradecadienoylcarnitine isomer 2	2293.13	720510	1.25388e+06	282733	598593	1.20672e+06	1.76964e+06	612180	247670	149041	1.25444e+06	57868.6	452870	282466	196939	298984	693533	73597.5	218282	167999	627444	356132	446191	196590	163480	225206	308783	92668	407976	214145	725223	204296	283668	818289	1.29179e+06	741210	2.39467e+06	698681	2729823	976699	684037	330076
tetradecenoylcarnitine isomer 2	16950.7	326784	129345	59323.6	82823.6	374158	1.80338e+06	166101	426173	175785	1.53893e+06	60359.8	553022	31472.5	94149.7	168298	3.28725e+06	272596	798372	682262	2.36321e+06	789428	694951	212194	219499	245226	446117	108950	740351	446744	1330203	459495	548573	1.67985e+06	1.98832e+06	2.55353e+06	3.11831e+06	929665	2547914	2.04078e+06	875585	542315
tetradecenoylcarnitine isomer 3	67239.3	6.75768e+06	1.73413e+06	2.13351e+06	1.5127e+06	2.14049e+06	5.47595e+06	3.53703e+06	2.15316e+06	3.01823e+06	4770452	1720498	13019784	2457167	2.11428e+06	1.59956e+06	117990	167458	159901	250862	279194	237214	401230	335401	281146	204667	149707	208996	226262	185474	128338	277484	218715	546852	334928	413969	100166	169204	179200	165918	220317	341650
threonine	32353.2	261266	1.12031e+06	224058	1.24318e+06	956642	458035	2.41226e+06	424765	1.14407e+06	507487	1.58879e+06	776868	462208	828923	704488	190975	603741	245428	439119	362084	257172	402464	100828	113948	98747.8	100892	241707	218564	854109	262910	161253	146884	269912	121890	966254	146761	311301	528454	95548.6	236180	1.15414e+06
thymidine	18997.5	601426	1.29288e+06	283524	492534	417365	992372	2.14798e+06	266383	1109580	1.48836e+06	2.44862e+06	894288	287826	241945	556702	2.04e+06	1.57159e+06	427577	711366	377234	297806	604607	148576	203254	250930	162617	160978	752591	1.98928e+06	346092	181585	110859	539382	250946	2.40767e+06	501167	325641	1.32203e+06	367372	445003	1.48619e+06
thymine	9712.95	56968.7	167492	92582.9	69067.2	57047	100144	170139	35218.9	274077	97091.7	468772	124569	68491.1	71136.3	67194.7	299012	248402	50428.2	95039.9	60855.1	92796.8	279693	102256	45759.2	39132.3	59199.8	38004.5	87776.1	470462	78950.6	49544.1	21471.7	192694	75786.6	381859	65962.6	68639.1	201551	50548.3	88698	261979
Tiglic acid	138468	1.01161e+06	677567	597690	1.0346e+06	757630	643162	1.58297e+06	727708	873348	1.84286e+06	770884	985696	971028	1.17763e+06	1.31859e+06	321717	757414	733443	608626	1.41859e+06	722239	529525	663011	752226	935295	580948	870649	1037878	696677	607610	728033	574227	845380	621648	1.64911e+06	896897	2.24242e+06	938046	580111	679996	643756
Tiglyl carnitine C5:1	50515.9	987714	25038.8	72606.5	43713.8	30132.2	709023	26342.6	10375	48869.4	143625	136973	67093.9	48164.4	87508.1	577652	365602	79601.9	317615	156359	147217	2894882	31396362	401473	288023	161067	282376	1.91627e+06	34009.5	234617	227441	222433	49263.2	295810	6.8826e+06	89634.4	427329	4551938	4.12652e+06	2.52671e+06	3.91228e+06	518500
Traumatic Acid	112337	1885462	3260305	1.35267e+06	3.76257e+06	2343235	1992346	6451140	1986005	2.84452e+06	5.17045e+06	5.33134e+06	2.269e+06	3.0138e+06	3.50036e+06	3340416	963629	1.33848e+06	1.81255e+06	1.14234e+06	1.02387e+06	11782248	2.92646e+06	1.58412e+06	3094041	935522	1.56575e+06	1.27795e+06	806635	1.70939e+06	2.60456e+06	1.29551e+06	1017385	1.44789e+06	1.68257e+06	1.75853e+06	604517	2.42967e+06	780860	3.3551e+06	1625066	6421708
Traumatic Acid isomer	29232.6	6408336	1741665	1.78757e+06	1.54739e+06	1.16826e+06	4.36394e+06	2.8568e+06	3.26652e+06	2.46903e+06	4194996	2154419	6.62194e+06	2.51294e+06	1.43847e+06	1806956	659402	631973	1.12506e+06	653320	567259	6771922	1703446	610224	2.22163e+06	298259	801263	372972	427163	1097374	1.79508e+06	937480	574690	866415	619065	2.52817e+06	257462	1.2607e+06	287472	1.99704e+06	737144	2647490
Tridecanoyl carnitine	207261	181281	128423	66342.4	99650.8	96682.4	256834	111967	142032	257664	300041	244166	223144	80800.8	88134.2	99127.9	1.09405e+06	4317843	1.22996e+06	110744	160379	94912.2	140243	88143.3	34236.3	65881.7	116586	819807	1.27576e+06	142663	211979	111806	130040	194446	221330	173862	402480	182189	419164	289642	201773	114645
Trimethyllysine	15285	2.47927e+06	1104687	263756	819376	1.1769e+06	2926336	3.34322e+06	932389	1.1879e+06	280523	1841251	1.05507e+06	752803	2.24284e+06	6991016	414854	275501	211207	232687	159736	439505	1.99221e+06	81937.1	65912.8	77696.4	74786.1	103091	79775.2	969552	190454	358422	91960.9	303637	588724	471887	110688	65304	265109	165379	235570	250766
Tryptamine	78946.2	216671	210055	220133	246517	352643	269332	290693	250602	236939	274778	213001	230777	291261	323984	241721	284432	270241	377229	272265	331404	230058	244141	256213	291062	300104	275859	273954	309090	266361	291906	347445	318634	261660	300124	285749	278862	194142	362022	307426	356496	341959
tryptophan	20961.8	1.33304e+06	2.17629e+06	368620	3668091	2.19386e+06	1.70929e+06	4.7798e+06	1.03728e+06	4.5198e+06	1.04324e+06	2.8962e+06	1.89493e+06	1.56383e+06	2.21538e+06	4.7357e+06	806036	1.69124e+06	1.53791e+06	1.25657e+06	1.0104e+06	964833	10317031	463101	300874	429063	1.25865e+06	1.25893e+06	613226	1.56931e+06	513872	328030	455926	688387	326471	2.75132e+06	268722	343869	665238	275910	320359	1.04897e+06
tyrosine	198592	3.36681e+06	2.75836e+06	312716	3.29804e+06	1683494	1806188	4.51345e+06	5.01023e+06	2.72673e+06	1.17752e+06	4.06566e+06	2.35096e+06	709689	981548	4589925	1.35598e+06	2.00259e+06	1.63659e+06	1.31054e+06	1.18508e+06	1457598	7.79107e+06	270131	294437	319457	579779	973508	810838	2.66053e+06	1.34389e+06	826400	799362	1.00761e+06	690189	3.04001e+06	481354	206131	324230	252927	343417	918450
Ubiquinone-2 isomer	0	2.03522e+06	244299	766646	497542	552298	1.15283e+06	551034	1.02996e+06	1.14831e+06	1.92254e+06	843699	1.26168e+06	231093	348563	688331	13028	8845.61	12260.4	11132.8	4893.07	8704.75	4055.44	9746.74	8458.63	8137.16	6363.4	8163.17	6993.12	5172.37	6372.37	5735.22	8470.36	7131.82	2213.75	18848	7550.32	1480.73	4610.7	4158.56	3828.7	3733.91
UDP	8349.79	134795	656664	117362	660053	880605	248424	1.03179e+06	109312	607903	193868	778913	214701	417764	73595.9	127546	11212.3	81287.2	62058.5	60826.3	58447.4	104315	76964.5	45351	30924	27189.1	25430.3	62168.7	35765.9	467712	111330	41708.7	38456.2	45023.5	30322.4	140441	12959.9	250971	30395.4	68110.2	42108.2	191085
UDP-D-glucose	0	66366.2	545697	93379.6	383417	560090	197320	614419	78867.8	557668	107353	598220	139878	290677	326716	74644.8	10052.4	72913.2	44516.9	39028.9	44230.2	94128	127022	39110.4	28883.2	20058	40708.4	61646.1	32206	446514	94292.3	39279	33509.6	41041.3	29019.3	126414	16118.9	407396	38528.1	61436.5	36612.6	186986
UDP-glucosamine	0	152094	13468.1	137976	45901.6	63446	162734	116120	160769	11182.5	156292	9693.03	58053.8	56325.7	62143.2	133883	4143.6	37356.1	25922.7	5142.86	53967.7	21971.7	18387.3	4944.41	21240.3	1723.78	11261.2	21641	16666.3	141766	726301	266676	75003.4	183157	243809	79115.6	149996	69603.2	1.1172e+06	610874	2.19813e+06	117195
UDP-N-acetyl-glucosamine	10209.1	149875	1.01276e+06	134483	670626	958538	267730	1.08981e+06	228049	972665	261135	605922	818418	464523	3948.83	836956	83277.3	301500	146679	128093	220635	266916	601198	121704	78310.8	102116	148461	148543	126039	898437	332606	91999.1	85604.2	220945	165814	621993	62584.2	549055	456227	166244	157213	912121
UMP	35406.8	24013	65923.6	39730.9	68970.4	82394.5	58399.2	285152	19467	92137	46867.9	146373	50776.9	51118.5	25294.7	44273.2	5967.4	72637	20226.1	90815	70236.5	34956	47182	12800.4	34931	8528.7	18667.2	20279.2	17626.3	75425.2	38691.1	11722.8	15854.1	23965.2	20459.2	106111	14269.8	42007.9	45800.2	17602.2	26018	110660
uracil	13806.4	210034	1.42734e+06	246263	587416	443954	234833	1.87853e+06	306539	764592	655706	2.29847e+06	390665	259137	228767	344821	1.37803e+06	907911	314770	481515	269183	214103	658857	195128	211662	262207	156174	151261	535520	2247808	448690	171477	165944	602499	317537	1.1115e+06	648758	664814	1.41516e+06	182819	489409	2.27999e+06
valine	40890.1	2.9586e+06	1.84021e+06	613949	2.52315e+06	1.73067e+06	2.55735e+06	2846918	6.63698e+06	4.2216e+06	1.58343e+06	2.48924e+06	2.42356e+06	1.18312e+06	1.44319e+06	8834931	4.37592e+06	2.69659e+06	6.12033e+06	2.3003e+06	3.32522e+06	2785411	25521214	1.04839e+06	902019	1702573	2.69017e+06	2.70405e+06	2672971	2.21687e+06	1.28457e+06	1.43371e+06	1.52315e+06	3.46458e+06	609497	6.57816e+06	2.16336e+06	688570	2.5018e+06	1.48723e+06	1.2022e+06	5.22129e+06
Vanillin 4-sulfate	1515.22	13177.4	23252.5	4484.61	12285.9	8583.29	9503.37	51230.6	8651.44	8019.72	8521.33	11715.9	12966.2	4035.81	17642.7	90179.2	33930.3	13657.4	108585	27004.2	11463.2	354280	36253840	611416	40740.5	287342	7.36399e+06	12165.3	13053	365360	6598.22	244437	13885.8	43218.9	4226879	105519	17271.9	12840.2	23653.8	405547	994590	14229335
Volkenin isomer	3610.66	256787	76352.9	55420.5	152995	103829	89757.1	256619	161249	161365	171124	97711.6	185431	90878.5	138868	309464	167512	523831	131421	258601	223554	262807	200977	95200.6	132152	44349.8	78941.5	155243	86617.6	190095	85067.6	140409	52978	178008	118031	253410	38458.6	30473.1	50345.6	61875	62776.9	98453.9
xanthine	11504.3	356651	704625	211920	621173	312670	1.21298e+06	989876	438202	380553	924301	1.69653e+06	239582	115383	135423	171995	663903	578302	269448	272850	254465	209665	9224519	316722	159044	185198	602400	287042	820641	1.83705e+06	5.71267e+06	1.82042e+06	1.37283e+06	7.55326e+06	1.75428e+06	815643	10770784	6635064	13803029	1.86718e+06	22244456	34753936
Xanthurenic acid	3436.23	1.06339e+06	1.63808e+06	1.6306e+06	1.41977e+06	1.18011e+06	406406	1.12204e+06	1.44971e+06	629020	1.09183e+06	1.24173e+06	480343	1.07568e+06	949003	576386	19768.3	12353.4	5932.23	8220.64	26406.8	417202	623567	57101.2	6650.1	31223.1	23602.3	44381.3	24921.9	15216.2	21812.8	7928.27	6862.71	11890	21540.9	10343.5	6450.6	5514.51	6311.16	13794.7	9498.68	11793.6
Zearalenone	0	481311	794885	741241	743557	1.30149e+06	989973	1673340	895564	632749	998698	1.0798e+06	534375	1.29161e+06	1.04632e+06	683464	393668	266209	411985	622764	926643	209732	205063	88554.3	243947	305482	259410	337779	666827	312730	171523	403620	335198	368771	381339	1377021	478356	353856	387867	753047	468392	111624
