# Supplementary material for: Dietary Fiber Lacks a Consistent Effect on Immune Checkpoint Blockade Efficacy Across Diverse Murine Tumor Models
Source: Cancer Res. 2025 Jun 20;85(17):3335–47. doi: 10.1158/0008-5472.CAN-24-4378 (PMC12402783; doi:10.1158/0008-5472.CAN-24-4378)
Supplement: Table S11 — Significant fecal metabolites from B16-OVA and YUMM1.1-9 tumor models in chow or HC_In8 vs. LC_In0 comparisons [file can-24-4378_table_s11_suppst11.xlsx]

## Sheet: Table S11
Supplementary Table 11: Significant fecal metabolites
B16-OVA												YUMM1.1-9
B16-OVA feces chow+anti-pd1 vs LC_In0+anti-pd1						B16-OVA feces HC_In8+anti-pd1 vs LC_In0+anti-pd1						YUMM feces chow+anti-pd1 vs LC_In0+anti-pd1						YUMM feces HC_In8+anti-pd1 vs LC_In0+anti-pd1
	FC	log2(FC)	p.ajusted	#NAME?			FC	log2(FC)	p.ajusted	#NAME?			FC	log2(FC)	p.ajusted	#NAME?			FC	log2(FC)	p.ajusted	#NAME?
16alpha-Hydroxyprednisolone isomer	367.13	8.5202	1.5575e-12	11.808		UDP-glucosamine	204.02	7.6726	1.2644e-08	7.8981		PE(36:4)	4319.7	12.077	3.9212e-12	11.407		PC(28:0)	26.973	4.7534	0.00019313	3.7141
oleanolic acid 3-O-beta-D-glucosiduronic acid	457.3	8.837	9.6111e-10	9.0172		succinate	82.99	6.3749	9.7219e-06	5.0122		Abscisic Acid	3123.1	11.609	3.9212e-12	11.407		Ethylmethylmaleimide isomer	0.14932	-2.7435	0.00019313	3.7141
Rubrosterone isomer	324.36	8.3414	7.5894e-08	7.1198		Oleamide	0.077873	-3.6827	4.5729e-05	4.3398		DAG(38:5)	0.0057291	-7.4475	1.8454e-10	9.7339		Heptadecanoyl carnitine	0.20363	-2.296	0.00036473	3.438
Gln-Glu	27.351	4.7735	7.5894e-08	7.1198		Sphingosine	0.079111	-3.66	4.5729e-05	4.3398		Neotigogenin acetate isomer	154.03	7.267	2.1921e-10	9.6591		N-Methylanthranilic acid	0.37741	-1.4058	0.00036473	3.438
sphingosine(d18:1)	0.020235	-5.627	8.4987e-08	7.0706		sphingosine(d18:1)	0.14128	-2.8234	4.9565e-05	4.3048		Solasodine	87.355	6.4488	9.261e-10	9.0333		Glycerylphosphorylethanolamine	30.303	4.9214	0.0004014	3.3964
Corosolic acid isomer	38.113	5.2522	8.4987e-08	7.0706		Indolelactic acid	17.372	4.1187	0.00014311	3.8443		Equol	327.5	8.3553	1.0413e-09	8.9824		hydroxyvalerylglycine	0.088489	-3.4984	0.0004014	3.3964
4-Methyleneglutamic acid isomer	41.615	5.379	1.1296e-07	6.9471		Glycerylphosphorylethanolamine	11.061	3.4674	0.00014311	3.8443		N-Methyl-L-isoleucine	170.85	7.4165	2.177e-09	8.6622		Taurodeoxycholic acid isomer	0.21178	-2.2394	0.00055682	3.2543
C18:4	23.417	4.5495	1.1296e-07	6.9471		asparagine	0.061773	-4.0169	0.00016715	3.7769		C18:3	17.209	4.1051	2.177e-09	8.6622		Guanidinosuccinic acid	220.61	7.7854	0.00079951	3.0972
2-Hydroxypyridine isomer	41.063	5.3598	1.3449e-07	6.8713		Stearamide	12.684	3.6649	0.00016731	3.7765		Salvigenin isomer	45.303	5.5015	5.8717e-09	8.2312		Gly Gln Glu isomer	0.02487	-5.3295	0.001004	2.9983
PE(P-18:0/20:4)	0.0055127	-7.503	1.5105e-07	6.8209		Arabinonic acid isomer	33.549	5.0682	0.0002122	3.6733		S-Allyl-L-cysteine	0.015188	-6.0409	1.0902e-08	7.9625		Pregnenolone acetate isomer	0.089263	-3.4858	0.001004	2.9983
Pregnenolone acetate isomer	0.050495	-4.3077	1.5105e-07	6.8209		2-aminohexadecanoic acid	0.1565	-2.6758	0.0002122	3.6733		D-1-[(3-Carboxypropyl)amino]-1-deoxyfructose	19.506	4.2859	1.0902e-08	7.9625		Suberyl Glycine	0.13607	-2.8776	0.001004	2.9983
2-keto-isocaproate	6.4203	2.6826	1.7403e-07	6.7594		3-ketosphingosine isomer	0.10879	-3.2004	0.00022156	3.6545		Anthranilic acid isomer	806.9	9.6562	2.2505e-08	7.6477		N-(5-Aminopentyl)acetamide	0.17385	-2.524	0.001004	2.9983
(S)-N-(4-5-Dihydro-1-methyl-4-oxo-1H-imidazol-2-yl)alanine	245.49	7.9395	2.2576e-07	6.6464		C26:4	0.28733	-1.7992	0.00027262	3.5644		Docosanamide isomer	234.03	7.8705	3.0919e-08	7.5098		C19:1	0.23878	-2.0662	0.001004	2.9983
PG (22:6/18:3)	27.407	4.7765	2.2576e-07	6.6464		Glycerol 3-phosphate	6.2506	2.644	0.00043042	3.3661		Oleoyl Ethyl Amide isomer	131.31	7.0369	3.0919e-08	7.5098		dihydroxycholesterol	0.28254	-1.8235	0.001004	2.9983
(17alpha-23S)-Epoxy-28-29-dihydroxy-27-norlanost-8-ene-3-24-dione	172.12	7.4273	3.2656e-07	6.486		DAG(39:6)	6.0257	2.5911	0.00045964	3.3376		C17:2	3.6587	1.8713	3.1526e-08	7.5013		Corosolic acid isomer	0.29197	-1.7761	0.001004	2.9983
Myristoylcarnitine C14:0 isomer 1	77.88	6.2832	3.2656e-07	6.486		tetradecenoylcarnitine isomer 1	0.30541	-1.7112	0.00062979	3.2008		C24:5	0.1584	-2.6584	3.6865e-08	7.4334		6-Deoxohomodolichosterone	0.27493	-1.8629	0.0011605	2.9354
3-Nitro-L- tyrosine	65.458	6.0325	3.2656e-07	6.486		Phenylacetic acid	0.20045	-2.3187	0.00079439	3.1		11(R)-HETE isomer 2	4.33	2.1144	3.6865e-08	7.4334		sphingosine(d18:1)	0.27707	-1.8517	0.001188	2.9252
Gln-Ala	60.966	5.9299	3.2656e-07	6.486		glutamine	4.6656	2.2221	0.00080938	3.0918		C21:5	309.05	8.2717	5.614e-08	7.2507		S-Allyl-L-cysteine	0.33387	-1.5826	0.0017858	2.7482
7-Ethoxycoumarin isomer	38.391	5.2627	3.2656e-07	6.486		C19:1	0.30282	-1.7235	0.00080938	3.0918		4-Methyleneglutamic acid isomer	27.398	4.776	5.614e-08	7.2507		C22:4	0.34572	-1.5323	0.0018891	2.7237
N-Methylanthranilic acid isomer	32.283	5.0127	3.2656e-07	6.486		Pimelic acid	16.412	4.0367	0.00085596	3.0675		Stoloniferone C isomer	0.01713	-5.8674	6.4688e-08	7.1892		Arteether isomer	0.39757	-1.3307	0.0018891	2.7237
tetradecenoylcarnitine isomer 1	0.0824	-3.6012	3.2656e-07	6.486		D-Phenyllactic acid	6.3816	2.6739	0.00085596	3.0675		Gaboxadol isomer	20.022	4.3235	6.5215e-08	7.1857		Messagenin isomer	0.4005	-1.3201	0.0018891	2.7237
Tiglylcarnitine	9.0176	3.1727	3.2656e-07	6.486		C18:4	0.3649	-1.4544	0.00085596	3.0675		Carnosic acid isomer	1855.8	10.858	7.2315e-08	7.1408		Neuraminic acid	8.0859	3.0154	0.0020324	2.692
2-aminohexadecanoic acid	0.0094276	-6.7289	4.5932e-07	6.3379		dihydroxycholesterol	0.34448	-1.5375	0.0008648	3.0631		5-hydroxyindole-3-acetic acid	25.101	4.6497	7.2315e-08	7.1408		MG(22:4)	0.20267	-2.3028	0.0020324	2.692
Oleamide	0.027953	-5.1609	4.6341e-07	6.334		PE(20:4/19:0)	0.20373	-2.2953	0.00087365	3.0587		C26:6	0.07535	-3.7302	7.2315e-08	7.1408		C22:1	0.27137	-1.8817	0.0020324	2.692
Tuberonic acid isomer	8.2595	3.046	4.6341e-07	6.334		PC(20:4/18:0)	0.094977	-3.3963	0.00090466	3.0435		Benzyl b-L-arabinopyranoside	17.493	4.1287	8.4079e-08	7.0753		kynurenine	0.2823	-1.8247	0.0020324	2.692
Castanospermine isomer	73.359	6.1969	5.306e-07	6.2752		PC(16:0/22:6)	0.11657	-3.1007	0.00098564	3.0063		glucosamine	13.862	3.793	8.4079e-08	7.0753		succinate	55.979	5.8068	0.0022158	2.6545
Sphingosine	0.024045	-5.3781	5.6779e-07	6.2458		3-Isopropylmalic acid isomer	2.9699	1.5704	0.00098564	3.0063		Dihydrocarvone isomer	52.163	5.705	9.4834e-08	7.023		Docosanamide isomer	11.241	3.4907	0.0025617	2.5915
UDP-glucosamine	8.7488	3.1291	1.0294e-06	5.9874		3-hydroxybutyrate	0.36679	-1.447	0.00098958	3.0045		7-Ethoxycoumarin isomer	58.368	5.8671	1.0887e-07	6.9631		Oleoyl Ethanolamide	0.33739	-1.5675	0.0025617	2.5915
3-Indolebutyric acid	0.06815	-3.8751	1.0744e-06	5.9688		fumarate	19.923	4.3164	0.0010041	2.9982		Apigenin 7-sulfate	870.47	9.7656	1.1649e-07	6.9337		sphingosine(d20:1)	0.24235	-2.0448	0.0027743	2.5569
Sphinganine	0.045463	-4.4591	1.3134e-06	5.8816		sphingosine(d20:1)	0.20888	-2.2593	0.0010041	2.9982		Floribundoside isomer 2	1740	10.765	1.2098e-07	6.9173		C22:3	0.22684	-2.1403	0.0028582	2.5439
Gabaculine	19.885	4.3136	1.5215e-06	5.8177		Glu-Gly isomer	0.21557	-2.2138	0.0010041	2.9982		Isovalerylglycine isomer	136.01	7.0876	1.2098e-07	6.9173		C22:2	0.33221	-1.5898	0.0030153	2.5207
Benzyl b-L-arabinopyranoside	4.9334	2.3026	1.8284e-06	5.7379		Oleoyl Ethyl Amide isomer	0.2101	-2.2509	0.0010222	2.9905		Esculentic acid isomer	54.202	5.7603	1.3268e-07	6.8772		6beta-Hydroxytestosterone isomer	0.38861	-1.3636	0.0031147	2.5066
L-Dopa	9.2529	3.2099	1.8613e-06	5.7302		Cinnamic acid	11.816	3.5627	0.0010894	2.9628		5'-Deoxy-5'-thioinosine 5'-monophosphate	609.8	9.2522	1.4345e-07	6.8433		PE(20:5/16:1)	19.413	4.279	0.0032723	2.4852
Hydroxy Hippuric Acid	10.116	3.3386	2.0579e-06	5.6866		Aminolevulinic acid	6.5276	2.7066	0.0013115	2.8822		16-Epidesacetylfusidic acid isomer	18.698	4.2248	1.5584e-07	6.8073		5-(Benzyloxy)-2-sulfanylphenol isomer	4.517	2.1753	0.0032723	2.4852
Gibberellin A14 isomer	22.889	4.5166	2.0698e-06	5.6841		Ala Ser	3.495	1.8053	0.0013115	2.8822		Muramic acid	7.3324	2.8743	1.5584e-07	6.8073		Palmitoyl carnitine C16	0.19569	-2.3534	0.0036388	2.439
Linderanolide isomer	17.163	4.1012	2.0698e-06	5.6841		4-hydroxybutyrate	0.39914	-1.325	0.0013115	2.8822		Xanthurenic acid	64.44	6.0099	1.7872e-07	6.7478		Decylubiquinone isomer	0.20981	-2.2529	0.0037123	2.4304
C21:4	8.1627	3.0291	3.0534e-06	5.5152		N-Propionylglycine	6.223	2.6376	0.0013167	2.8805		5-hydroxyisourate	16.236	4.0211	2.0572e-07	6.6867		xanthine	38.894	5.2815	0.0049837	2.3024
Indolelactic acid	74.399	6.2172	3.3853e-06	5.4704		5-Methylcytidine	0.18998	-2.3961	0.0013167	2.8805		Jasmonic Acid isomer	18.651	4.2211	2.0749e-07	6.683		Docosyl 4-hydroxybenzoate isomer	0.23931	-2.063	0.0049837	2.3024
2_4-diamino-6-nitrotoluene isomer	35.026	5.1303	3.4457e-06	5.4627		Taurocholic acid	0.34349	-1.5417	0.0013167	2.8805		5-L-Hydroxytryptophan	12.666	3.6629	2.3827e-07	6.6229		Prenylbenzoquinone	0.4486	-1.1565	0.0049837	2.3024
Maesol isomer	28.097	4.8123	3.6214e-06	5.4411		Ethyl glucuronide	0.13582	-2.8802	0.0014241	2.8465		Norepinephrine	8.8633	3.1479	2.4409e-07	6.6124		C20:1	0.2046	-2.2891	0.0049952	2.3014
DL-4-Hydroxy-3-methoxymandelic acid	6.2454	2.6428	3.6318e-06	5.4399		isoglutamine	3.5079	1.8106	0.001498	2.8245		N-Methylanthranilic acid	9.3569	3.226	3.0436e-07	6.5166		stearoylcarnitine	0.23799	-2.071	0.0051236	2.2904
Stoloniferone C isomer	0.10132	-3.303	3.8913e-06	5.4099		Sulfoglycolithocholate isomer 2	0.41368	-1.2734	0.0016715	2.7769		Ganolucidic acid B isomer	17.862	4.1588	3.3155e-07	6.4794		2_4-diamino-6-nitrotoluene isomer	0.29983	-1.7378	0.005728	2.242
Hydroxy-methoxycinnamic acid	4.0275	2.0099	4.004e-06	5.3975		Glycerophosphocholine	6.8745	2.7813	0.0017381	2.7599		5-Methoxytryptophan	36.376	5.1849	3.4349e-07	6.4641		2-aminohexadecanoic acid	0.27598	-1.8573	0.0057385	2.2412
Ethyl 7-(2-formyl-5-oxopyrrolidin-1-yl)heptanoate isomer	98.933	6.6284	4.5777e-06	5.3394		pyridoxine	0.22933	-2.1245	0.0017519	2.7565		MG(22:4)	17.277	4.1108	3.4349e-07	6.4641		PE(16:0/22:6)	6.2391	2.6413	0.0065364	2.1847
Hydroxyphenyllactic acid	6.1699	2.6252	4.7422e-06	5.324		cyclic AMP	3.624	1.8576	0.0017519	2.7565		N-Methylanthranilic acid isomer	12.435	3.6364	3.4349e-07	6.4641		adenine	17.988	4.169	0.0073794	2.132
pyruvate	4.127	2.0451	4.7422e-06	5.324		Neosolaspigenin isomer	0.30686	-1.7044	0.0017519	2.7565		Diaminopimelic acid	10.432	3.383	3.4349e-07	6.4641		Propapyriogenin A2 isomer 1	0.309	-1.6943	0.0073794	2.132
Pro-Glu	26.907	4.7499	5.8703e-06	5.2313		UDP-D-glucose	17.497	4.1291	0.0017799	2.7496		Kammogenin isomer	0.29078	-1.782	3.4349e-07	6.4641		C19:2	0.44165	-1.179	0.0073794	2.132
Glutamylaspartic acid	17.159	4.1009	7.1093e-06	5.1482		N-acetyl-glucosamine-6-Phosphate	14.09	3.8166	0.0017799	2.7496		guanine	31.283	4.9673	4.9668e-07	6.3039		2-(Dimethylamino)pyrimidine-4-carboxylic acid	0.21491	-2.2182	0.0077113	2.1129
PC(16:0/15:0)	0.031931	-4.9689	7.736e-06	5.1115		Palmitic amide	8.9739	3.1657	0.0017799	2.7496		Palmitic amide	22.825	4.5126	4.9668e-07	6.3039		2-Phenylbutyric acid	0.34759	-1.5245	0.0078702	2.104
N-Gluconyl ethanolamine isomer	10.906	3.4471	7.736e-06	5.1115		Gibberellin A14 isomer	0.16815	-2.5722	0.0017799	2.7496		Gabaculine	14.956	3.9027	4.9668e-07	6.3039		Tiglyl carnitine C5:1	14.662	3.8741	0.0086248	2.0642
2_3-Dihydroxybenzoic acid	4.7085	2.2353	7.736e-06	5.1115		PC(28:0)	4.1993	2.0702	0.0017799	2.7496		C18:2	4.7075	2.235	4.9668e-07	6.3039		Indoleacetaldehyde isomer	0.15908	-2.6522	0.0086248	2.0642
Calcitriol	2.5285	1.3383	7.736e-06	5.1115		Tiglic acid	0.41775	-1.2593	0.0017799	2.7496		PE(38:6)	298.64	8.2222	5.2961e-07	6.276		PE(16:0/20:4)	5.4362	2.4426	0.0086248	2.0642
Apigenin 7-sulfate	447.21	8.8048	7.7772e-06	5.1092		N-Acetylserine	17.833	4.1565	0.0018543	2.7318		Dihydroxybenzoic acid	129.19	7.0134	5.2961e-07	6.276		6-Dimethylaminopurine	146.61	7.1959	0.0087267	2.0592
Indole-3-acetaldoxime N-oxide	0.048615	-4.3625	7.7772e-06	5.1092		Sphinganine	0.22324	-2.1634	0.0022331	2.6511		13(S)-HpOTrE isomer	14.327	3.8406	5.2961e-07	6.276		tyrosine	0.27302	-1.8729	0.0088217	2.0544
13-epi-12-oxo Phytodienoic Acid	5.0493	2.3361	7.947e-06	5.0998		Mescaline isomer	0.3979	-1.3295	0.0022924	2.6397		Dihydroactinidiolide	3.4733	1.7963	6.2451e-07	6.2045		Taurodeoxycholic acid	0.22156	-2.1742	0.010506	1.9786
D-1-[(3-Carboxypropyl)amino]-1-deoxyfructose	0.053391	-4.2272	8.3384e-06	5.0789		Etiprednol isomer	0.12475	-3.0029	0.0023533	2.6283		C20:5	12.883	3.6874	7.1898e-07	6.1433		Lys-Leu isomer	0.32086	-1.64	0.010506	1.9786
5-Methylcytidine	13.178	3.7201	8.6091e-06	5.065		Enilconazole	7.5104	2.9089	0.0023533	2.6283		Maesol isomer	9.5131	3.2499	7.1898e-07	6.1433		Homocarnosine	0.15748	-2.6667	0.010636	1.9732
2-Hydroxydecanedioic acid	8.2951	3.0523	8.8041e-06	5.0553		5-(Benzyloxy)-2-sulfanylphenol isomer	6.3904	2.6759	0.0023533	2.6283		Ubiquinone-2 isomer	93.13	6.5412	7.2664e-07	6.1387		2-Phenylethanol glucuronide	0.37398	-1.419	0.010793	1.9669
Ganoderic acid isomer	1411.8	10.463	9.8222e-06	5.0078		Ethylmethylmaleimide isomer	0.49563	-1.0127	0.0024168	2.6168		Plumbagin	22.23	4.4744	7.2664e-07	6.1387		5-Phenylvaleric acid	0.37018	-1.4337	0.010933	1.9612
LysoPE(18:2)	26.007	4.7008	1.005e-05	4.9978		UDP-N-acetyl-glucosamine	10.076	3.3328	0.0027487	2.5609		Ecgonine isomer	7.3245	2.8727	8.9712e-07	6.0471		5-Methoxytryptophan	0.39795	-1.3293	0.0125	1.9031
glucosamine	19.015	4.249	1.005e-05	4.9978		Nelarabine	0.17917	-2.4806	0.0027604	2.559		Cholesteryl sulfate	0.28205	-1.826	1.0293e-06	5.9875		Pipecolic acid isomer	11.817	3.5629	0.012987	1.8865
Plumbagin	15.093	3.9159	1.0639e-05	4.9731		malate	6.349	2.6665	0.0027858	2.555		N-acetyl-tyr isomer	6.225	2.6381	1.0907e-06	5.9623		C20:2	0.1588	-2.6547	0.013246	1.8779
PC(20:4/18:0)	0.0038439	-8.0232	1.1642e-05	4.934		C20:1	0.37263	-1.4242	0.0028539	2.5446		Minabeolide-8 isomer	32.003	5.0001	1.0943e-06	5.9609		2-Amino-1-phenylethanol	0.040124	-4.6394	0.013536	1.8685
guanine	88.084	6.4608	1.1642e-05	4.934		C19:2	0.37307	-1.4225	0.0030481	2.516		Docosyl 4-hydroxybenzoate isomer	0.10449	-3.2586	1.0943e-06	5.9609		C22:5	0.37541	-1.4135	0.013642	1.8651
Hydroquinone	9.5421	3.2543	1.1642e-05	4.934		PI(34:0)	0.38853	-1.3639	0.0030481	2.516		kynurenine	5.8843	2.5569	1.0943e-06	5.9609		Methyl farnesoate isomer	0.38438	-1.3794	0.013944	1.8556
decadienoylcarnitine	8.265	3.047	1.1642e-05	4.934		glucose-6-phosphate	25.86	4.6926	0.0030891	2.5102		PE(35:2)	94.168	6.5572	1.4228e-06	5.8469		Volkenin isomer	0.23291	-2.1022	0.014734	1.8317
alpha-curcumene	3.2727	1.7105	1.2012e-05	4.9204		2-Isopropylmalic acid	5.3042	2.4071	0.0031961	2.4954		Hydroxyphenyllactic acid	6.1598	2.6229	1.5448e-06	5.8111		Indole-3-acetaldoxime N-oxide	0.4436	-1.1727	0.014949	1.8254
N-Lactoylleucine	19.787	4.3064	1.2266e-05	4.9113		PE(P-38:6)	13.42	3.7464	0.0032451	2.4888		Homostachydrine	79.417	6.3114	1.9364e-06	5.713		Oleoylcarnitine	0.28071	-1.8329	0.015009	1.8237
LysoPC(20:5)	76.016	6.2482	1.2483e-05	4.9037		Phosphorylcholine	8.1439	3.0257	0.0032451	2.4888		Homogentisic acid	39.48	5.303	2.3341e-06	5.6319		2-Methylsuccinic acid	5.0979	2.3499	0.015853	1.7999
Isoliquiritigenin isomer	45.306	5.5016	1.2491e-05	4.9034		Azadirone isomer	10.988	3.4579	0.0032549	2.4875		Quinaldic acid	14.715	3.8792	2.3341e-06	5.6319		Stoloniferone C isomer	0.17999	-2.474	0.015885	1.799
malate	36.968	5.2082	1.2491e-05	4.9034		3alpha-Hydroxyoreadone isomer	0.32622	-1.6161	0.0032549	2.4875		6-Deoxohomodolichosterone	0.12252	-3.0289	2.3341e-06	5.6319		Spiroxamine isomer	0.34567	-1.5325	0.015885	1.799
N-Palmitoyl tyrosine	25.163	4.6532	1.255e-05	4.9014		Dihydroceramide C2	0.12066	-3.0509	0.0035193	2.4535		Pro-Ser	6.5022	2.7009	2.3341e-06	5.6319		C21:2	0.36191	-1.4663	0.016038	1.7949
Indole-3-acetamide	0.15836	-2.6587	1.255e-05	4.9014		Lithocholic acid	0.26849	-1.8971	0.0038487	2.4147		N-Acetylhistamine	5.4237	2.4393	2.3341e-06	5.6319		4-hydroxyphenylacetate	0.14884	-2.7482	0.016142	1.792
C18:2	10.397	3.3781	1.2947e-05	4.8878		Leu-Gly	3.2845	1.7157	0.0039774	2.4004		Methyl geranate	2.8677	1.5199	2.3341e-06	5.6319		N-Acetylhistamine	0.29864	-1.7435	0.016142	1.792
Sulfoglycolithocholate isomer	0.20378	-2.2949	1.2947e-05	4.8878		DL-4-Hydroxy-3-methoxymandelic acid	2.2953	1.1987	0.0039774	2.4004		Malonylcarnitine	0.078112	-3.6783	2.5511e-06	5.5933		Sphingosine isomer	0.36202	-1.4659	0.016142	1.792
Ecgonine	0.35943	-1.4762	1.3456e-05	4.8711		Chenodeoxycholic acid	0.33887	-1.5612	0.0044625	2.3504		Methyl farnesoate isomer	4.7399	2.2448	2.6778e-06	5.5722		PE(16:0/18:2)	7.4382	2.895	0.016603	1.7798
D-Phenyllactic acid	44.205	5.4661	1.3656e-05	4.8647		Methyl farnesoate isomer	0.29788	-1.7472	0.0047664	2.3218		Pregnenolone acetate isomer	0.098057	-3.3502	2.9257e-06	5.5338		C21:1	0.33151	-1.5929	0.016658	1.7784
N-acetyl-aspartate	9.4989	3.2478	1.3656e-05	4.8647		N1-Methyl-4-pyridone-3-carboxamide	4.1328	2.0471	0.0054312	2.2651		cholic acid	0.20837	-2.2628	2.9257e-06	5.5338		Quinaldic acid	0.3043	-1.7164	0.017136	1.7661
Sulfoglycolithocholate	0.20415	-2.2923	1.3656e-05	4.8647		2-Hydroxyvaleric acid	9.5463	3.2549	0.0056375	2.2489		Gibberellin A14 isomer	66.535	6.056	3.027e-06	5.519		C14:2	0.28898	-1.791	0.017425	1.7588
gamma-Glutamyltyrosine	6.9883	2.805	1.4952e-05	4.8253		Ribothymidine isomer	5.9625	2.5759	0.0056375	2.2489		Pentalenic acid	2.9757	1.5732	3.027e-06	5.519		hexadecadienoyl carnitine C16:2 isomer 3	2.6283	1.3941	0.01762	1.754
C17:2	5.2542	2.3935	1.5515e-05	4.8092		3-Phenylpropionate	0.26064	-1.9399	0.0057552	2.2399		Hydroquinone	23.736	4.569	3.376e-06	5.4716		Imidazolelactate isomer	0.43501	-1.2009	0.017745	1.7509
Carnosic acid isomer	229.43	7.8419	1.5702e-05	4.804		PI(20:4/18:0)	33.009	5.0448	0.0067977	2.1676		C19:1	0.2851	-1.8104	3.4313e-06	5.4645		LysoPE(P-16:0)	6.5548	2.7126	0.018844	1.7248
3-Hydroxyanthranilic acid	2.8817	1.5269	1.615e-05	4.7918		Propionyl-L-carnitine isomer 1	0.36064	-1.4714	0.0070179	2.1538		(17alpha-23S)-Epoxy-28-29-dihydroxy-27-norlanost-8-ene-3-24-dione	49.494	5.6292	3.5089e-06	5.4548		PC(16:0/15:0)	3.1355	1.6487	0.018844	1.7248
DAG(34:4)	0.13253	-2.9156	1.6915e-05	4.7717		LysoPC(20:3)	2.9294	1.5506	0.007152	2.1456		3-Hexaprenyl-4-hydroxybenzoic acid	17.846	4.1575	3.9638e-06	5.4019		PE(P-38:5)	3.3979	1.7646	0.019081	1.7194
N-Propionylglycine	9.3718	3.2283	1.6961e-05	4.7706		C14:2	0.36487	-1.4545	0.0072788	2.1379		15beta-Hydroxydesogestrel isomer	5.1546	2.3659	4.141e-06	5.3829		Muramic acid	0.43703	-1.1942	0.019175	1.7173
Aminolevulinic acid	9.7343	3.2831	1.8078e-05	4.7428		UMP	6.3927	2.6764	0.0074219	2.1295		2_2'-(3-methylcyclohexane-1_1-diyl)diacetic acid	7.0594	2.8196	4.8235e-06	5.3166		Hydroxy Hippuric Acid	0.31621	-1.6611	0.022008	1.6574
2-Isopropylmalic acid	10.793	3.432	1.926e-05	4.7153		CMP	4.8932	2.2908	0.0076618	2.1157		Hecogenin acetate isomer	31.534	4.9788	5.4047e-06	5.2672		Malonylcarnitine	0.32818	-1.6075	0.022008	1.6574
C20:5	12.55	3.6496	2.0805e-05	4.6818		Achalensolide	0.068058	-3.8771	0.0077451	2.111		DAG(36:5)	10.505	3.393	5.4205e-06	5.266		Gabaculine	0.30829	-1.6976	0.02255	1.6469
glycolithocholic acid	0.15304	-2.7081	2.0805e-05	4.6818		Methylsynephrine isomer	0.26953	-1.8915	0.0077451	2.111		Linderanolide isomer	37.421	5.2258	5.4468e-06	5.2639		PE(P-20:4/16:0)	3.4844	1.8009	0.023433	1.6302
p-hydroxyphenylacetylglycine isomer	4.2874	2.1001	2.125e-05	4.6726		LysoPC(14:0)	2.9257	1.5488	0.0077451	2.111		2-Phenylethanol glucuronide	7.0995	2.8277	5.861e-06	5.232		Gentianadine isomer	0.39347	-1.3457	0.023433	1.6302
Hecogenin acetate isomer 2	15.313	3.9367	2.2691e-05	4.6442		glycerate	4.7607	2.2512	0.0077741	2.1094		13-epi-12-oxo Phytodienoic Acid	6.6773	2.7393	5.861e-06	5.232		Pterine	7.7587	2.9558	0.024228	1.6157
Oleoyl Ethyl Amide isomer	0.052261	-4.2581	2.3528e-05	4.6284		Taurocholic acid isomer	0.31692	-1.6578	0.0078883	2.103		2-Phenylbutyric acid	0.17378	-2.5246	6.1302e-06	5.2125		gamma-D-Glutamylglycine	0.22148	-2.1747	0.024471	1.6114
C25:3	127.45	6.9938	2.5185e-05	4.5989		N-acetyl-glutamine	2.6101	1.3841	0.0081353	2.0896		Cabergoline isomer	0.070583	-3.8245	6.3681e-06	5.196		C20:3	0.48825	-1.0343	0.024592	1.6092
3-hydroxytetradecanoylcarnitine	3.6736	1.8772	2.535e-05	4.596		LysoPC(22:6) isomer 2	9.2208	3.2049	0.0085904	2.066		Fasciculol C isomer	0.15234	-2.7146	6.9915e-06	5.1554		LysoPE(22:1)	3.0643	1.6156	0.026551	1.5759
sphingosine(d20:1)	0.043393	-4.5264	2.6482e-05	4.577		Cincassiol B isomer	0.33216	-1.59	0.0085904	2.066		Corosolic acid isomer	11.919	3.5752	7.5214e-06	5.1237		lactate	0.3873	-1.3685	0.026575	1.5755
2-Methylbutyroylcarnitine	4.4597	2.1569	2.6482e-05	4.577		Pregnenolone acetate isomer	0.38889	-1.3626	0.0085904	2.066		Arteether isomer	4.7691	2.2537	7.9242e-06	5.101		PC(17:0/18:2)	4.3889	2.1339	0.02682	1.5715
Fasciculol C isomer	0.051371	-4.2829	2.7117e-05	4.5668		N-acetyl-trp	5.3765	2.4267	0.0086228	2.0644		Coenzyme Q4	26.005	4.7007	8.2307e-06	5.0846		Glabric acid isomer 2	0.31603	-1.6619	0.02682	1.5715
Docosyl 4-hydroxybenzoate isomer	0.27327	-1.8716	3.0215e-05	4.5198		Leucinic acid	11.542	3.5289	0.0092247	2.035		Homobaldrinal isomer	8.6485	3.1125	8.538e-06	5.0686		DAG(15:1/22:4)	0.43134	-1.2131	0.02682	1.5715
3-Isopropylmalic acid isomer	5.0481	2.3357	3.1695e-05	4.499		N-Heptanoylglycine	4.7435	2.246	0.0092247	2.035		Indole-3-acetaldoxime N-oxide	5.5466	2.4716	8.538e-06	5.0686		Cabergoline isomer	0.2161	-2.2102	0.026968	1.5691
Esculentic acid isomer	313.83	8.2938	3.3887e-05	4.47		N-Methyl-a-aminoisobutyric acid	4.5614	2.1895	0.0092247	2.035		prostaglandin E2	3.2798	1.7136	8.844e-06	5.0534		Amyrone isomer	0.31666	-1.659	0.02769	1.5577
Metalaxyl isomer	3.2848	1.7158	3.4714e-05	4.4595		D-1-[(3-Carboxypropyl)amino]-1-deoxyfructose	0.27811	-1.8463	0.0092247	2.035		3-hydroxypalmitoleoylcarnitine	8.4338	3.0762	8.8507e-06	5.053		Ubiquinone-2 isomer	0.35512	-1.4936	0.02769	1.5577
Nicotinamide riboside	4.036	2.0129	3.8741e-05	4.4118		AMP	9.3058	3.2181	0.010195	1.9916		Calcitriol	0.35901	-1.4779	8.9718e-06	5.0471		UDP-glucosamine	32.505	5.0226	0.02799	1.553
Methyl farnesoate isomer	4.2924	2.1018	3.9353e-05	4.405		C19:3	0.36534	-1.4527	0.010195	1.9916		Mescaline isomer	8.9768	3.1662	9.5994e-06	5.0178		glycocholic acid	0.3785	-1.4016	0.028216	1.5495
PE(20:4/18:0)	0.014317	-6.1262	4.1467e-05	4.3823		Asparaginyl-Hydroxyproline isomer	0.37418	-1.4182	0.010486	1.9794		N-(1-Deoxy-1-fructosyl)threonine	4.2556	2.0894	9.5994e-06	5.0178		D-1-[(3-Carboxypropyl)amino]-1-deoxyfructose	0.4779	-1.0652	0.028361	1.5473
5_6-Dihydroxyprostaglandin F1a	4.8185	2.2686	4.2989e-05	4.3666		Glaucasterol isomer	0.35038	-1.513	0.010708	1.9703		2-Oxophytanate	3.3681	1.7519	1.1444e-05	4.9414		Ecgonine isomer	0.39402	-1.3437	0.02859	1.5438
dodecanoylcarnitine	11.954	3.5794	4.504e-05	4.3464		C18:1	0.36397	-1.4581	0.010949	1.9606		DL-4-Hydroxy-3-methoxymandelic acid	3.8441	1.9427	1.1909e-05	4.9241		Adonitol	14.063	3.8138	0.028993	1.5377
Sulfoglycolithocholate isomer 2	0.27785	-1.8476	5.0878e-05	4.2935		Podecdysone B isomer	0.34839	-1.5212	0.011328	1.9459		N-(Carboxymethyl)-L-glutamic acid isomer	11.764	3.5563	1.2025e-05	4.9199		carnitine C28:0	3.6096	1.8519	0.028993	1.5377
Catechol	6.5178	2.7044	5.1906e-05	4.2848		Indole-5_6-quinone	0.35628	-1.4889	0.011328	1.9459		4-Hydroxyisoleucine isomer 1	3.4356	1.7806	1.2352e-05	4.9083		N-Acetyl-L-alanine	2.1478	1.1029	0.030959	1.5092
ceramide(d18:1/18:0)	0.16617	-2.5893	5.4574e-05	4.263		Formylglutathione	7.0267	2.8128	0.011337	1.9455		Etiprednol isomer	0.0035504	-8.1378	1.295e-05	4.8877		2-Hydroxydecanedioic acid	0.24559	-2.0256	0.031077	1.5076
3-ketosphingosine isomer	0.1629	-2.618	6.0957e-05	4.215		2-Methylbutyroylcarnitine	0.3675	-1.4442	0.011712	1.9314		N-Palmitoyl tyrosine	42.129	5.3968	1.354e-05	4.8684		Stearamide	11.394	3.5102	0.031802	1.4975
Dihydroceramide C2	0.044156	-4.5012	6.7892e-05	4.1682		3-Dehydro-2-deoxyecdysone	0.40586	-1.3009	0.011712	1.9314		2-(Dimethylamino)pyrimidine-4-carboxylic acid	5.1664	2.3692	1.3914e-05	4.8565		3-Dehydro-2-deoxyecdysone	0.47426	-1.0762	0.031802	1.4975
Glu-Phe	6.0342	2.5932	7.0239e-05	4.1534		N-carbamoyl-asp (Ureidosuccinic acid)	19.944	4.3179	0.012023	1.92		Pubescenol isomer	4.228	2.08	1.4635e-05	4.8346		ornithine	0.1851	-2.4336	0.031949	1.4955
Dihydrouracil	4.6591	2.2201	7.4479e-05	4.128		5'-Carboxy-alpha-chromanol	0.17911	-2.4811	0.012023	1.92		Propapyriogenin A2 isomer 2	0.29441	-1.7641	1.532e-05	4.8147		PC(P-34:2)	5.3065	2.4077	0.031949	1.4955
5-hydroxyindole-3-acetic acid	36.166	5.1765	7.9157e-05	4.1015		Ribose	2.986	1.5782	0.012023	1.92		N-Acetyl-L-alanine	4.3859	2.1329	1.7081e-05	4.7675		LysoPC(P-18:0)	4.0539	2.0193	0.03304	1.481
DAG(36:4)	9.0239	3.1738	8.3623e-05	4.0777		N-N-N-Trimethyl-Histidine	0.3682	-1.4414	0.013334	1.875		{[Bis(tert-butoxycarbonyl)amino]oxy}acetic acid isomer	0.12024	-3.056	1.7773e-05	4.7502		5-Methylcytosine	3.9598	1.9854	0.03304	1.481
Pubescenol isomer	3.9162	1.9695	8.4889e-05	4.0712		Methylsuccinic acid	3.8851	1.958	0.013605	1.8663		D-Phenyllactic acid	97.608	6.6089	1.8174e-05	4.7405		PC(P-36:2)	4.5573	2.1882	0.033576	1.474
4-Ethylphenol	73.952	6.2085	9.3455e-05	4.0294		4-methylene-glutamine	0.39094	-1.355	0.013605	1.8663		Apigenin isomer	195.59	7.6117	1.9795e-05	4.7035		PE(P-19:1/18:0)	4.0483	2.0173	0.033576	1.474
O-Succinyl-L-homoserine isomer	4.2726	2.0951	9.3823e-05	4.0277		Podophyllotoxone isomer	0.11922	-3.0682	0.014098	1.8508		Suberyl Glycine	0.14597	-2.7763	2.1779e-05	4.662		Ganolucidic acid B isomer	0.40971	-1.2873	0.033576	1.474
Methylsuccinic acid	8.546	3.0952	9.7785e-05	4.0097		Lactose	0.1207	-3.0505	0.014098	1.8508		Messagenin isomer	0.22771	-2.1347	2.1779e-05	4.662		C18:1	0.46455	-1.1061	0.033576	1.474
propenoyl carnitine isomer 1	31.47	4.9759	0.00010826	3.9655		Maleylacetate	3.6317	1.8607	0.014098	1.8508		N-Oleoyl Glycine isomer	3.7035	1.8889	2.1779e-05	4.662		Pro-Glu	0.47744	-1.0666	0.033576	1.474
C19:1	0.34636	-1.5297	0.00011774	3.9291		Gly-Phe	0.36307	-1.4617	0.014098	1.8508		4-formyl Indole	9.3151	3.2196	2.5088e-05	4.6005		13-epi-12-oxo Phytodienoic Acid	2.0273	1.0196	0.033576	1.474
quinolinate	5.3504	2.4197	0.00011915	3.9239		Nicotinamide riboside	0.47308	-1.0798	0.014098	1.8508		LysoPI(18:1)	39.646	5.3091	2.5358e-05	4.5959		{[Bis(tert-butoxycarbonyl)amino]oxy}acetic acid isomer	0.22166	-2.1736	0.033803	1.471
Tiglic acid	0.32094	-1.6396	0.00012586	3.9001		C16:2	0.39072	-1.3558	0.014136	1.8497		Hematoporphyrin	0.030159	-5.0513	2.5492e-05	4.5936		PG (34:1)	2.4004	1.2633	0.033803	1.471
Tricarballylic acid	6.5247	2.7059	0.00014701	3.8327		LysoPG(18:0)	10.851	3.4398	0.014419	1.8411		C19:2	2.5022	1.3232	2.5645e-05	4.591		2-Ethylbutyraldehyde isomer	2.2804	1.1893	0.03503	1.4556
(3-Methoxy-4-hydroxyphenyl)ethylene glycol sulfate	5.0714	2.3424	0.00014701	3.8327		Indole	0.25863	-1.951	0.014538	1.8375		Rubrosterone isomer	47.506	5.57	2.6894e-05	4.5704		Perfluorooctanesulfonic acid	0.49072	-1.027	0.035621	1.4483
6-Aminopenicillanate	343.49	8.4241	0.00015094	3.8212		hexadecadienoyl carnitine C16:2 isomer 1	0.37821	-1.4028	0.01455	1.8371		Dihydroactinidiolide isomer	2.3413	1.2273	2.6894e-05	4.5704		Kikkanol F isomer	0.46342	-1.1096	0.03752	1.4257
1-Methyladenosine	11.316	3.5003	0.00015094	3.8212		3-Methyl-L-histidine isomer	0.35992	-1.4742	0.014956	1.8252		tetradecenoylcarnitine isomer 3	19.769	4.3052	2.712e-05	4.5667		1_25-Dihydroxyvitamin D3-26_23-lactone	0.48901	-1.0321	0.038442	1.4152
LysoPC(22:6) isomer 2	63.49	5.9885	0.00015293	3.8155		decadienoylcarnitine	2.7672	1.4684	0.01534	1.8142		Heptadecanoyl carnitine	0.10589	-3.2394	3.0212e-05	4.5198		DAG(34:4)	0.3249	-1.6219	0.039937	1.3986
PE(P-18:1/20:4)	0.016418	-5.9286	0.00015293	3.8155		Hydroxyhexanoycarnitine	0.22786	-2.1338	0.015769	1.8022		N-Formyl-L-aspartate	4.8999	2.2928	3.0212e-05	4.5198		N-acetyl-glucosamine-6-Phosphate	4.3831	2.1319	0.040771	1.3896
PC(16:0/22:6)	0.021692	-5.5267	0.0001665	3.7786		histidine	0.1196	-3.0638	0.016177	1.7911		N-acetyl-phe	4.7428	2.2457	3.0212e-05	4.5198		DAG(34:2)	0.33569	-1.5748	0.041079	1.3864
ceramide(d18:1/16:0)	0.27801	-1.8468	0.00017483	3.7574		C20:3	0.34101	-1.5521	0.016231	1.7896		Metalaxyl isomer	13.4	3.7442	3.2146e-05	4.4929		DAG(34:3)	0.34171	-1.5492	0.042109	1.3756
3-hydroxybutyrate	0.34944	-1.5169	0.00017483	3.7574		PG(18:2/18:2)	5.48	2.4542	0.016545	1.7813		Sulfoglycolithocholate isomer 2	0.15255	-2.7126	3.2146e-05	4.4929		Geranyl acetoacetate isomer 2	0.44942	-1.1539	0.042555	1.3711
DAG(36:5)	7.2487	2.8577	0.00017607	3.7543		Acetyl-DL-Valine isomer	9.6688	3.2733	0.016554	1.7811		DAG(34:4)	0.0747	-3.7427	3.7736e-05	4.4232		tryptophan	0.42118	-1.2475	0.043155	1.365
Synephrine	5.878	2.5553	0.00017982	3.7452		L-Threonic acid	3.888	1.959	0.016554	1.7811		2_3-dinor Prostaglandin E1	4.5021	2.1706	3.7736e-05	4.4232		PE(16:0/20:5)	7.0465	2.8169	0.044399	1.3526
Podecdysone B isomer	4.9534	2.3084	0.00018008	3.7445		7-methylguanosine	0.28613	-1.8052	0.016554	1.7811		DAG(36:4)	7.3061	2.8691	4.0196e-05	4.3958		PC(P-38:3)	5.4453	2.445	0.044399	1.3526
3-hydroxypalmitoleoylcarnitine	4.0271	2.0097	0.00018008	3.7445		5-hydroxyindole-3-acetic acid	0.45296	-1.1425	0.016554	1.7811		Lys-Leu isomer	0.1537	-2.7018	4.0196e-05	4.3958		PC(16:0/19:1)	2.7551	1.4621	0.044915	1.3476
Cinnamic acid	12.995	3.6999	0.00018178	3.7405		Palmitoyl Serinol	0.18973	-2.398	0.01665	1.7786		Ethylmethylmaleimide isomer	0.31285	-1.6765	4.5091e-05	4.3459		Pubescenol isomer	0.41376	-1.2731	0.044915	1.3476
Corey PG-Lactone Diol isomer	5.0266	2.3296	0.00018704	3.7281		C24:6	0.31983	-1.6446	0.01665	1.7786		Stearamide	4.0214	2.0077	4.8785e-05	4.3117		Sphingosine	0.42526	-1.2336	0.045957	1.3377
4-Hydroxy-L-phenylglycine	3.4673	1.7938	0.00018757	3.7268		N-Methylanthranilic acid	0.32417	-1.6252	0.017978	1.7452		2-Carboxy-5_7-dimethyl-4-octanolide	6.3051	2.6565	5.0132e-05	4.2999		Fucose 1-phosphate	5.0287	2.3302	0.047095	1.327
Retinaldehyde isomer	4.3252	2.1128	0.0001928	3.7149		4-Methylvaleric acid	0.45041	-1.1507	0.017988	1.745		Pyridoxamine isomer	5.0413	2.3338	5.0132e-05	4.2999		Hecogenin acetate isomer 2	0.42504	-1.2343	0.047095	1.327
C21:1	0.32698	-1.6127	0.0001944	3.7113		C11:0(Undecanoic acid)	2.0323	1.0231	0.01811	1.7421		Ecgonine	0.29067	-1.7825	5.3438e-05	4.2721		L-Menthyl acetoacetate isomer	0.31684	-1.6582	0.04838	1.3153
Glu-Gly isomer	0.24229	-2.0452	0.00019651	3.7066		Tricarballylic acid	3.4045	1.7675	0.018159	1.7409		Gly Gln Glu isomer	0.056123	-4.1553	5.6488e-05	4.248		hexose-phosphate	3.1202	1.6417	0.04838	1.3153
PE(P-35:0)	0.064903	-3.9456	0.00019775	3.7039		D-Galactonic acid	2.9775	1.5741	0.018159	1.7409		2-Ethylbutyraldehyde isomer	7.4987	2.9066	5.7603e-05	4.2396		Pantothenic Acid	2.5671	1.3601	0.04838	1.3153
4-hydroxybutyrate	0.36919	-1.4375	0.0001981	3.7031		N-Carboxyethyl-g-aminobutyric acid	2.9113	1.5416	0.018177	1.7405		Allyl hexenoate isomer	6.3789	2.6733	5.8851e-05	4.2302		Sulfoglycolithocholate	0.43914	-1.1873	0.04838	1.3153
Phenylpropionylglycine	5.7015	2.5113	0.000199	3.7012		C24:5	0.3688	-1.4391	0.018825	1.7253		gamma-D-Glutamylglycine	15.604	3.9638	6.0417e-05	4.2188		Homogentisic acid	0.43951	-1.186	0.04838	1.3153
N-acetyl-glucosamine-6-Phosphate	19.947	4.3181	0.00020828	3.6813		Tyrosol 4-sulfate	0.32659	-1.6145	0.019662	1.7064		Neuraminic acid	4.4434	2.1517	6.1446e-05	4.2115		PC(18:2/17:0)	4.1311	2.0465	0.048639	1.313
Propionyl-L-carnitine isomer 1	4.6036	2.2028	0.0002086	3.6807		C20:2	0.34314	-1.5431	0.01976	1.7042		3-Furoic acid	3.0214	1.5952	6.1771e-05	4.2092		Hydroxybutyrylcarnitine	15.489	3.9532	0.048676	1.3127
Cholesteryl sulfate	0.49187	-1.0237	0.00021312	3.6714		Macrocarpal C isomer	37.641	5.2342	0.020346	1.6915		PS(40:6)	8.4844	3.0848	7.1887e-05	4.1433		4-(Decyloxy)benzene-1-sulfonic acid	0.11431	-3.129	0.048676	1.3127
7-Sulfocholic acid	0.29662	-1.7533	0.00021768	3.6622		Cyclic-ADP-ribose	3.1434	1.6523	0.020534	1.6875		Ethyl glucuronide	5.3798	2.4276	7.2051e-05	4.1424		isoglutamine	0.23846	-2.0682	0.048676	1.3127
PE(P-16:0/22:6)	0.033491	-4.9001	0.00022169	3.6542		PE(18:0/18:2)	3.033	1.6007	0.021248	1.6727		Sphingosine	0.15681	-2.6729	7.3313e-05	4.1348
De-O-methylsterigmatocystin	4.2747	2.0958	0.00022169	3.6542		PE(16:1/16:1)	9.2956	3.2166	0.021542	1.6667		Methionine sulfoxide	2.0724	1.0513	7.5805e-05	4.1203
6-Deoxohomodolichosterone	0.41941	-1.2536	0.00022528	3.6473		Pyridoxamine isomer	0.42241	-1.2433	0.02206	1.6564		Isoliquiritigenin isomer	56.44	5.8186	7.8909e-05	4.1029
phenylpyruvate	2.1516	1.1054	0.00022863	3.6409		cholic acid	0.4807	-1.0568	0.022065	1.6563		N-acetyl-glucosamine-6-Phosphate	7.2971	2.8673	8.8656e-05	4.0523
Hydroxybutyrylcarnitine	16.195	4.0175	0.00023041	3.6375		creatine	7.9314	2.9876	0.022581	1.6463		Glabric acid isomer 2	13.7	3.7761	8.9903e-05	4.0462
Maleylacetate	7.3186	2.8716	0.00024238	3.6155		N-Alpha-acetyllysine	2.5747	1.3644	0.022656	1.6448		N-Octanoylglycine	4.2772	2.0967	9.1502e-05	4.0386
3-Methoxytyramine	7.4005	2.8876	0.00024654	3.6081		C22:3	0.31512	-1.666	0.023247	1.6336		Sphinganine	0.16779	-2.5753	9.6444e-05	4.0157
N-Acetylhistamine	5.9567	2.5745	0.00027683	3.5578		alpha-Ketoglutaramate	0.38759	-1.3674	0.023271	1.6332		13-OxoODE isomer	3.6872	1.8825	9.6444e-05	4.0157
13-OxoODE isomer 2	3.6003	1.8481	0.00027683	3.5578		Hexosal isomer	2.4805	1.3106	0.026129	1.5829		hexose-phosphate	16.082	4.0074	9.6464e-05	4.0156
Pantothenic Acid isomer	6.2769	2.65	0.00027998	3.5529		C21:3	0.42395	-1.238	0.02698	1.569		pyridoxine	6.361	2.6693	9.9535e-05	4.002
PE(P-16:0/20:4)	0.026622	-5.2313	0.00028228	3.5493		Capryloyl glycine	3.6713	1.8763	0.027077	1.5674		Indoxyl glucuronide	33.451	5.064	9.984e-05	4.0007
17-phenyl-trinor-PGE2 isomer	2.5612	1.3568	0.00028228	3.5493		O-succinylcarnitine	0.2889	-1.7913	0.027077	1.5674		Netilmicin isomer	0.090569	-3.4648	0.00010082	3.9965
fumarate	6.8656	2.7794	0.00028685	3.5424		Dimethylglycine	2.7599	1.4646	0.027077	1.5674		Glutarylcarnitine	0.075627	-3.725	0.00010358	3.9847
D-Galactonic acid	21.901	4.4529	0.00029064	3.5366		Militarinone A	2.4024	1.2645	0.0288	1.5406		Sorbitol-6-phosphate	29.265	4.8711	0.00010844	3.9648
Glycyl-L-tyrosine	4.3072	2.1067	0.00029578	3.529		2-hydroxyglutarate	3.3724	1.7538	0.030284	1.5188		LysoPC(22:6) isomer 1	45.433	5.5057	0.00010884	3.9632
8-Amino-7-oxononanoic acid	17.296	4.1124	0.00029866	3.5248		Oleoylcarnitine	0.12804	-2.9653	0.030782	1.5117		Sebacate	3.3896	1.7611	0.00010884	3.9632
PG(18:2/22:6)	7.5007	2.907	0.00029866	3.5248		L-Cysteic acid	2.688	1.4265	0.032212	1.492		C16:2	2.8591	1.5156	0.00010884	3.9632
Glycerylphosphorylethanolamine	6.7274	2.7501	0.00030577	3.5146		serine	2.3657	1.2422	0.034427	1.4631		Taxuyunnanin isomer	0.29173	-1.7773	0.00011379	3.9439
N5-(4-Methoxybenzyl)glutamine	175.51	7.4554	0.00030754	3.5121		C24:4	0.42521	-1.2338	0.03472	1.4594		C22:5	3.0727	1.6195	0.00011379	3.9439
dodecenoylcarnitine	10.441	3.3842	0.00030754	3.5121		7-Ethoxycoumarin isomer	0.46343	-1.1096	0.034852	1.4578		oleanolic acid 3-O-beta-D-glucosiduronic acid	23.633	4.5627	0.00012087	3.9177
C21:0	0.27074	-1.885	0.00030754	3.5121		PC(18:1/18:2)	0.34582	-1.5319	0.034974	1.4563		stearoylcarnitine	0.15162	-2.7215	0.00012087	3.9177
Stearamide	2.9536	1.5625	0.00030754	3.5121		Gln-Glu	0.49366	-1.0184	0.035017	1.4557		C15:0	0.22905	-2.1263	0.00012087	3.9177
Galaxolide isomer	5.9758	2.5791	0.00032374	3.4898		3-Ureidopropionic acid	2.4921	1.3173	0.035075	1.455		LysoPI(16:0)	32.675	5.0301	0.00012382	3.9072
VaL-Tyr	16.786	4.0692	0.00033854	3.4704		xanthine	12.783	3.6761	0.035827	1.4458		L-arginino-succinate	7.6736	2.9399	0.00012445	3.905
4-Phenoxypyrimidine isomer	0.38889	-1.3626	0.00034858	3.4577		5-Methoxytryptophan	0.38942	-1.3606	0.035856	1.4454		5-Methylcytosine	7.2819	2.8643	0.00012445	3.905
gamma-D-Glutamylglycine	0.07152	-3.8055	0.00036617	3.4363		4_8 Dimethylnonanoyl carnitine	0.38855	-1.3638	0.037797	1.4225		Adynerin isomer	0.3459	-1.5316	0.0001327	3.8771
N-Methyl-a-aminoisobutyric acid	9.2341	3.207	0.00037223	3.4292		Dehydrocholic acid	0.48989	-1.0295	0.038205	1.4179		sedoheptoluse-7-phosphate	15.743	3.9767	0.00013836	3.859
ophthalmic acid	16.349	4.0312	0.0004019	3.3959		2-Aminooctanoic acid	0.34049	-1.5543	0.040009	1.3978		Elemicin isomer	5.1808	2.3732	0.00013874	3.8578
Glucose	0.071384	-3.8083	0.0004019	3.3959		cytidine	0.43606	-1.1974	0.040024	1.3977		Glutaric acid	4.0569	2.0204	0.00014159	3.849
L-Menthyl acetoacetate isomer	0.33634	-1.572	0.0004019	3.3959		dehydroretinal isomer	0.2957	-1.7578	0.040583	1.3917		C18:1	2.0816	1.0577	0.00015953	3.7972
Canrenone	2.6655	1.4144	0.0004019	3.3959		1-Methylguanine	5.0523	2.3369	0.041907	1.3777		C18:4	3.9678	1.9883	0.00016278	3.7884
Fructoselysine	8.7117	3.1229	0.00040213	3.3956		LysoPC(16:0)	2.2282	1.1559	0.042494	1.3717		Hydroxyhexanoycarnitine	3.7311	1.8996	0.00016832	3.7739
propenoyl carnitine isomer 2	9.7324	3.2828	0.00040293	3.3948		Curlone isomer	0.31575	-1.6632	0.04255	1.3711		Marasmone isomer	14.945	3.9016	0.00016835	3.7738
succinate	5.2964	2.405	0.00040801	3.3893		C22:5	0.43222	-1.2101	0.0443	1.3536		C19:0	0.39845	-1.3275	0.00019969	3.6997
Arabinonic acid isomer	13.994	3.8067	0.00042528	3.3713		C22:4	0.43799	-1.191	0.04475	1.3492		N-acetyl-leucine	4.5839	2.1966	0.00020147	3.6958
glycerate	5.9021	2.5612	0.00043539	3.3611		De-O-methylsterigmatocystin	0.46878	-1.093	0.04511	1.3457		Glucosamine isomer	10.481	3.3897	0.00020496	3.6883
Indole-3-carboxylic acid	5.4315	2.4414	0.00044115	3.3554		Isoliquiritigenin isomer	0.47957	-1.0602	0.04511	1.3457		Palmitoyl carnitine C16	0.085279	-3.5517	0.00020926	3.6793
Gynocardin isomer	4.0264	2.0095	0.0004473	3.3494		aminohydroxyphenylalanine isomer	0.4632	-1.1103	0.045198	1.3449		C20:1	0.29739	-1.7496	0.00022462	3.6485
5-L-Hydroxytryptophan	6.5088	2.7024	0.00045044	3.3464		gamma-Butyrobetaine	0.27897	-1.8418	0.046221	1.3352		2-Methylsuccinic acid	6.9341	2.7937	0.00022475	3.6483
Adynerin isomer	35.701	5.1579	0.00046722	3.3305		Ribothymidine	0.42964	-1.2188	0.04629	1.3345		hexadecanedioic acid	2.7551	1.4621	0.00022785	3.6424
Azadirone isomer	17.573	4.1353	0.00047602	3.3224		Tyrosol 4-sulfate isomer	737.08	9.5257	0.045406	1.3429		Mandelic acid	6.323	2.6606	0.00022804	3.642
LysoPI(16:0)	50.355	5.6541	0.00048412	3.315		10-Desacetyltaxuyunnanin C isomer	0.17048	-2.5524	0.045406	1.3429		Quadrone	2.4224	1.2764	0.00024005	3.6197
Indoleacetic acid	3.5042	1.8091	0.00048899	3.3107		UDP-N-acetyl-glucosamine	3.1233	1.6431	0.045406	1.3429		Phenylacetic acid	13.35	3.7387	0.00024673	3.6078
Hydroxyhexanoycarnitine	5.2305	2.3869	0.00048919	3.3105		2-keto-isovalerate	2.806	1.4885	0.045406	1.3429		5-Phenylvaleric acid	0.31163	-1.6821	0.00024934	3.6032
LysoPC(18:1)	8.4279	3.0752	0.00050093	3.3002		Butyrate	3.5493	1.8275	0.047956	1.3192		LysoPC(22:0)	3.0766	1.6214	0.00025991	3.5852
Salsolinol isomer	4.1223	2.0435	0.00050093	3.3002		Octanoylglucuronide	173.89	7.442	0.049102	1.3089		Galacturonic acid	7.0172	2.8109	0.00026181	3.582
pyridoxine	0.25756	-1.957	0.00050093	3.3002		3-Hydroxymandelic acid	0.36933	-1.437	0.049307	1.3071		equol sulfate	28.317	4.8236	0.00027218	3.5651
Phenylalanine isomer	11.426	3.5143	0.00051039	3.2921								Sebacic acid	19.442	4.2811	0.0002764	3.5585
2-hydroxyglutarate	17.072	4.0935	0.00052291	3.2816								LysoPC(24:1)	4.4929	2.1677	0.00028943	3.5385
N-Acetyl-D-fucosamine	8.9755	3.166	0.00052905	3.2765								DAG(15:1/22:4)	0.21004	-2.2513	0.00031014	3.5084
3-hydroxyoleoylcarnitine	9.9663	3.3171	0.00053498	3.2717								Indole-3-acetamide	0.25708	-1.9597	0.00032275	3.4911
stearoylcarnitine isomer	0.089084	-3.4887	0.00054487	3.2637								PE(P-18:1/20:4)	0.040993	-4.6085	0.00032294	3.4909
C15:1	5.0571	2.3383	0.00054487	3.2637								Phorbol isomer	20.559	4.3617	0.00035768	3.4465
Vanilloylglycine	2.661	1.412	0.00057697	3.2389								palmitoyl carnitine C16:0 isomer 1	0.15438	-2.6955	0.00037219	3.4292
3 Hydroxycoumarin isomer	4.34	2.1177	0.00057919	3.2372								glycolithocholic acid	0.078695	-3.6676	0.000385	3.4145
Palmitoyl Serinol	0.096046	-3.3801	0.00060074	3.2213								stearoylcarnitine isomer	0.21269	-2.2332	0.00042697	3.3696
4-Hydroxyisoleucine isomer 2	12.137	3.6013	0.00062412	3.2047								Glycerylphosphorylethanolamine	4.6023	2.2023	0.00042697	3.3696
4-Hydroxyisoleucine isomer 1	11.884	3.5709	0.00063078	3.2001								C24:4	0.47519	-1.0734	0.00042697	3.3696
Salvigenin isomer	3.1509	1.6558	0.00063468	3.1974								Benozic acid	2.2664	1.1804	0.00044183	3.3547
PE(18:1/16:0)	0.074044	-3.7555	0.00063876	3.1947								Hydroxy Hippuric Acid	8.8638	3.1479	0.00044292	3.3537
C19:0	0.46536	-1.1036	0.00063903	3.1945								Oleoyl Ethanolamide	4.522	2.177	0.00044292	3.3537
Suberylglycine isomer	19.756	4.3042	0.00064691	3.1892								Traumatic Acid isomer	4.2042	2.0718	0.00046552	3.3321
4-Methylene-L-glutamine isomer	11.908	3.5738	0.00064778	3.1886								Corey PG-Lactone Diol isomer	3.4178	1.7731	0.00047177	3.3263
Benzoic acid isomer	6.1071	2.6105	0.00067085	3.1734								3-Methyl-L-histidine isomer	0.27346	-1.8706	0.00048107	3.3178
Methyl pantothenate isomer	7.9588	2.9926	0.00068333	3.1654								serine	2.6936	1.4295	0.00052041	3.2837
Taurodehydrocholic acid	0.088857	-3.4924	0.00070151	3.154								L-Aspartyl-L-phenylalanine	3.6824	1.8806	0.00053768	3.2695
tyrosine	29.173	4.8666	0.00071105	3.1481								2-dehydrogluconate	6.7648	2.7581	0.00054958	3.26
Homostachydrine	169.92	7.4087	0.00075736	3.1207								C22:6	3.77	1.9146	0.00061054	3.2143
C24:4	0.28784	-1.7966	0.0007627	3.1176								PS(22:6/22:4)	6.7351	2.7517	0.00061605	3.2104
2-Nonenoic acid isomer	4.2643	2.0923	0.00076857	3.1143								PC(16:0/14:0)	0.37221	-1.4258	0.00065186	3.1858
Sebacic acid	2.8096	1.4904	0.00079276	3.1009								O-(hydroxytetradecadienoyl)-L-carnitine	0.28214	-1.8255	0.00065211	3.1857
Dulcin	0.1871	-2.4181	0.00083262	3.0796								Di-n-pentyl phthalate isomer	3.725	1.8972	0.00066089	3.1799
Fumarylacetoacetate	10.737	3.4246	0.00087744	3.0568								Cysteine S-sulfate	0.28284	-1.8219	0.00066312	3.1784
PG(16:0/18:0)	0.039636	-4.657	0.00089134	3.05								3-Hydroxyphenylacetic acid	5.326	2.413	0.00067046	3.1736
Glutaconic acid	11.047	3.4656	0.00089826	3.0466								Traumatic Acid	2.7321	1.45	0.00067246	3.1723
p-Acetaminobenzaldehyde isomer	12.377	3.6295	0.00091556	3.0383								C15:2	0.048498	-4.3659	0.00069259	3.1595
N-Carboxyethyl-g-aminobutyric acid	10.378	3.3755	0.00091556	3.0383								2_3-Butanediol glucoside isomer	0.097919	-3.3523	0.00069259	3.1595
PC(16:0/14:0)	0.064969	-3.9441	0.00093026	3.0314								13_14-dihydro Prostaglandin F1alpha	3.4075	1.7687	0.00072171	3.1416
Corticosterone	0.16042	-2.6401	0.00094071	3.0265								Prosapogenin isomer	0.023335	-5.4214	0.00074682	3.1268
Phorbol isomer	49.512	5.6297	0.0010281	2.988								Cresol sulfate	0.080994	-3.626	0.00074804	3.1261
Macrocarpal C isomer	31.946	4.9975	0.0010344	2.9853								N-Decanoylglycine isomer	3.5035	1.8088	0.00074804	3.1261
C19:4	2.8902	1.5312	0.0011216	2.9501								Polyphloroglucinol phosphate	16.863	4.0758	0.00076236	3.1178
PE(20:4/16:0)	0.029351	-5.0904	0.0011233	2.9495								hydroxyvalerylglycine	0.39382	-1.3444	0.00078545	3.1049
hippuric acid isomer	4.3695	2.1275	0.0011233	2.9495								2-aminohexadecanoic acid	0.099528	-3.3288	0.00078556	3.1048
SM(d18:1/16:0)	0.092844	-3.429	0.0011514	2.9388								13-OxoODE isomer 2	5.6146	2.4892	0.00079978	3.097
Taurocholic acid	0.41111	-1.2824	0.0011578	2.9363								PE(20:4/18:0)	0.1533	-2.7056	0.00081211	3.0904
C20:4	0.24527	-2.0275	0.0011913	2.924								Myristoleic acid C14:1	0.27506	-1.8622	0.00087676	3.0571
Taurocholic acid isomer	0.25954	-1.946	0.0012163	2.915								PE(P-20:4/16:0)	0.21637	-2.2085	0.00093651	3.0285
Cystathionine ketimine isomer	4.6966	2.2316	0.0013548	2.8681								C21:1	0.31141	-1.6831	0.00093995	3.0269
Isoalantolactone	0.15915	-2.6515	0.0013576	2.8672								Coscinalactone isomer	4.715	2.2373	0.00097204	3.0123
L-Aspartyl-L-phenylalanine	2.7426	1.4555	0.0013661	2.8645								C20:4	0.45738	-1.1285	0.00098002	3.0088
N-Formyl-L-aspartate	4.3464	2.1198	0.0013736	2.8621								7_8-Dihydroxyflavone isomer	10.146	3.3429	0.00099639	3.0016
N6-Galacturonyl-L-lysine isomer	4.5466	2.1848	0.0014081	2.8514								2-Octenoic acid	2.3912	1.2578	0.0010068	2.997
(2E)-7-carboxyhept-2-enoylcarnitine	7.1386	2.8356	0.0014369	2.8426								PE(36:3)	767.23	9.5835	0.0010667	2.972
UMP	10.59	3.4047	0.0014767	2.8307								NN-dimethylarginine	3.5228	1.8167	0.0010785	2.9672
C15:0	0.24167	-2.0489	0.0015392	2.8127								Oleoylcarnitine	0.17269	-2.5338	0.0011117	2.954
PE(39:3)	0.04453	-4.4891	0.0015392	2.8127								Asp Lys	0.35619	-1.4893	0.0011124	2.9538
N-Oleoyl Glycine isomer	9.1874	3.1997	0.0015392	2.8127								C14:2	0.38246	-1.3866	0.001121	2.9504
C20:3	0.3709	-1.4309	0.0017066	2.7679								adenine	6.1958	2.6313	0.0012331	2.909
Curlone isomer	0.13415	-2.8981	0.0017213	2.7642								propionyl-CoA	83.25	6.3794	0.0012413	2.9061
Leu-Val	0.091722	-3.4466	0.0017562	2.7554								Indoxyl sulfate	10.237	3.3557	0.0013221	2.8787
VaL-Gly	4.077	2.0275	0.001759	2.7547								octulose-8-phosphate	13.814	3.7881	0.0013295	2.8763
Diaminopimelic acid	4.5402	2.1827	0.0017664	2.7529								3 Hydroxycoumarin isomer	23.718	4.5679	0.0013402	2.8728
PC(18:2/15:0)	0.06629	-3.9151	0.0017718	2.7516								DAG(34:2)	0.18912	-2.4026	0.0013402	2.8728
3-Acetylacetanilide isomer	5.422	2.4388	0.0018121	2.7418								Lipoic acid	2.7322	1.4501	0.0013402	2.8728
4-Aminoisophthalic acid	5.7704	2.5287	0.0023012	2.638								5'-Carboxy-alpha-chromanol	0.39853	-1.3272	0.0013448	2.8713
hydroxyvalerylglycine	0.28508	-1.8106	0.0023082	2.6367								D-Xylose	0.37334	-1.4215	0.0013552	2.868
2-Pyridylacetic acid	2.9221	1.547	0.0023082	2.6367								SM(d18:1/16:0)	0.19511	-2.3576	0.0013872	2.8578
N-Acetylthreonine	4.135	2.0479	0.0023694	2.6254								Curlone isomer	2.0724	1.0513	0.0014462	2.8398
Coscinalactone isomer	3.0385	1.6034	0.0024092	2.6181								Phosphodimethylethanolamine	42.061	5.3944	0.0016009	2.7956
Adonitol	7.9973	2.9995	0.0024569	2.6096								PG(16:0/18:2)	18.584	4.216	0.0016872	2.7728
hydroxyphenylpyruvate	4.4327	2.1482	0.0024569	2.6096								4-Pyridoxic acid	6.8259	2.771	0.0017119	2.7665
Mescaline isomer	0.26882	-1.8953	0.0025612	2.5916								Targinine	4.0814	2.0291	0.0017576	2.7551
L-Threonic acid	5.9219	2.5661	0.0026253	2.5808								Glu-Ser	2.3841	1.2534	0.0017918	2.7467
2-O-Ethyl ascorbic acid isomer	3.8595	1.9484	0.0027963	2.5534								PE(18:0/20:4)	0.25172	-1.9901	0.0017952	2.7459
glucose-6-phosphate	12.15	3.6029	0.0030428	2.5167								PE(18:3/22:0)	0.030747	-5.0234	0.0018064	2.7432
glutamine	8.5902	3.1027	0.0030647	2.5136								4-hydroxynonenoic acid isomer	2.2371	1.1616	0.0018321	2.7371
Glaucasterol isomer	0.32864	-1.6054	0.0030647	2.5136								Pantetheine	0.082896	-3.5925	0.0018553	2.7316
L-Carnitine	3.5519	1.8286	0.0031089	2.5074								phytosphingosine	0.25092	-1.9947	0.0018691	2.7284
N-Acetylserine	3.0668	1.6168	0.0031272	2.5048								palmitoyl carnitine C16:0 isomer 3	9.745	3.2847	0.0018699	2.7282
Heptaethylene glycol isomer	2.8984	1.5353	0.0031793	2.4977								PE(P-38:5)	0.27996	-1.8367	0.0018728	2.7275
Pimelic acid	8.1181	3.0211	0.0031916	2.496								Galaxolide isomer	2.2027	1.1392	0.001905	2.7201
C16:2	2.0368	1.0263	0.0033157	2.4794								Momordicilin isomer	2.2448	1.1666	0.0019247	2.7156
Ribothymidine	2.6324	1.3964	0.003603	2.4433								Propionyl carnitine C3	12.822	3.6805	0.0019681	2.7059
Tyrosol 4-sulfate	2.9305	1.5511	0.0036483	2.4379								6-beta-hydrocortisol	11.039	3.4646	0.0020365	2.6911
Lithocholic acid	0.43656	-1.1957	0.0037179	2.4297								DMABA NHS ester isomer	6.5986	2.7222	0.002137	2.6702
n5-Iminoethyl-l-ornithine	9.5755	3.2594	0.0038358	2.4161								C11:0(Undecanoic acid)	0.3387	-1.5619	0.0021485	2.6679
N-Formyl-L-methionine	0.2049	-2.287	0.0039595	2.4024								proline betaine	7.1425	2.8364	0.0021704	2.6635
4-Pyridoxic acid	2.9683	1.5697	0.0040105	2.3968								lysoPS(22:0)	13.02	3.7026	0.0021923	2.6591
Neuraminic acid	5.2624	2.3957	0.0042533	2.3713								DAG(34:3)	0.22964	-2.1226	0.002355	2.628
2-Phenylbutyric acid	0.48204	-1.0528	0.0043152	2.365								PC(18:0/20:4)	0.25715	-1.9593	0.002355	2.628
DAG(34:2)	0.30388	-1.7184	0.0043325	2.3633								PC(20:5/16:0)	5.8624	2.5515	0.002427	2.6149
Isobutyryl carnitine	11.31	3.4996	0.0046785	2.3299								Sphingosine isomer	0.23359	-2.0979	0.0025459	2.5942
Quinaldic acid	6.7306	2.7507	0.0046785	2.3299								Cibaric acid isomer	2.5491	1.35	0.0025707	2.59
2-Amino-3_7-dideoxy-D-threo-hept-6-ulosonic acid	2.8597	1.5159	0.0046785	2.3299								Oleoylcarnitine isomer 1	0.24081	-2.054	0.0025762	2.589
O-Succinyl-L-homoserine	5.0141	2.326	0.0048287	2.3162								alpha-Linolenoyl Ethanolamide	100.74	6.6545	0.0026465	2.5773
decenoylcarnitine	5.1723	2.3708	0.0050594	2.2959								maltotetraose isomer	5.1231	2.357	0.0027399	2.5623
Ser-Leu isomer	0.076582	-3.7068	0.00516	2.2873								Decylubiquinone isomer	2.3985	1.2621	0.0027424	2.5619
Butyryl-L-carnitine	10.435	3.3834	0.0055811	2.2533								Retinaldehyde isomer	3.5212	1.8161	0.0027957	2.5535
Glycylproline	2.8666	1.5193	0.0055811	2.2533								Sulfoglycolithocholate isomer	0.31594	-1.6623	0.0029784	2.526
alpha-Ketoglutaramate	2.4577	1.2973	0.0055894	2.2526								Taurocholic acid isomer	0.38086	-1.3926	0.0030463	2.5162
Pivaloylacetonitrile isomer	5.9045	2.5618	0.0056256	2.2498								Glycerophosphocholine	0.15135	-2.7241	0.0035264	2.4527
Glu-Ala	4.9933	2.32	0.0056256	2.2498								PC(28:0)	2.6479	1.4048	0.0035861	2.4454
Decanoyl-L-carnitine	6.2649	2.6473	0.0057101	2.2434								glycerate	2.4546	1.2955	0.0035895	2.445
PG(18:1/22:6)	2.7687	1.4692	0.0059644	2.2244								Hexanoyl Glycine	3.5978	1.8471	0.0037001	2.4318
Aminoadipic acid	4.368	2.127	0.0060202	2.2204								Ala Thr Gln	2.7473	1.458	0.0037341	2.4278
1-(4-Hydroxyphenyl)piperidin-2-one	2.7301	1.449	0.0060792	2.2162								20-HETE Ethanolamide isomer	5.9556	2.5742	0.0043289	2.3636
Neosolaspigenin isomer	0.4942	-1.0168	0.006137	2.212								2-Nonenoic acid isomer	2.2003	1.1377	0.0043854	2.358
Phenylethanolamine	0.47146	-1.0848	0.0061413	2.2117								2_3-Dihydroxybenzoylserine	177.49	7.4716	0.0044135	2.3552
Trimethyllysine	2.8832	1.5277	0.0062271	2.2057								Ricinoleic Acid methyl ester	3.0623	1.6146	0.0044936	2.3474
Chenodeoxycholic acid	0.37975	-1.3969	0.0062334	2.2053								PG(16:1/18:2)	16.128	4.0115	0.0045545	2.3416
palmitoyl carnitine C16:0 isomer 1	0.06949	-3.8471	0.0063554	2.1969								N-Acetyl-D-fucosamine	2.6553	1.4089	0.0046054	2.3367
N-acetyl-ornithine	2.7072	1.4368	0.0065207	2.1857								2_4-diamino-6-nitrotoluene isomer	5.7167	2.5152	0.0049674	2.3039
PE(16:0/18:2)	0.089716	-3.4785	0.006597	2.1807								O-adipoyl-L-carnitine	0.16192	-2.6267	0.005016	2.2996
2-Phenylethanol glucuronide	2.3604	1.239	0.0069625	2.1572								Dehydrocholic acid	0.40916	-1.2892	0.0050956	2.2928
PE(20:4/19:0)	0.11313	-3.1439	0.0070213	2.1536								Taurodeoxycholic acid	0.39147	-1.353	0.0052589	2.2791
Cortisol 21-acetate isomer	0.13873	-2.8496	0.0072276	2.141								3-Dehydrocholate	0.32725	-1.6115	0.005715	2.243
C14:2	0.46173	-1.1149	0.0072866	2.1375								Asparagoside A isomer	0.43174	-1.2118	0.0058068	2.2361
Glu-Val	4.9236	2.2997	0.0073253	2.1352								Acetyl-CoA	94.01	6.5547	0.0060132	2.2209
7-methylguanosine	0.26772	-1.9012	0.0076893	2.1141								Adonitol	10.537	3.3974	0.0060845	2.2158
ethyl serine isomer	3.6021	1.8488	0.0081982	2.0863								PE(16:0/20:5)	7.3386	2.8755	0.0062259	2.2058
n-ethyl-d-serine isomer	3.5993	1.8477	0.0081982	2.0863								UDP-D-glucose	6.4475	2.6887	0.0066046	2.1802
lactate	3.8125	1.9307	0.0083453	2.0786								Trimethyllysine	7.3821	2.884	0.0068965	2.1614
2-Deoxyglucose	0.28571	-1.8074	0.0084325	2.074								3-Nitrosalicylic acid	2.0721	1.0511	0.0071613	2.145
C20:2	0.45931	-1.1224	0.0086653	2.0622								L-Cysteic acid	5.7908	2.5338	0.0072296	2.1409
3-Hydroxypropionic Acid	3.9516	1.9824	0.0088384	2.0536								N-Lauroylglycine isomer	2.8779	1.525	0.0072491	2.1397
AMP	10.702	3.4198	0.0094249	2.0257								methylheptenone isomer	2.8957	1.5339	0.0073256	2.1352
Indican isomer	2.4939	1.3184	0.0094249	2.0257								Myristoylcarnitine C14:0 isomer 2	0.15996	-2.6442	0.0074515	2.1278
Inositol cyclic phosphate isomer 1	2.4678	1.3032	0.0094249	2.0257								N-acetyl-glutamine	2.5386	1.344	0.0074515	2.1278
PC(30:1)	0.16503	-2.5992	0.0096645	2.0148								C17:0	0.4763	-1.07	0.0074515	2.1278
hexadecadienoyl carnitine C16:2 isomer 1	0.37841	-1.402	0.0096645	2.0148								Butyrate	8.5798	3.1009	0.0076953	2.1138
Saccharopine	4.0067	2.0024	0.0097773	2.0098								histidine	2.1333	1.0931	0.0077424	2.1111
ornithine	3.0104	1.59	0.0097773	2.0098								C22:1	0.45777	-1.1273	0.0080441	2.0945
N-acetyl-tyr	2.1582	1.1098	0.0098275	2.0076								PE(16:0/18:2)	7.0178	2.811	0.0082606	2.083
5-Methoxytryptophan	3.0723	1.6193	0.0099415	2.0025								PC(20:4/18:0)	0.34159	-1.5497	0.0084881	2.0712
N-acetyl-trp	2.571	1.3623	0.0099487	2.0022								O-pimelyl-L-carnitine	0.12489	-3.0012	0.0091138	2.0403
Octanoylcarnitine	4.9582	2.3098	0.010189	1.9919								L-Threonic acid	3.3993	1.7652	0.0091372	2.0392
CMP	9.7548	3.2861	0.010914	1.962								Laurate	0.41327	-1.2748	0.0093304	2.0301
O-adipoyl-L-carnitine	5.7288	2.5182	0.0116	1.9355								PG (34:1)	0.17796	-2.4904	0.0094528	2.0244
3-O-alpha-D-Glucopyranuronosyl-D-xylose	3.2491	1.7	0.011744	1.9302								N-Acetylneuraminic acid	3.1613	1.6605	0.0098557	2.0063
PG (34:1)	0.043278	-4.5302	0.012018	1.9202								PC(16:0/15:0)	0.33351	-1.5842	0.010293	1.9875
3-Ureidopropionic acid	10.22	3.3533	0.01238	1.9073								PC(16:0/20:5)	3.3111	1.7273	0.010688	1.9711
xanthine	8.1064	3.0191	0.012446	1.905								arachidoyl carnitine C20:0 isomer	8.2635	3.0468	0.010857	1.9643
tetradecadienoylcarnitine isomer 2	4.5359	2.1814	0.012909	1.8891								PC(P-38:5)	0.32456	-1.6234	0.010857	1.9643
11(R)-HETE isomer	0.36873	-1.4394	0.013066	1.8839								UDP	5.7599	2.5261	0.011002	1.9585
Imidazoleacetic acid	10.537	3.3974	0.013076	1.8835								Kynuramine isomer	3.0822	1.624	0.011002	1.9585
Oleoyl Ethanolamide	3.1729	1.6658	0.01353	1.8687								glycocholic acid	5.3053	2.4074	0.011888	1.9249
PC(28:0)	0.20734	-2.2699	0.013712	1.8629								palmitoleoylcarnitine C16:1 isomer 3	0.20566	-2.2817	0.012062	1.9186
15beta-Hydroxydesogestrel isomer	2.3666	1.2428	0.013712	1.8629								Taurocholic acid	0.34287	-1.5443	0.012446	1.905
Aspartylhydroxyproline	2.4115	1.2699	0.013807	1.8599								Amyrone isomer	0.49861	-1.004	0.012446	1.905
Enilconazole	3.1795	1.6688	0.014568	1.8366								4-Phenoxypyrimidine isomer	0.29811	-1.7461	0.013038	1.8848
5'-Carboxy-alpha-chromanol	0.27249	-1.8758	0.014578	1.8363								2-hydroxybutyrate	2.913	1.5425	0.013109	1.8824
Oleoylcarnitine	0.12518	-2.998	0.014973	1.8247								succinate	8.3444	3.0608	0.013191	1.8797
N-carbamoyl-asp (Ureidosuccinic acid)	3.9127	1.9681	0.015084	1.8215								PE(36:2)	66.698	6.0596	0.013698	1.8633
4-Methylvaleric acid	0.42208	-1.2444	0.015608	1.8067								7-Sulfocholic acid	0.28401	-1.816	0.013698	1.8633
L-Cysteic acid	6.408	2.6799	0.01561	1.8066								CDP-choline	7.3609	2.8799	0.013871	1.8579
Oleandolide isomer	2.0462	1.0329	0.016166	1.7914								(10S)-Juvenile hormone III acid diol isomer	4.4566	2.1559	0.014942	1.8256
Muramicitol isomer	0.17812	-2.4891	0.016371	1.7859								2-Hydroxycaproic acid	4.0174	2.0062	0.016252	1.7891
trans-Cinnamate	3.2246	1.6891	0.016673	1.778								phenylalanine	4.326	2.113	0.016318	1.7873
Dihydrothymine isomer	4.9824	2.3168	0.016741	1.7762								N-Carboxyethyl-g-aminobutyric acid	23.228	4.5378	0.01671	1.777
Galacturonic acid	5.2925	2.404	0.016763	1.7757								Indole-3-propionic acid	8.8138	3.1398	0.018382	1.7356
Netilmicin isomer	2.1963	1.1351	0.016874	1.7728								3_4-Dihydroxyhydrocinnamic acid	2.7377	1.453	0.018466	1.7336
Oleoylcarnitine isomer 1	0.12994	-2.944	0.017137	1.7661								N5-(4-Methoxybenzyl)glutamine	45.118	5.4956	0.019497	1.71
Glycerol 3-phosphate	2.1694	1.1173	0.017275	1.7626								C21:0	0.46512	-1.1043	0.019927	1.7006
PG(16:1/16:0)	3.806	1.9283	0.017294	1.7621								Pterine	5.414	2.4367	0.020187	1.6949
Ethyl glucuronide	0.3279	-1.6087	0.017327	1.7613								3-hydroxypentadecanoic acid isomer	0.4462	-1.1642	0.020397	1.6904
Leu-Ala	2.4776	1.3089	0.017327	1.7613								linolenylcarnitine	0.2078	-2.2667	0.020506	1.6881
2-keto-isovalerate	2.0459	1.0328	0.017549	1.7557								4-Oxododecanedioic acid isomer	6.4897	2.6982	0.020584	1.6865
Propionyl-L-carnitine isomer 2	4.7803	2.2571	0.01861	1.7302								Pro-Glu	34.979	5.1284	0.023278	1.6331
2-dehydrogluconate	5.4155	2.4371	0.01871	1.7279								C15:1	2.2093	1.1436	0.023947	1.6207
ceramide-dihydro (d18:0/16:0)	0.40636	-1.2992	0.018929	1.7229								threonine	2.1851	1.1277	0.024049	1.6189
hexanoyl carnitine	6.8507	2.7763	0.019561	1.7086								biotin	2.4697	1.3043	0.025177	1.599
N-Acetylasparagine	2.4653	1.3018	0.019702	1.7055								16alpha-Hydroxyprednisolone isomer	6.0103	2.5874	0.02526	1.5976
PE(P-19:1/18:0)	0.15349	-2.7038	0.020145	1.6958								Flavidulol C isomer	0.33801	-1.5649	0.02526	1.5976
PE(P-18:1/22:6)	0.024922	-5.3264	0.020467	1.6889								3-hydroxyoctadecanoylcarnitine	0.49695	-1.0088	0.026079	1.5837
sorbitol	2.7632	1.4663	0.020467	1.6889								2'_3'-Anhydroadenosine	3.5209	1.816	0.029419	1.5314
Sepiapterin	5.0596	2.339	0.020497	1.6883								Oxoadipic acid isomer	0.094924	-3.3971	0.030117	1.5212
Asp Gly	3.7126	1.8924	0.020497	1.6883								pemoline isomer	0.41605	-1.2652	0.030298	1.5186
C26:6	2.3474	1.2311	0.020497	1.6883								LysoPE(18:1)	3.3218	1.7319	0.031191	1.506
Hydroxyprolyl-Valine	2.4925	1.3176	0.021007	1.6776								N-acetyl-histidine	2.6289	1.3944	0.033092	1.4803
Methyl beta-glucuronide isomer	4.9195	2.2985	0.021125	1.6752								N-acetyl-aspartate	2.6919	1.4286	0.033246	1.4783
D-(+)-Glucuronic acid-lactone	2.0128	1.0092	0.021125	1.6752								PC(20:5/16:1)	4.1502	2.0532	0.033813	1.4709
Pro-Tyr	2.9764	1.5736	0.02123	1.6731								L-Menthyl acetoacetate isomer	0.45245	-1.1442	0.034611	1.4608
PC(16:0/16:1)	0.24902	-2.0056	0.022711	1.6438								Guanidinosuccinic acid	5.2174	2.3833	0.03496	1.4564
L-Leucyl-L- Alanine	2.2179	1.1492	0.022799	1.6421								Acetyl-DL-Leucine isomer	39.526	5.3047	0.036672	1.4357
SM(d18:1/14:0)	0.021894	-5.5133	0.02328	1.633								fumarate	2.5269	1.3374	0.036786	1.4343
2-Dehydro-D-xylonate isomer	3.2432	1.6974	0.02328	1.633								4-Methylvaleric acid	2.2656	1.1799	0.039074	1.4081
3-Furoic acid	2.0268	1.0192	0.02328	1.633								Leu-Val isomer	2.158	1.1097	0.039074	1.4081
Imidazoleacetic acid ribotide isomer	2.2084	1.143	0.023483	1.6293								Chaparrinone isomer	7.1493	2.8378	0.041165	1.3855
N-acetyl-glutamine	2.5332	1.3409	0.02356	1.6278								PC(20:4/20:0)	0.35249	-1.5044	0.041165	1.3855
Arg Thr Arg Asn isomer	3.1761	1.6673	0.02397	1.6203								Linoleoyl carnitine C18:2	0.35726	-1.485	0.042452	1.3721
Tridecanoyl carnitine	2.3729	1.2467	0.024215	1.6159								Butyryl-CoA	45.905	5.5206	0.043051	1.366
N-Methylanthranilic acid	2.0082	1.0059	0.025138	1.5997								Fucose 1-phosphate	2.9301	1.5509	0.043967	1.3569
Isovalerylglycine	3.1228	1.6428	0.027751	1.5567								4-(Decyloxy)benzene-1-sulfonic acid	0.23742	-2.0745	0.044517	1.3515
Dimethylglycine	4.9875	2.3183	0.02795	1.5536								Retinol isomer	0.23621	-2.0818	0.047406	1.3242
Isovalerylglycine isomer	3.1705	1.6647	0.028003	1.5528								tetradecenoylcarnitine isomer 2	0.25732	-1.9584	0.049544	1.305
N-Acetyl-glucosamine	2.0797	1.0564	0.028003	1.5528								N-Acetylserine	4.0054	2.0019	0.049565	1.3048
Methylimidazoleacetic acid	0.27942	-1.8395	0.028062	1.5519
UDP-D-glucose	6.3083	2.6572	0.028612	1.5435
O-Phospho-4-hydroxy-L-threonine	0.42917	-1.2204	0.029856	1.525
Leu-Ala isomer	2.2753	1.1861	0.030712	1.5127
(10S)-Juvenile hormone III acid diol isomer	2.133	1.0929	0.031819	1.4973
histidine	3.626	1.8584	0.032035	1.4944
LysoPG(18:0)	2.4182	1.2739	0.033134	1.4797
4-Acetamidobutyric acid	7.4945	2.9058	0.033482	1.4752
Retinol isomer	0.26667	-1.9069	0.034221	1.4657
Tridecanoic acid	0.45899	-1.1235	0.034312	1.4646
3-Methyl-L-histidine isomer	0.49164	-1.0243	0.034738	1.4592
taurine	2.4823	1.3117	0.036952	1.4324
N-Acetyl-L-citrulline	2.4091	1.2685	0.036952	1.4324
Norepinephrine	2.0321	1.023	0.036952	1.4324
LysoPE(18:1)	3.628	1.8592	0.037855	1.4219
phenylalanine	2.6489	1.4054	0.039641	1.4019
PC(18:1/18:2)	0.2997	-1.7384	0.041052	1.3867
p-aminobenzoate	0.31029	-1.6883	0.04201	1.3767
2-Aminooctanoic acid	0.40509	-1.3037	0.042951	1.367
4-Ethylphenyl sulfate	2.4874	1.3146	0.047022	1.3277
Glycerophosphoglycerol	2.0681	1.0483	0.047564	1.3227
N1-Methyl-4-pyridone-3-carboxamide	9.0584	3.1793	0.048143	1.3175
