# Supplementary material for: Dietary Fiber Lacks a Consistent Effect on Immune Checkpoint Blockade Efficacy Across Diverse Murine Tumor Models
Source: Cancer Res. 2025 Jun 20;85(17):3335–47. doi: 10.1158/0008-5472.CAN-24-4378 (PMC12402783; doi:10.1158/0008-5472.CAN-24-4378)
Supplement: Table S12 — Tumor immune profiling in the PyMT model by flow cytometry [file can-24-4378_table_s12_suppst12.xlsx]

## Sheet: Table S12
Supplementary Table 12: Immune profiling of PyMT tumors (% cells within tumor)
	Chow								LC_ln0.6						HC_ln8							Chow PD-1														LC_ln0.6 PD-1													HC_ln8 PD-1
B cells in live lym	0.59	0.81	0.76	1.13	0.56	0.99	0.53	0.52	0.66	1.5	0.59	1.23	1.17	1.82	0.36	0.28	3.23	0.38	0.48	0.25	0.43	0.68	0.8	0.56	0.44	0.58	1.12	0.57	0.88	0.71	0.13	26.9	0.35	0.44	2.63	0.42	0.66	0.48	0.59	4.56	0.43	0.64	0.33	1.14	0.72	0.41	0.21	0.21	0.12
T cells in live lym	9.03	4.06	2.8	6	6.33	6.15	10.4	10.8	16.8	18.3	7.17	10.5	7.7	10.6	21.3	8.94	18.8	8.21	7.31	10.4	10	6.65	8.71	7.88	5.73	10.2	11	6.75	7.18	8.86	6.46	38.2	5.72	8.94	10.18	7.38	13	4.6	6.02	22.7	9.79	5.29	5.67	20.9	10.8	7.69	11.2	10.3	20.8
CD4 T cells in live lym	3.14	0.67	0.54	1.87	2.16	2.67	3.18	3.7	4.25	3.24	2.37	5.29	3.24	7.78	1.98	2.9	6.06	2.92	2.7	2.14	2.52	1.87	2.81	4.78	3.12	4.6	4.32	3.04	2.11	4.13	2.51	24.8	3.81	3.4	5.02	2.23	5.42	2.32	3.08	14.4	4.12	1.92	2.46	3.54	3.07	3.65	3.82	3.41	1.47
CD4 Nai	52.1	21.4	13.3	15.8	48.6	58.7	41.6	46.7	41	51.9	50	38.4	8	67.9	42.7	55.3	73.1	47.8	47.3	45.4	34.2	39.4	33.3	50	62	43.9	48.1	42.2	29.2	32.5	52.6	66.6	63.6	38.9	46.33	25	25.6	28.3	35.7	19.5	11.3	37.5	23.3	54.4	49.1	21.8	22.1	28.4	18.2
CD4 Mem	2.08	7.14	0	2.63	0.9	2.17	3.95	2.85	3.28	4.38	3.12	1.79	2	5.11	2.29	3.88	4.57	0	0.45	0.77	5.13	5.32	5.56	5.88	1.09	3.17	0	0	2.08	0	0	8.54	0	1.85	2.58	0	0	7.55	7.14	0.46	0.94	0	0	3.23	5.17	2.11	0.69	4.37	3.03
CD4 Eff	25	71.4	53.3	28.9	16.2	6.52	23.7	21.5	23.8	25.6	21.9	13.4	26	2.92	29.8	23.3	10.7	44.6	27.7	27.7	27.4	30.9	42.9	17.6	17.4	37	11.7	32.2	31.2	19.7	26.3	10.3	18.2	42.6	26	12.5	35.6	28.3	33.3	12.6	34.9	45.8	66.7	21.2	26.7	43.7	48.3	44.8	55.6
CD8 T cells in live lym	3.73	0.72	0.47	1.92	2.3	1.91	3.4	3.43	1.99	2.14	2.66	3.12	2.2	2.56	2.55	1.91	3.78	2.44	1.35	3.16	2.58	1.55	1.74	2.25	1.63	2.36	5.66	3.21	2.33	1.66	3.17	12.7	1.39	4.16	3.37	1.25	2.77	1.27	2.2	5.69	2.76	2.65	2.46	1.88	2.2	1.75	4.17	2.56	1.1
CD8 Nai	5.26	0	0	10.3	14.4	18.2	8.81	12.7	17.5	13.3	13.9	22.7	0	55.6	4.73	7.35	20.3	7.79	15.2	5.73	5	19.2	17.9	12.5	10.4	10.3	4.95	7.37	3.77	14.9	12.5	47.6	37.5	6.06	15.77	11.1	4.35	13.8	3.33	19.8	1.41	3.03	6.67	20.9	18.1	7.35	4.43	8.76	8.11
CD8 Mem	1.75	6.67	0	15.4	4.24	6.06	3.41	5.48	5.26	4.59	25	7.58	5.88	6.67	8.28	11.8	2.44	6.49	8.04	4.17	5.83	3.85	3.85	6.25	12.5	15.5	1.98	9.47	5.66	8.51	20.8	31.5	0	6.06	9.69	0	0	20.7	20	8.72	9.86	3.03	6.67	12.2	1.2	0	5.7	8.03	16.2
CD8 Eff	52.6	33.3	69.2	38.5	16.1	18.2	29.5	21.5	35.1	25	27.8	24.2	52.9	15.6	31.4	27.9	17.9	41.6	28.6	31.2	44.2	11.5	16.7	43.8	41.7	48.5	46.5	45.3	32.1	27.7	58.3	7.53	50	39.4	36.08	11.1	43.5	37.9	40	20.9	38	54.5	66.7	23.5	20.5	27.9	37.3	37.2	47.3
NK cells in live lym	1.44	0.53	0.4	0.1	0.47	1.28	0.33	0.57	0.66	0.61	0.44	0.47	1.23	0.06	0.56	0.62	0.83	0.44	0.36	0.26	0.34	0.22	0.45	0.56	0.98	0.49	0.67	0.81	0.18	0.39	0.66	0.48	0.69	1.01	0.58	0.28	0.72	0.88	0.37	0.2	0.82	1.28	1.07	0.73	0.61	0.39	0.37	0.5	0.82
CD11b+	59.4	75.3	80.9	72.8	70.7	75.1	64.2	65.6	71.8	68.3	74.6	74.8	73.9	70.7	84.1	55.2	49.3	63.7	64.9	68.5	71.9	72	68	47.9	62.8	63.1	46	68.7	63.7	64.6	67.1	30.5	74.3	52.3	60.08	83.4	67	68.4	73.6	57.9	77.1	56	55	77.5	67.9	60.5	62.8	68.6	80.5
DCs	3	1.17	0.84	4.11	1.19	0.49	2.2	3.69	6.67	10.8	2.42	2.31	3.13	2.45	5.83	5.8	3.86	1.05	1.67	1.8	3.02	2.95	1.39	1.97	5.18	3.36	1.25	3.99	0.74	1.43	1.29	1.31	1.96	3.3	2.32	0.97	1.98	1.4	2.01	2.49	2.87	2.5	1.31	10.7	1.12	1.16	2.32	3.88	8.23
LymDCs	20.9	22.7	4.35	1.61	11.8	0	12	6.7	10.5	9.53	6.06	9.09	2.33	0	8.91	10.9	13.2	0	8.45	9.38	6.45	13.9	14	0	2.63	5.06	5.56	6.9	17.6	11.8	9.09	19.8	12.5	5.26	9.55	0	10.5	11.4	3.85	1.69	1.75	5.26	0	12.6	28.6	21.2	14.3	9.93	6.47
MyeDCs	76.7	68.2	95.7	98.4	88.2	100	86.4	92.4	84.7	88.2	93.9	87.9	88.4	90.7	77.6	87.8	81.9	89.3	90.1	90.6	93.5	85.1	86	97.1	96.7	93.7	94.4	93.1	76.5	82.4	90.9	72.1	81.2	89.5	87.59	100	84.2	85.7	96.2	96.6	98.2	92.1	100	79.7	64.3	78.8	82.1	88.7	89.2
Macro	19	19	5.78	34	17.4	14.4	30.2	31.4	14.3	20.6	33.1	30.6	40	39.3	17.1	35.8	25.7	24.5	24	29.8	30.2	46.3	44.7	20.6	34.7	20.2	27.3	34.3	18.2	21.3	24.2	6.6	25.2	26.1	26.9	7.59	26.5	10.1	20.9	22.2	18.4	32	13.4	15.9	39.8	14.5	25.7	27.5	13.3
Ly6C+ Mac	0.77	0.91	0.15	0.33	0.81	1.35	0.91	0.91	0.7	0.63	0.59	0.84	1.75	0.68	0.37	1.45	0.78	1.13	1.63	0.93	0.42	0.99	0.75	1.51	0.24	0.26	1.18	1.06	1.62	1.26	0.94	0.34	2.08	0.64	0.99	0.83	0.73	1.16	1.16	0.25	0.6	0.72	1.19	0.84	1.2	1.61	1.95	1.59	0.56
Ly6C- Mac	17.4	17.8	5.45	33.5	16.4	12.5	28.9	30.1	13.2	19.6	31.7	29.4	36.7	38	16.7	33.5	24.3	22.7	22.1	28.2	29.3	44.8	43.6	17.6	30.5	19.5	22.6	27.4	15.8	19.6	22.7	6.09	21.2	21.3	24.05	6.21	25.5	7.97	19.1	21.7	17.7	27	10.3	14.8	37.9	12.6	23.5	25.1	12.3
Neu	37.8	55.2	76	36.3	56.1	63.2	38.1	33.4	14.1	16	41.9	43.2	33.1	20	7.84	13.5	21.9	40.8	39	41.8	38.5	25.7	22.6	25	27.8	37.8	17.4	31.7	55.1	47.8	43	15.6	50.3	24.8	32.66	72	34.2	67.7	55.5	30.9	55.9	21.6	40.5	19.2	21.4	36	31.6	44.1	25
[truncated: 9 more columns]
